# Supplementary material for: Dynamic Interplay between Structural Variations and 3D Genome Organization in Pancreatic Cancer
Source: Adv Sci (Weinh). 2022 May 15;9(18):2200818. doi: 10.1002/advs.202200818 (PMC9218654; doi:10.1002/advs.202200818)
Supplement: Supplementary file 2 — Supplemental Table 1 [file ADVS-9-2200818-s013.xlsx]

## Sheet: Sheet1
Supplementary Table 1 Quality control of long read sequencing data in three cell lines
Sample	HPDE6C7	PANC1	BXPC3
Minimum_polymerase_reads_lenth(bp)	50	50	50
Minimum_polymerase_reads_Reads_Score	0.8	0.8	0.8
polymerase_reads	5110333	7131132	4152135
polymerase_base	128326479557	183135598971	103563920910
Average_polymerase_length(bp)	25111.2	25681.1	24942.3
polymerase_n50(bp)	39260	42779	43355
Minimum_average_subreads_base_quality_value	0.8	0.8	0.8
subreads_reads	7055979	10545313	5778459
subreads_base	128225476585	182971730025	103486366739
Average_subreads_length(bp)	18172.6	17351	17909
subreads_n50(bp)	24799	24301	27473
GC_mean	0.4	0.4	0.41
Genome Length	2897310462	2897310462	2897310462
Total Reads	7055979	10545313	5778459
Mapped Reads	5548047	7309234	5134059
Mapping Rate (%)	78.63	69.31	88.85
Bases Mapped to Genome	94978545317	118739332466	87099544794
Mean Depth	32.78	40.98	30.06
Coverage Rate (%) (>=1X)	98.44	98.79	98.3
Coverage Rate (%) (>=4X)	97.74	98.01	97.59
Coverage Rate (%) (>=10X)	95.63	96.89	95.75
Coverage Rate (%) (>=15X)	91.12	94.79	91.44
Coverage Rate (%) (>=20X)	82.4	90.58	81.72
Coverage Rate (%) (>=25X)	68.96	83.56	65.94
Coverage Rate (%) (>=30X)	53.59	73.65	48.15
Coverage Rate (%) (>=50X)	11.73	26.87	5.71
