# Supplementary material for: Dynamic Interplay between Structural Variations and 3D Genome Organization in Pancreatic Cancer
Source: Adv Sci (Weinh). 2022 May 15;9(18):2200818. doi: 10.1002/advs.202200818 (PMC9218654; doi:10.1002/advs.202200818)
Supplement: Supplementary file 3 — Supplemental Table 2 [file ADVS-9-2200818-s027.xlsx]

## Sheet: Statistics
Supplementary table 2 The number of different type of SVs detected by long read sequencing in three cell lines
Type	HPDE6C7	PANC1	BXPC3
DEL	9590	8431	8635
DUP	1411	1296	1248
INS	11502	10557	10668
INV	261	214	179
TRA	253	270	363
Complex	18	37	74
Total	23035	20805	21167

## Sheet: HPDE6C7_SV
#Chrom	start	stop	chrom2	start2	stop2	variant_name/ID	score (smaller is better)	strand1	strand2	type	number_of_supporting_reads	best_chr1	best_start	best_chr2	best_stop	predicted_length	FILTER
chrM	0	0	chrM	16564	16564	0	-1	-	+	DUP	1537	chrM	0	chrM	16571	16571	PRECISE
chrM	1580	1580	chrM	1643	1643	1	-1	+	-	INS	25	chrM	1580	chrM	1743	63	IMPRECISE
chrM	2364	2364	chrM	2434	2434	2	-1	+	-	INS	19	chrM	2214	chrM	2326	82	IMPRECISE
chrM	3561	3561	chrM	3616	3616	3	-1	+	-	INS	34	chrM	3523	chrM	3609	74	IMPRECISE
chrM	7249	7249	chrM	8290	8290	4	-1	+	-	INS	12	chrM	7215	chrM	7825	634	IMPRECISE
chrM	8410	8410	chrM	8493	8493	5	-1	+	-	INS	24	chrM	8324	chrM	8492	89	IMPRECISE
chrM	9221	9221	chrM	9270	9270	6	-1	+	-	INS	18	chrM	9128	chrM	9230	35	IMPRECISE
chrM	9492	9492	chrM	9529	9529	7	-1	+	-	INS	19	chrM	9359	chrM	9449	46	IMPRECISE
chrM	11486	11486	chrM	11586	11586	8	-1	+	-	INS	22	chrM	11376	chrM	11522	91	IMPRECISE
chrM	12360	12360	chrM	12622	12622	9	-1	+	-	INS	20	chrM	11874	chrM	12372	484	IMPRECISE
chr1	750022	750022	chr1	750119	750119	10	-1	+	-	INS	16	chr1	749989	chr1	750089	104	IMPRECISE
chr1	756286	756286	chr1	756320	756320	11	-1	+	-	DEL	14	chr1	756293	chr1	756329	36	PRECISE
chr1	803864	803864	chr1	805606	805606	12	-1	+	-	INS	14	chr1	803862	chr1	805623	1761	IMPRECISE
chr1	829161	829161	chr1	829193	829193	13	-1	+	-	DEL	10	chr1	829162	chr1	829197	35	PRECISE
chr1	844298	844298	chr1	844615	844615	14	-1	+	-	DEL	11	chr1	844303	chr1	844626	323	IMPRECISE
chr1	869338	869338	chr1	870174	870174	15	-1	+	-	DEL	16	chr1	869342	chr1	870180	838	PRECISE
chr1	871706	871706	chr1	871742	871742	16	-1	+	-	DEL	16	chr1	871667	chr1	871704	37	IMPRECISE
chr1	884099	884099	chr1	884140	884140	17	-1	+	-	INS	17	chr1	884095	chr1	884135	38	PRECISE
chr1	899995	899995	chr1	900067	900067	18	-1	+	-	DEL	12	chr1	900008	chr1	900080	72	IMPRECISE
chr1	1074705	1074705	chr1	1074951	1074951	19	-1	+	-	DEL	12	chr1	1074672	chr1	1075235	563	IMPRECISE
chr1	1076844	1076844	chr1	1076889	1076889	20	-1	+	-	INS	16	chr1	1076774	chr1	1076833	61	IMPRECISE
chr1	1131229	1131229	chr1	1131349	1131349	21	-1	+	-	INS	14	chr1	1131299	chr1	1131534	254	IMPRECISE
chr1	1137606	1137606	chr1	1137964	1137964	22	-1	-	+	DUP	11	chr1	1137159	chr1	1137502	343	IMPRECISE
chr1	1219533	1219533	chr1	1219746	1219746	23	-1	+	-	INS	11	chr1	1219514	chr1	1219746	228	IMPRECISE
chr1	1223937	1223937	chr1	1225647	1225647	24	-1	+	-	DEL	13	chr1	1223594	chr1	1225301	1707	IMPRECISE
chr1	1259522	1259522	chr1	1259590	1259590	25	-1	+	-	INS	12	chr1	1259508	chr1	1259570	60	IMPRECISE
chr1	1285357	1285357	chr1	1286439	1286439	26	-1	+	-	DEL	13	chr1	1285357	chr1	1286437	1080	IMPRECISE
chr1	1317610	1317610	chr1	1318258	1318258	27	-1	-	+	DUP	14	chr1	1317611	chr1	1318269	658	PRECISE
chr1	1378258	1378258	chr1	1378289	1378289	28	-1	+	-	INS	16	chr1	1378272	chr1	1378306	33	IMPRECISE
chr1	1413291	1413291	chr1	1413436	1413436	29	-1	+	-	INS	27	chr1	1413295	chr1	1413428	130	IMPRECISE
chr1	1584768	1584768	chr1	1647690	1647690	30	-1	+	-	DEL	12	chr1	1584759	chr1	1648359	63600	IMPRECISE
chr1	1598420	1598420	chr1	1598586	1598586	31	-1	+	-	DEL	12	chr1	1598418	chr1	1598585	167	PRECISE
chr1	1649054	1649054	chr1	1649104	1649104	32	-1	+	-	DEL	21	chr1	1649064	chr1	1649116	52	PRECISE
chr1	1681033	1681033	chr1	1681095	1681095	33	-1	+	-	INS	14	chr1	1681052	chr1	1681104	54	PRECISE
chr1	1880380	1880380	chr1	1880485	1880485	34	-1	+	-	INS	12	chr1	1880352	chr1	1880461	109	IMPRECISE
chr1	1886503	1886503	chr1	1886536	1886536	35	-1	+	-	INS	18	chr1	1886492	chr1	1886532	35	IMPRECISE
chr1	1925154	1925154	chr1	1925286	1925286	36	-1	+	-	INS	29	chr1	1925158	chr1	1925304	146	PRECISE
chr1	2037894	2037894	chr1	2038008	2038008	37	-1	+	-	DEL	16	chr1	2037896	chr1	2038011	115	PRECISE
chr1	2038270	2038270	chr1	2038311	2038311	38	-1	+	-	DEL	15	chr1	2038282	chr1	2038321	39	PRECISE
chr1	2041500	2041500	chr1	2041573	2041573	39	-1	+	-	DEL	20	chr1	2041553	chr1	2041644	91	IMPRECISE
chr1	2073782	2073782	chr1	2073866	2073866	40	-1	+	-	DEL	24	chr1	2073782	chr1	2073866	84	PRECISE
chr1	2212144	2212144	chr1	2212273	2212273	41	-1	+	-	DEL	19	chr1	2212156	chr1	2212291	135	IMPRECISE
chr1	2212927	2212927	chr1	2212969	2212969	42	-1	+	-	DEL	10	chr1	2212919	chr1	2212995	76	IMPRECISE
chr1	2221028	2221028	chr1	2221079	2221079	43	-1	+	-	INS	19	chr1	2221042	chr1	2221089	41	IMPRECISE
chr1	2256555	2256555	chr1	2259689	2259689	44	-1	+	-	INS	10	chr1	2256542	chr1	2259663	3121	IMPRECISE
chr1	2324489	2324489	chr1	2324530	2324530	45	-1	+	-	INS	14	chr1	2324481	chr1	2324522	40	PRECISE
chr1	2332655	2332655	chr1	2332984	2332984	46	-1	+	-	INS	11	chr1	2332655	chr1	2332991	272	IMPRECISE
chr1	2367851	2367851	chr1	2367917	2367917	47	-1	+	-	DEL	12	chr1	2367723	chr1	2367908	185	IMPRECISE
chr1	2371830	2371830	chr1	2372172	2372172	48	-1	-	+	DUP	21	chr1	2371830	chr1	2372172	342	PRECISE
chr1	2390867	2390867	chr1	2390932	2390932	49	-1	+	-	DEL	31	chr1	2390833	chr1	2390894	61	IMPRECISE
chr1	2449656	2449656	chr1	2506929	2506929	50	-1	-	+	DUP	14	chr1	2449659	chr1	2506928	57269	PRECISE
chr1	2454144	2454144	chr1	2454441	2454441	51	-1	-	+	DUP	29	chr1	2454128	chr1	2454441	313	PRECISE
chr1	2566533	2566533	chr1	2566590	2566590	52	-1	+	-	INS	26	chr1	2566525	chr1	2566594	65	PRECISE
chr1	2583444	2583444	chr1	2583597	2583597	53	-1	+	-	INS	15	chr1	2583452	chr1	2583613	164	IMPRECISE
chr1	2584369	2584369	chr1	2589500	2589500	54	-1	-	+	DUP	21	chr1	2584411	chr1	2589756	5345	IMPRECISE
chr1	2585073	2585073	chr1	2585155	2585155	55	-1	+	-	INS	10	chr1	2585077	chr1	2585158	81	IMPRECISE
chr1	2586448	2586448	chr1	2586726	2586726	56	-1	+	-	DEL	16	chr1	2586623	chr1	2586900	277	IMPRECISE
chr1	2714794	2714794	chr1	2714841	2714841	57	-1	+	-	DEL	24	chr1	2714776	chr1	2714811	35	IMPRECISE
chr1	2765499	2765499	chr1	2766283	2766283	58	-1	-	+	DUP	21	chr1	2765485	chr1	2766309	824	IMPRECISE
chr1	2779836	2779836	chr1	2779878	2779878	59	-1	+	-	INS	18	chr1	2779771	chr1	2779815	45	IMPRECISE
chr1	2794134	2794134	chr1	2794186	2794186	60	-1	+	-	INS	13	chr1	2794131	chr1	2794178	47	IMPRECISE
chr1	2863993	2863993	chr1	2864038	2864038	61	-1	+	-	DEL	25	chr1	2864005	chr1	2864049	44	PRECISE
chr1	2866349	2866349	chr1	2866495	2866495	62	-1	+	-	DEL	26	chr1	2866140	chr1	2866287	147	IMPRECISE
chr1	2876563	2876563	chr1	2876684	2876684	63	-1	+	-	DEL	19	chr1	2876565	chr1	2876684	119	PRECISE
chr1	2891126	2891126	chr1	2891191	2891191	64	-1	+	-	DEL	32	chr1	2891126	chr1	2891197	71	PRECISE
chr1	2893308	2893308	chr1	2893565	2893565	65	-1	+	-	DEL	39	chr1	2893246	chr1	2893509	263	IMPRECISE
chr1	2897561	2897561	chr1	2897592	2897592	66	-1	+	-	DEL	16	chr1	2897563	chr1	2897594	31	PRECISE
chr1	2933253	2933253	chr1	2933845	2933845	67	-1	+	-	INS	20	chr1	2933241	chr1	2933939	635	IMPRECISE
chr1	2942598	2942598	chr1	2943032	2943032	68	-1	+	-	INS	14	chr1	2942602	chr1	2943020	418	IMPRECISE
chr1	3028035	3028035	chr1	3028078	3028078	69	-1	+	-	INS	20	chr1	3028041	chr1	3028079	42	PRECISE
chr1	3079430	3079430	chr1	3079904	3079904	70	-1	-	+	DUP	14	chr1	3079426	chr1	3079904	478	PRECISE
chr1	3084099	3084099	chr1	3084337	3084337	71	-1	-	+	DUP	13	chr1	3084607	chr1	3084934	327	IMPRECISE
chr1	3092634	3092634	chr1	3092863	3092863	72	-1	+	-	INS	13	chr1	3092694	chr1	3092900	213	IMPRECISE
chr1	3097810	3097810	chr1	3097853	3097853	73	-1	+	-	INS	11	chr1	3097938	chr1	3098029	100	IMPRECISE
chr1	3098113	3098113	chr1	3098148	3098148	74	-1	+	-	INS	11	chr1	3098125	chr1	3098160	35	IMPRECISE
chr1	3177296	3177296	chr1	3178149	3178149	75	-1	+	-	INS	20	chr1	3177284	chr1	3178100	840	IMPRECISE
chr1	3204081	3204081	chr1	3204457	3204457	76	-1	-	+	DUP	29	chr1	3203786	chr1	3204457	671	IMPRECISE
chr1	3216113	3216113	chr1	3216161	3216161	77	-1	+	-	DEL	22	chr1	3216105	chr1	3216166	61	PRECISE
chr1	3216880	3216880	chr1	3216939	3216939	78	-1	+	-	DEL	25	chr1	3216914	chr1	3216985	71	PRECISE
chr1	3268093	3268093	chr1	3268737	3268737	79	-1	+	-	INS	14	chr1	3268093	chr1	3268732	644	IMPRECISE
chr1	3359800	3359800	chr1	3359835	3359835	80	-1	+	-	DEL	25	chr1	3359821	chr1	3359856	35	IMPRECISE
chr1	3393858	3393858	chr1	3393896	3393896	81	-1	-	+	DUP	12	chr1	3393857	chr1	3393902	45	PRECISE
chr1	3418556	3418556	chr1	3418672	3418672	82	-1	-	+	DUP	20	chr1	3418555	chr1	3418679	124	PRECISE
chr1	3495404	3495404	chr1	3495495	3495495	83	-1	+	-	INS	16	chr1	3495389	chr1	3495478	89	IMPRECISE
chr1	3499986	3499986	chr1	3500496	3500496	84	-1	-	+	DUP	22	chr1	3499826	chr1	3500496	670	IMPRECISE
chr1	3504405	3504405	chr1	3504745	3504745	85	-1	-	+	DUP	10	chr1	3504439	chr1	3504821	382	IMPRECISE
chr1	3508369	3508369	chr1	3508434	3508434	86	-1	+	-	DEL	18	chr1	3508356	chr1	3508421	65	IMPRECISE
chr1	3560147	3560147	chr1	3560347	3560347	87	-1	+	-	DEL	14	chr1	3560145	chr1	3560348	203	PRECISE
chr1	3610243	3610243	chr1	3611252	3611252	88	-1	-	+	DUP	24	chr1	3610229	chr1	3611532	1303	IMPRECISE
chr1	3613711	3613711	chr1	3613747	3613747	89	-1	+	-	DEL	20	chr1	3613711	chr1	3613747	36	PRECISE
chr1	3623009	3623009	chr1	3623184	3623184	90	-1	+	-	INS	33	chr1	3622918	chr1	3623103	177	IMPRECISE
chr1	3748959	3748959	chr1	3749032	3749032	91	-1	+	-	DEL	17	chr1	3748940	chr1	3749013	73	PRECISE
chr1	3750895	3750895	chr1	3750942	3750942	92	-1	+	-	DEL	17	chr1	3750883	chr1	3750935	52	PRECISE
chr1	3808598	3808598	chr1	3808638	3808638	93	-1	+	-	DEL	24	chr1	3808499	chr1	3808577	78	IMPRECISE
chr1	3845268	3845268	chr1	3995269	3995269	94	-1	+	-	DEL	21	chr1	3845269	chr1	3995268	149999	PRECISE
chr1	4046156	4046156	chr1	4046187	4046187	95	-1	+	-	DEL	12	chr1	4046158	chr1	4046189	31	PRECISE
chr1	4059835	4059835	chr1	4059953	4059953	96	-1	+	-	DEL	24	chr1	4059835	chr1	4059944	109	PRECISE
chr1	4076962	4076962	chr1	4077117	4077117	97	-1	+	-	INS	16	chr1	4076956	chr1	4077119	160	IMPRECISE
chr1	4138126	4138126	chr1	4138161	4138161	98	-1	+	-	INS	16	chr1	4138126	chr1	4138159	37	PRECISE
chr1	4138475	4138475	chr1	4138533	4138533	99	-1	+	-	INS	12	chr1	4138539	chr1	4138591	51	IMPRECISE
chr1	4196686	4196686	chr1	4197024	4197024	100	-1	+	-	INS	12	chr1	4196763	chr1	4197095	332	IMPRECISE
chr1	4204589	4204589	chr1	4205574	4205574	101	-1	+	-	DUP/INS	11	chr1	4204555	chr1	4205183	985	IMPRECISE
chr1	4222751	4222751	chr1	4223027	4223027	102	-1	+	-	INS	28	chr1	4222767	chr1	4223056	297	IMPRECISE
chr1	4393639	4393639	chr1	4396003	4396003	103	-1	+	-	INS	15	chr1	4393642	chr1	4395926	2278	IMPRECISE
chr1	4396571	4396571	chr1	4397203	4397203	104	-1	+	-	INS	18	chr1	4396571	chr1	4397197	626	IMPRECISE
chr1	4403508	4403508	chr1	4403581	4403581	105	-1	+	-	DEL	13	chr1	4403559	chr1	4403636	77	PRECISE
chr1	4660290	4660290	chr1	4660333	4660333	106	-1	+	-	INS	14	chr1	4660245	chr1	4660278	34	IMPRECISE
chr1	4692709	4692709	chr1	4693708	4693708	107	-1	+	-	INS	15	chr1	4692634	chr1	4693166	476	IMPRECISE
chr1	4800454	4800454	chr1	4800637	4800637	108	-1	+	-	INS	21	chr1	4800420	chr1	4800592	168	IMPRECISE
chr1	4895093	4895093	chr1	4895124	4895124	109	-1	+	-	INS	21	chr1	4895085	chr1	4895129	44	PRECISE
chr1	4999479	4999479	chr1	4999747	4999747	110	-1	-	+	DUP	16	chr1	4999450	chr1	4999740	290	IMPRECISE
chr1	5135781	5135781	chr1	5135853	5135853	111	-1	+	-	INS	19	chr1	5135781	chr1	5135853	69	IMPRECISE
chr1	5172365	5172365	chr1	5172586	5172586	112	-1	+	-	INS	18	chr1	5172448	chr1	5172919	478	IMPRECISE
chr1	5220333	5220333	chr1	5220970	5220970	113	-1	+	-	INS	19	chr1	5220333	chr1	5220969	634	IMPRECISE
chr1	5306209	5306209	chr1	5306262	5306262	114	-1	+	-	DEL	24	chr1	5306203	chr1	5306255	52	PRECISE
chr1	5306674	5306674	chr1	5306736	5306736	115	-1	+	-	INS	29	chr1	5306735	chr1	5306782	60	IMPRECISE
chr1	5350914	5350914	chr1	5350953	5350953	116	-1	+	-	DEL	23	chr1	5350903	chr1	5350949	46	PRECISE
chr1	5394185	5394185	chr1	5394386	5394386	117	-1	+	-	INS	17	chr1	5394254	chr1	5394457	211	IMPRECISE
chr1	5474175	5474175	chr1	5474250	5474250	118	-1	+	-	DEL	29	chr1	5474178	chr1	5474251	73	PRECISE
chr1	5490521	5490521	chr1	5490553	5490553	119	-1	+	-	INS	23	chr1	5490515	chr1	5490553	35	IMPRECISE
chr1	5653350	5653350	chr1	5653416	5653416	120	-1	+	-	INS	19	chr1	5653349	chr1	5653411	66	PRECISE
chr1	5773587	5773587	chr1	5773896	5773896	121	-1	+	-	INS	20	chr1	5773617	chr1	5773927	324	IMPRECISE
chr1	5796397	5796397	chr1	5796433	5796433	122	-1	+	-	DEL	12	chr1	5796411	chr1	5796450	39	PRECISE
chr1	5804290	5804290	chr1	5804375	5804375	123	-1	+	-	DEL	15	chr1	5804183	chr1	5804276	93	IMPRECISE
chr1	5862918	5862918	chr1	5863365	5863365	124	-1	+	-	INS	28	chr1	5862912	chr1	5863363	441	IMPRECISE
chr1	5871465	5871465	chr1	5871496	5871496	125	-1	+	-	INS	11	chr1	5871464	chr1	5871498	31	PRECISE
chr1	5877366	5877366	chr1	5877681	5877681	126	-1	-	+	DUP	11	chr1	5877384	chr1	5877699	315	IMPRECISE
chr1	5889906	5889906	chr1	5890258	5890258	127	-1	+	-	INS	18	chr1	5889906	chr1	5890259	370	IMPRECISE
chr1	5892367	5892367	chr1	5893185	5893185	128	-1	+	-	INS	13	chr1	5892336	chr1	5893150	818	IMPRECISE
chr1	6065471	6065471	chr1	6065510	6065510	129	-1	+	-	DEL	15	chr1	6065108	chr1	6065338	230	IMPRECISE
chr1	6065953	6065953	chr1	6066505	6066505	130	-1	+	-	DEL	20	chr1	6065967	chr1	6066544	577	PRECISE
chr1	6070645	6070645	chr1	6075253	6075253	131	-1	+	-	DEL	12	chr1	6070645	chr1	6075250	4605	PRECISE
chr1	6072553	6072553	chr1	6072676	6072676	132	-1	+	-	DEL	16	chr1	6072553	chr1	6072672	119	PRECISE
chr1	6085907	6085907	chr1	6085974	6085974	133	-1	+	-	DEL	33	chr1	6085905	chr1	6085972	67	PRECISE
chr1	6167574	6167574	chr1	6167623	6167623	134	-1	+	-	INS	28	chr1	6167635	chr1	6167673	37	IMPRECISE
chr1	6220366	6220366	chr1	6220455	6220455	135	-1	+	-	DEL	14	chr1	6220362	chr1	6220450	88	PRECISE
chr1	6775610	6775610	chr1	6775653	6775653	136	-1	+	-	INS	21	chr1	6775608	chr1	6775646	38	PRECISE
chr1	6802601	6802601	chr1	6804400	6804400	137	-1	+	-	INS	14	chr1	6802602	chr1	6804405	1799	IMPRECISE
chr1	6802618	6802618	chr1	6802819	6802819	138	-1	-	+	DUP	10	chr1	6802611	chr1	6802827	216	IMPRECISE
chr1	6997617	6997617	chr1	6997689	6997689	139	-1	+	-	INS	19	chr1	6997607	chr1	6997805	195	IMPRECISE
chr1	7000943	7000943	chr1	7001019	7001019	140	-1	-	+	DUP	10	chr1	7000963	chr1	7001015	52	IMPRECISE
chr1	7000989	7000989	chr1	7001609	7001609	141	-1	+	-	INS	15	chr1	7000972	chr1	7001591	620	PRECISE
chr1	7044152	7044152	chr1	7044351	7044351	142	-1	+	-	INS	19	chr1	7044152	chr1	7044347	203	IMPRECISE
chr1	7174768	7174768	chr1	7174914	7174914	143	-1	+	-	DEL	13	chr1	7174770	chr1	7174935	165	IMPRECISE
chr1	7560284	7560284	chr1	7560355	7560355	144	-1	+	-	DEL	12	chr1	7560280	chr1	7560355	75	PRECISE
chr1	7580267	7580267	chr1	7581818	7581818	145	-1	+	-	INS	15	chr1	7580260	chr1	7581824	1576	IMPRECISE
chr1	7923040	7923040	chr1	7923119	7923119	146	-1	+	-	DEL	19	chr1	7923049	chr1	7923124	75	PRECISE
chr1	7924973	7924973	chr1	7925254	7925254	147	-1	+	-	DEL	20	chr1	7924953	chr1	7925230	277	PRECISE
chr1	7963190	7963190	chr1	7963423	7963423	148	-1	+	-	DEL	18	chr1	7963117	chr1	7963351	234	IMPRECISE
chr1	8060141	8060141	chr1	8060195	8060195	149	-1	+	-	DEL	19	chr1	8060149	chr1	8060212	63	PRECISE
chr1	8217957	8217957	chr1	8217994	8217994	150	-1	+	-	DEL	21	chr1	8217948	chr1	8217984	36	PRECISE
chr1	8277046	8277046	chr1	8277262	8277262	151	-1	+	-	INS	27	chr1	8277045	chr1	8277259	218	PRECISE
chr1	8336996	8336996	chr1	8337715	8337715	152	-1	+	-	INS	19	chr1	8336930	chr1	8337657	723	IMPRECISE
chr1	8382365	8382365	chr1	8382836	8382836	153	-1	+	-	INS	18	chr1	8382314	chr1	8382786	464	IMPRECISE
chr1	8391327	8391327	chr1	8391406	8391406	154	-1	+	-	INS	28	chr1	8391326	chr1	8391407	78	IMPRECISE
chr1	8404902	8404902	chr1	8405247	8405247	155	-1	+	-	INS	21	chr1	8404885	chr1	8405200	315	IMPRECISE
chr1	9113333	9113333	chr1	9113497	9113497	156	-1	+	-	INS	25	chr1	9113412	chr1	9113580	155	IMPRECISE
chr1	9176194	9176194	chr1	9176413	9176413	157	-1	+	-	INS	12	chr1	9176212	chr1	9176450	234	IMPRECISE
chr1	9189346	9189346	chr1	9189442	9189442	158	-1	+	-	INS	10	chr1	9189339	chr1	9189430	92	IMPRECISE
chr1	9202969	9202969	chr1	9203006	9203006	159	-1	+	-	DEL	24	chr1	9202979	chr1	9203016	37	PRECISE
chr1	9342569	9342569	chr1	9342783	9342783	160	-1	+	-	INS	24	chr1	9342577	chr1	9342787	218	PRECISE
chr1	9358434	9358434	chr1	9358471	9358471	161	-1	+	-	DEL	27	chr1	9358444	chr1	9358484	40	PRECISE
chr1	9370230	9370230	chr1	9370284	9370284	162	-1	+	-	INS	27	chr1	9370182	chr1	9370240	55	IMPRECISE
chr1	9471163	9471163	chr1	9471373	9471373	163	-1	-	+	DUP	16	chr1	9471163	chr1	9471365	202	PRECISE
chr1	9471345	9471345	chr1	9472706	9472706	164	-1	+	-	INS	12	chr1	9471321	chr1	9472725	1383	IMPRECISE
chr1	9595624	9595624	chr1	9597679	9597679	165	-1	+	-	DEL	32	chr1	9595619	chr1	9597670	2051	PRECISE
chr1	9684078	9684078	chr1	9684133	9684133	166	-1	-	+	DUP	20	chr1	9683994	chr1	9684258	264	PRECISE
chr1	9822662	9822662	chr1	9822768	9822768	167	-1	+	-	DEL	24	chr1	9822697	chr1	9822803	106	IMPRECISE
chr1	9870197	9870197	chr1	9870339	9870339	168	-1	+	-	INS	19	chr1	9870200	chr1	9870333	142	PRECISE
chr1	10028619	10028619	chr1	10028760	10028760	169	-1	+	-	INS	20	chr1	10028619	chr1	10028759	141	PRECISE
chr1	10334767	10334767	chr1	10334852	10334852	170	-1	+	-	DEL	23	chr1	10334756	chr1	10334840	84	PRECISE
chr1	10427467	10427467	chr1	10427502	10427502	171	-1	+	-	DEL	22	chr1	10427483	chr1	10427527	44	PRECISE
chr1	10804402	10804402	chr1	10804522	10804522	172	-1	+	-	INS	23	chr1	10804511	chr1	10804626	118	IMPRECISE
chr1	10845188	10845188	chr1	10845239	10845239	173	-1	+	-	INS	23	chr1	10845186	chr1	10845235	48	PRECISE
chr1	11031152	11031152	chr1	11033132	11033132	174	-1	+	-	INS	16	chr1	11031149	chr1	11033059	1909	IMPRECISE
chr1	11101783	11101783	chr1	11102054	11102054	175	-1	+	-	INS	15	chr1	11101806	chr1	11102066	271	IMPRECISE
chr1	11129302	11129302	chr1	11129333	11129333	176	-1	+	-	INS	14	chr1	11129302	chr1	11129337	38	PRECISE
chr1	11398055	11398055	chr1	11398168	11398168	177	-1	+	-	INS	26	chr1	11398209	chr1	11398300	81	PRECISE
chr1	11433559	11433559	chr1	11434504	11434504	178	-1	+	-	INS	21	chr1	11433911	chr1	11435187	1280	IMPRECISE
chr1	11464602	11464602	chr1	11464647	11464647	179	-1	+	-	INS	13	chr1	11464606	chr1	11464648	45	IMPRECISE
chr1	11491801	11491801	chr1	11491848	11491848	180	-1	+	-	INS	28	chr1	11491778	chr1	11491842	47	IMPRECISE
chr1	11525223	11525223	chr1	11525285	11525285	181	-1	+	-	DEL	27	chr1	11525199	chr1	11525265	66	PRECISE
chr1	11582581	11582581	chr1	11583056	11583056	182	-1	-	+	DUP	27	chr1	11582581	chr1	11583056	475	PRECISE
chr1	11682893	11682893	chr1	11683183	11683183	183	-1	+	-	DEL	40	chr1	11682893	chr1	11683183	290	PRECISE
chr1	11701758	11701758	chr1	11701810	11701810	184	-1	+	-	INS	18	chr1	11701767	chr1	11701811	33	IMPRECISE
chr1	12102728	12102728	chr1	12102770	12102770	185	-1	+	-	INS	17	chr1	12102722	chr1	12102768	49	PRECISE
chr1	12822437	12822437	chr1	12822647	12822647	186	-1	+	-	DEL	29	chr1	12822325	chr1	12822535	210	IMPRECISE
chr1	12876225	12876225	chr1	12876499	12876499	187	-1	+	-	INS	21	chr1	12876219	chr1	12876499	274	PRECISE
chr1	13796646	13796646	chr1	13797319	13797319	188	-1	+	-	INS	24	chr1	13796646	chr1	13797314	664	PRECISE
chr1	13848798	13848798	chr1	13848925	13848925	189	-1	+	-	INS	28	chr1	13848679	chr1	13848811	138	IMPRECISE
chr1	13854190	13854190	chr1	13854354	13854354	190	-1	+	-	DEL	18	chr1	13854200	chr1	13854368	168	PRECISE
chr1	13894418	13894418	chr1	13894549	13894549	191	-1	+	-	DEL	20	chr1	13894440	chr1	13894569	129	PRECISE
chr1	13915475	13915475	chr1	13915803	13915803	192	-1	+	-	INS	36	chr1	13915477	chr1	13915799	323	PRECISE
chr1	13984877	13984877	chr1	13985034	13985034	193	-1	+	-	INS	20	chr1	13984924	chr1	13985054	128	IMPRECISE
chr1	14819152	14819152	chr1	14820613	14820613	194	-1	+	-	INS	26	chr1	14819162	chr1	14820596	1448	IMPRECISE
chr1	14840812	14840812	chr1	14841001	14841001	195	-1	+	-	INS	22	chr1	14841003	chr1	14841052	53	PRECISE
chr1	14978935	14978935	chr1	14979127	14979127	196	-1	+	-	INS	12	chr1	14978991	chr1	14979268	268	IMPRECISE
chr1	15194469	15194469	chr1	15194530	15194530	197	-1	+	-	INS	24	chr1	15194469	chr1	15194522	61	PRECISE
chr1	15362781	15362781	chr1	15362827	15362827	198	-1	+	-	INS	23	chr1	15362781	chr1	15362827	45	PRECISE
chr1	15551683	15551683	chr1	15551930	15551930	199	-1	+	-	INS	18	chr1	15551707	chr1	15551948	258	IMPRECISE
chr1	15641135	15641135	chr1	15641443	15641443	200	-1	+	-	INS	21	chr1	15641137	chr1	15641429	290	IMPRECISE
chr1	15714851	15714851	chr1	15714957	15714957	201	-1	+	-	INS	21	chr1	15714841	chr1	15714950	108	PRECISE
chr1	16333945	16333945	chr1	16333980	16333980	202	-1	+	-	INS	23	chr1	16333974	chr1	16333995	31	PRECISE
chr1	16376515	16376515	chr1	16376591	16376591	203	-1	+	-	INS	38	chr1	16376518	chr1	16376595	74	PRECISE
chr1	16519269	16519269	chr1	16519302	16519302	204	-1	+	-	INS	10	chr1	16519278	chr1	16519314	36	PRECISE
chr1	16750713	16750713	chr1	16750849	16750849	205	-1	+	-	INS	10	chr1	16750711	chr1	16750848	137	IMPRECISE
chr1	16897806	16897806	chr1	17038330	17038330	206	-1	-	-	INV	10	chr1	16897839	chr1	17038329	140490	IMPRECISE
chr1	16950108	16950108	chr1	17275679	17275679	207	-1	+	+	INV	23	chr1	16950539	chr1	17275247	324708	IMPRECISE
chr1	16976647	16976647	chr1	17083807	17083807	208	-1	+	+	INV	11	chr1	16976443	chr1	17084013	107570	IMPRECISE
chr1	17007337	17007337	chr1	145382661	145382661	209	-1	-	+	DUP	21	chr1	17007336	chr1	145382661	128375325	PRECISE
chr1	17027891	17027891	chr1	17027922	17027922	210	-1	+	-	INS	64	chr1	17027937	chr1	17027965	38	PRECISE
chr1	17051736	17051736	chr1	234912188	234912188	211	-1	-	-	INV	31	chr1	17051740	chr1	234912187	217860447	PRECISE
chr1	17242678	17242678	chr1	17242710	17242710	212	-1	+	-	INS	12	chr1	17242678	chr1	17242710	32	PRECISE
chr1	17492276	17492276	chr1	17493932	17493932	213	-1	+	-	INS	22	chr1	17492676	chr1	17493411	743	IMPRECISE
chr1	17535091	17535091	chr1	17535165	17535165	214	-1	+	-	INS	21	chr1	17535069	chr1	17535145	72	IMPRECISE
chr1	17567946	17567946	chr1	17567986	17567986	215	-1	+	-	INS	15	chr1	17567973	chr1	17568008	35	IMPRECISE
chr1	17615697	17615697	chr1	17615822	17615822	216	-1	-	+	DUP	13	chr1	17615559	chr1	17615831	272	IMPRECISE
chr1	17615818	17615818	chr1	17618544	17618544	217	-1	+	-	INS	18	chr1	17615814	chr1	17618484	2678	IMPRECISE
chr1	17619397	17619397	chr1	17619504	17619504	218	-1	+	-	INS	16	chr1	17619383	chr1	17619490	109	PRECISE
chr1	17678471	17678471	chr1	17678551	17678551	219	-1	+	-	DEL	24	chr1	17678457	chr1	17678537	80	PRECISE
chr1	17684780	17684780	chr1	17685102	17685102	220	-1	+	-	DEL	19	chr1	17684775	chr1	17685097	322	PRECISE
chr1	17764175	17764175	chr1	17764257	17764257	221	-1	+	-	INS	26	chr1	17764176	chr1	17764252	75	PRECISE
chr1	17766331	17766331	chr1	17766364	17766364	222	-1	+	-	DEL	13	chr1	17766339	chr1	17766370	31	PRECISE
chr1	18015939	18015939	chr1	18017151	18017151	223	-1	+	-	INS	12	chr1	18015941	chr1	18017289	1348	IMPRECISE
chr1	18141415	18141415	chr1	18141609	18141609	224	-1	+	-	INS	31	chr1	18141182	chr1	18141412	199	IMPRECISE
chr1	18186143	18186143	chr1	18186344	18186344	225	-1	+	-	INS	17	chr1	18186139	chr1	18186334	196	IMPRECISE
chr1	18195132	18195132	chr1	18195207	18195207	226	-1	+	-	INS	23	chr1	18195125	chr1	18195194	64	PRECISE
chr1	18376046	18376046	chr1	18376274	18376274	227	-1	-	+	DUP	20	chr1	18376094	chr1	18376295	201	IMPRECISE
chr1	18503882	18503882	chr1	18503916	18503916	228	-1	+	-	INS	10	chr1	18503882	chr1	18503917	39	IMPRECISE
chr1	18534871	18534871	chr1	18534902	18534902	229	-1	+	-	INS	13	chr1	18534874	chr1	18534907	32	PRECISE
chr1	18681364	18681364	chr1	18681412	18681412	230	-1	+	-	DEL	24	chr1	18681358	chr1	18681407	49	PRECISE
chr1	18792601	18792601	chr1	18792668	18792668	231	-1	+	-	INS	38	chr1	18792581	chr1	18792639	60	PRECISE
chr1	18931397	18931397	chr1	18931472	18931472	232	-1	+	-	DEL	31	chr1	18931243	chr1	18931296	53	PRECISE
chr1	19151814	19151814	chr1	19152076	19152076	233	-1	+	-	DEL	22	chr1	19151982	chr1	19152244	262	IMPRECISE
chr1	19252361	19252361	chr1	19253151	19253151	234	-1	+	-	INS	16	chr1	19252301	chr1	19253050	765	IMPRECISE
chr1	19798359	19798359	chr1	19798390	19798390	235	-1	+	-	DEL	25	chr1	19798359	chr1	19798390	31	PRECISE
chr1	20096367	20096367	chr1	20097735	20097735	236	-1	+	-	INS	34	chr1	20096374	chr1	20097763	1387	IMPRECISE
chr1	20096413	20096413	chr1	20096452	20096452	237	-1	+	-	INS	13	chr1	20096421	chr1	20096456	37	PRECISE
chr1	20259424	20259424	chr1	20259735	20259735	238	-1	+	-	INS	13	chr1	20259398	chr1	20259728	318	IMPRECISE
chr1	20497194	20497194	chr1	20497742	20497742	239	-1	+	-	DEL	29	chr1	20497194	chr1	20497742	548	PRECISE
chr1	20585591	20585591	chr1	20585626	20585626	240	-1	+	-	DEL	20	chr1	20585593	chr1	20585637	44	PRECISE
chr1	20694654	20694654	chr1	20694702	20694702	241	-1	+	-	INS	12	chr1	20694684	chr1	20694767	40	IMPRECISE
chr1	20708938	20708938	chr1	20709386	20709386	242	-1	+	-	INS	38	chr1	20708962	chr1	20709395	446	PRECISE
chr1	20790035	20790035	chr1	20790932	20790932	243	-1	+	-	INS	37	chr1	20790034	chr1	20790918	851	IMPRECISE
chr1	20822912	20822912	chr1	20822943	20822943	244	-1	+	-	DEL	19	chr1	20822927	chr1	20822959	32	PRECISE
chr1	20944309	20944309	chr1	20945308	20945308	245	-1	+	-	INS	14	chr1	20944751	chr1	20945066	316	IMPRECISE
chr1	20950256	20950256	chr1	20951599	20951599	246	-1	+	-	INS	18	chr1	20950245	chr1	20951406	1194	IMPRECISE
chr1	20952534	20952534	chr1	20952612	20952612	247	-1	+	-	DEL	14	chr1	20952484	chr1	20952583	99	IMPRECISE
chr1	21142794	21142794	chr1	21142835	21142835	248	-1	+	-	DEL	21	chr1	21142797	chr1	21142842	45	PRECISE
chr1	21292165	21292165	chr1	21292218	21292218	249	-1	+	-	INS	11	chr1	21292160	chr1	21292215	54	IMPRECISE
chr1	21308007	21308007	chr1	21308104	21308104	250	-1	+	-	DEL	20	chr1	21308007	chr1	21308089	82	IMPRECISE
chr1	21315570	21315570	chr1	21315627	21315627	251	-1	+	-	INS	21	chr1	21315577	chr1	21315606	48	IMPRECISE
chr1	21350407	21350407	chr1	21350440	21350440	252	-1	+	-	DEL	29	chr1	21350439	chr1	21350473	34	PRECISE
chr1	21492598	21492598	chr1	21492929	21492929	253	-1	+	-	INS	27	chr1	21492598	chr1	21492915	304	PRECISE
chr1	21506360	21506360	chr1	21506538	21506538	254	-1	+	-	INS	41	chr1	21506366	chr1	21506551	175	IMPRECISE
chr1	21690708	21690708	chr1	21690739	21690739	255	-1	+	-	DEL	17	chr1	21690708	chr1	21690739	31	PRECISE
chr1	21714973	21714973	chr1	21715047	21715047	256	-1	+	-	DEL	15	chr1	21715089	chr1	21715262	173	PRECISE
chr1	21745023	21745023	chr1	21745055	21745055	257	-1	+	-	INS	47	chr1	21744994	chr1	21745039	47	PRECISE
chr1	21786419	21786419	chr1	21786691	21786691	258	-1	+	-	DEL	26	chr1	21786419	chr1	21786691	272	PRECISE
chr1	21787738	21787738	chr1	21787800	21787800	259	-1	+	-	DEL	26	chr1	21787744	chr1	21787808	64	PRECISE
chr1	21986831	21986831	chr1	21986885	21986885	260	-1	+	-	INS	17	chr1	21986835	chr1	21986893	57	PRECISE
chr1	22144609	22144609	chr1	22144743	22144743	261	-1	+	-	DEL	33	chr1	22144592	chr1	22144726	134	IMPRECISE
chr1	22286348	22286348	chr1	22286396	22286396	262	-1	+	-	DEL	19	chr1	22286366	chr1	22286414	48	IMPRECISE
chr1	22757744	22757744	chr1	22757790	22757790	263	-1	+	-	INS	14	chr1	22757752	chr1	22757794	41	PRECISE
chr1	22896966	22896966	chr1	22897067	22897067	264	-1	+	-	INS	31	chr1	22896970	chr1	22897074	93	IMPRECISE
chr1	22904296	22904296	chr1	22904585	22904585	265	-1	-	+	DUP	10	chr1	22904295	chr1	22904627	332	IMPRECISE
chr1	22904389	22904389	chr1	22905744	22905744	266	-1	+	-	INS	20	chr1	22904452	chr1	22905744	1317	IMPRECISE
chr1	22926345	22926345	chr1	22926382	22926382	267	-1	+	-	INS	26	chr1	22926366	chr1	22926400	37	PRECISE
chr1	22985406	22985406	chr1	22985439	22985439	268	-1	+	-	DEL	19	chr1	22985406	chr1	22985437	31	PRECISE
chr1	23081315	23081315	chr1	23082202	23082202	269	-1	+	-	INS	14	chr1	23081304	chr1	23082139	846	IMPRECISE
chr1	23081452	23081452	chr1	23081492	23081492	270	-1	-	+	DUP	14	chr1	23081300	chr1	23081459	159	IMPRECISE
chr1	23276949	23276949	chr1	23277224	23277224	271	-1	+	-	INS	35	chr1	23276946	chr1	23277198	252	PRECISE
chr1	23343667	23343667	chr1	23343704	23343704	272	-1	+	-	DEL	28	chr1	23343667	chr1	23343710	43	PRECISE
chr1	23603548	23603548	chr1	23603822	23603822	273	-1	-	+	DUP	20	chr1	23603558	chr1	23603845	287	IMPRECISE
chr1	23718808	23718808	chr1	23719305	23719305	274	-1	-	+	DUP	27	chr1	23718827	chr1	23719305	478	IMPRECISE
chr1	23821715	23821715	chr1	23821775	23821775	275	-1	+	-	INS	37	chr1	23821744	chr1	23821799	68	PRECISE
chr1	23830909	23830909	chr1	23830948	23830948	276	-1	+	-	INS	45	chr1	23830909	chr1	23830941	37	PRECISE
chr1	23995523	23995523	chr1	23995564	23995564	277	-1	+	-	DEL	15	chr1	23995537	chr1	23995577	40	PRECISE
chr1	24226300	24226300	chr1	24226459	24226459	278	-1	+	-	INS	19	chr1	24226300	chr1	24226492	169	IMPRECISE
chr1	24402996	24402996	chr1	24403311	24403311	279	-1	+	-	DEL	17	chr1	24402997	chr1	24403311	314	PRECISE
chr1	24489195	24489195	chr1	24489260	24489260	280	-1	+	-	DEL	11	chr1	24489204	chr1	24489248	44	PRECISE
chr1	24538559	24538559	chr1	24539100	24539100	281	-1	-	+	DUP	18	chr1	24538542	chr1	24539067	525	IMPRECISE
chr1	24671559	24671559	chr1	24671886	24671886	282	-1	+	-	INS	28	chr1	24671525	chr1	24671839	318	IMPRECISE
chr1	24941268	24941268	chr1	24941590	24941590	283	-1	+	-	INS	14	chr1	24941272	chr1	24941579	300	PRECISE
chr1	24949399	24949399	chr1	24949719	24949719	284	-1	+	-	INS	10	chr1	24949399	chr1	24949714	315	IMPRECISE
chr1	24958355	24958355	chr1	24958495	24958495	285	-1	+	-	DEL	10	chr1	24958351	chr1	24958492	141	PRECISE
chr1	24967010	24967010	chr1	24967042	24967042	286	-1	+	-	INS	17	chr1	24967010	chr1	24967042	32	PRECISE
chr1	25035869	25035869	chr1	25035907	25035907	287	-1	+	-	INS	14	chr1	25035868	chr1	25035906	33	PRECISE
chr1	25056830	25056830	chr1	25057077	25057077	288	-1	+	-	INS	28	chr1	25056806	chr1	25057076	213	IMPRECISE
chr1	25126330	25126330	chr1	25126626	25126626	289	-1	+	-	DEL	27	chr1	25126415	chr1	25126705	290	IMPRECISE
chr1	25158697	25158697	chr1	25161516	25161516	290	-1	+	-	DEL	32	chr1	25158689	chr1	25161509	2820	PRECISE
chr1	25328995	25328995	chr1	25329115	25329115	291	-1	+	-	INS	13	chr1	25328601	chr1	25328849	279	IMPRECISE
chr1	25371397	25371397	chr1	25371504	25371504	292	-1	+	-	INS	22	chr1	25371400	chr1	25371497	92	IMPRECISE
chr1	25380741	25380741	chr1	25381085	25381085	293	-1	+	-	INS	17	chr1	25380741	chr1	25381037	276	IMPRECISE
chr1	25435351	25435351	chr1	25435414	25435414	294	-1	+	-	INS	35	chr1	25435362	chr1	25435417	64	PRECISE
chr1	25438328	25438328	chr1	25438363	25438363	295	-1	+	-	INS	28	chr1	25438328	chr1	25438361	37	PRECISE
chr1	25493238	25493238	chr1	25493304	25493304	296	-1	+	-	INS	13	chr1	25493253	chr1	25493372	116	IMPRECISE
chr1	25732449	25732449	chr1	25733448	25733448	297	-1	+	-	INS	18	chr1	25732107	chr1	25732208	106	PRECISE
chr1	25789282	25789282	chr1	25789317	25789317	298	-1	+	-	INS	32	chr1	25789287	chr1	25789321	45	PRECISE
chr1	25855982	25855982	chr1	25856949	25856949	299	-1	+	-	INS	32	chr1	25855992	chr1	25856959	973	PRECISE
chr1	26094762	26094762	chr1	26094858	26094858	300	-1	+	-	INS	28	chr1	26094759	chr1	26094838	93	IMPRECISE
chr1	26134768	26134768	chr1	26134812	26134812	301	-1	+	-	DEL	35	chr1	26134817	chr1	26134862	45	IMPRECISE
chr1	26331202	26331202	chr1	26331235	26331235	302	-1	+	-	DEL	18	chr1	26331208	chr1	26331245	37	PRECISE
chr1	26340117	26340117	chr1	26340170	26340170	303	-1	+	-	INS	11	chr1	26340123	chr1	26340167	43	PRECISE
chr1	26460142	26460142	chr1	26464816	26464816	304	-1	+	-	DEL	11	chr1	26460136	chr1	26464810	4674	IMPRECISE
chr1	26489811	26489811	chr1	26490138	26490138	305	-1	+	-	DEL	24	chr1	26489823	chr1	26490149	326	PRECISE
chr1	26533020	26533020	chr1	26533063	26533063	306	-1	+	-	INS	19	chr1	26532986	chr1	26533044	48	PRECISE
chr1	26671516	26671516	chr1	26671568	26671568	307	-1	+	-	DEL	34	chr1	26671522	chr1	26671572	50	PRECISE
chr1	26696179	26696179	chr1	26696358	26696358	308	-1	+	-	INS	17	chr1	26696188	chr1	26696370	179	PRECISE
chr1	26726164	26726164	chr1	26726432	26726432	309	-1	+	-	INS	16	chr1	26726286	chr1	26726772	503	IMPRECISE
chr1	26966735	26966735	chr1	26973325	26973325	310	-1	-	-	INV	11	chr1	26966991	chr1	26973649	6658	IMPRECISE
chr1	26968072	26968072	chr1	26973093	26973093	311	-1	+	+	INV	25	chr1	26968113	chr1	26972970	4857	IMPRECISE
chr1	27119554	27119554	chr1	27218400	27218400	312	-1	-	+	DUP	10	chr1	27119554	chr1	27218400	98846	PRECISE
chr1	27126276	27126276	chr1	27390917	27390917	313	-1	+	+	INV	16	chr1	27126277	chr1	27390917	264640	PRECISE
chr1	27130330	27130330	chr1	27130361	27130361	314	-1	+	-	DEL	15	chr1	27130267	chr1	27130315	48	IMPRECISE
chr1	27145267	27145267	chr1	27145318	27145318	315	-1	+	-	INS	27	chr1	27145164	chr1	27145231	47	IMPRECISE
chr1	27253668	27253668	chr1	27253830	27253830	316	-1	+	-	INS	13	chr1	27253681	chr1	27253836	113	IMPRECISE
chr1	27356968	27356968	chr1	27357685	27357685	317	-1	+	-	INS	32	chr1	27356986	chr1	27357708	710	PRECISE
chr1	27412991	27412991	chr1	27414203	27414203	318	-1	+	-	INS	31	chr1	27412991	chr1	27414164	1185	IMPRECISE
chr1	27433597	27433597	chr1	27433987	27433987	319	-1	-	+	DUP	20	chr1	27433596	chr1	27433763	167	PRECISE
chr1	27433696	27433696	chr1	27435009	27435009	320	-1	+	-	INS	12	chr1	27433709	chr1	27434930	1232	IMPRECISE
chr1	27935350	27935350	chr1	27935491	27935491	321	-1	+	-	DEL	15	chr1	27935383	chr1	27935525	142	IMPRECISE
chr1	27995514	27995514	chr1	27995550	27995550	322	-1	+	-	DEL	10	chr1	27995505	chr1	27995542	37	IMPRECISE
chr1	28180215	28180215	chr1	28180785	28180785	323	-1	+	-	DEL	32	chr1	28180141	chr1	28180683	542	IMPRECISE
chr1	28204983	28204983	chr1	28206391	28206391	324	-1	+	-	INS	31	chr1	28204983	chr1	28206362	1392	IMPRECISE
chr1	28399611	28399611	chr1	28399647	28399647	325	-1	+	-	INS	11	chr1	28399615	chr1	28399651	36	PRECISE
chr1	28573637	28573637	chr1	28573877	28573877	326	-1	+	-	INS	31	chr1	28573637	chr1	28573844	200	IMPRECISE
chr1	28680037	28680037	chr1	28686221	28686221	327	-1	+	-	INS	33	chr1	28680036	chr1	28685798	5763	IMPRECISE
chr1	28717680	28717680	chr1	28718497	28718497	328	-1	+	-	INS	21	chr1	28717659	chr1	28718460	798	PRECISE
chr1	28722336	28722336	chr1	28722670	28722670	329	-1	+	-	INS	23	chr1	28722353	chr1	28722658	316	PRECISE
chr1	28745550	28745550	chr1	28745829	28745829	330	-1	+	-	INS	33	chr1	28745552	chr1	28745870	322	PRECISE
chr1	28838731	28838731	chr1	28838774	28838774	331	-1	+	-	INS	31	chr1	28838736	chr1	28838779	43	PRECISE
chr1	28860357	28860357	chr1	28860388	28860388	332	-1	+	-	DEL	17	chr1	28860357	chr1	28860388	31	PRECISE
chr1	28898291	28898291	chr1	28898638	28898638	333	-1	+	-	INS	21	chr1	28898308	chr1	28898643	343	PRECISE
chr1	29261962	29261962	chr1	29262005	29262005	334	-1	+	-	INS	38	chr1	29261957	chr1	29262002	46	PRECISE
chr1	29426838	29426838	chr1	29427181	29427181	335	-1	+	-	INS	26	chr1	29426838	chr1	29427167	330	PRECISE
chr1	29720839	29720839	chr1	30878513	30878513	336	-1	-	+	DUP	13	chr1	29720839	chr1	30878516	1157677	PRECISE
chr1	29720840	29720840	chr1	29721706	29721706	337	-1	+	+	INV	12	chr1	29720840	chr1	29721687	847	IMPRECISE
chr1	29721707	29721707	chr1	30878815	30878815	338	-1	+	-	DEL	17	chr1	29721674	chr1	30878814	1157140	IMPRECISE
chr1	29780310	29780310	chr1	29780348	29780348	339	-1	+	-	INS	15	chr1	29780292	chr1	29780339	34	PRECISE
chr1	29845255	29845255	chr1	29845305	29845305	340	-1	+	-	INS	35	chr1	29845245	chr1	29845296	50	PRECISE
chr1	29878080	29878080	chr1	31128041	31128041	341	-1	+	-	DEL	16	chr1	29878083	chr1	31128041	1249958	PRECISE
chr1	29878082	29878082	chr1	31129330	31129330	342	-1	+	+	INV	12	chr1	29878082	chr1	31129333	1251251	IMPRECISE
chr1	30028089	30028089	chr1	31129334	31129334	343	-1	-	+	DUP	12	chr1	30028085	chr1	31129329	1101244	PRECISE
chr1	30151027	30151027	chr1	30151078	30151078	344	-1	+	-	DEL	33	chr1	30151031	chr1	30151082	51	PRECISE
chr1	30160587	30160587	chr1	30160623	30160623	345	-1	+	-	INS	26	chr1	30160591	chr1	30160629	36	PRECISE
chr1	30196672	30196672	chr1	30197058	30197058	346	-1	+	-	INS	38	chr1	30196672	chr1	30197075	383	IMPRECISE
chr1	30200188	30200188	chr1	30200376	30200376	347	-1	+	-	DEL	43	chr1	30200092	chr1	30200370	278	IMPRECISE
chr1	30244008	30244008	chr1	30244649	30244649	348	-1	+	-	INS	21	chr1	30244159	chr1	30244866	713	IMPRECISE
chr1	30298160	30298160	chr1	30298212	30298212	349	-1	+	-	DEL	26	chr1	30298151	chr1	30298201	50	PRECISE
chr1	30346050	30346050	chr1	30346428	30346428	350	-1	+	-	INS	26	chr1	30346049	chr1	30346435	385	PRECISE
chr1	30509527	30509527	chr1	30509564	30509564	351	-1	+	-	INS	18	chr1	30509520	chr1	30509554	32	IMPRECISE
chr1	30569458	30569458	chr1	30569611	30569611	352	-1	+	-	INS	43	chr1	30569458	chr1	30569622	164	PRECISE
chr1	30664268	30664268	chr1	30664308	30664308	353	-1	+	-	DEL	38	chr1	30664297	chr1	30664337	40	IMPRECISE
chr1	30774229	30774229	chr1	30774291	30774291	354	-1	+	-	INS	38	chr1	30774229	chr1	30774296	60	PRECISE
chr1	30838463	30838463	chr1	30838504	30838504	355	-1	+	-	INS	24	chr1	30838453	chr1	30838502	47	PRECISE
chr1	30848632	30848632	chr1	30848682	30848682	356	-1	+	-	DEL	34	chr1	30848626	chr1	30848677	51	PRECISE
chr1	30961610	30961610	chr1	30961709	30961709	357	-1	+	-	INS	24	chr1	30961687	chr1	30961802	109	PRECISE
chr1	31067136	31067136	chr1	31067190	31067190	358	-1	+	-	DEL	11	chr1	31067136	chr1	31067190	54	IMPRECISE
chr1	31070666	31070666	chr1	31070728	31070728	359	-1	+	-	INS	14	chr1	31070653	chr1	31070715	60	IMPRECISE
chr1	31124263	31124263	chr1	31124810	31124810	360	-1	-	+	DUP	26	chr1	31124194	chr1	31124802	608	PRECISE
chr1	31128042	31128042	chr1	31129333	31129333	361	-1	+	+	INV	16	chr1	31128042	chr1	31129333	1291	IMPRECISE
chr1	31128574	31128574	chr1	31129800	31129800	362	-1	+	-	INS	14	chr1	31128139	chr1	31129043	908	IMPRECISE
chr1	31205220	31205220	chr1	31207888	31207888	363	-1	+	-	INS	36	chr1	31205220	chr1	31207679	2494	IMPRECISE
chr1	31220933	31220933	chr1	31327761	31327761	364	-1	-	+	DUP	22	chr1	31220933	chr1	31327763	106830	PRECISE
chr1	31272979	31272979	chr1	31273010	31273010	365	-1	+	-	INS	13	chr1	31272983	chr1	31273025	31	IMPRECISE
chr1	31367477	31367477	chr1	31367543	31367543	366	-1	+	-	DEL	25	chr1	31367477	chr1	31367543	66	PRECISE
chr1	31445117	31445117	chr1	31445196	31445196	367	-1	+	-	DEL	33	chr1	31445120	chr1	31445221	101	PRECISE
chr1	31649727	31649727	chr1	31649904	31649904	368	-1	+	-	DEL	39	chr1	31649720	chr1	31649897	177	PRECISE
chr1	31724900	31724900	chr1	31724955	31724955	369	-1	+	-	INS	12	chr1	31724892	chr1	31724944	53	IMPRECISE
chr1	31818402	31818402	chr1	31818457	31818457	370	-1	+	-	INS	34	chr1	31818395	chr1	31818445	54	PRECISE
chr1	31904592	31904592	chr1	31905072	31905072	371	-1	-	+	DUP	14	chr1	31904592	chr1	31905073	481	PRECISE
chr1	31942705	31942705	chr1	31942736	31942736	372	-1	+	-	INS	13	chr1	31942708	chr1	31942744	31	IMPRECISE
chr1	31967805	31967805	chr1	32163770	32163770	373	-1	-	-	INV	15	chr1	31967806	chr1	32163769	195963	PRECISE
chr1	31971539	31971539	chr1	31978477	31978477	374	-1	+	-	INS	40	chr1	31971545	chr1	31978866	7323	IMPRECISE
chr1	32060829	32060829	chr1	32060882	32060882	375	-1	+	-	DEL	22	chr1	32060820	chr1	32060868	48	PRECISE
chr1	32167086	32167086	chr1	32232291	32232291	376	-1	+	+	INV	22	chr1	32167086	chr1	32232292	65206	PRECISE
chr1	32172963	32172963	chr1	32173005	32173005	377	-1	+	-	INS	21	chr1	32172946	chr1	32172986	31	PRECISE
chr1	32233957	32233957	chr1	96207562	96207562	378	-1	+	+	INV	17	chr1	32233955	chr1	96207566	63973611	PRECISE
chr1	32272996	32272996	chr1	32273244	32273244	379	-1	+	-	INS	29	chr1	32272996	chr1	32273340	341	IMPRECISE
chr1	32734667	32734667	chr1	32741572	32741572	380	-1	+	-	DEL	10	chr1	32734669	chr1	32741570	6901	PRECISE
chr1	33005354	33005354	chr1	33005571	33005571	381	-1	+	-	INS	34	chr1	33005346	chr1	33005569	219	PRECISE
chr1	33046788	33046788	chr1	33047468	33047468	382	-1	+	-	INS	28	chr1	33046788	chr1	33047458	660	PRECISE
chr1	33108389	33108389	chr1	33109306	33109306	383	-1	+	-	INS	12	chr1	33108389	chr1	33109368	979	IMPRECISE
chr1	33518029	33518029	chr1	33518131	33518131	384	-1	+	-	INS	26	chr1	33518072	chr1	33518162	98	IMPRECISE
chr1	33652394	33652394	chr1	33654046	33654046	385	-1	+	-	INS	22	chr1	33652418	chr1	33654071	1662	IMPRECISE
chr1	33773321	33773321	chr1	33773357	33773357	386	-1	+	-	INS	10	chr1	33773332	chr1	33773372	36	IMPRECISE
chr1	33859328	33859328	chr1	33859376	33859376	387	-1	+	-	INS	28	chr1	33859328	chr1	33859376	48	PRECISE
chr1	33946578	33946578	chr1	34048765	34048765	388	-1	-	+	DUP	18	chr1	33946587	chr1	34048773	102186	PRECISE
chr1	34330485	34330485	chr1	34330698	34330698	389	-1	+	-	INS	33	chr1	34330507	chr1	34330738	220	PRECISE
chr1	34404022	34404022	chr1	34404054	34404054	390	-1	+	-	INS	16	chr1	34403991	chr1	34404027	35	IMPRECISE
chr1	34568178	34568178	chr1	34568274	34568274	391	-1	+	-	DEL	26	chr1	34568178	chr1	34568272	94	IMPRECISE
chr1	34854309	34854309	chr1	34854347	34854347	392	-1	+	-	INS	25	chr1	34854313	chr1	34854341	36	PRECISE
chr1	35007067	35007067	chr1	35008014	35008014	393	-1	+	-	INS	45	chr1	35007067	chr1	35007992	932	PRECISE
chr1	35243403	35243403	chr1	35243461	35243461	394	-1	+	-	INS	17	chr1	35243430	chr1	35243492	58	IMPRECISE
chr1	35267835	35267835	chr1	35267979	35267979	395	-1	+	-	DEL	41	chr1	35267830	chr1	35267981	151	PRECISE
chr1	35304853	35304853	chr1	35304911	35304911	396	-1	+	-	INS	24	chr1	35304853	chr1	35304954	62	IMPRECISE
chr1	35371626	35371626	chr1	35371671	35371671	397	-1	+	-	INS	14	chr1	35371617	chr1	35371663	45	PRECISE
chr1	35458426	35458426	chr1	35458538	35458538	398	-1	+	-	INS	41	chr1	35458277	chr1	35458365	79	IMPRECISE
chr1	35481333	35481333	chr1	35481395	35481395	399	-1	+	-	INS	25	chr1	35481324	chr1	35481394	64	PRECISE
chr1	35567829	35567829	chr1	35569020	35569020	400	-1	+	-	INS	20	chr1	35567836	chr1	35569026	1191	IMPRECISE
chr1	35622362	35622362	chr1	35622671	35622671	401	-1	-	+	DUP	32	chr1	35622362	chr1	35622734	372	PRECISE
chr1	35627126	35627126	chr1	35627445	35627445	402	-1	+	-	DEL	22	chr1	35627131	chr1	35627452	321	PRECISE
chr1	35725891	35725891	chr1	35726007	35726007	403	-1	+	-	INS	43	chr1	35725854	chr1	35725990	106	IMPRECISE
chr1	36042527	36042527	chr1	36042559	36042559	404	-1	+	-	DEL	39	chr1	36042527	chr1	36042571	44	PRECISE
chr1	36240720	36240720	chr1	36352205	36352205	405	-1	-	+	DUP	11	chr1	36240721	chr1	36352204	111483	PRECISE
chr1	36354684	36354684	chr1	36354727	36354727	406	-1	+	-	DEL	22	chr1	36354649	chr1	36354692	43	IMPRECISE
chr1	36676301	36676301	chr1	36676448	36676448	407	-1	+	-	INS	23	chr1	36676301	chr1	36676428	110	IMPRECISE
chr1	36749260	36749260	chr1	36749310	36749310	408	-1	+	-	DEL	10	chr1	36749232	chr1	36749284	52	IMPRECISE
chr1	36962312	36962312	chr1	36962343	36962343	409	-1	+	-	INS	24	chr1	36962295	chr1	36962328	31	PRECISE
chr1	36987504	36987504	chr1	36987570	36987570	410	-1	+	-	INS	24	chr1	36987443	chr1	36987522	76	IMPRECISE
chr1	37010430	37010430	chr1	37010529	37010529	411	-1	+	-	INS	24	chr1	37010512	chr1	37010615	100	IMPRECISE
chr1	37037223	37037223	chr1	37037287	37037287	412	-1	+	-	DEL	15	chr1	37037231	chr1	37037295	64	PRECISE
chr1	37098173	37098173	chr1	37098206	37098206	413	-1	+	-	DEL	19	chr1	37098173	chr1	37098210	37	PRECISE
chr1	37154071	37154071	chr1	37154426	37154426	414	-1	+	-	INS	24	chr1	37154107	chr1	37154488	386	IMPRECISE
chr1	37154588	37154588	chr1	37154652	37154652	415	-1	+	-	INS	29	chr1	37154559	chr1	37154630	64	IMPRECISE
chr1	37166026	37166026	chr1	37166117	37166117	416	-1	+	-	DEL	25	chr1	37166015	chr1	37166111	96	IMPRECISE
chr1	37258751	37258751	chr1	37258783	37258783	417	-1	-	+	DUP	13	chr1	37259245	chr1	37259498	253	IMPRECISE
chr1	37259402	37259402	chr1	37260195	37260195	418	-1	+	-	INS	33	chr1	37259402	chr1	37260189	765	IMPRECISE
chr1	37423052	37423052	chr1	37423114	37423114	419	-1	+	-	INS	48	chr1	37423055	chr1	37423140	60	IMPRECISE
chr1	37423749	37423749	chr1	37424033	37424033	420	-1	+	-	DEL	43	chr1	37423756	chr1	37424041	285	IMPRECISE
chr1	37425520	37425520	chr1	37425559	37425559	421	-1	+	-	DEL	44	chr1	37425537	chr1	37425584	47	PRECISE
chr1	37546168	37546168	chr1	37546207	37546207	422	-1	+	-	DEL	15	chr1	37546168	chr1	37546206	38	PRECISE
chr1	37546470	37546470	chr1	37546513	37546513	423	-1	+	-	DEL	13	chr1	37546450	chr1	37546498	48	PRECISE
chr1	37546892	37546892	chr1	37546966	37546966	424	-1	+	-	DEL	37	chr1	37546886	chr1	37546971	85	IMPRECISE
chr1	37568451	37568451	chr1	37568572	37568572	425	-1	+	-	INS	37	chr1	37568489	chr1	37568618	121	IMPRECISE
chr1	37593936	37593936	chr1	37593994	37593994	426	-1	+	-	INS	37	chr1	37593877	chr1	37593967	57	IMPRECISE
chr1	37597417	37597417	chr1	37597478	37597478	427	-1	+	-	INS	19	chr1	37597374	chr1	37597478	98	IMPRECISE
chr1	37911780	37911780	chr1	37912545	37912545	428	-1	+	-	INS	27	chr1	37911779	chr1	37912472	699	IMPRECISE
chr1	38000837	38000837	chr1	38000882	38000882	429	-1	+	-	INS	23	chr1	38000841	chr1	38000876	37	PRECISE
chr1	38077346	38077346	chr1	38077415	38077415	430	-1	+	-	DEL	14	chr1	38077349	chr1	38077420	71	PRECISE
chr1	38208244	38208244	chr1	38208408	38208408	431	-1	+	-	DEL	20	chr1	38208248	chr1	38208411	163	PRECISE
chr1	38219326	38219326	chr1	38219359	38219359	432	-1	+	-	DEL	11	chr1	38219348	chr1	38219379	31	IMPRECISE
chr1	38241396	38241396	chr1	38243848	38243848	433	-1	+	-	INS	32	chr1	38241392	chr1	38243817	2425	IMPRECISE
chr1	38432765	38432765	chr1	38433095	38433095	434	-1	+	-	INS	27	chr1	38432782	chr1	38433105	324	PRECISE
chr1	38477720	38477720	chr1	38477757	38477757	435	-1	+	-	INS	11	chr1	38477720	chr1	38477760	38	PRECISE
chr1	38950683	38950683	chr1	38950715	38950715	436	-1	+	-	INS	17	chr1	38950740	chr1	38950815	75	PRECISE
chr1	39061914	39061914	chr1	39061964	39061964	437	-1	+	-	INS	28	chr1	39061914	chr1	39061956	39	PRECISE
chr1	39411361	39411361	chr1	39411615	39411615	438	-1	-	+	DUP	10	chr1	39411424	chr1	39411599	175	IMPRECISE
chr1	39411529	39411529	chr1	39413511	39413511	439	-1	+	-	INS	21	chr1	39411521	chr1	39413480	1962	IMPRECISE
chr1	39490566	39490566	chr1	39490611	39490611	440	-1	+	-	DEL	23	chr1	39490575	chr1	39490620	45	PRECISE
chr1	39510209	39510209	chr1	39510424	39510424	441	-1	+	-	INS	30	chr1	39510242	chr1	39510447	218	PRECISE
chr1	39677675	39677675	chr1	39677979	39677979	442	-1	+	-	INS	15	chr1	39677675	chr1	39677966	292	IMPRECISE
chr1	39700203	39700203	chr1	39700726	39700726	443	-1	+	-	INS	36	chr1	39700379	chr1	39700632	404	IMPRECISE
chr1	39700502	39700502	chr1	39700542	39700542	444	-1	+	-	DEL	11	chr1	39700502	chr1	39700542	40	PRECISE
chr1	40130161	40130161	chr1	40131640	40131640	445	-1	+	-	INS	14	chr1	40130161	chr1	40131635	1475	IMPRECISE
chr1	40130187	40130187	chr1	40130510	40130510	446	-1	+	-	INS	12	chr1	40130166	chr1	40130488	328	IMPRECISE
chr1	40354440	40354440	chr1	40354775	40354775	447	-1	+	-	INS	21	chr1	40354440	chr1	40354755	319	PRECISE
chr1	40516083	40516083	chr1	40516198	40516198	448	-1	+	-	INS	28	chr1	40516087	chr1	40516196	115	PRECISE
chr1	40935375	40935375	chr1	40935415	40935415	449	-1	+	-	INS	20	chr1	40935375	chr1	40935411	38	PRECISE
chr1	41024253	41024253	chr1	41024373	41024373	450	-1	+	-	DEL	11	chr1	41024253	chr1	41024373	120	IMPRECISE
chr1	41150967	41150967	chr1	41151004	41151004	451	-1	+	-	DEL	22	chr1	41150951	chr1	41150989	38	PRECISE
chr1	41173865	41173865	chr1	41429620	41429620	452	-1	-	+	DUP	11	chr1	41173865	chr1	41429620	255755	PRECISE
chr1	41228833	41228833	chr1	41228866	41228866	453	-1	+	-	INS	22	chr1	41228865	chr1	41228902	31	IMPRECISE
chr1	41518791	41518791	chr1	41518825	41518825	454	-1	+	-	INS	26	chr1	41518791	chr1	41518825	32	PRECISE
chr1	41835544	41835544	chr1	41835597	41835597	455	-1	+	-	INS	22	chr1	41835542	chr1	41835593	50	PRECISE
chr1	41847880	41847880	chr1	41848080	41848080	456	-1	+	-	INS	31	chr1	41847881	chr1	41848079	195	PRECISE
chr1	41890918	41890918	chr1	41891404	41891404	457	-1	+	-	INS	42	chr1	41890923	chr1	41891404	472	PRECISE
chr1	41891972	41891972	chr1	41892010	41892010	458	-1	+	-	INS	34	chr1	41891969	chr1	41892010	43	IMPRECISE
chr1	41997160	41997160	chr1	41997257	41997257	459	-1	+	-	DEL	40	chr1	41997194	chr1	41997297	103	PRECISE
chr1	42010757	42010757	chr1	42011505	42011505	460	-1	+	-	INS	27	chr1	42010467	chr1	42011028	564	IMPRECISE
chr1	42027409	42027409	chr1	42027440	42027440	461	-1	+	-	INS	19	chr1	42027415	chr1	42027448	32	PRECISE
chr1	42101226	42101226	chr1	42101311	42101311	462	-1	+	-	DEL	27	chr1	42101222	chr1	42101304	82	PRECISE
chr1	42104025	42104025	chr1	42104064	42104064	463	-1	+	-	DEL	12	chr1	42104020	chr1	42104060	40	PRECISE
chr1	42290437	42290437	chr1	42290480	42290480	464	-1	+	-	DEL	10	chr1	42290439	chr1	42290480	41	IMPRECISE
chr1	42575856	42575856	chr1	42575918	42575918	465	-1	+	-	INS	24	chr1	42575856	chr1	42575926	67	PRECISE
chr1	42632738	42632738	chr1	42633054	42633054	466	-1	+	-	DEL	14	chr1	42632725	chr1	42633040	315	IMPRECISE
chr1	42687634	42687634	chr1	42688048	42688048	467	-1	+	-	INS	11	chr1	42687647	chr1	42688027	368	IMPRECISE
chr1	42743186	42743186	chr1	42743501	42743501	468	-1	+	-	DEL	26	chr1	42743186	chr1	42743501	315	PRECISE
chr1	42789743	42789743	chr1	42789836	42789836	469	-1	+	-	INS	32	chr1	42789733	chr1	42789855	93	IMPRECISE
chr1	42832811	42832811	chr1	42832902	42832902	470	-1	+	-	INS	30	chr1	42832813	chr1	42832850	34	PRECISE
chr1	43001369	43001369	chr1	43001498	43001498	471	-1	+	-	INS	27	chr1	43001370	chr1	43001461	85	PRECISE
chr1	43188438	43188438	chr1	43188570	43188570	472	-1	+	-	INS	13	chr1	43188426	chr1	43188570	138	IMPRECISE
chr1	43620088	43620088	chr1	43620124	43620124	473	-1	+	-	DEL	13	chr1	43620073	chr1	43620109	36	PRECISE
chr1	43694061	43694061	chr1	43695542	43695542	474	-1	+	-	DEL	20	chr1	43694062	chr1	43695544	1482	PRECISE
chr1	43774015	43774015	chr1	43774063	43774063	475	-1	+	-	DEL	19	chr1	43774040	chr1	43774089	49	IMPRECISE
chr1	43857452	43857452	chr1	43857776	43857776	476	-1	+	-	DEL	53	chr1	43857470	chr1	43857806	336	PRECISE
chr1	43889200	43889200	chr1	43889243	43889243	477	-1	+	-	INS	29	chr1	43889182	chr1	43889231	43	IMPRECISE
chr1	44059295	44059295	chr1	44059888	44059888	478	-1	+	+	INV	48	chr1	44059313	chr1	44059887	574	PRECISE
chr1	44370770	44370770	chr1	44371133	44371133	479	-1	-	+	DUP	27	chr1	44370338	chr1	44370617	279	IMPRECISE
chr1	44371279	44371279	chr1	44371313	44371313	480	-1	+	-	DEL	31	chr1	44371243	chr1	44371308	65	PRECISE
chr1	44371898	44371898	chr1	44371932	44371932	481	-1	+	-	INS	18	chr1	44371866	chr1	44371908	36	IMPRECISE
chr1	44604752	44604752	chr1	44604791	44604791	482	-1	+	-	INS	38	chr1	44604744	chr1	44604779	40	PRECISE
chr1	44605957	44605957	chr1	44606040	44606040	483	-1	+	-	DEL	10	chr1	44605957	chr1	44606041	84	IMPRECISE
chr1	44808342	44808342	chr1	44808374	44808374	484	-1	+	-	DEL	18	chr1	44808342	chr1	44808374	32	PRECISE
chr1	44934086	44934086	chr1	45172014	45172014	485	-1	-	+	DUP	20	chr1	44934086	chr1	45172019	237933	PRECISE
chr1	44941493	44941493	chr1	44941733	44941733	486	-1	+	-	INS	10	chr1	44941488	chr1	44941734	253	IMPRECISE
chr1	45203737	45203737	chr1	45203782	45203782	487	-1	+	-	INS	38	chr1	45203731	chr1	45203779	49	PRECISE
chr1	45282029	45282029	chr1	45282103	45282103	488	-1	+	-	DEL	28	chr1	45282159	chr1	45282247	88	IMPRECISE
chr1	45342256	45342256	chr1	45342776	45342776	489	-1	+	-	INS	39	chr1	45342229	chr1	45342791	568	PRECISE
chr1	45408055	45408055	chr1	45408157	45408157	490	-1	+	-	INS	32	chr1	45408055	chr1	45408142	81	PRECISE
chr1	45417622	45417622	chr1	45417935	45417935	491	-1	+	-	DEL	33	chr1	45417626	chr1	45417938	312	PRECISE
chr1	45510400	45510400	chr1	45510560	45510560	492	-1	+	-	INS	33	chr1	45510417	chr1	45510575	155	IMPRECISE
chr1	45571122	45571122	chr1	45571159	45571159	493	-1	+	-	DEL	21	chr1	45571116	chr1	45571152	36	PRECISE
chr1	45688717	45688717	chr1	45688754	45688754	494	-1	+	-	INS	22	chr1	45688752	chr1	45688914	161	IMPRECISE
chr1	45688847	45688847	chr1	45689002	45689002	495	-1	+	-	INS	18	chr1	45688822	chr1	45689028	221	IMPRECISE
chr1	45795706	45795706	chr1	45796095	45796095	496	-1	+	-	INS	16	chr1	45795703	chr1	45796028	334	PRECISE
chr1	45963331	45963331	chr1	45963776	45963776	497	-1	+	-	INS	37	chr1	45963364	chr1	45963785	219	IMPRECISE
chr1	45983483	45983483	chr1	45983573	45983573	498	-1	+	-	DEL	31	chr1	45983488	chr1	45983584	96	PRECISE
chr1	46169014	46169014	chr1	46169054	46169054	499	-1	-	+	DUP	10	chr1	46168954	chr1	46169041	87	IMPRECISE
chr1	46169032	46169032	chr1	46171997	46171997	500	-1	+	-	INS	17	chr1	46169030	chr1	46171886	2847	IMPRECISE
chr1	46175914	46175914	chr1	46178770	46178770	501	-1	+	-	INS	17	chr1	46176311	chr1	46178756	2448	IMPRECISE
chr1	46176311	46176311	chr1	46176505	46176505	502	-1	-	-	INV	18	chr1	46176039	chr1	46176312	273	IMPRECISE
chr1	46366113	46366113	chr1	46366443	46366443	503	-1	+	-	DEL	34	chr1	46366118	chr1	46366447	329	PRECISE
chr1	46612357	46612357	chr1	46612388	46612388	504	-1	+	-	DEL	12	chr1	46612373	chr1	46612404	31	IMPRECISE
chr1	46707854	46707854	chr1	46708246	46708246	505	-1	+	-	INS	19	chr1	46707965	chr1	46708076	392	IMPRECISE
chr1	46707964	46707964	chr1	46708004	46708004	506	-1	+	-	INS	14	chr1	46707920	chr1	46707974	53	IMPRECISE
chr1	46788966	46788966	chr1	46790099	46790099	507	-1	+	-	INS	12	chr1	46788966	chr1	46790079	1117	IMPRECISE
chr1	47644769	47644769	chr1	47644868	47644868	508	-1	+	-	INS	30	chr1	47644784	chr1	47644890	98	PRECISE
chr1	47649956	47649956	chr1	47650257	47650257	509	-1	-	+	DUP	35	chr1	47649948	chr1	47650341	393	PRECISE
chr1	48057091	48057091	chr1	48057124	48057124	510	-1	+	-	DEL	13	chr1	48057065	chr1	48057097	32	IMPRECISE
chr1	48058277	48058277	chr1	48058342	48058342	511	-1	+	-	INS	55	chr1	48058277	chr1	48058344	67	PRECISE
chr1	48174083	48174083	chr1	48174146	48174146	512	-1	+	-	DEL	21	chr1	48174137	chr1	48174222	85	PRECISE
chr1	48187817	48187817	chr1	48187859	48187859	513	-1	+	-	INS	34	chr1	48187817	chr1	48187858	41	PRECISE
chr1	48208896	48208896	chr1	48209241	48209241	514	-1	+	-	INS	37	chr1	48208902	chr1	48209219	356	IMPRECISE
chr1	48293473	48293473	chr1	48293536	48293536	515	-1	+	-	DEL	10	chr1	48293460	chr1	48293523	63	IMPRECISE
chr1	48657861	48657861	chr1	48657893	48657893	516	-1	+	-	DEL	14	chr1	48657861	chr1	48657899	38	PRECISE
chr1	48658302	48658302	chr1	48658351	48658351	517	-1	+	-	DEL	13	chr1	48658306	chr1	48658355	49	PRECISE
chr1	48658649	48658649	chr1	48658703	48658703	518	-1	+	-	INS	12	chr1	48658650	chr1	48658704	47	PRECISE
chr1	48710503	48710503	chr1	48710549	48710549	519	-1	+	-	INS	22	chr1	48710443	chr1	48710487	42	IMPRECISE
chr1	48749366	48749366	chr1	48749410	48749410	520	-1	+	-	INS	18	chr1	48749368	chr1	48749409	32	PRECISE
chr1	48850005	48850005	chr1	48850042	48850042	521	-1	+	-	DEL	24	chr1	48850002	chr1	48850037	35	PRECISE
chr1	48948976	48948976	chr1	48949059	48949059	522	-1	+	-	DEL	30	chr1	48948976	chr1	48949061	85	PRECISE
chr1	49177417	49177417	chr1	49177448	49177448	523	-1	+	-	DEL	26	chr1	49177403	chr1	49177435	32	PRECISE
chr1	49446388	49446388	chr1	49446422	49446422	524	-1	+	-	DEL	22	chr1	49446395	chr1	49446429	34	PRECISE
chr1	49535077	49535077	chr1	49537578	49537578	525	-1	+	-	DEL	18	chr1	49535077	chr1	49537575	2498	PRECISE
chr1	49549796	49549796	chr1	49549850	49549850	526	-1	+	-	DEL	38	chr1	49549796	chr1	49549850	54	PRECISE
chr1	49703185	49703185	chr1	49703218	49703218	527	-1	+	-	DEL	25	chr1	49703185	chr1	49703220	35	PRECISE
chr1	50413711	50413711	chr1	50413842	50413842	528	-1	+	-	INS	26	chr1	50413636	chr1	50413751	106	PRECISE
chr1	50834970	50834970	chr1	50835511	50835511	529	-1	+	-	INS	27	chr1	50834995	chr1	50835510	540	IMPRECISE
chr1	50847276	50847276	chr1	50847358	50847358	530	-1	+	-	INS	22	chr1	50847276	chr1	50847352	76	PRECISE
chr1	50847529	50847529	chr1	50847724	50847724	531	-1	+	-	INS	24	chr1	50847693	chr1	50847729	36	PRECISE
chr1	52177164	52177164	chr1	52177338	52177338	532	-1	+	-	INS	34	chr1	52177124	chr1	52177463	360	IMPRECISE
chr1	52270187	52270187	chr1	52270279	52270279	533	-1	+	-	INS	26	chr1	52270184	chr1	52270276	87	IMPRECISE
chr1	52318174	52318174	chr1	52318795	52318795	534	-1	+	-	INS	35	chr1	52318212	chr1	52318827	610	PRECISE
chr1	52349459	52349459	chr1	52349491	52349491	535	-1	+	-	DEL	10	chr1	52349462	chr1	52349493	31	PRECISE
chr1	53103975	53103975	chr1	53104014	53104014	536	-1	+	-	DEL	12	chr1	53103975	chr1	53104014	39	PRECISE
chr1	53268768	53268768	chr1	53268823	53268823	537	-1	+	-	DEL	13	chr1	53268748	chr1	53268798	50	IMPRECISE
chr1	53335622	53335622	chr1	53335712	53335712	538	-1	+	-	INS	22	chr1	53335631	chr1	53335727	96	PRECISE
chr1	53335937	53335937	chr1	53336052	53336052	539	-1	+	-	DEL	22	chr1	53335853	chr1	53335891	38	PRECISE
chr1	53564883	53564883	chr1	53564939	53564939	540	-1	+	-	INS	34	chr1	53564935	chr1	53564980	61	PRECISE
chr1	53749195	53749195	chr1	53749989	53749989	541	-1	-	+	DUP	20	chr1	53749122	chr1	53749926	804	IMPRECISE
chr1	53815941	53815941	chr1	53816015	53816015	542	-1	+	-	INS	22	chr1	53815926	chr1	53815994	65	PRECISE
chr1	53968003	53968003	chr1	53968164	53968164	543	-1	+	-	DEL	37	chr1	53968003	chr1	53968162	159	PRECISE
chr1	53991124	53991124	chr1	53991553	53991553	544	-1	+	-	INS	31	chr1	53991135	chr1	53991589	451	PRECISE
chr1	54022194	54022194	chr1	54022256	54022256	545	-1	+	-	INS	36	chr1	54022296	chr1	54022336	62	IMPRECISE
chr1	54178884	54178884	chr1	54179261	54179261	546	-1	+	-	INS	25	chr1	54178813	chr1	54179185	381	IMPRECISE
chr1	54211574	54211574	chr1	54211607	54211607	547	-1	+	-	INS	12	chr1	54211570	chr1	54211605	32	PRECISE
chr1	54620064	54620064	chr1	54620098	54620098	548	-1	+	-	DEL	23	chr1	54620050	chr1	54620085	35	PRECISE
chr1	54924675	54924675	chr1	54924882	54924882	549	-1	+	-	INS	18	chr1	54924432	chr1	54924660	213	IMPRECISE
chr1	55027520	55027520	chr1	55027707	55027707	550	-1	+	-	INS	30	chr1	55027494	chr1	55027671	180	IMPRECISE
chr1	55090847	55090847	chr1	55090892	55090892	551	-1	+	-	INS	28	chr1	55090847	chr1	55090891	41	PRECISE
chr1	55092278	55092278	chr1	55095973	55095973	552	-1	+	-	DEL	52	chr1	55092274	chr1	55095967	3693	PRECISE
chr1	55274659	55274659	chr1	55274769	55274769	553	-1	+	-	INS	35	chr1	55274656	chr1	55274764	103	PRECISE
chr1	55334344	55334344	chr1	55334395	55334395	554	-1	+	-	DEL	25	chr1	55334344	chr1	55334396	52	PRECISE
chr1	55336523	55336523	chr1	55336555	55336555	555	-1	+	-	DEL	13	chr1	55336528	chr1	55336559	31	PRECISE
chr1	55468630	55468630	chr1	55469270	55469270	556	-1	+	-	INS	27	chr1	55468730	chr1	55469338	663	IMPRECISE
chr1	55468677	55468677	chr1	55468748	55468748	557	-1	+	-	DUP/INS	15	chr1	55468677	chr1	55468766	564	IMPRECISE
chr1	55705901	55705901	chr1	55707562	55707562	558	-1	+	-	INS	35	chr1	55705907	chr1	55707521	1607	IMPRECISE
chr1	55851292	55851292	chr1	55851419	55851419	559	-1	+	-	INS	43	chr1	55851335	chr1	55851454	118	IMPRECISE
chr1	55864285	55864285	chr1	55864318	55864318	560	-1	+	-	DEL	42	chr1	55864285	chr1	55864325	40	PRECISE
chr1	55886384	55886384	chr1	55886423	55886423	561	-1	+	-	DEL	55	chr1	55886385	chr1	55886438	53	PRECISE
chr1	55974709	55974709	chr1	55974779	55974779	562	-1	+	-	DEL	37	chr1	55974729	chr1	55974805	76	PRECISE
chr1	56128246	56128246	chr1	56128467	56128467	563	-1	+	-	INS	26	chr1	56128238	chr1	56128458	219	IMPRECISE
chr1	56131209	56131209	chr1	56131300	56131300	564	-1	+	-	DEL	16	chr1	56131200	chr1	56131296	96	PRECISE
chr1	56132002	56132002	chr1	56132535	56132535	565	-1	+	-	INS	19	chr1	56132006	chr1	56132527	480	IMPRECISE
chr1	56132186	56132186	chr1	56132218	56132218	566	-1	-	+	DUP	10	chr1	56131895	chr1	56132243	348	IMPRECISE
chr1	56132417	56132417	chr1	56132510	56132510	567	-1	+	-	DEL	16	chr1	56132427	chr1	56132522	95	PRECISE
chr1	56191209	56191209	chr1	56191251	56191251	568	-1	+	-	DEL	10	chr1	56191209	chr1	56191251	42	PRECISE
chr1	56401291	56401291	chr1	56401612	56401612	569	-1	+	-	DEL	38	chr1	56401291	chr1	56401612	321	PRECISE
chr1	56831124	56831124	chr1	56834985	56834985	570	-1	+	-	DEL	34	chr1	56831124	chr1	56834970	3846	PRECISE
chr1	56887710	56887710	chr1	56888031	56888031	571	-1	+	-	DEL	50	chr1	56887706	chr1	56888023	317	PRECISE
chr1	57022683	57022683	chr1	57022778	57022778	572	-1	+	-	INS	52	chr1	57022644	chr1	57022710	37	IMPRECISE
chr1	57223345	57223345	chr1	57223391	57223391	573	-1	+	-	INS	16	chr1	57223351	chr1	57223400	47	IMPRECISE
chr1	57242624	57242624	chr1	57242963	57242963	574	-1	+	-	DEL	29	chr1	57242624	chr1	57242963	339	PRECISE
chr1	57765275	57765275	chr1	57765312	57765312	575	-1	+	-	DEL	12	chr1	57765275	chr1	57765316	41	PRECISE
chr1	57861430	57861430	chr1	57861485	57861485	576	-1	+	-	DEL	30	chr1	57861418	chr1	57861474	56	PRECISE
chr1	58019048	58019048	chr1	58019111	58019111	577	-1	+	-	INS	14	chr1	58019057	chr1	58019119	64	IMPRECISE
chr1	58071861	58071861	chr1	58072056	58072056	578	-1	+	-	INS	35	chr1	58071864	chr1	58072084	209	PRECISE
chr1	58104595	58104595	chr1	58104670	58104670	579	-1	+	-	DEL	16	chr1	58104600	chr1	58104674	74	PRECISE
chr1	58105063	58105063	chr1	58105097	58105097	580	-1	+	-	INS	16	chr1	58104996	chr1	58105040	41	IMPRECISE
chr1	58205107	58205107	chr1	58205158	58205158	581	-1	+	-	INS	30	chr1	58205104	chr1	58205159	49	PRECISE
chr1	58343213	58343213	chr1	58343536	58343536	582	-1	+	-	DEL	31	chr1	58343217	chr1	58343541	324	PRECISE
chr1	58417004	58417004	chr1	58417041	58417041	583	-1	+	-	INS	36	chr1	58417004	chr1	58417034	45	PRECISE
chr1	58743913	58743913	chr1	58744827	58744827	584	-1	+	-	DEL	42	chr1	58743913	chr1	58744826	913	PRECISE
chr1	59195661	59195661	chr1	59196035	59196035	585	-1	+	-	INS	20	chr1	59195265	chr1	59195836	572	PRECISE
chr1	59205313	59205313	chr1	59205625	59205625	586	-1	+	-	INS	23	chr1	59205315	chr1	59205620	312	PRECISE
chr1	59446787	59446787	chr1	59446851	59446851	587	-1	+	-	DEL	26	chr1	59446779	chr1	59446874	95	IMPRECISE
chr1	59591479	59591479	chr1	59591810	59591810	588	-1	+	-	INS	15	chr1	59591479	chr1	59591774	295	IMPRECISE
chr1	59955736	59955736	chr1	59956735	59956735	589	-1	+	-	INS	21	chr1	59956711	chr1	59956751	48	IMPRECISE
chr1	60530666	60530666	chr1	60530758	60530758	590	-1	+	-	INS	14	chr1	60530667	chr1	60530761	92	IMPRECISE
chr1	60551384	60551384	chr1	60551426	60551426	591	-1	+	-	INS	39	chr1	60551613	chr1	60551685	84	IMPRECISE
chr1	60695053	60695053	chr1	60695093	60695093	592	-1	+	-	DEL	29	chr1	60695053	chr1	60695096	43	PRECISE
chr1	61288100	61288100	chr1	61288359	61288359	593	-1	+	-	INS	10	chr1	61288172	chr1	61288412	240	IMPRECISE
chr1	61385772	61385772	chr1	61385806	61385806	594	-1	+	-	DEL	13	chr1	61385772	chr1	61385805	33	PRECISE
chr1	61858915	61858915	chr1	61860836	61860836	595	-1	+	-	INS	27	chr1	61858945	chr1	61860828	1898	IMPRECISE
chr1	61932337	61932337	chr1	61932446	61932446	596	-1	+	-	INS	16	chr1	61932348	chr1	61932473	117	PRECISE
chr1	62082861	62082861	chr1	62083705	62083705	597	-1	+	-	DEL	18	chr1	62082861	chr1	62083705	844	PRECISE
chr1	62337055	62337055	chr1	62337131	62337131	598	-1	+	-	INS	46	chr1	62337129	chr1	62337192	44	IMPRECISE
chr1	62352491	62352491	chr1	62352533	62352533	599	-1	+	-	INS	29	chr1	62352491	chr1	62352530	37	PRECISE
chr1	62390598	62390598	chr1	62390948	62390948	600	-1	+	-	DEL	37	chr1	62390586	chr1	62390934	348	PRECISE
chr1	62603112	62603112	chr1	62603224	62603224	601	-1	+	-	INS	23	chr1	62603205	chr1	62603584	378	IMPRECISE
chr1	62655219	62655219	chr1	62655250	62655250	602	-1	+	-	DEL	22	chr1	62655227	chr1	62655259	32	PRECISE
chr1	62743995	62743995	chr1	62744042	62744042	603	-1	+	-	DEL	42	chr1	62743995	chr1	62744042	47	PRECISE
chr1	62853729	62853729	chr1	62853765	62853765	604	-1	+	-	INS	21	chr1	62853716	chr1	62853749	36	PRECISE
chr1	63151827	63151827	chr1	63152168	63152168	605	-1	+	-	DEL	25	chr1	63151828	chr1	63152167	339	PRECISE
chr1	63388484	63388484	chr1	63388732	63388732	606	-1	+	-	DEL	12	chr1	63388481	chr1	63388729	248	PRECISE
chr1	63461961	63461961	chr1	63462287	63462287	607	-1	+	-	INS	38	chr1	63461961	chr1	63462276	323	PRECISE
chr1	63511540	63511540	chr1	63511624	63511624	608	-1	+	-	INS	11	chr1	63511557	chr1	63511647	74	IMPRECISE
chr1	63643782	63643782	chr1	63643813	63643813	609	-1	+	-	INS	23	chr1	63643777	chr1	63643811	34	PRECISE
chr1	63705357	63705357	chr1	63708145	63708145	610	-1	+	-	DEL	11	chr1	63705357	chr1	63708146	2789	PRECISE
chr1	63865886	63865886	chr1	63866025	63866025	611	-1	+	-	DEL	24	chr1	63865878	chr1	63865926	48	PRECISE
chr1	63887935	63887935	chr1	63888010	63888010	612	-1	+	-	DEL	11	chr1	63888077	chr1	63888120	43	IMPRECISE
chr1	63939684	63939684	chr1	63939806	63939806	613	-1	+	-	INS	14	chr1	63939672	chr1	63939795	119	PRECISE
chr1	63969575	63969575	chr1	63970159	63970159	614	-1	+	-	DEL	16	chr1	63969575	chr1	63970159	584	PRECISE
chr1	64112924	64112924	chr1	64112958	64112958	615	-1	+	-	DEL	12	chr1	64112924	chr1	64112957	33	PRECISE
chr1	64480385	64480385	chr1	64480436	64480436	616	-1	+	-	INS	51	chr1	64480385	chr1	64480432	48	PRECISE
chr1	64667084	64667084	chr1	64667136	64667136	617	-1	+	-	INS	27	chr1	64667140	chr1	64667193	49	IMPRECISE
chr1	64704739	64704739	chr1	64704789	64704789	618	-1	+	-	DEL	12	chr1	64704774	chr1	64704817	43	IMPRECISE
chr1	64844704	64844704	chr1	64844778	64844778	619	-1	+	-	INS	25	chr1	64844766	chr1	64844839	72	IMPRECISE
chr1	64850188	64850188	chr1	64852408	64852408	620	-1	+	-	INS	12	chr1	64850189	chr1	64852333	2143	IMPRECISE
chr1	64863953	64863953	chr1	64864012	64864012	621	-1	+	-	INS	11	chr1	64863928	chr1	64863982	46	IMPRECISE
chr1	64880998	64880998	chr1	64881226	64881226	622	-1	+	-	DEL	30	chr1	64881141	chr1	64881312	171	IMPRECISE
chr1	64881349	64881349	chr1	64881522	64881522	623	-1	+	-	DEL	13	chr1	64881328	chr1	64881496	168	IMPRECISE
chr1	64958074	64958074	chr1	64958393	64958393	624	-1	+	-	INS	26	chr1	64958076	chr1	64958418	392	IMPRECISE
chr1	64968277	64968277	chr1	64968375	64968375	625	-1	+	-	DEL	15	chr1	64968279	chr1	64968377	98	PRECISE
chr1	65200392	65200392	chr1	65200487	65200487	626	-1	+	-	DEL	44	chr1	65200401	chr1	65200495	94	IMPRECISE
chr1	65344251	65344251	chr1	65344284	65344284	627	-1	+	-	DEL	17	chr1	65344257	chr1	65344289	32	PRECISE
chr1	65767933	65767933	chr1	65767972	65767972	628	-1	+	-	DEL	13	chr1	65767933	chr1	65767971	38	PRECISE
chr1	65827847	65827847	chr1	65827878	65827878	629	-1	+	-	INS	19	chr1	65827847	chr1	65827878	31	PRECISE
chr1	65909617	65909617	chr1	65909885	65909885	630	-1	+	-	DEL	27	chr1	65909634	chr1	65909897	263	PRECISE
chr1	66129884	66129884	chr1	66129930	66129930	631	-1	+	-	DEL	11	chr1	66129887	chr1	66129932	45	PRECISE
chr1	66263906	66263906	chr1	66264239	66264239	632	-1	+	-	DEL	12	chr1	66263913	chr1	66264247	334	PRECISE
chr1	66597287	66597287	chr1	66597321	66597321	633	-1	+	-	DEL	15	chr1	66597282	chr1	66597315	33	PRECISE
chr1	66866203	66866203	chr1	66866278	66866278	634	-1	+	-	INS	26	chr1	66866196	chr1	66866259	59	PRECISE
chr1	67478852	67478852	chr1	67478912	67478912	635	-1	+	-	INS	17	chr1	67478842	chr1	67478901	55	PRECISE
chr1	67624535	67624535	chr1	67624647	67624647	636	-1	+	-	INS	17	chr1	67624582	chr1	67624647	36	IMPRECISE
chr1	67852566	67852566	chr1	67852601	67852601	637	-1	+	-	DEL	14	chr1	67852552	chr1	67852585	33	PRECISE
chr1	68007987	68007987	chr1	68008845	68008845	638	-1	+	-	DEL	26	chr1	68007980	chr1	68008836	856	PRECISE
chr1	68014696	68014696	chr1	68015167	68015167	639	-1	+	-	INS	15	chr1	68014709	chr1	68015172	470	PRECISE
chr1	68175537	68175537	chr1	68175709	68175709	640	-1	+	-	DEL	29	chr1	68175562	chr1	68175735	173	IMPRECISE
chr1	68395734	68395734	chr1	68395771	68395771	641	-1	+	-	INS	18	chr1	68395716	chr1	68395757	36	PRECISE
chr1	69230631	69230631	chr1	69230765	69230765	642	-1	+	-	DEL	34	chr1	69230631	chr1	69230749	118	PRECISE
chr1	69874872	69874872	chr1	69874905	69874905	643	-1	+	-	INS	21	chr1	69874872	chr1	69874907	35	PRECISE
chr1	69930930	69930930	chr1	69930968	69930968	644	-1	+	-	INS	18	chr1	69930930	chr1	69930969	40	PRECISE
chr1	69943715	69943715	chr1	69944019	69944019	645	-1	+	-	DEL	14	chr1	69943724	chr1	69944030	306	PRECISE
chr1	69984325	69984325	chr1	69984366	69984366	646	-1	+	-	DEL	15	chr1	69984325	chr1	69984369	44	PRECISE
chr1	70027325	70027325	chr1	70027682	70027682	647	-1	+	-	DEL	43	chr1	70027325	chr1	70027682	357	PRECISE
chr1	70091223	70091223	chr1	70091553	70091553	648	-1	+	-	INS	18	chr1	70091221	chr1	70091543	323	PRECISE
chr1	70183473	70183473	chr1	70183510	70183510	649	-1	+	-	DEL	22	chr1	70183441	chr1	70183473	32	PRECISE
chr1	70183845	70183845	chr1	70183921	70183921	650	-1	+	-	INS	17	chr1	70183791	chr1	70183826	40	PRECISE
chr1	70247473	70247473	chr1	70247530	70247530	651	-1	+	-	INS	16	chr1	70247366	chr1	70247449	67	IMPRECISE
chr1	70381701	70381701	chr1	70382907	70382907	652	-1	+	-	INS	18	chr1	70381755	chr1	70382969	1221	IMPRECISE
chr1	70768115	70768115	chr1	70768437	70768437	653	-1	+	-	DEL	39	chr1	70768127	chr1	70768450	323	PRECISE
chr1	71090394	71090394	chr1	71090430	71090430	654	-1	+	-	DEL	25	chr1	71090381	chr1	71090414	33	PRECISE
chr1	71112797	71112797	chr1	71112979	71112979	655	-1	+	-	DEL	13	chr1	71112823	chr1	71112971	148	IMPRECISE
chr1	71237359	71237359	chr1	71240322	71240322	656	-1	+	-	DEL	18	chr1	71237363	chr1	71240328	2965	PRECISE
chr1	71254894	71254894	chr1	71254965	71254965	657	-1	+	-	INS	20	chr1	71254903	chr1	71254979	76	PRECISE
chr1	71741320	71741320	chr1	71741628	71741628	658	-1	+	-	DEL	39	chr1	71741330	chr1	71741640	310	PRECISE
chr1	72154110	72154110	chr1	72154191	72154191	659	-1	+	-	INS	25	chr1	72154051	chr1	72154123	60	PRECISE
chr1	72158376	72158376	chr1	72305024	72305024	660	-1	+	-	DEL	21	chr1	72158373	chr1	72305023	146650	PRECISE
chr1	72258945	72258945	chr1	72259181	72259181	661	-1	+	-	INS	29	chr1	72258962	chr1	72259183	227	PRECISE
chr1	72317451	72317451	chr1	72338682	72338682	662	-1	+	-	DEL	18	chr1	72317455	chr1	72338677	21222	PRECISE
chr1	72370752	72370752	chr1	72459448	72459448	663	-1	+	-	DEL	24	chr1	72370751	chr1	72459445	88694	PRECISE
chr1	72458242	72458242	chr1	72458301	72458301	664	-1	+	-	INS	10	chr1	72458289	chr1	72458350	60	IMPRECISE
chr1	72639011	72639011	chr1	72639338	72639338	665	-1	+	-	INS	10	chr1	72639014	chr1	72639340	327	IMPRECISE
chr1	72717854	72717854	chr1	72717917	72717917	666	-1	+	-	INS	17	chr1	72717854	chr1	72717915	59	PRECISE
chr1	72981493	72981493	chr1	72981632	72981632	667	-1	+	-	INS	25	chr1	72981500	chr1	72981683	163	IMPRECISE
chr1	73022568	73022568	chr1	73022614	73022614	668	-1	+	-	DEL	41	chr1	73022568	chr1	73022619	51	PRECISE
chr1	73050806	73050806	chr1	73050845	73050845	669	-1	+	-	INS	11	chr1	73050806	chr1	73050846	39	PRECISE
chr1	73191783	73191783	chr1	73191818	73191818	670	-1	+	-	INS	16	chr1	73191786	chr1	73191821	35	PRECISE
chr1	73309255	73309255	chr1	73309286	73309286	671	-1	+	-	INS	15	chr1	73309261	chr1	73309308	40	IMPRECISE
chr1	73335448	73335448	chr1	73335491	73335491	672	-1	+	-	DEL	45	chr1	73335463	chr1	73335512	49	PRECISE
chr1	73600017	73600017	chr1	73600052	73600052	673	-1	+	-	INS	13	chr1	73600021	chr1	73600063	39	PRECISE
chr1	73648803	73648803	chr1	73648888	73648888	674	-1	+	-	INS	34	chr1	73648803	chr1	73648893	87	PRECISE
chr1	73667038	73667038	chr1	73667133	73667133	675	-1	+	-	DEL	15	chr1	73667038	chr1	73667133	95	IMPRECISE
chr1	73680431	73680431	chr1	73681430	73681430	676	-1	-	+	DUP	19	chr1	73680828	chr1	73712325	31497	PRECISE
chr1	73753601	73753601	chr1	73753916	73753916	677	-1	+	-	DEL	35	chr1	73753604	chr1	73753919	315	PRECISE
chr1	74015221	74015221	chr1	74015256	74015256	678	-1	+	-	INS	26	chr1	74015227	chr1	74015261	36	PRECISE
chr1	74038765	74038765	chr1	74038799	74038799	679	-1	+	-	DEL	15	chr1	74038779	chr1	74038817	38	PRECISE
chr1	74437426	74437426	chr1	74437506	74437506	680	-1	+	-	INS	28	chr1	74437488	chr1	74437575	81	IMPRECISE
chr1	74471641	74471641	chr1	74472010	74472010	681	-1	+	-	INS	29	chr1	74471655	chr1	74472007	359	PRECISE
chr1	74755163	74755163	chr1	74755285	74755285	682	-1	+	-	DEL	26	chr1	74755170	chr1	74755291	121	PRECISE
chr1	75166753	75166753	chr1	75166784	75166784	683	-1	+	-	INS	28	chr1	75166753	chr1	75166787	34	PRECISE
chr1	75191266	75191266	chr1	75191297	75191297	684	-1	+	-	DEL	15	chr1	75191268	chr1	75191299	31	PRECISE
chr1	75224180	75224180	chr1	75224219	75224219	685	-1	+	-	INS	28	chr1	75224168	chr1	75224348	33	IMPRECISE
chr1	75455195	75455195	chr1	75455236	75455236	686	-1	+	-	INS	24	chr1	75455196	chr1	75455236	40	PRECISE
chr1	75745816	75745816	chr1	75746148	75746148	687	-1	-	+	DUP	10	chr1	75745816	chr1	75746192	376	IMPRECISE
chr1	75746105	75746105	chr1	75747322	75747322	688	-1	+	-	INS	11	chr1	75745813	chr1	75746518	705	IMPRECISE
chr1	75843739	75843739	chr1	75849149	75849149	689	-1	+	-	DEL	13	chr1	75843738	chr1	75849143	5405	IMPRECISE
chr1	75911218	75911218	chr1	75911249	75911249	690	-1	+	-	INS	11	chr1	75911229	chr1	75911262	31	IMPRECISE
chr1	76011876	76011876	chr1	76012205	76012205	691	-1	+	-	DEL	35	chr1	76011876	chr1	76012206	330	PRECISE
chr1	76351301	76351301	chr1	76351660	76351660	692	-1	+	-	INS	23	chr1	76351579	chr1	76351759	256	IMPRECISE
chr1	76372153	76372153	chr1	76372636	76372636	693	-1	+	-	INS	44	chr1	76372148	chr1	76372608	467	IMPRECISE
chr1	76428260	76428260	chr1	76428918	76428918	694	-1	+	-	INS	28	chr1	76428272	chr1	76428914	633	PRECISE
chr1	76743224	76743224	chr1	76743293	76743293	695	-1	+	-	DEL	40	chr1	76743212	chr1	76743284	72	PRECISE
chr1	76743887	76743887	chr1	76743941	76743941	696	-1	+	-	INS	41	chr1	76743886	chr1	76743930	45	PRECISE
chr1	77305252	77305252	chr1	77305343	77305343	697	-1	+	-	INS	13	chr1	77305407	chr1	77305502	95	PRECISE
chr1	77311951	77311951	chr1	77311992	77311992	698	-1	+	-	DEL	13	chr1	77311946	chr1	77311989	43	PRECISE
chr1	77481885	77481885	chr1	77481942	77481942	699	-1	+	-	INS	53	chr1	77481858	chr1	77481937	48	IMPRECISE
chr1	77634316	77634316	chr1	77634639	77634639	700	-1	+	-	INS	20	chr1	77634327	chr1	77634627	306	PRECISE
chr1	77833479	77833479	chr1	77833518	77833518	701	-1	+	-	INS	24	chr1	77833435	chr1	77833680	265	IMPRECISE
chr1	77857098	77857098	chr1	77857153	77857153	702	-1	+	-	DEL	16	chr1	77857093	chr1	77857148	55	PRECISE
chr1	77909936	77909936	chr1	77910125	77910125	703	-1	+	-	DEL	34	chr1	77909933	chr1	77910087	154	IMPRECISE
chr1	77937682	77937682	chr1	77939440	77939440	704	-1	+	-	INS	16	chr1	77938474	chr1	77939043	580	IMPRECISE
chr1	78607065	78607065	chr1	78607394	78607394	705	-1	+	-	INS	11	chr1	78607065	chr1	78607383	316	IMPRECISE
chr1	78671404	78671404	chr1	78671436	78671436	706	-1	+	-	DEL	20	chr1	78671405	chr1	78671436	31	PRECISE
chr1	78942226	78942226	chr1	78942308	78942308	707	-1	+	-	INS	30	chr1	78942232	chr1	78942307	75	PRECISE
chr1	78998123	78998123	chr1	78998184	78998184	708	-1	+	-	DEL	13	chr1	78998152	chr1	78998213	61	IMPRECISE
chr1	79160094	79160094	chr1	79160154	79160154	709	-1	+	-	DEL	23	chr1	79160067	chr1	79160142	75	PRECISE
chr1	79293867	79293867	chr1	79293901	79293901	710	-1	+	-	INS	24	chr1	79293875	chr1	79293909	34	PRECISE
chr1	79346163	79346163	chr1	79346472	79346472	711	-1	+	-	INS	32	chr1	79346171	chr1	79346461	296	PRECISE
chr1	79401523	79401523	chr1	79401848	79401848	712	-1	+	-	DEL	18	chr1	79401522	chr1	79401847	325	PRECISE
chr1	79456830	79456830	chr1	79457106	79457106	713	-1	+	-	INS	14	chr1	79456833	chr1	79457109	276	PRECISE
chr1	79466837	79466837	chr1	79466883	79466883	714	-1	+	-	DEL	15	chr1	79466860	chr1	79466907	47	PRECISE
chr1	79493103	79493103	chr1	79493137	79493137	715	-1	+	-	INS	11	chr1	79493109	chr1	79493145	39	PRECISE
chr1	79582082	79582082	chr1	79582384	79582384	716	-1	+	-	INS	35	chr1	79582077	chr1	79582384	293	PRECISE
chr1	79708112	79708112	chr1	79708149	79708149	717	-1	+	-	INS	19	chr1	79708114	chr1	79708152	36	PRECISE
chr1	80037103	80037103	chr1	80037356	80037356	718	-1	+	-	DEL	18	chr1	80037101	chr1	80037347	246	PRECISE
chr1	80299102	80299102	chr1	80299382	80299382	719	-1	+	-	INS	13	chr1	80299102	chr1	80299392	290	PRECISE
chr1	80349420	80349420	chr1	80349461	80349461	720	-1	+	-	INS	39	chr1	80349420	chr1	80349466	39	PRECISE
chr1	80506634	80506634	chr1	80506667	80506667	721	-1	+	-	DEL	13	chr1	80506644	chr1	80506676	32	PRECISE
chr1	80794633	80794633	chr1	80795012	80795012	722	-1	-	-	INV	12	chr1	80794630	chr1	80795022	392	IMPRECISE
chr1	80796097	80796097	chr1	80796274	80796274	723	-1	+	-	INS	14	chr1	80796128	chr1	80796286	167	IMPRECISE
chr1	80804403	80804403	chr1	80804448	80804448	724	-1	+	-	INS	26	chr1	80804416	chr1	80804459	44	PRECISE
chr1	80853237	80853237	chr1	80853567	80853567	725	-1	+	-	INS	26	chr1	80853253	chr1	80853574	339	PRECISE
chr1	81194341	81194341	chr1	81194667	81194667	726	-1	+	-	DEL	19	chr1	81194353	chr1	81194676	323	PRECISE
chr1	81307687	81307687	chr1	81307719	81307719	727	-1	+	-	INS	19	chr1	81307681	chr1	81307712	31	PRECISE
chr1	81404772	81404772	chr1	81410973	81410973	728	-1	+	-	DEL	28	chr1	81404772	chr1	81410948	6176	PRECISE
chr1	81534030	81534030	chr1	81534067	81534067	729	-1	+	-	DEL	11	chr1	81534030	chr1	81534067	37	PRECISE
chr1	81581044	81581044	chr1	81581091	81581091	730	-1	+	-	INS	11	chr1	81581026	chr1	81581075	49	IMPRECISE
chr1	81660346	81660346	chr1	81660541	81660541	731	-1	+	-	INS	13	chr1	81660347	chr1	81660547	202	PRECISE
chr1	81687795	81687795	chr1	81688123	81688123	732	-1	+	-	DEL	28	chr1	81687796	chr1	81688120	324	PRECISE
chr1	81787781	81787781	chr1	81787830	81787830	733	-1	+	-	INS	17	chr1	81787780	chr1	81787817	35	PRECISE
chr1	81979732	81979732	chr1	81979853	81979853	734	-1	+	-	DEL	21	chr1	81979732	chr1	81979853	121	PRECISE
chr1	82312053	82312053	chr1	82312376	82312376	735	-1	+	-	INS	21	chr1	82312053	chr1	82312376	324	PRECISE
chr1	82464583	82464583	chr1	82464666	82464666	736	-1	+	-	INS	28	chr1	82464667	chr1	82464761	89	IMPRECISE
chr1	82880541	82880541	chr1	82880579	82880579	737	-1	+	-	INS	17	chr1	82880694	chr1	82880817	119	IMPRECISE
chr1	82880752	82880752	chr1	82880859	82880859	738	-1	+	-	INS	13	chr1	82880732	chr1	82880851	114	IMPRECISE
chr1	82963296	82963296	chr1	82963619	82963619	739	-1	+	-	DEL	35	chr1	82963300	chr1	82963624	324	PRECISE
chr1	83018727	83018727	chr1	83018917	83018917	740	-1	+	-	INS	20	chr1	83018727	chr1	83018918	194	PRECISE
chr1	83042647	83042647	chr1	83042966	83042966	741	-1	+	-	DEL	18	chr1	83042649	chr1	83042969	320	PRECISE
chr1	83125971	83125971	chr1	83127581	83127581	742	-1	+	-	DEL	24	chr1	83125958	chr1	83127578	1620	PRECISE
chr1	83132037	83132037	chr1	83132124	83132124	743	-1	+	-	INS	37	chr1	83132037	chr1	83132116	81	PRECISE
chr1	83149850	83149850	chr1	83149908	83149908	744	-1	+	-	DEL	22	chr1	83149850	chr1	83149908	58	PRECISE
chr1	83202321	83202321	chr1	83202358	83202358	745	-1	+	-	INS	13	chr1	83202328	chr1	83202377	37	IMPRECISE
chr1	83459760	83459760	chr1	83459791	83459791	746	-1	+	-	INS	10	chr1	83459759	chr1	83459791	33	IMPRECISE
chr1	83469474	83469474	chr1	83478207	83478207	747	-1	+	-	DEL	27	chr1	83469474	chr1	83478207	8733	PRECISE
chr1	83479187	83479187	chr1	83479231	83479231	748	-1	+	-	DEL	19	chr1	83479215	chr1	83479301	86	IMPRECISE
chr1	83484800	83484800	chr1	83484843	83484843	749	-1	+	-	INS	10	chr1	83484798	chr1	83484842	44	PRECISE
chr1	83891487	83891487	chr1	83891521	83891521	750	-1	+	-	DEL	23	chr1	83891487	chr1	83891521	34	PRECISE
chr1	84358606	84358606	chr1	84358661	84358661	751	-1	+	-	INS	28	chr1	84358568	chr1	84358613	72	IMPRECISE
chr1	84388337	84388337	chr1	84388919	84388919	752	-1	+	-	DEL	16	chr1	84388342	chr1	84388925	583	PRECISE
chr1	84493225	84493225	chr1	84493272	84493272	753	-1	+	-	INS	35	chr1	84493216	chr1	84493258	38	PRECISE
chr1	84517947	84517947	chr1	84524655	84524655	754	-1	+	-	DEL	33	chr1	84517926	chr1	84524629	6703	PRECISE
chr1	84546408	84546408	chr1	84546627	84546627	755	-1	+	-	DEL	19	chr1	84546412	chr1	84546628	216	PRECISE
chr1	84678062	84678062	chr1	84678106	84678106	756	-1	+	-	INS	15	chr1	84678075	chr1	84678121	46	IMPRECISE
chr1	84913264	84913264	chr1	84913623	84913623	757	-1	+	-	INS	14	chr1	84913274	chr1	84913605	337	PRECISE
chr1	85222418	85222418	chr1	85222601	85222601	758	-1	+	-	INS	34	chr1	85222447	chr1	85222618	179	IMPRECISE
chr1	85234553	85234553	chr1	85234626	85234626	759	-1	+	-	INS	23	chr1	85234498	chr1	85234562	58	IMPRECISE
chr1	85453181	85453181	chr1	85453223	85453223	760	-1	+	-	INS	18	chr1	85453181	chr1	85453221	43	PRECISE
chr1	85596324	85596324	chr1	85596355	85596355	761	-1	+	-	DEL	10	chr1	85596325	chr1	85596357	32	IMPRECISE
chr1	85620127	85620127	chr1	85620574	85620574	762	-1	+	-	INS	27	chr1	85620127	chr1	85620639	507	PRECISE
chr1	85748632	85748632	chr1	85748962	85748962	763	-1	+	-	DEL	39	chr1	85748632	chr1	85748962	330	PRECISE
chr1	85983477	85983477	chr1	85983935	85983935	764	-1	+	-	INS	29	chr1	85983779	chr1	85984231	444	PRECISE
chr1	86002643	86002643	chr1	86002963	86002963	765	-1	+	-	INS	19	chr1	86002657	chr1	86002847	178	IMPRECISE
chr1	86186009	86186009	chr1	86186349	86186349	766	-1	+	-	INS	11	chr1	86186006	chr1	86186349	343	IMPRECISE
chr1	86405804	86405804	chr1	86406132	86406132	767	-1	+	-	DEL	33	chr1	86405804	chr1	86406132	328	PRECISE
chr1	86563121	86563121	chr1	86563161	86563161	768	-1	+	-	DEL	20	chr1	86563148	chr1	86563195	47	IMPRECISE
chr1	86682192	86682192	chr1	86682326	86682326	769	-1	+	-	INS	33	chr1	86682377	chr1	86682433	47	PRECISE
chr1	86740986	86740986	chr1	86741703	86741703	770	-1	+	-	DEL	35	chr1	86740986	chr1	86741703	717	PRECISE
chr1	86994128	86994128	chr1	86994522	86994522	771	-1	+	-	DEL	12	chr1	86994134	chr1	86994525	391	PRECISE
chr1	87263011	87263011	chr1	87263653	87263653	772	-1	+	-	INS	35	chr1	87262988	chr1	87263671	636	IMPRECISE
chr1	87365024	87365024	chr1	87365148	87365148	773	-1	+	-	DEL	13	chr1	87365020	chr1	87365147	127	PRECISE
chr1	87502948	87502948	chr1	87503022	87503022	774	-1	+	-	INS	30	chr1	87502952	chr1	87503004	74	IMPRECISE
chr1	87512403	87512403	chr1	87512654	87512654	775	-1	-	+	DUP	17	chr1	87512403	chr1	87512627	224	IMPRECISE
chr1	87512437	87512437	chr1	87514559	87514559	776	-1	+	-	INS	24	chr1	87512440	chr1	87514579	2129	IMPRECISE
chr1	87890936	87890936	chr1	87890967	87890967	777	-1	+	-	INS	15	chr1	87890936	chr1	87890970	33	PRECISE
chr1	88285838	88285838	chr1	88285991	88285991	778	-1	+	-	DEL	21	chr1	88285838	chr1	88285991	153	PRECISE
chr1	88291559	88291559	chr1	88291678	88291678	779	-1	+	-	INS	20	chr1	88291559	chr1	88291678	119	PRECISE
chr1	88591495	88591495	chr1	88593816	88593816	780	-1	+	-	INS	33	chr1	88591495	chr1	88593787	2296	IMPRECISE
chr1	88860718	88860718	chr1	88860813	88860813	781	-1	+	-	INS	35	chr1	88860718	chr1	88860813	95	PRECISE
chr1	88923368	88923368	chr1	88923558	88923558	782	-1	+	-	INS	30	chr1	88923368	chr1	88923555	189	PRECISE
chr1	89094510	89094510	chr1	89095329	89095329	783	-1	+	-	DEL	32	chr1	89094517	chr1	89095339	822	PRECISE
chr1	89115716	89115716	chr1	89116033	89116033	784	-1	+	-	INS	21	chr1	89115733	chr1	89116033	310	PRECISE
chr1	89285865	89285865	chr1	89285906	89285906	785	-1	+	-	DEL	22	chr1	89285877	chr1	89285916	39	PRECISE
chr1	89811416	89811416	chr1	89812233	89812233	786	-1	+	-	DEL	30	chr1	89811416	chr1	89812233	817	PRECISE
chr1	90104523	90104523	chr1	90104555	90104555	787	-1	+	-	INS	17	chr1	90104523	chr1	90104557	34	PRECISE
chr1	90271877	90271877	chr1	90271913	90271913	788	-1	+	-	INS	12	chr1	90271892	chr1	90271933	39	IMPRECISE
chr1	90649441	90649441	chr1	90649501	90649501	789	-1	+	-	INS	12	chr1	90649376	chr1	90649439	63	IMPRECISE
chr1	90844671	90844671	chr1	90844988	90844988	790	-1	+	-	INS	21	chr1	90844643	chr1	90844909	256	IMPRECISE
chr1	90983221	90983221	chr1	90983262	90983262	791	-1	+	-	INS	12	chr1	90983221	chr1	90983261	38	PRECISE
chr1	91132697	91132697	chr1	91132818	91132818	792	-1	+	-	DEL	26	chr1	91132697	chr1	91132820	123	PRECISE
chr1	91283535	91283535	chr1	91283669	91283669	793	-1	+	-	INS	26	chr1	91283538	chr1	91283667	127	PRECISE
chr1	91291703	91291703	chr1	91291738	91291738	794	-1	+	-	DEL	36	chr1	91291708	chr1	91291744	36	PRECISE
chr1	91357380	91357380	chr1	91357422	91357422	795	-1	+	-	INS	42	chr1	91357347	chr1	91357396	48	PRECISE
chr1	91415834	91415834	chr1	91415898	91415898	796	-1	+	-	INS	46	chr1	91415837	chr1	91415919	64	IMPRECISE
chr1	91544732	91544732	chr1	91544766	91544766	797	-1	+	-	INS	15	chr1	91544723	chr1	91544765	39	PRECISE
chr1	91624784	91624784	chr1	91625068	91625068	798	-1	+	-	DEL	30	chr1	91624787	chr1	91625065	278	PRECISE
chr1	91743427	91743427	chr1	91743494	91743494	799	-1	+	-	INS	30	chr1	91743444	chr1	91743495	38	PRECISE
chr1	91914106	91914106	chr1	91914558	91914558	800	-1	+	-	DEL	25	chr1	91914106	chr1	91914566	460	PRECISE
chr1	91925129	91925129	chr1	91925931	91925931	801	-1	+	-	DEL	25	chr1	91925076	chr1	91925882	806	IMPRECISE
chr1	92134171	92134171	chr1	92134568	92134568	802	-1	+	-	DEL	31	chr1	92134167	chr1	92134566	399	PRECISE
chr1	92681350	92681350	chr1	92681398	92681398	803	-1	+	-	DEL	46	chr1	92681353	chr1	92681405	52	PRECISE
chr1	92979080	92979080	chr1	92979113	92979113	804	-1	+	-	DEL	22	chr1	92979071	chr1	92979105	34	PRECISE
chr1	93167530	93167530	chr1	93167839	93167839	805	-1	+	-	INS	35	chr1	93167520	chr1	93167845	325	PRECISE
chr1	93262274	93262274	chr1	93262379	93262379	806	-1	+	-	DEL	48	chr1	93262274	chr1	93262379	105	PRECISE
chr1	93287011	93287011	chr1	93287050	93287050	807	-1	+	-	DEL	14	chr1	93287051	chr1	93287092	41	IMPRECISE
chr1	93312412	93312412	chr1	93312503	93312503	808	-1	+	-	INS	45	chr1	93312415	chr1	93312467	59	PRECISE
chr1	93380476	93380476	chr1	93380578	93380578	809	-1	+	-	INS	16	chr1	93380524	chr1	93380634	99	IMPRECISE
chr1	93406554	93406554	chr1	93406586	93406586	810	-1	+	-	DEL	16	chr1	93406555	chr1	93406588	33	PRECISE
chr1	93498218	93498218	chr1	93498549	93498549	811	-1	+	-	INS	37	chr1	93498225	chr1	93498555	341	PRECISE
chr1	93518788	93518788	chr1	93518830	93518830	812	-1	+	-	INS	26	chr1	93518777	chr1	93518826	43	PRECISE
chr1	93748019	93748019	chr1	93748069	93748069	813	-1	+	-	INS	31	chr1	93748028	chr1	93748073	43	PRECISE
chr1	94341671	94341671	chr1	94344184	94344184	814	-1	+	-	INS	27	chr1	94341677	chr1	94344231	2559	IMPRECISE
chr1	94850026	94850026	chr1	94850074	94850074	815	-1	+	-	DEL	21	chr1	94850026	chr1	94850075	49	PRECISE
chr1	94943233	94943233	chr1	94943317	94943317	816	-1	+	-	DEL	12	chr1	94943233	chr1	94943317	84	PRECISE
chr1	95155240	95155240	chr1	95155282	95155282	817	-1	+	-	DEL	24	chr1	95155263	chr1	95155303	40	PRECISE
chr1	95690524	95690524	chr1	95690843	95690843	818	-1	+	-	DEL	10	chr1	95690523	chr1	95690839	316	IMPRECISE
chr1	96374689	96374689	chr1	96374728	96374728	819	-1	+	-	INS	16	chr1	96374700	chr1	96374745	42	PRECISE
chr1	96403751	96403751	chr1	96404037	96404037	820	-1	+	-	INS	14	chr1	96403765	chr1	96404086	329	PRECISE
chr1	96868721	96868721	chr1	96868781	96868781	821	-1	+	-	DEL	15	chr1	96868721	chr1	96868809	88	IMPRECISE
chr1	96989872	96989872	chr1	96989909	96989909	822	-1	+	-	DEL	17	chr1	96989867	chr1	96989907	40	PRECISE
chr1	97227858	97227858	chr1	97228165	97228165	823	-1	+	-	DEL	18	chr1	97227843	chr1	97228154	311	PRECISE
chr1	97596323	97596323	chr1	97596404	97596404	824	-1	+	-	DEL	14	chr1	97596308	chr1	97596391	83	IMPRECISE
chr1	97623592	97623592	chr1	97624511	97624511	825	-1	+	-	INS	10	chr1	97623592	chr1	97624546	954	IMPRECISE
chr1	97789088	97789088	chr1	97789135	97789135	826	-1	+	-	DEL	15	chr1	97789116	chr1	97789158	42	IMPRECISE
chr1	98419405	98419405	chr1	98720893	98720893	827	-1	-	+	DUP	11	chr1	98419408	chr1	98720895	301487	PRECISE
chr1	98605291	98605291	chr1	98605600	98605600	828	-1	+	-	INS	16	chr1	98605294	chr1	98605621	331	IMPRECISE
chr1	98969126	98969126	chr1	98969354	98969354	829	-1	+	-	INS	10	chr1	98969116	chr1	98969342	218	IMPRECISE
chr1	99577596	99577596	chr1	99577777	99577777	830	-1	+	-	INS	36	chr1	99577577	chr1	99577757	175	IMPRECISE
chr1	99965125	99965125	chr1	99965225	99965225	831	-1	+	-	INS	11	chr1	99965129	chr1	99965227	98	IMPRECISE
chr1	99976051	99976051	chr1	99976116	99976116	832	-1	+	-	DEL	40	chr1	99976038	chr1	99976111	73	PRECISE
chr1	100178555	100178555	chr1	100179127	100179127	833	-1	+	-	INS	11	chr1	100178559	chr1	100179132	573	PRECISE
chr1	100289196	100289196	chr1	100289245	100289245	834	-1	+	-	INS	25	chr1	100289261	chr1	100289297	38	PRECISE
chr1	100390670	100390670	chr1	100390812	100390812	835	-1	+	-	DEL	14	chr1	100390650	chr1	100390792	142	IMPRECISE
chr1	100703680	100703680	chr1	100703725	100703725	836	-1	+	-	DEL	30	chr1	100703691	chr1	100703733	42	PRECISE
chr1	100878176	100878176	chr1	100878273	100878273	837	-1	+	-	INS	10	chr1	100878259	chr1	100878405	143	PRECISE
chr1	101212075	101212075	chr1	101212263	101212263	838	-1	+	-	INS	21	chr1	101212043	chr1	101212284	203	IMPRECISE
chr1	101718752	101718752	chr1	101718797	101718797	839	-1	+	-	DEL	18	chr1	101718754	chr1	101718799	45	PRECISE
chr1	101718975	101718975	chr1	101719468	101719468	840	-1	+	-	INS	30	chr1	101719118	chr1	101719705	589	IMPRECISE
chr1	101724140	101724140	chr1	101724217	101724217	841	-1	+	-	DEL	21	chr1	101724130	chr1	101724205	75	PRECISE
chr1	101816391	101816391	chr1	101816424	101816424	842	-1	+	-	INS	19	chr1	101816391	chr1	101816475	32	IMPRECISE
chr1	101978982	101978982	chr1	101982017	101982017	843	-1	+	-	INS	12	chr1	101978989	chr1	101981984	2998	IMPRECISE
chr1	102019160	102019160	chr1	102019551	102019551	844	-1	+	-	DEL	18	chr1	102018928	chr1	102019201	273	IMPRECISE
chr1	102240159	102240159	chr1	102240474	102240474	845	-1	+	-	INS	13	chr1	102240167	chr1	102240485	320	IMPRECISE
chr1	102512642	102512642	chr1	102512707	102512707	846	-1	+	-	INS	24	chr1	102512642	chr1	102512707	67	PRECISE
chr1	102568923	102568923	chr1	102569922	102569922	847	-1	+	-	INS	13	chr1	102568923	chr1	102575022	6099	IMPRECISE
chr1	103047692	103047692	chr1	103048022	103048022	848	-1	+	-	DEL	10	chr1	103047692	chr1	103048022	330	PRECISE
chr1	103096076	103096076	chr1	103096393	103096393	849	-1	+	-	DEL	28	chr1	103096076	chr1	103096395	319	PRECISE
chr1	103111029	103111029	chr1	103111095	103111095	850	-1	+	-	DEL	19	chr1	103111025	chr1	103111091	66	PRECISE
chr1	103638550	103638550	chr1	103638718	103638718	851	-1	+	-	INS	11	chr1	103638641	chr1	103638807	136	IMPRECISE
chr1	103737776	103737776	chr1	103737876	103737876	852	-1	+	-	INS	19	chr1	103737776	chr1	103737880	107	PRECISE
chr1	104163734	104163734	chr1	104163815	104163815	853	-1	+	-	DEL	11	chr1	104163740	chr1	104163819	79	PRECISE
chr1	104436939	104436939	chr1	104437283	104437283	854	-1	+	-	INS	12	chr1	104436936	chr1	104437266	326	IMPRECISE
chr1	104480855	104480855	chr1	104481854	104481854	855	-1	+	-	INS	22	chr1	104480856	chr1	104486188	5334	IMPRECISE
chr1	104574479	104574479	chr1	104574769	104574769	856	-1	+	-	INS	12	chr1	104574481	chr1	104574803	321	IMPRECISE
chr1	104891958	104891958	chr1	104892006	104892006	857	-1	+	-	DEL	14	chr1	104891989	chr1	104892036	47	IMPRECISE
chr1	105098739	105098739	chr1	105098805	105098805	858	-1	+	-	DEL	17	chr1	105098750	chr1	105098820	70	PRECISE
chr1	105255011	105255011	chr1	105256160	105256160	859	-1	+	-	DEL	10	chr1	105255025	chr1	105256181	1156	IMPRECISE
chr1	105351598	105351598	chr1	105351631	105351631	860	-1	+	-	INS	10	chr1	105351598	chr1	105351631	33	PRECISE
chr1	105412314	105412314	chr1	105412415	105412415	861	-1	+	-	INS	13	chr1	105412314	chr1	105412404	93	PRECISE
chr1	105428310	105428310	chr1	105428639	105428639	862	-1	+	-	DEL	35	chr1	105428315	chr1	105428645	330	PRECISE
chr1	105508866	105508866	chr1	105508947	105508947	863	-1	+	-	INS	12	chr1	105508865	chr1	105508974	81	IMPRECISE
chr1	105768261	105768261	chr1	105768301	105768301	864	-1	+	-	INS	20	chr1	105768261	chr1	105768300	40	PRECISE
chr1	105857787	105857787	chr1	105863940	105863940	865	-1	+	-	INS	11	chr1	105857787	chr1	105863869	6081	IMPRECISE
chr1	105916926	105916926	chr1	105916984	105916984	866	-1	+	-	DEL	10	chr1	105916882	chr1	105916940	58	IMPRECISE
chr1	105974008	105974008	chr1	105974244	105974244	867	-1	+	-	INS	12	chr1	105974011	chr1	105974241	232	PRECISE
chr1	106015814	106015814	chr1	106023398	106023398	868	-1	+	-	DEL	11	chr1	106015814	chr1	106023398	7584	PRECISE
chr1	106311798	106311798	chr1	106311873	106311873	869	-1	+	-	DEL	18	chr1	106311823	chr1	106311884	61	IMPRECISE
chr1	106969614	106969614	chr1	106969773	106969773	870	-1	+	-	DEL	22	chr1	106969614	chr1	106969775	161	PRECISE
chr1	106978444	106978444	chr1	106981592	106981592	871	-1	+	-	DEL	11	chr1	106978446	chr1	106981593	3147	PRECISE
chr1	107103482	107103482	chr1	107103532	107103532	872	-1	+	-	DEL	19	chr1	107103483	chr1	107103532	49	PRECISE
chr1	107185957	107185957	chr1	107186563	107186563	873	-1	+	-	INS	13	chr1	107185957	chr1	107186607	659	IMPRECISE
chr1	107403763	107403763	chr1	107403800	107403800	874	-1	+	-	DEL	12	chr1	107403779	chr1	107403821	42	IMPRECISE
chr1	107562554	107562554	chr1	107562593	107562593	875	-1	+	-	DEL	52	chr1	107562555	chr1	107562606	51	PRECISE
chr1	107724171	107724171	chr1	107724204	107724204	876	-1	+	-	INS	19	chr1	107724174	chr1	107724208	33	PRECISE
chr1	108495088	108495088	chr1	108495210	108495210	877	-1	+	-	INS	13	chr1	108495089	chr1	108495218	127	IMPRECISE
chr1	108565825	108565825	chr1	108566005	108566005	878	-1	+	-	DEL	14	chr1	108565750	chr1	108565935	185	IMPRECISE
chr1	108910584	108910584	chr1	108910625	108910625	879	-1	+	-	DEL	20	chr1	108910560	chr1	108910601	41	PRECISE
chr1	109016719	109016719	chr1	109016803	109016803	880	-1	+	-	INS	10	chr1	109016709	chr1	109016790	81	IMPRECISE
chr1	109028616	109028616	chr1	109028674	109028674	881	-1	+	-	DEL	10	chr1	109028616	chr1	109028674	58	PRECISE
chr1	109065603	109065603	chr1	109065656	109065656	882	-1	+	-	DEL	21	chr1	109065603	chr1	109065656	53	PRECISE
chr1	109209200	109209200	chr1	109209249	109209249	883	-1	+	-	INS	14	chr1	109209200	chr1	109209246	50	PRECISE
chr1	109218677	109218677	chr1	109218841	109218841	884	-1	+	-	INS	25	chr1	109218646	chr1	109218810	158	IMPRECISE
chr1	109232232	109232232	chr1	109232296	109232296	885	-1	+	-	INS	21	chr1	109232232	chr1	109232283	50	PRECISE
chr1	109451331	109451331	chr1	109451380	109451380	886	-1	+	-	INS	17	chr1	109451351	chr1	109451399	48	PRECISE
chr1	109460233	109460233	chr1	109460268	109460268	887	-1	+	-	DEL	18	chr1	109460240	chr1	109460274	34	PRECISE
chr1	109597719	109597719	chr1	109598047	109598047	888	-1	+	-	DEL	20	chr1	109597719	chr1	109598047	328	PRECISE
chr1	109614595	109614595	chr1	109614742	109614742	889	-1	+	-	DEL	19	chr1	109614580	chr1	109614733	153	PRECISE
chr1	109655996	109655996	chr1	109656053	109656053	890	-1	+	-	INS	14	chr1	109656012	chr1	109656058	54	PRECISE
chr1	109719799	109719799	chr1	109719926	109719926	891	-1	+	-	INS	27	chr1	109719802	chr1	109719934	128	IMPRECISE
chr1	109720098	109720098	chr1	109720140	109720140	892	-1	+	-	INS	38	chr1	109720150	chr1	109720180	37	PRECISE
chr1	109726190	109726190	chr1	109726225	109726225	893	-1	+	-	INS	19	chr1	109726189	chr1	109726254	35	IMPRECISE
chr1	109967576	109967576	chr1	109967667	109967667	894	-1	+	-	DEL	18	chr1	109967573	chr1	109967662	89	PRECISE
chr1	110187214	110187214	chr1	110191448	110191448	895	-1	+	-	DEL	22	chr1	110187217	chr1	110191445	4228	PRECISE
chr1	110212703	110212703	chr1	110212735	110212735	896	-1	+	-	INS	24	chr1	110212720	chr1	110212765	37	PRECISE
chr1	110328840	110328840	chr1	110328882	110328882	897	-1	+	-	INS	20	chr1	110328861	chr1	110328905	42	PRECISE
chr1	110852777	110852777	chr1	110852862	110852862	898	-1	+	-	INS	10	chr1	110852777	chr1	110852858	84	PRECISE
chr1	111047543	111047543	chr1	111047576	111047576	899	-1	+	-	DEL	26	chr1	111047545	chr1	111047577	32	PRECISE
chr1	111112250	111112250	chr1	111112339	111112339	900	-1	+	-	DEL	25	chr1	111112261	chr1	111112341	80	PRECISE
chr1	111316394	111316394	chr1	111316467	111316467	901	-1	+	-	DEL	30	chr1	111316416	chr1	111316515	99	PRECISE
chr1	111788428	111788428	chr1	111788464	111788464	902	-1	+	-	DEL	24	chr1	111788443	chr1	111788478	35	PRECISE
chr1	111802597	111802597	chr1	111803528	111803528	903	-1	+	-	INS	25	chr1	111802597	chr1	111803573	976	PRECISE
chr1	112044819	112044819	chr1	112044872	112044872	904	-1	+	-	DEL	13	chr1	112044740	chr1	112044796	56	IMPRECISE
chr1	112103105	112103105	chr1	112103388	112103388	905	-1	+	-	INS	13	chr1	112103105	chr1	112103388	288	IMPRECISE
chr1	112150323	112150323	chr1	112150497	112150497	906	-1	+	-	DEL	29	chr1	112150358	chr1	112150528	170	IMPRECISE
chr1	112835093	112835093	chr1	112837679	112837679	907	-1	+	-	DEL	17	chr1	112835105	chr1	112837673	2568	PRECISE
chr1	113182757	113182757	chr1	113182803	113182803	908	-1	+	-	DEL	13	chr1	113182781	chr1	113182832	51	PRECISE
chr1	113219992	113219992	chr1	113224494	113224494	909	-1	+	-	DEL	18	chr1	113219987	chr1	113224486	4499	PRECISE
chr1	113316831	113316831	chr1	113317023	113317023	910	-1	+	-	INS	27	chr1	113316896	chr1	113317091	182	IMPRECISE
chr1	113441118	113441118	chr1	113441199	113441199	911	-1	+	-	INS	18	chr1	113441135	chr1	113441208	78	IMPRECISE
chr1	113505001	113505001	chr1	113505201	113505201	912	-1	+	-	DEL	10	chr1	113505045	chr1	113505248	203	IMPRECISE
chr1	113612019	113612019	chr1	113612067	113612067	913	-1	+	-	DEL	11	chr1	113612059	chr1	113612105	46	IMPRECISE
chr1	113799631	113799631	chr1	113800093	113800093	914	-1	+	-	DEL	15	chr1	113799631	chr1	113800093	462	PRECISE
chr1	114691865	114691865	chr1	114691898	114691898	915	-1	+	-	INS	28	chr1	114691862	chr1	114691895	38	PRECISE
chr1	114747826	114747826	chr1	114748076	114748076	916	-1	+	-	INS	14	chr1	114747826	chr1	114748107	280	IMPRECISE
chr1	115913927	115913927	chr1	115913971	115913971	917	-1	+	-	DEL	14	chr1	115913928	chr1	115913974	46	PRECISE
chr1	116111159	116111159	chr1	116111205	116111205	918	-1	+	-	DEL	13	chr1	116111172	chr1	116111219	47	PRECISE
chr1	116229475	116229475	chr1	116232833	116232833	919	-1	+	-	DEL	14	chr1	116229486	chr1	116232837	3351	PRECISE
chr1	116304098	116304098	chr1	116304279	116304279	920	-1	+	-	INS	17	chr1	116304045	chr1	116304279	231	IMPRECISE
chr1	116643411	116643411	chr1	116643446	116643446	921	-1	+	-	DEL	18	chr1	116643381	chr1	116643415	34	IMPRECISE
chr1	116695306	116695306	chr1	116695390	116695390	922	-1	+	-	INS	32	chr1	116695299	chr1	116695389	84	PRECISE
chr1	116733959	116733959	chr1	116734063	116734063	923	-1	+	-	INS	23	chr1	116734154	chr1	116734204	46	PRECISE
chr1	116848531	116848531	chr1	116848582	116848582	924	-1	+	-	INS	19	chr1	116848531	chr1	116848578	47	PRECISE
chr1	116912020	116912020	chr1	116912099	116912099	925	-1	+	-	DEL	19	chr1	116912018	chr1	116912093	75	PRECISE
chr1	116979537	116979537	chr1	116979792	116979792	926	-1	-	+	DUP	13	chr1	116979537	chr1	116979795	258	PRECISE
chr1	117002159	117002159	chr1	117002288	117002288	927	-1	+	-	DEL	10	chr1	117002159	chr1	117002289	130	PRECISE
chr1	117571750	117571750	chr1	117571819	117571819	928	-1	+	-	DEL	13	chr1	117571756	chr1	117571819	63	IMPRECISE
chr1	117802093	117802093	chr1	117802149	117802149	929	-1	+	-	INS	20	chr1	117802106	chr1	117802157	53	PRECISE
chr1	117952051	117952051	chr1	117952090	117952090	930	-1	+	-	DEL	12	chr1	117952051	chr1	117952090	39	PRECISE
chr1	117972096	117972096	chr1	117972194	117972194	931	-1	+	-	INS	18	chr1	117972124	chr1	117972233	98	IMPRECISE
chr1	117972623	117972623	chr1	117972811	117972811	932	-1	+	-	INS	25	chr1	117972652	chr1	117972822	169	IMPRECISE
chr1	118091049	118091049	chr1	118091272	118091272	933	-1	+	-	DEL	12	chr1	118091042	chr1	118091265	223	PRECISE
chr1	118861473	118861473	chr1	118861548	118861548	934	-1	-	+	DUP	13	chr1	118861420	chr1	118861674	254	IMPRECISE
chr1	118861914	118861914	chr1	118862027	118862027	935	-1	+	-	INS	10	chr1	118861920	chr1	118862026	97	IMPRECISE
chr1	118931730	118931730	chr1	118934352	118934352	936	-1	+	-	INS	25	chr1	118931730	chr1	118934435	2705	IMPRECISE
chr1	118989800	118989800	chr1	118990346	118990346	937	-1	+	-	DEL	20	chr1	118989800	chr1	118990344	544	PRECISE
chr1	119156107	119156107	chr1	119156447	119156447	938	-1	+	-	INS	16	chr1	119156122	chr1	119156442	328	PRECISE
chr1	119931764	119931764	chr1	119931868	119931868	939	-1	+	-	INS	23	chr1	119931768	chr1	119931833	55	IMPRECISE
chr1	119963998	119963998	chr1	119964047	119964047	940	-1	+	-	DEL	33	chr1	119964001	chr1	119964049	48	PRECISE
chr1	120012849	120012849	chr1	120013627	120013627	941	-1	+	-	DEL	16	chr1	120012849	chr1	120013627	778	PRECISE
chr1	120037391	120037391	chr1	120037440	120037440	942	-1	+	-	INS	28	chr1	120037439	chr1	120037467	53	IMPRECISE
chr1	120636331	120636331	chr1	145124815	145124815	943	-1	+	+	INV	10	chr1	120636332	chr1	145124803	24488471	IMPRECISE
chr1	120752643	120752643	chr1	143999682	143999682	944	-1	-	-	INV	10	chr1	120752653	chr1	143999794	23247141	IMPRECISE
chr1	121215017	121215017	chr1	121215085	121215085	945	-1	+	-	INS	25	chr1	121215017	chr1	121215071	55	PRECISE
chr1	121484054	121484054	chr1	121485071	121485071	946	-1	-	+	DUP	6281	chr1	121484058	chr1	121485435	1377	PRECISE
chr1	121484174	121484174	chr1	121484219	121484219	947	-1	-	+	DUP	1388	chr1	121484058	chr1	121485071	1013	PRECISE
chr1	121484446	121484446	chr1	121486465	121486465	948	-1	+	-	INS	12	chr1	121485070	chr1	121486520	1534	IMPRECISE
chr1	121484709	121484709	chr1	121484784	121484784	949	-1	-	+	DUP	18	chr1	121484324	chr1	121484691	367	IMPRECISE
chr1	121485014	121485014	chr1	121485360	121485360	950	-1	+	-	DEL	20	chr1	121484697	chr1	121485173	476	IMPRECISE
chr1	121485095	121485095	chr1	121485434	121485434	951	-1	-	+	DUP	1662	chr1	121484237	chr1	121485435	1198	IMPRECISE
chr1	121485374	121485374	chr1	121485433	121485433	952	-1	-	+	DUP	4190	chr1	121484757	chr1	121485435	678	IMPRECISE
chr1	142535947	142535947	chr1	142539437	142539437	953	-1	-	+	DUP	58	chr1	142535434	chr1	142538998	3564	IMPRECISE
chr1	143999498	143999498	chr1	143999804	143999804	954	-1	+	-	DEL	39	chr1	143999498	chr1	143999804	306	PRECISE
chr1	144014503	144014503	chr1	144014535	144014535	955	-1	+	-	DEL	13	chr1	144014503	chr1	144014535	32	PRECISE
chr1	144017906	144017906	chr1	144018067	144018067	956	-1	+	-	INS	14	chr1	144017830	chr1	144017987	161	IMPRECISE
chr1	144526535	144526535	chr1	149203694	149203694	957	-1	-	-	INV	23	chr1	144526538	chr1	149203688	4677150	PRECISE
chr1	144860607	144860607	chr1	144860701	144860701	958	-1	+	-	DEL	36	chr1	144860607	chr1	144860701	94	PRECISE
chr1	144860639	144860639	chr1	144860883	144860883	959	-1	+	-	INS	34	chr1	144860615	chr1	144860849	166	IMPRECISE
chr1	144860977	144860977	chr1	144861022	144861022	960	-1	+	-	INS	11	chr1	144860801	chr1	144861022	199	IMPRECISE
chr1	144894233	144894233	chr1	144895228	144895228	961	-1	+	-	DEL	23	chr1	144894124	chr1	144895117	993	PRECISE
chr1	144896295	144896295	chr1	144906806	144906806	962	-1	+	-	DEL	37	chr1	144896298	chr1	144906806	10508	PRECISE
chr1	144950261	144950261	chr1	144950322	144950322	963	-1	+	-	INS	22	chr1	144950262	chr1	144950332	72	PRECISE
chr1	144954609	144954609	chr1	144955356	144955356	964	-1	+	-	DEL	13	chr1	144954614	chr1	144955361	747	PRECISE
chr1	145017794	145017794	chr1	145017863	145017863	965	-1	+	-	INS	97	chr1	145017831	chr1	145017893	70	PRECISE
chr1	145025991	145025991	chr1	145026045	145026045	966	-1	+	-	INS	25	chr1	145025998	chr1	145026048	54	PRECISE
chr1	145026732	145026732	chr1	145027054	145027054	967	-1	+	-	DEL	28	chr1	145026746	chr1	145027062	316	PRECISE
chr1	145053799	145053799	chr1	145053901	145053901	968	-1	+	-	INS	16	chr1	145053799	chr1	145053886	88	IMPRECISE
chr1	145072058	145072058	chr1	145072181	145072181	969	-1	+	-	DEL	26	chr1	145072058	chr1	145072181	123	PRECISE
chr1	145073564	145073564	chr1	145073598	145073598	970	-1	+	-	INS	18	chr1	145073553	chr1	145073593	31	PRECISE
chr1	145092956	145092956	chr1	145097091	145097091	971	-1	+	-	DEL	109	chr1	145092948	chr1	145097081	4133	PRECISE
chr1	145098258	145098258	chr1	145098577	145098577	972	-1	+	-	INS	21	chr1	145098252	chr1	145098592	351	PRECISE
chr1	145124787	145124787	chr1	145183392	145183392	973	-1	+	-	DEL	13	chr1	145124814	chr1	145183392	58578	PRECISE
chr1	145152722	145152722	chr1	145153037	145153037	974	-1	+	-	INS	38	chr1	145152734	chr1	145153053	315	PRECISE
chr1	145185743	145185743	chr1	145186056	145186056	975	-1	+	-	DEL	20	chr1	145185746	chr1	145186059	313	PRECISE
chr1	145211323	145211323	chr1	145211649	145211649	976	-1	+	-	INS	18	chr1	145211323	chr1	145211627	326	PRECISE
chr1	145235317	145235317	chr1	145235638	145235638	977	-1	+	-	INS	14	chr1	145235314	chr1	145235643	331	IMPRECISE
chr1	145255757	145255757	chr1	145255989	145255989	978	-1	+	-	DEL	11	chr1	145255757	chr1	145255989	232	PRECISE
chr1	145278725	145278725	chr1	145278785	145278785	979	-1	+	-	INS	13	chr1	145278721	chr1	145278780	48	IMPRECISE
chr1	145288010	145288010	chr1	145288416	145288416	980	-1	+	-	INS	11	chr1	145288007	chr1	145288421	413	IMPRECISE
chr1	145525425	145525425	chr1	145525562	145525562	981	-1	+	-	INS	24	chr1	145525434	chr1	145525568	139	IMPRECISE
chr1	145592262	145592262	chr1	145592301	145592301	982	-1	+	-	DEL	57	chr1	145592261	chr1	145592300	39	PRECISE
chr1	145668339	145668339	chr1	145668514	145668514	983	-1	+	-	DEL	42	chr1	145668322	chr1	145668441	119	IMPRECISE
chr1	145832579	145832579	chr1	147395025	147395025	984	-1	+	+	INV	20	chr1	145833118	chr1	147394505	1561387	PRECISE
chr1	146532755	146532755	chr1	146532787	146532787	985	-1	+	-	DEL	24	chr1	146532755	chr1	146532787	32	PRECISE
chr1	146563507	146563507	chr1	146564014	146564014	986	-1	+	-	INS	16	chr1	146563507	chr1	146563917	416	IMPRECISE
chr1	146619582	146619582	chr1	146619616	146619616	987	-1	+	-	INS	28	chr1	146619596	chr1	146619628	32	PRECISE
chr1	146826183	146826183	chr1	146826214	146826214	988	-1	+	-	INS	21	chr1	146826183	chr1	146826214	31	PRECISE
chr1	146960356	146960356	chr1	146960461	146960461	989	-1	+	-	INS	24	chr1	146960413	chr1	146960513	101	IMPRECISE
chr1	147208148	147208148	chr1	147208203	147208203	990	-1	+	-	INS	19	chr1	147208148	chr1	147208203	51	PRECISE
chr1	147392658	147392658	chr1	147392720	147392720	991	-1	+	-	INS	24	chr1	147392606	chr1	147392668	58	IMPRECISE
chr1	147737765	147737765	chr1	147737998	147737998	992	-1	+	-	INS	36	chr1	147737760	chr1	147737970	198	IMPRECISE
chr1	147755616	147755616	chr1	147772769	147772769	993	-1	-	-	INV	11	chr1	147755656	chr1	147772769	17113	IMPRECISE
chr1	149029023	149029023	chr1	149029055	149029055	994	-1	+	-	DEL	11	chr1	149029002	chr1	149029039	37	IMPRECISE
chr1	149059407	149059407	chr1	149059440	149059440	995	-1	+	-	INS	29	chr1	149059442	chr1	149059483	49	PRECISE
chr1	149131669	149131669	chr1	149134332	149134332	996	-1	+	-	DEL	35	chr1	149131669	chr1	149134332	2663	PRECISE
chr1	149185720	149185720	chr1	149185754	149185754	997	-1	+	-	INS	15	chr1	149185706	chr1	149185754	45	IMPRECISE
chr1	149283474	149283474	chr1	149283524	149283524	998	-1	+	-	DEL	19	chr1	149283474	chr1	149283524	50	PRECISE
chr1	149294836	149294836	chr1	149294903	149294903	999	-1	+	-	INS	21	chr1	149294905	chr1	149294937	66	IMPRECISE
chr1	149308431	149308431	chr1	149308650	149308650	1000	-1	+	-	INS	20	chr1	149308436	chr1	149308653	219	PRECISE
chr1	150037849	150037849	chr1	150037905	150037905	1001	-1	+	-	DEL	44	chr1	150037849	chr1	150037905	56	PRECISE
chr1	150047025	150047025	chr1	150047216	150047216	1002	-1	+	-	DEL	31	chr1	150047026	chr1	150047217	191	PRECISE
chr1	150048139	150048139	chr1	150048177	150048177	1003	-1	+	-	INS	29	chr1	150048142	chr1	150048183	38	PRECISE
chr1	150203921	150203921	chr1	150203978	150203978	1004	-1	+	-	INS	18	chr1	150203929	chr1	150203990	53	IMPRECISE
chr1	150383945	150383945	chr1	150384269	150384269	1005	-1	+	-	DEL	19	chr1	150383945	chr1	150384267	322	PRECISE
chr1	150406286	150406286	chr1	150406339	150406339	1006	-1	+	-	INS	18	chr1	150406284	chr1	150406349	58	IMPRECISE
chr1	150691451	150691451	chr1	150691786	150691786	1007	-1	+	-	DEL	35	chr1	150691451	chr1	150691785	334	PRECISE
chr1	150701691	150701691	chr1	150702038	150702038	1008	-1	+	-	DEL	22	chr1	150701706	chr1	150702054	348	PRECISE
chr1	150716141	150716141	chr1	150716239	150716239	1009	-1	+	-	INS	34	chr1	150716112	chr1	150716237	132	IMPRECISE
chr1	151571758	151571758	chr1	151571967	151571967	1010	-1	+	-	DEL	45	chr1	151571758	chr1	151571969	211	PRECISE
chr1	151572867	151572867	chr1	151572900	151572900	1011	-1	+	-	DEL	32	chr1	151572875	chr1	151572914	39	PRECISE
chr1	151741773	151741773	chr1	151741879	151741879	1012	-1	+	-	INS	51	chr1	151741782	chr1	151741854	44	IMPRECISE
chr1	151752737	151752737	chr1	151752783	151752783	1013	-1	+	-	DEL	49	chr1	151752756	chr1	151752803	47	PRECISE
chr1	151753802	151753802	chr1	151753836	151753836	1014	-1	+	-	INS	27	chr1	151753803	chr1	151753837	35	PRECISE
chr1	151819709	151819709	chr1	151819785	151819785	1015	-1	+	-	DEL	47	chr1	151819687	chr1	151819756	69	IMPRECISE
chr1	151840027	151840027	chr1	151840117	151840117	1016	-1	+	-	INS	43	chr1	151840033	chr1	151840103	74	PRECISE
chr1	151999550	151999550	chr1	151999582	151999582	1017	-1	+	-	INS	41	chr1	151999553	chr1	151999577	34	PRECISE
chr1	152055087	152055087	chr1	152055120	152055120	1018	-1	+	-	INS	56	chr1	152055232	chr1	152055267	39	PRECISE
chr1	152084404	152084404	chr1	152084472	152084472	1019	-1	+	-	INS	32	chr1	152084467	chr1	152084555	88	IMPRECISE
chr1	152129072	152129072	chr1	152129106	152129106	1020	-1	+	-	DEL	27	chr1	152129069	chr1	152129113	44	PRECISE
chr1	152188586	152188586	chr1	152189318	152189318	1021	-1	+	-	INS	10	chr1	152188384	chr1	152189285	721	IMPRECISE
chr1	152240479	152240479	chr1	152240534	152240534	1022	-1	+	-	DEL	13	chr1	152240479	chr1	152240532	53	PRECISE
chr1	152278312	152278312	chr1	152279283	152279283	1023	-1	+	-	DEL	29	chr1	152278786	chr1	152279759	973	PRECISE
chr1	152853456	152853456	chr1	152853539	152853539	1024	-1	+	-	INS	52	chr1	152853466	chr1	152853550	86	PRECISE
chr1	152936460	152936460	chr1	152936501	152936501	1025	-1	+	-	INS	24	chr1	152936461	chr1	152936520	40	IMPRECISE
chr1	152989697	152989697	chr1	152989758	152989758	1026	-1	+	-	INS	39	chr1	152989712	chr1	152989772	62	PRECISE
chr1	153060763	153060763	chr1	153060830	153060830	1027	-1	+	-	INS	31	chr1	153060768	chr1	153060842	71	PRECISE
chr1	153133707	153133707	chr1	153133964	153133964	1028	-1	+	-	DEL	22	chr1	153133707	chr1	153133964	257	PRECISE
chr1	153215821	153215821	chr1	153216101	153216101	1029	-1	+	-	DEL	38	chr1	153215829	chr1	153216347	518	IMPRECISE
chr1	153229243	153229243	chr1	153230112	153230112	1030	-1	+	-	INS	28	chr1	153229140	chr1	153230024	866	IMPRECISE
chr1	153462279	153462279	chr1	153462323	153462323	1031	-1	+	-	INS	21	chr1	153462304	chr1	153462358	44	IMPRECISE
chr1	153607113	153607113	chr1	153607144	153607144	1032	-1	+	-	INS	48	chr1	153607113	chr1	153607131	34	PRECISE
chr1	153742545	153742545	chr1	153742576	153742576	1033	-1	+	-	DEL	41	chr1	153742547	chr1	153742579	32	PRECISE
chr1	154080936	154080936	chr1	154084704	154084704	1034	-1	+	-	DEL	26	chr1	154080936	chr1	154084670	3734	IMPRECISE
chr1	154098107	154098107	chr1	154098145	154098145	1035	-1	+	-	INS	17	chr1	154098109	chr1	154098161	46	IMPRECISE
chr1	154123765	154123765	chr1	154124089	154124089	1036	-1	+	-	INS	18	chr1	154123768	chr1	154124089	323	PRECISE
chr1	154352331	154352331	chr1	154352409	154352409	1037	-1	+	-	DEL	14	chr1	154352398	chr1	154352476	78	IMPRECISE
chr1	154353485	154353485	chr1	154353536	154353536	1038	-1	+	-	DEL	19	chr1	154353485	chr1	154353534	49	PRECISE
chr1	154686434	154686434	chr1	154687124	154687124	1039	-1	-	+	DUP	29	chr1	154686433	chr1	154687125	692	PRECISE
chr1	154686441	154686441	chr1	154688610	154688610	1040	-1	+	-	INS	12	chr1	154686445	chr1	154688577	2138	IMPRECISE
chr1	154728080	154728080	chr1	154728866	154728866	1041	-1	+	-	DEL	13	chr1	154728360	chr1	154728614	254	IMPRECISE
chr1	154738908	154738908	chr1	154738947	154738947	1042	-1	+	-	INS	18	chr1	154738899	chr1	154738938	36	PRECISE
chr1	154842199	154842199	chr1	154842320	154842320	1043	-1	+	-	INS	12	chr1	154842240	chr1	154842353	112	IMPRECISE
chr1	154999811	154999811	chr1	154999914	154999914	1044	-1	+	-	DEL	24	chr1	154999825	chr1	154999927	102	IMPRECISE
chr1	155119829	155119829	chr1	155120028	155120028	1045	-1	+	-	INS	50	chr1	155119842	chr1	155120028	200	PRECISE
chr1	155160984	155160984	chr1	155161529	155161529	1046	-1	-	+	DUP	32	chr1	155160984	chr1	155161842	858	PRECISE
chr1	155180170	155180170	chr1	155200756	155200756	1047	-1	-	+	DUP	10	chr1	155180221	chr1	155200805	20584	IMPRECISE
chr1	155180691	155180691	chr1	155180760	155180760	1048	-1	+	-	INS	14	chr1	155180621	chr1	155180653	33	PRECISE
chr1	155184823	155184823	chr1	155205451	155205451	1049	-1	-	+	DUP	13	chr1	155184698	chr1	155205036	20338	IMPRECISE
chr1	155186453	155186453	chr1	155207409	155207409	1050	-1	-	+	DUP	17	chr1	155185858	chr1	155206533	20675	IMPRECISE
chr1	155205542	155205542	chr1	155205597	155205597	1051	-1	+	-	DEL	21	chr1	155205542	chr1	155205597	55	PRECISE
chr1	155414649	155414649	chr1	155415016	155415016	1052	-1	+	-	INS	25	chr1	155414650	chr1	155415034	381	PRECISE
chr1	155414707	155414707	chr1	155414750	155414750	1053	-1	+	-	INS	19	chr1	155414707	chr1	155414750	43	PRECISE
chr1	155659759	155659759	chr1	155664465	155664465	1054	-1	+	-	DEL	28	chr1	155659760	chr1	155664465	4705	PRECISE
chr1	155670895	155670895	chr1	155671945	155671945	1055	-1	+	-	INS	25	chr1	155670691	chr1	155671152	526	IMPRECISE
chr1	155924296	155924296	chr1	155924607	155924607	1056	-1	+	-	INS	30	chr1	155924389	chr1	155924685	315	IMPRECISE
chr1	155974190	155974190	chr1	155974260	155974260	1057	-1	+	-	INS	39	chr1	155974171	chr1	155974239	70	PRECISE
chr1	155974418	155974418	chr1	155974737	155974737	1058	-1	+	-	INS	41	chr1	155974418	chr1	155974722	306	PRECISE
chr1	156297813	156297813	chr1	156297936	156297936	1059	-1	+	-	INS	43	chr1	156297837	chr1	156297966	138	IMPRECISE
chr1	156305474	156305474	chr1	156356075	156356075	1060	-1	-	+	DUP	12	chr1	156305483	chr1	156356077	50594	PRECISE
chr1	156526709	156526709	chr1	156528939	156528939	1061	-1	+	-	DEL	35	chr1	156526709	chr1	156528939	2230	PRECISE
chr1	156705340	156705340	chr1	156705763	156705763	1062	-1	+	-	INS	54	chr1	156705347	chr1	156705767	419	IMPRECISE
chr1	156806527	156806527	chr1	156806578	156806578	1063	-1	+	-	DEL	31	chr1	156806526	chr1	156806577	51	PRECISE
chr1	156831067	156831067	chr1	156831098	156831098	1064	-1	+	-	DEL	10	chr1	156831067	chr1	156831098	31	PRECISE
chr1	156898184	156898184	chr1	156898216	156898216	1065	-1	+	-	INS	19	chr1	156898149	chr1	156898185	36	IMPRECISE
chr1	156906284	156906284	chr1	156906329	156906329	1066	-1	+	-	INS	18	chr1	156906284	chr1	156906323	40	PRECISE
chr1	157005570	157005570	chr1	157005628	157005628	1067	-1	+	-	DEL	11	chr1	157005565	chr1	157005603	38	IMPRECISE
chr1	157052073	157052073	chr1	157052105	157052105	1068	-1	+	-	INS	11	chr1	157052073	chr1	157052105	32	PRECISE
chr1	157270213	157270213	chr1	157270594	157270594	1069	-1	+	-	INS	45	chr1	157270178	chr1	157270600	380	IMPRECISE
chr1	157279007	157279007	chr1	157279090	157279090	1070	-1	+	-	INS	46	chr1	157279007	chr1	157279082	42	IMPRECISE
chr1	158443552	158443552	chr1	158443607	158443607	1071	-1	+	-	DEL	20	chr1	158443555	chr1	158443611	56	PRECISE
chr1	158488406	158488406	chr1	158488673	158488673	1072	-1	+	-	DEL	13	chr1	158488408	chr1	158488674	266	PRECISE
chr1	158629384	158629384	chr1	158629711	158629711	1073	-1	+	-	DEL	14	chr1	158629385	chr1	158629713	328	PRECISE
chr1	158851703	158851703	chr1	158851760	158851760	1074	-1	+	-	DEL	66	chr1	158851692	chr1	158851747	55	PRECISE
chr1	158867533	158867533	chr1	158869984	158869984	1075	-1	+	-	DEL	57	chr1	158867533	chr1	158869984	2451	PRECISE
chr1	158998581	158998581	chr1	158998619	158998619	1076	-1	+	-	INS	12	chr1	158998589	chr1	158998621	32	PRECISE
chr1	159419775	159419775	chr1	159419861	159419861	1077	-1	+	-	INS	44	chr1	159419787	chr1	159419868	82	PRECISE
chr1	159463204	159463204	chr1	159463246	159463246	1078	-1	+	-	DEL	19	chr1	159463204	chr1	159463246	42	PRECISE
chr1	159613228	159613228	chr1	159613289	159613289	1079	-1	+	-	INS	27	chr1	159613197	chr1	159613267	61	IMPRECISE
chr1	159648707	159648707	chr1	159649637	159649637	1080	-1	+	-	DEL	50	chr1	159648708	chr1	159649658	950	PRECISE
chr1	160034819	160034819	chr1	160036348	160036348	1081	-1	+	-	DEL	28	chr1	160034825	chr1	160036359	1534	PRECISE
chr1	160047660	160047660	chr1	160047980	160047980	1082	-1	+	-	INS	64	chr1	160047680	chr1	160047993	316	PRECISE
chr1	160749906	160749906	chr1	160749942	160749942	1083	-1	+	-	DEL	32	chr1	160749901	chr1	160749935	34	IMPRECISE
chr1	160935020	160935020	chr1	160935334	160935334	1084	-1	+	-	DEL	58	chr1	160935035	chr1	160935351	316	PRECISE
chr1	160946537	160946537	chr1	160946604	160946604	1085	-1	+	-	DEL	50	chr1	160946552	chr1	160946616	64	PRECISE
chr1	160954276	160954276	chr1	160954460	160954460	1086	-1	+	-	INS	20	chr1	160954292	chr1	160954466	185	IMPRECISE
chr1	160954849	160954849	chr1	160955161	160955161	1087	-1	+	-	DEL	40	chr1	160954850	chr1	160955161	311	PRECISE
chr1	161005684	161005684	chr1	161006121	161006121	1088	-1	+	-	INS	51	chr1	161005684	chr1	161006114	423	PRECISE
chr1	161025577	161025577	chr1	161025652	161025652	1089	-1	+	-	DEL	26	chr1	161025577	chr1	161025652	75	PRECISE
chr1	161251558	161251558	chr1	161251631	161251631	1090	-1	+	-	DEL	62	chr1	161251564	chr1	161251638	74	PRECISE
chr1	161393348	161393348	chr1	161393522	161393522	1091	-1	+	-	DEL	17	chr1	161393320	chr1	161393481	161	IMPRECISE
chr1	161412642	161412642	chr1	161412687	161412687	1092	-1	+	-	DEL	14	chr1	161412666	chr1	161412710	44	PRECISE
chr1	161549098	161549098	chr1	161549171	161549171	1093	-1	+	-	DEL	11	chr1	161549108	chr1	161549176	68	IMPRECISE
chr1	161944317	161944317	chr1	161944363	161944363	1094	-1	+	-	INS	34	chr1	161944323	chr1	161944364	34	PRECISE
chr1	162052671	162052671	chr1	162052991	162052991	1095	-1	+	-	DEL	41	chr1	162052671	chr1	162052999	328	PRECISE
chr1	162080089	162080089	chr1	162080390	162080390	1096	-1	+	-	INS	26	chr1	162080094	chr1	162080405	334	PRECISE
chr1	162187057	162187057	chr1	162187108	162187108	1097	-1	+	-	INS	35	chr1	162187057	chr1	162187102	44	PRECISE
chr1	162230724	162230724	chr1	162231443	162231443	1098	-1	+	-	DEL	22	chr1	162230747	chr1	162231264	517	PRECISE
chr1	162231274	162231274	chr1	162231333	162231333	1099	-1	+	-	INS	24	chr1	162231263	chr1	162231327	35	IMPRECISE
chr1	162234194	162234194	chr1	162234275	162234275	1100	-1	+	-	INS	34	chr1	162234194	chr1	162234273	35	IMPRECISE
chr1	162352196	162352196	chr1	162352234	162352234	1101	-1	+	-	INS	78	chr1	162352252	chr1	162352293	41	IMPRECISE
chr1	162421360	162421360	chr1	162421395	162421395	1102	-1	+	-	INS	17	chr1	162421357	chr1	162421395	35	PRECISE
chr1	162558908	162558908	chr1	162558953	162558953	1103	-1	+	-	DEL	19	chr1	162558893	chr1	162558931	38	PRECISE
chr1	162581740	162581740	chr1	162584213	162584213	1104	-1	-	+	DUP	29	chr1	162581617	chr1	162584216	2599	IMPRECISE
chr1	162696999	162696999	chr1	162697273	162697273	1105	-1	+	-	INS	22	chr1	162696899	chr1	162697217	323	IMPRECISE
chr1	162761317	162761317	chr1	162761631	162761631	1106	-1	+	-	INS	32	chr1	162761317	chr1	162761634	319	PRECISE
chr1	162838444	162838444	chr1	162838557	162838557	1107	-1	+	-	INS	10	chr1	162838453	chr1	162838569	118	IMPRECISE
chr1	163007399	163007399	chr1	163007430	163007430	1108	-1	+	-	DEL	13	chr1	163007366	chr1	163007397	31	PRECISE
chr1	163029133	163029133	chr1	163029201	163029201	1109	-1	+	-	INS	34	chr1	163029104	chr1	163029166	39	IMPRECISE
chr1	163041825	163041825	chr1	163042824	163042824	1110	-1	+	-	INS	14	chr1	163041650	chr1	163041688	35	PRECISE
chr1	163314439	163314439	chr1	163314807	163314807	1111	-1	+	-	INS	20	chr1	163314442	chr1	163314777	336	IMPRECISE
chr1	163329636	163329636	chr1	163329676	163329676	1112	-1	+	-	INS	36	chr1	163329648	chr1	163329677	37	PRECISE
chr1	163343946	163343946	chr1	163343988	163343988	1113	-1	+	-	DEL	16	chr1	163343832	chr1	163343908	76	IMPRECISE
chr1	163521988	163521988	chr1	163522020	163522020	1114	-1	+	-	INS	29	chr1	163521995	chr1	163522036	36	IMPRECISE
chr1	163598127	163598127	chr1	163598277	163598277	1115	-1	+	-	INS	42	chr1	163598076	chr1	163598237	155	IMPRECISE
chr1	163683583	163683583	chr1	163684582	163684582	1116	-1	+	-	INS	23	chr1	163684657	chr1	163685281	611	IMPRECISE
chr1	164032843	164032843	chr1	164032919	164032919	1117	-1	+	-	INS	21	chr1	164032843	chr1	164032902	51	IMPRECISE
chr1	164176123	164176123	chr1	164176199	164176199	1118	-1	+	-	DEL	16	chr1	164176124	chr1	164176324	200	IMPRECISE
chr1	164204754	164204754	chr1	164204813	164204813	1119	-1	+	-	INS	45	chr1	164204776	chr1	164204814	58	IMPRECISE
chr1	164409258	164409258	chr1	164409708	164409708	1120	-1	+	-	INS	48	chr1	164409228	chr1	164409723	493	IMPRECISE
chr1	164476851	164476851	chr1	164476907	164476907	1121	-1	+	-	INS	17	chr1	164476852	chr1	164476989	69	IMPRECISE
chr1	164845209	164845209	chr1	164845251	164845251	1122	-1	+	-	DEL	13	chr1	164845210	chr1	164845254	44	PRECISE
chr1	164850539	164850539	chr1	164850576	164850576	1123	-1	+	-	DEL	41	chr1	164850558	chr1	164850598	40	IMPRECISE
chr1	164850848	164850848	chr1	164850879	164850879	1124	-1	+	-	INS	22	chr1	164850835	chr1	164850875	34	PRECISE
chr1	164910925	164910925	chr1	164910957	164910957	1125	-1	+	-	INS	19	chr1	164910925	chr1	164910961	35	PRECISE
chr1	164989713	164989713	chr1	164989764	164989764	1126	-1	+	-	DEL	21	chr1	164989713	chr1	164989762	49	PRECISE
chr1	165154736	165154736	chr1	165154825	165154825	1127	-1	+	-	INS	18	chr1	165154731	chr1	165154826	93	IMPRECISE
chr1	165216070	165216070	chr1	165216123	165216123	1128	-1	+	-	INS	39	chr1	165216107	chr1	165216146	52	PRECISE
chr1	165449625	165449625	chr1	165449660	165449660	1129	-1	+	-	INS	43	chr1	165449625	chr1	165449643	34	PRECISE
chr1	165505879	165505879	chr1	165505941	165505941	1130	-1	+	-	INS	63	chr1	165505879	chr1	165505937	61	PRECISE
chr1	165551870	165551870	chr1	165551955	165551955	1131	-1	+	-	INS	11	chr1	165551870	chr1	165551944	91	IMPRECISE
chr1	165552378	165552378	chr1	165552438	165552438	1132	-1	+	-	DEL	20	chr1	165552215	chr1	165552433	218	PRECISE
chr1	165659300	165659300	chr1	165659585	165659585	1133	-1	+	-	INS	51	chr1	165659306	chr1	165659581	273	PRECISE
chr1	165731211	165731211	chr1	165731490	165731490	1134	-1	+	-	DEL	52	chr1	165731218	chr1	165731497	279	PRECISE
chr1	165789629	165789629	chr1	165789680	165789680	1135	-1	+	-	INS	20	chr1	165789635	chr1	165789689	49	PRECISE
chr1	165789909	165789909	chr1	165789969	165789969	1136	-1	+	-	INS	31	chr1	165789922	chr1	165789976	57	PRECISE
chr1	165861400	165861400	chr1	165863830	165863830	1137	-1	+	-	INS	31	chr1	165861400	chr1	165863724	2323	IMPRECISE
chr1	166047063	166047063	chr1	166047181	166047181	1138	-1	+	-	DEL	29	chr1	166047060	chr1	166047188	128	PRECISE
chr1	166079101	166079101	chr1	166079137	166079137	1139	-1	+	-	INS	15	chr1	166079105	chr1	166079144	40	IMPRECISE
chr1	166646724	166646724	chr1	166646772	166646772	1140	-1	+	-	INS	23	chr1	166646704	chr1	166646755	50	IMPRECISE
chr1	167025660	167025660	chr1	167026267	167026267	1141	-1	-	+	DUP	25	chr1	167025645	chr1	167026009	364	IMPRECISE
chr1	167025827	167025827	chr1	167027166	167027166	1142	-1	+	-	INS	21	chr1	167025835	chr1	167026917	1115	IMPRECISE
chr1	167072161	167072161	chr1	167072220	167072220	1143	-1	+	-	DEL	18	chr1	167072171	chr1	167072234	63	PRECISE
chr1	167090082	167090082	chr1	167090121	167090121	1144	-1	+	-	DEL	30	chr1	167090062	chr1	167090104	42	PRECISE
chr1	167175227	167175227	chr1	167176226	167176226	1145	-1	+	-	INS	42	chr1	167175228	chr1	167179590	4361	IMPRECISE
chr1	167404413	167404413	chr1	167404598	167404598	1146	-1	-	+	DUP	23	chr1	167404228	chr1	167404598	370	IMPRECISE
chr1	167582704	167582704	chr1	167582736	167582736	1147	-1	+	-	DEL	33	chr1	167582704	chr1	167582736	32	PRECISE
chr1	167591140	167591140	chr1	167591211	167591211	1148	-1	+	-	INS	15	chr1	167591179	chr1	167591217	44	IMPRECISE
chr1	167708493	167708493	chr1	167708549	167708549	1149	-1	+	-	INS	16	chr1	167708504	chr1	167708567	60	PRECISE
chr1	168024560	168024560	chr1	168025735	168025735	1150	-1	+	-	DEL	49	chr1	168024569	chr1	168025742	1173	PRECISE
chr1	168079774	168079774	chr1	168079812	168079812	1151	-1	+	-	DEL	11	chr1	168079774	chr1	168079807	33	PRECISE
chr1	168088444	168088444	chr1	168088581	168088581	1152	-1	+	-	INS	15	chr1	168088444	chr1	168088579	132	PRECISE
chr1	168177024	168177024	chr1	168177063	168177063	1153	-1	+	-	INS	53	chr1	168177030	chr1	168177067	37	PRECISE
chr1	168185393	168185393	chr1	168185684	168185684	1154	-1	+	-	INS	19	chr1	168185393	chr1	168185684	296	PRECISE
chr1	168326766	168326766	chr1	168326801	168326801	1155	-1	+	-	DEL	20	chr1	168326783	chr1	168326822	39	PRECISE
chr1	168364731	168364731	chr1	168365556	168365556	1156	-1	+	-	INS	41	chr1	168364736	chr1	168365558	832	IMPRECISE
chr1	168379692	168379692	chr1	168380872	168380872	1157	-1	+	-	INS	41	chr1	168379698	chr1	168380898	1194	IMPRECISE
chr1	168427048	168427048	chr1	168427093	168427093	1158	-1	+	-	DEL	20	chr1	168427031	chr1	168427073	42	IMPRECISE
chr1	168441171	168441171	chr1	168442924	168442924	1159	-1	+	-	INS	22	chr1	168441189	chr1	168442963	1760	IMPRECISE
chr1	168694457	168694457	chr1	168694496	168694496	1160	-1	+	-	INS	34	chr1	168694451	chr1	168694493	39	PRECISE
chr1	168998130	168998130	chr1	168998165	168998165	1161	-1	+	-	DEL	10	chr1	168998113	chr1	168998147	34	IMPRECISE
chr1	169007752	169007752	chr1	169007851	169007851	1162	-1	+	-	DEL	39	chr1	169007752	chr1	169007851	99	PRECISE
chr1	169024721	169024721	chr1	169024805	169024805	1163	-1	+	-	DEL	24	chr1	169024720	chr1	169024801	81	PRECISE
chr1	169058921	169058921	chr1	169059007	169059007	1164	-1	+	-	INS	29	chr1	169058949	chr1	169058996	37	IMPRECISE
chr1	169160035	169160035	chr1	169160363	169160363	1165	-1	+	-	DEL	22	chr1	169160036	chr1	169160365	329	PRECISE
chr1	169225018	169225018	chr1	169247141	169247141	1166	-1	+	-	DEL	12	chr1	169224923	chr1	169247047	22124	IMPRECISE
chr1	169311744	169311744	chr1	169311902	169311902	1167	-1	+	-	DEL	23	chr1	169311764	chr1	169311903	139	IMPRECISE
chr1	169361122	169361122	chr1	169361166	169361166	1168	-1	+	-	INS	28	chr1	169361112	chr1	169361159	44	IMPRECISE
chr1	169524859	169524859	chr1	169525497	169525497	1169	-1	+	-	INS	18	chr1	169524859	chr1	169525500	642	PRECISE
chr1	169820147	169820147	chr1	169820205	169820205	1170	-1	+	-	DEL	22	chr1	169820147	chr1	169820206	59	PRECISE
chr1	169849513	169849513	chr1	169849753	169849753	1171	-1	+	-	DEL	29	chr1	169849518	chr1	169849756	238	PRECISE
chr1	169942247	169942247	chr1	169942284	169942284	1172	-1	+	-	INS	16	chr1	169942247	chr1	169942282	33	PRECISE
chr1	169962752	169962752	chr1	169962920	169962920	1173	-1	+	-	INS	43	chr1	169962744	chr1	169962906	162	PRECISE
chr1	170063828	170063828	chr1	170063899	170063899	1174	-1	+	-	INS	12	chr1	170063834	chr1	170063904	71	IMPRECISE
chr1	170102092	170102092	chr1	170102149	170102149	1175	-1	+	-	INS	29	chr1	170102100	chr1	170102145	57	IMPRECISE
chr1	170265376	170265376	chr1	170266969	170266969	1176	-1	+	-	INS	18	chr1	170265387	chr1	170266941	1554	IMPRECISE
chr1	170483528	170483528	chr1	170483559	170483559	1177	-1	+	-	INS	23	chr1	170483547	chr1	170483579	32	IMPRECISE
chr1	170612464	170612464	chr1	170612536	170612536	1178	-1	+	-	INS	17	chr1	170612464	chr1	170612532	71	PRECISE
chr1	170902645	170902645	chr1	170902700	170902700	1179	-1	+	-	INS	22	chr1	170902644	chr1	170902702	33	PRECISE
chr1	171065060	171065060	chr1	171065096	171065096	1180	-1	+	-	INS	29	chr1	171065060	chr1	171065093	37	PRECISE
chr1	171179959	171179959	chr1	171180036	171180036	1181	-1	+	-	DEL	38	chr1	171179948	chr1	171180022	74	IMPRECISE
chr1	171190124	171190124	chr1	171190238	171190238	1182	-1	+	-	DEL	26	chr1	171190124	chr1	171190239	115	PRECISE
chr1	171457158	171457158	chr1	171457201	171457201	1183	-1	+	-	DEL	25	chr1	171457158	chr1	171457201	43	PRECISE
chr1	171725643	171725643	chr1	171725674	171725674	1184	-1	+	-	INS	15	chr1	171725643	chr1	171725674	31	PRECISE
chr1	171785687	171785687	chr1	171785760	171785760	1185	-1	+	-	INS	44	chr1	171785682	chr1	171785782	73	PRECISE
chr1	171861464	171861464	chr1	171862037	171862037	1186	-1	+	-	INS	17	chr1	171861464	chr1	171862037	576	PRECISE
chr1	172541054	172541054	chr1	172541407	172541407	1187	-1	+	-	INS	38	chr1	172541054	chr1	172541457	358	IMPRECISE
chr1	172663232	172663232	chr1	172663418	172663418	1188	-1	+	-	INS	37	chr1	172663261	chr1	172663446	175	IMPRECISE
chr1	173495868	173495868	chr1	173495917	173495917	1189	-1	+	-	DEL	23	chr1	173495873	chr1	173495920	47	PRECISE
chr1	173725440	173725440	chr1	173725479	173725479	1190	-1	+	-	INS	13	chr1	173725441	chr1	173725476	35	PRECISE
chr1	173886742	173886742	chr1	173886817	173886817	1191	-1	+	-	INS	39	chr1	173886742	chr1	173886817	66	PRECISE
chr1	173944755	173944755	chr1	173945091	173945091	1192	-1	+	-	DEL	19	chr1	173944748	chr1	173945078	330	PRECISE
chr1	174105292	174105292	chr1	174105404	174105404	1193	-1	+	-	INS	42	chr1	174105311	chr1	174105404	89	IMPRECISE
chr1	174164730	174164730	chr1	174164799	174164799	1194	-1	+	-	INS	20	chr1	174164721	chr1	174164773	52	PRECISE
chr1	174202603	174202603	chr1	174203569	174203569	1195	-1	+	-	DEL	16	chr1	174202603	chr1	174203703	1100	PRECISE
chr1	174385154	174385154	chr1	174385196	174385196	1196	-1	+	-	INS	31	chr1	174385154	chr1	174385207	48	PRECISE
chr1	174493889	174493889	chr1	174493925	174493925	1197	-1	+	-	DEL	21	chr1	174493895	chr1	174493933	38	PRECISE
chr1	174520105	174520105	chr1	174520140	174520140	1198	-1	+	-	INS	21	chr1	174520112	chr1	174520149	38	PRECISE
chr1	174802587	174802587	chr1	174802636	174802636	1199	-1	+	-	INS	32	chr1	174802587	chr1	174802645	51	PRECISE
chr1	174906894	174906894	chr1	174908039	174908039	1200	-1	+	-	INS	41	chr1	174906907	chr1	174908009	1106	PRECISE
chr1	175028917	175028917	chr1	175028956	175028956	1201	-1	+	-	DEL	21	chr1	175028913	chr1	175028952	39	PRECISE
chr1	175091593	175091593	chr1	175091645	175091645	1202	-1	+	-	DEL	28	chr1	175091593	chr1	175091645	52	PRECISE
chr1	175123100	175123100	chr1	175123146	175123146	1203	-1	+	-	DEL	27	chr1	175123100	chr1	175123149	49	PRECISE
chr1	175200673	175200673	chr1	175201754	175201754	1204	-1	+	+	INV	37	chr1	175200789	chr1	175201754	965	IMPRECISE
chr1	175209735	175209735	chr1	175209849	175209849	1205	-1	+	-	INS	38	chr1	175209585	chr1	175209694	104	IMPRECISE
chr1	175386158	175386158	chr1	175386205	175386205	1206	-1	+	-	DEL	22	chr1	175386166	chr1	175386214	48	PRECISE
chr1	175428198	175428198	chr1	175428376	175428376	1207	-1	+	-	DEL	21	chr1	175428210	chr1	175428390	180	PRECISE
chr1	175449504	175449504	chr1	175449560	175449560	1208	-1	+	-	INS	29	chr1	175449531	chr1	175449595	49	IMPRECISE
chr1	175516733	175516733	chr1	175516773	175516773	1209	-1	+	-	DEL	11	chr1	175516724	chr1	175516765	41	IMPRECISE
chr1	175619927	175619927	chr1	175620362	175620362	1210	-1	-	+	DUP	35	chr1	175619853	chr1	175620350	497	IMPRECISE
chr1	175626991	175626991	chr1	175627043	175627043	1211	-1	+	-	INS	26	chr1	175626991	chr1	175627038	42	PRECISE
chr1	175811993	175811993	chr1	175812455	175812455	1212	-1	+	-	INS	42	chr1	175812003	chr1	175812472	468	PRECISE
chr1	175876582	175876582	chr1	175876617	175876617	1213	-1	+	-	INS	14	chr1	175876598	chr1	175876641	42	IMPRECISE
chr1	175943988	175943988	chr1	175944987	175944987	1214	-1	+	-	INS	15	chr1	175943988	chr1	175952753	8764	IMPRECISE
chr1	175967145	175967145	chr1	175967205	175967205	1215	-1	+	-	DEL	10	chr1	175967145	chr1	175967205	60	PRECISE
chr1	176018018	176018018	chr1	176018340	176018340	1216	-1	+	-	DEL	21	chr1	176018025	chr1	176018346	321	PRECISE
chr1	176101939	176101939	chr1	176102014	176102014	1217	-1	+	-	DEL	30	chr1	176101694	chr1	176102021	327	IMPRECISE
chr1	176120501	176120501	chr1	176120545	176120545	1218	-1	+	-	INS	12	chr1	176120499	chr1	176120542	39	IMPRECISE
chr1	176169841	176169841	chr1	176170133	176170133	1219	-1	+	-	INS	20	chr1	176169840	chr1	176170125	292	PRECISE
chr1	176178458	176178458	chr1	176179457	176179457	1220	-1	+	-	INS	22	chr1	176178413	chr1	176178475	60	IMPRECISE
chr1	176270043	176270043	chr1	176270102	176270102	1221	-1	+	-	DEL	23	chr1	176270044	chr1	176270100	56	PRECISE
chr1	176274112	176274112	chr1	176274158	176274158	1222	-1	+	-	INS	10	chr1	176274116	chr1	176274161	42	IMPRECISE
chr1	176310260	176310260	chr1	176310334	176310334	1223	-1	+	-	INS	41	chr1	176310253	chr1	176310290	41	PRECISE
chr1	176365698	176365698	chr1	176365827	176365827	1224	-1	+	-	INS	43	chr1	176365858	chr1	176365988	123	IMPRECISE
chr1	176478244	176478244	chr1	176478795	176478795	1225	-1	+	-	DEL	46	chr1	176478219	chr1	176478775	556	PRECISE
chr1	176592865	176592865	chr1	176592922	176592922	1226	-1	+	-	INS	23	chr1	176592858	chr1	176592925	57	IMPRECISE
chr1	177323288	177323288	chr1	177323319	177323319	1227	-1	+	-	DEL	11	chr1	177323295	chr1	177323326	31	PRECISE
chr1	177368210	177368210	chr1	177368352	177368352	1228	-1	+	-	INS	39	chr1	177368256	chr1	177368398	32	IMPRECISE
chr1	177388462	177388462	chr1	177388679	177388679	1229	-1	+	-	INS	23	chr1	177388418	chr1	177388631	227	IMPRECISE
chr1	177572152	177572152	chr1	177572189	177572189	1230	-1	+	-	DEL	12	chr1	177572147	chr1	177572183	36	PRECISE
chr1	178474854	178474854	chr1	178474917	178474917	1231	-1	+	-	DEL	45	chr1	178474764	chr1	178474839	75	IMPRECISE
chr1	178495280	178495280	chr1	178495631	178495631	1232	-1	+	-	DEL	30	chr1	178495286	chr1	178495639	353	PRECISE
chr1	178587977	178587977	chr1	178588011	178588011	1233	-1	+	-	INS	15	chr1	178587972	chr1	178588006	35	PRECISE
chr1	179009662	179009662	chr1	179009712	179009712	1234	-1	+	-	DEL	50	chr1	179009662	chr1	179009880	218	IMPRECISE
chr1	179010813	179010813	chr1	179010851	179010851	1235	-1	+	-	INS	21	chr1	179010810	chr1	179010854	44	PRECISE
chr1	179322353	179322353	chr1	179322610	179322610	1236	-1	+	-	INS	14	chr1	179322348	chr1	179322591	247	PRECISE
chr1	179329733	179329733	chr1	179333741	179333741	1237	-1	+	-	DEL	15	chr1	179329749	chr1	179333764	4015	PRECISE
chr1	179363735	179363735	chr1	179363781	179363781	1238	-1	+	-	INS	17	chr1	179363730	chr1	179363776	45	PRECISE
chr1	179455598	179455598	chr1	179458300	179458300	1239	-1	+	-	DEL	22	chr1	179455598	chr1	179458300	2702	PRECISE
chr1	179575377	179575377	chr1	179581809	179581809	1240	-1	+	-	INS	14	chr1	179575378	chr1	179581508	6130	IMPRECISE
chr1	179607281	179607281	chr1	179608053	179608053	1241	-1	+	-	DEL	47	chr1	179607288	chr1	179608055	767	PRECISE
chr1	179651098	179651098	chr1	179651853	179651853	1242	-1	+	-	INS	42	chr1	179651103	chr1	179651857	750	PRECISE
chr1	179752938	179752938	chr1	179752989	179752989	1243	-1	+	-	INS	25	chr1	179752903	chr1	179752949	46	PRECISE
chr1	179806127	179806127	chr1	179806161	179806161	1244	-1	+	-	DEL	25	chr1	179806112	chr1	179806146	34	PRECISE
chr1	179876726	179876726	chr1	179876760	179876760	1245	-1	+	-	DEL	27	chr1	179876726	chr1	179876760	34	PRECISE
chr1	180108000	180108000	chr1	180108036	180108036	1246	-1	+	-	INS	22	chr1	180108046	chr1	180108072	38	PRECISE
chr1	180183843	180183843	chr1	180184162	180184162	1247	-1	+	-	DEL	53	chr1	180183843	chr1	180184162	319	PRECISE
chr1	180292992	180292992	chr1	180293312	180293312	1248	-1	+	-	DEL	33	chr1	180293000	chr1	180293324	324	PRECISE
chr1	180625544	180625544	chr1	180625726	180625726	1249	-1	+	-	INS	47	chr1	180625580	chr1	180625709	130	IMPRECISE
chr1	180628342	180628342	chr1	180628375	180628375	1250	-1	+	-	DEL	12	chr1	180628339	chr1	180628373	34	PRECISE
chr1	180828207	180828207	chr1	180828255	180828255	1251	-1	+	-	INS	35	chr1	180828204	chr1	180828252	50	PRECISE
chr1	181093588	181093588	chr1	181093698	181093698	1252	-1	+	-	INS	43	chr1	181093640	chr1	181093751	123	IMPRECISE
chr1	181105991	181105991	chr1	181106267	181106267	1253	-1	+	-	INS	25	chr1	181106006	chr1	181106259	270	PRECISE
chr1	181764811	181764811	chr1	181764853	181764853	1254	-1	+	-	INS	24	chr1	181764900	chr1	181764948	46	PRECISE
chr1	182038106	182038106	chr1	182038146	182038146	1255	-1	+	-	INS	17	chr1	182038124	chr1	182038470	352	IMPRECISE
chr1	182038129	182038129	chr1	182038482	182038482	1256	-1	+	-	INS	17	chr1	182038129	chr1	182038469	348	PRECISE
chr1	182107612	182107612	chr1	182108624	182108624	1257	-1	+	-	INS	25	chr1	182107612	chr1	182108616	1005	PRECISE
chr1	182239235	182239235	chr1	182239358	182239358	1258	-1	+	-	INS	15	chr1	182239203	chr1	182239335	127	IMPRECISE
chr1	182263193	182263193	chr1	182263232	182263232	1259	-1	+	-	INS	19	chr1	182263194	chr1	182263228	38	PRECISE
chr1	182274312	182274312	chr1	182277243	182277243	1260	-1	+	-	INS	17	chr1	182274322	chr1	182277113	2781	IMPRECISE
chr1	182289326	182289326	chr1	182289639	182289639	1261	-1	+	-	DEL	18	chr1	182289332	chr1	182289644	312	PRECISE
chr1	182329473	182329473	chr1	182329505	182329505	1262	-1	+	-	INS	10	chr1	182329470	chr1	182329504	34	PRECISE
chr1	182416249	182416249	chr1	182416281	182416281	1263	-1	+	-	DEL	47	chr1	182416159	chr1	182416256	97	IMPRECISE
chr1	182420857	182420857	chr1	182421154	182421154	1264	-1	+	-	INS	27	chr1	182420853	chr1	182421173	325	PRECISE
chr1	182434219	182434219	chr1	182434454	182434454	1265	-1	+	-	INS	30	chr1	182434229	chr1	182434450	227	PRECISE
chr1	182478436	182478436	chr1	182478560	182478560	1266	-1	+	-	DEL	51	chr1	182478450	chr1	182478574	124	PRECISE
chr1	182690133	182690133	chr1	182690198	182690198	1267	-1	+	-	DEL	30	chr1	182690088	chr1	182690158	70	IMPRECISE
chr1	182822077	182822077	chr1	182822532	182822532	1268	-1	+	-	INS	41	chr1	182822077	chr1	182822527	455	PRECISE
chr1	183046904	183046904	chr1	183046936	183046936	1269	-1	+	-	INS	31	chr1	183046912	chr1	183046943	35	PRECISE
chr1	183118678	183118678	chr1	183118712	183118712	1270	-1	-	+	DUP	13	chr1	183118495	chr1	183118954	459	IMPRECISE
chr1	183119149	183119149	chr1	183119212	183119212	1271	-1	+	-	INS	27	chr1	183119124	chr1	183119193	64	IMPRECISE
chr1	183333809	183333809	chr1	183333841	183333841	1272	-1	+	-	INS	64	chr1	183333802	chr1	183333835	31	PRECISE
chr1	183396438	183396438	chr1	183396474	183396474	1273	-1	+	-	DEL	51	chr1	183396438	chr1	183396475	37	PRECISE
chr1	183583629	183583629	chr1	183583813	183583813	1274	-1	+	-	DEL	27	chr1	183583248	chr1	183583711	463	IMPRECISE
chr1	183856340	183856340	chr1	183856444	183856444	1275	-1	+	-	INS	67	chr1	183856340	chr1	183856447	108	IMPRECISE
chr1	184183570	184183570	chr1	184183601	184183601	1276	-1	+	-	INS	18	chr1	184183563	chr1	184183601	36	PRECISE
chr1	184278731	184278731	chr1	184279046	184279046	1277	-1	+	-	DEL	23	chr1	184278738	chr1	184279054	316	PRECISE
chr1	184297016	184297016	chr1	184297062	184297062	1278	-1	+	-	INS	31	chr1	184297021	chr1	184297062	31	PRECISE
chr1	184323531	184323531	chr1	184323594	184323594	1279	-1	+	-	INS	11	chr1	184323535	chr1	184323578	43	IMPRECISE
chr1	184379748	184379748	chr1	184379798	184379798	1280	-1	+	-	INS	13	chr1	184379750	chr1	184379804	54	PRECISE
chr1	184720217	184720217	chr1	184720249	184720249	1281	-1	+	-	DEL	11	chr1	184720225	chr1	184720259	34	PRECISE
chr1	184768866	184768866	chr1	184769189	184769189	1282	-1	+	-	DEL	43	chr1	184768869	chr1	184769191	322	PRECISE
chr1	184814741	184814741	chr1	184820800	184820800	1283	-1	+	-	DEL	26	chr1	184814730	chr1	184820784	6054	PRECISE
chr1	184937051	184937051	chr1	184937372	184937372	1284	-1	+	-	DEL	32	chr1	184937053	chr1	184937375	322	PRECISE
chr1	185373089	185373089	chr1	185373429	185373429	1285	-1	+	-	DEL	45	chr1	185373106	chr1	185373444	338	PRECISE
chr1	185375977	185375977	chr1	185376013	185376013	1286	-1	+	-	INS	30	chr1	185375965	chr1	185376007	32	PRECISE
chr1	185390043	185390043	chr1	185390089	185390089	1287	-1	+	-	DEL	14	chr1	185390034	chr1	185390079	45	IMPRECISE
chr1	185624922	185624922	chr1	185624994	185624994	1288	-1	+	-	DEL	27	chr1	185624890	chr1	185624951	61	IMPRECISE
chr1	185922042	185922042	chr1	185922085	185922085	1289	-1	+	-	DEL	21	chr1	185922046	chr1	185922087	41	PRECISE
chr1	186245958	186245958	chr1	186245998	186245998	1290	-1	+	-	INS	50	chr1	186245987	chr1	186246046	43	PRECISE
chr1	186276502	186276502	chr1	186276549	186276549	1291	-1	+	-	DEL	23	chr1	186276492	chr1	186276537	45	PRECISE
chr1	186296148	186296148	chr1	186296221	186296221	1292	-1	+	-	DEL	13	chr1	186296153	chr1	186296226	73	IMPRECISE
chr1	186296162	186296162	chr1	186296348	186296348	1293	-1	+	-	INS	13	chr1	186296164	chr1	186296306	112	IMPRECISE
chr1	186296429	186296429	chr1	186296462	186296462	1294	-1	+	-	INS	13	chr1	186296303	chr1	186296444	105	IMPRECISE
chr1	186743192	186743192	chr1	186743240	186743240	1295	-1	+	-	INS	43	chr1	186743204	chr1	186743252	53	PRECISE
chr1	186764728	186764728	chr1	186765219	186765219	1296	-1	+	-	DEL	38	chr1	186764777	chr1	186765270	493	IMPRECISE
chr1	186826187	186826187	chr1	186826647	186826647	1297	-1	+	-	INS	51	chr1	186826189	chr1	186826431	228	PRECISE
chr1	186847332	186847332	chr1	186847489	186847489	1298	-1	+	-	INS	48	chr1	186847255	chr1	186847384	116	IMPRECISE
chr1	187106943	187106943	chr1	187107325	187107325	1299	-1	+	-	INS	37	chr1	187106941	chr1	187107326	385	PRECISE
chr1	187115830	187115830	chr1	187115890	187115890	1300	-1	+	-	DEL	16	chr1	187115824	chr1	187115880	56	IMPRECISE
chr1	187411122	187411122	chr1	187413306	187413306	1301	-1	+	-	DEL	29	chr1	187411137	chr1	187413325	2188	PRECISE
chr1	187464827	187464827	chr1	187466476	187466476	1302	-1	+	-	DEL	29	chr1	187464829	chr1	187466482	1653	PRECISE
chr1	187466477	187466477	chr1	187466728	187466728	1303	-1	-	-	INV	56	chr1	187466483	chr1	187466724	241	PRECISE
chr1	187522072	187522072	chr1	187522398	187522398	1304	-1	+	-	INS	31	chr1	187522079	chr1	187522395	329	PRECISE
chr1	187584906	187584906	chr1	187584942	187584942	1305	-1	+	-	INS	43	chr1	187584906	chr1	187584942	36	PRECISE
chr1	187635637	187635637	chr1	187635802	187635802	1306	-1	+	-	INS	24	chr1	187635534	chr1	187635698	163	IMPRECISE
chr1	187796288	187796288	chr1	187796321	187796321	1307	-1	+	-	INS	22	chr1	187796291	chr1	187796323	31	PRECISE
chr1	187825199	187825199	chr1	187825235	187825235	1308	-1	+	-	INS	15	chr1	187825190	chr1	187825227	36	PRECISE
chr1	188149884	188149884	chr1	188149920	188149920	1309	-1	+	-	DEL	28	chr1	188149865	chr1	188149906	41	PRECISE
chr1	188174658	188174658	chr1	188174917	188174917	1310	-1	+	-	INS	20	chr1	188174658	chr1	188174937	281	IMPRECISE
chr1	188186458	188186458	chr1	188186779	188186779	1311	-1	+	-	INS	21	chr1	188186458	chr1	188186777	335	PRECISE
chr1	188207864	188207864	chr1	188208056	188208056	1312	-1	+	-	DEL	39	chr1	188207864	chr1	188208054	190	PRECISE
chr1	188252333	188252333	chr1	188252367	188252367	1313	-1	+	-	INS	36	chr1	188252333	chr1	188252372	37	PRECISE
chr1	188389695	188389695	chr1	188389756	188389756	1314	-1	+	-	INS	31	chr1	188389705	chr1	188389780	60	IMPRECISE
chr1	188415968	188415968	chr1	188416008	188416008	1315	-1	+	-	INS	17	chr1	188415987	chr1	188416025	36	PRECISE
chr1	188493827	188493827	chr1	188493865	188493865	1316	-1	+	-	INS	25	chr1	188493839	chr1	188493879	41	PRECISE
chr1	188521118	188521118	chr1	188522934	188522934	1317	-1	+	-	INS	30	chr1	188521129	chr1	188522896	1764	IMPRECISE
chr1	188539456	188539456	chr1	188540231	188540231	1318	-1	+	-	DEL	42	chr1	188539456	chr1	188540231	775	PRECISE
chr1	188799447	188799447	chr1	188799498	188799498	1319	-1	+	-	INS	14	chr1	188799464	chr1	188799517	51	IMPRECISE
chr1	188817194	188817194	chr1	188817235	188817235	1320	-1	+	-	DEL	20	chr1	188817210	chr1	188817250	40	PRECISE
chr1	188832989	188832989	chr1	188833722	188833722	1321	-1	+	-	INS	44	chr1	188832844	chr1	188833178	316	PRECISE
chr1	188855415	188855415	chr1	188855498	188855498	1322	-1	+	-	INS	11	chr1	188855466	chr1	188855525	65	IMPRECISE
chr1	188947486	188947486	chr1	188947543	188947543	1323	-1	+	-	DEL	15	chr1	188947486	chr1	188947539	53	PRECISE
chr1	188993711	188993711	chr1	188993748	188993748	1324	-1	+	-	DEL	22	chr1	188993726	chr1	188993759	33	PRECISE
chr1	188994941	188994941	chr1	188995277	188995277	1325	-1	+	-	DEL	41	chr1	188994960	chr1	188995295	335	PRECISE
chr1	189004260	189004260	chr1	189004293	189004293	1326	-1	+	-	DEL	33	chr1	189004269	chr1	189004303	34	PRECISE
chr1	189033021	189033021	chr1	189033081	189033081	1327	-1	+	-	DEL	37	chr1	189033006	chr1	189033065	59	PRECISE
chr1	189201068	189201068	chr1	189201100	189201100	1328	-1	+	-	INS	12	chr1	189201042	chr1	189201074	32	IMPRECISE
chr1	189247031	189247031	chr1	189247355	189247355	1329	-1	+	-	INS	52	chr1	189247039	chr1	189247344	308	PRECISE
chr1	189275688	189275688	chr1	189275742	189275742	1330	-1	+	-	INS	27	chr1	189275698	chr1	189275744	53	PRECISE
chr1	189531313	189531313	chr1	189531369	189531369	1331	-1	+	-	INS	18	chr1	189531320	chr1	189531372	56	PRECISE
chr1	189661649	189661649	chr1	189661717	189661717	1332	-1	+	-	DEL	39	chr1	189661680	chr1	189661746	66	IMPRECISE
chr1	189767954	189767954	chr1	189767991	189767991	1333	-1	+	-	DEL	31	chr1	189767954	chr1	189767991	37	PRECISE
chr1	189787688	189787688	chr1	189787818	189787818	1334	-1	+	-	INS	17	chr1	189787715	chr1	189787818	125	IMPRECISE
chr1	189853334	189853334	chr1	189854115	189854115	1335	-1	+	-	DEL	19	chr1	189853338	chr1	189854116	778	PRECISE
chr1	189883350	189883350	chr1	189883657	189883657	1336	-1	+	-	INS	29	chr1	189883350	chr1	189883675	330	PRECISE
chr1	190002856	190002856	chr1	190002977	190002977	1337	-1	+	-	INS	44	chr1	190002856	chr1	190002971	121	PRECISE
chr1	190029127	190029127	chr1	190029161	190029161	1338	-1	+	-	INS	16	chr1	190029114	chr1	190029149	32	PRECISE
chr1	190511453	190511453	chr1	190511487	190511487	1339	-1	+	-	DEL	17	chr1	190511456	chr1	190511491	35	PRECISE
chr1	190597996	190597996	chr1	190598057	190598057	1340	-1	+	-	DEL	30	chr1	190598016	chr1	190598075	59	PRECISE
chr1	190729722	190729722	chr1	190731590	190731590	1341	-1	-	+	DUP	27	chr1	190729690	chr1	190731596	1906	PRECISE
chr1	190796656	190796656	chr1	190796741	190796741	1342	-1	+	-	INS	30	chr1	190796660	chr1	190796740	80	PRECISE
chr1	190837319	190837319	chr1	190837491	190837491	1343	-1	+	-	DEL	22	chr1	190837322	chr1	190837493	171	PRECISE
chr1	190861759	190861759	chr1	190861797	190861797	1344	-1	+	-	INS	35	chr1	190861759	chr1	190861795	35	PRECISE
chr1	190874444	190874444	chr1	190874737	190874737	1345	-1	+	-	INS	22	chr1	190874447	chr1	190874745	302	PRECISE
chr1	190910593	190910593	chr1	190910758	190910758	1346	-1	+	-	DEL	21	chr1	190910593	chr1	190910758	165	PRECISE
chr1	190952114	190952114	chr1	190952187	190952187	1347	-1	+	-	INS	17	chr1	190952169	chr1	190952237	73	IMPRECISE
chr1	191058570	191058570	chr1	191058605	191058605	1348	-1	+	-	DEL	18	chr1	191058590	chr1	191058623	33	PRECISE
chr1	191088657	191088657	chr1	191088793	191088793	1349	-1	+	-	INS	23	chr1	191088691	chr1	191088829	139	IMPRECISE
chr1	191203759	191203759	chr1	191203917	191203917	1350	-1	+	-	INS	52	chr1	191203759	chr1	191203836	59	IMPRECISE
chr1	191445887	191445887	chr1	191445918	191445918	1351	-1	+	-	INS	12	chr1	191445717	chr1	191445762	40	PRECISE
chr1	191618179	191618179	chr1	191618211	191618211	1352	-1	+	-	DEL	14	chr1	191618169	chr1	191618201	32	IMPRECISE
chr1	191794187	191794187	chr1	191794242	191794242	1353	-1	+	-	INS	20	chr1	191794186	chr1	191794239	53	IMPRECISE
chr1	191839021	191839021	chr1	191839062	191839062	1354	-1	+	-	INS	14	chr1	191839021	chr1	191839062	42	PRECISE
chr1	191876611	191876611	chr1	191876658	191876658	1355	-1	+	-	INS	25	chr1	191876621	chr1	191876695	71	IMPRECISE
chr1	192192249	192192249	chr1	192192602	192192602	1356	-1	+	-	INS	38	chr1	192192157	chr1	192192475	354	IMPRECISE
chr1	192525706	192525706	chr1	192525861	192525861	1357	-1	+	-	INS	26	chr1	192525706	chr1	192525786	63	IMPRECISE
chr1	192609799	192609799	chr1	192609865	192609865	1358	-1	+	-	DEL	22	chr1	192609799	chr1	192609865	66	PRECISE
chr1	192826792	192826792	chr1	192826973	192826973	1359	-1	+	-	INS	36	chr1	192826842	chr1	192827012	172	PRECISE
chr1	193131370	193131370	chr1	193131402	193131402	1360	-1	+	-	INS	13	chr1	193131351	chr1	193131402	36	IMPRECISE
chr1	193203393	193203393	chr1	193203436	193203436	1361	-1	+	-	INS	14	chr1	193203401	chr1	193203449	44	IMPRECISE
chr1	193235421	193235421	chr1	193235643	193235643	1362	-1	+	-	DEL	45	chr1	193235428	chr1	193235655	227	PRECISE
chr1	193356371	193356371	chr1	193356403	193356403	1363	-1	+	-	INS	26	chr1	193356356	chr1	193356391	33	PRECISE
chr1	193368630	193368630	chr1	193368697	193368697	1364	-1	+	-	INS	12	chr1	193368723	chr1	193368756	32	IMPRECISE
chr1	193410311	193410311	chr1	193410351	193410351	1365	-1	+	-	INS	19	chr1	193410317	chr1	193410358	36	PRECISE
chr1	193533427	193533427	chr1	193533510	193533510	1366	-1	+	-	INS	57	chr1	193533436	chr1	193533518	58	IMPRECISE
chr1	193557229	193557229	chr1	193557336	193557336	1367	-1	+	-	DEL	13	chr1	193557238	chr1	193557340	102	PRECISE
chr1	193997547	193997547	chr1	193997604	193997604	1368	-1	+	-	INS	31	chr1	193997569	chr1	193997616	32	PRECISE
chr1	194068051	194068051	chr1	194068090	194068090	1369	-1	+	-	INS	16	chr1	194068060	chr1	194068156	99	IMPRECISE
chr1	194068069	194068069	chr1	194068339	194068339	1370	-1	+	-	DEL	15	chr1	194068028	chr1	194068314	286	IMPRECISE
chr1	194073793	194073793	chr1	194073837	194073837	1371	-1	+	-	INS	18	chr1	194073793	chr1	194073826	43	PRECISE
chr1	194272641	194272641	chr1	194273088	194273088	1372	-1	+	-	INS	26	chr1	194272735	chr1	194273131	395	IMPRECISE
chr1	194450632	194450632	chr1	194450811	194450811	1373	-1	+	-	INS	26	chr1	194450659	chr1	194450872	221	IMPRECISE
chr1	194451101	194451101	chr1	194454313	194454313	1374	-1	+	-	DEL	14	chr1	194451132	chr1	194454313	3181	IMPRECISE
chr1	194455849	194455849	chr1	194455890	194455890	1375	-1	+	-	INS	34	chr1	194455861	chr1	194455893	39	PRECISE
chr1	194570982	194570982	chr1	194572004	194572004	1376	-1	+	-	INS	27	chr1	194570987	chr1	194571976	990	PRECISE
chr1	194595952	194595952	chr1	194596099	194596099	1377	-1	+	-	INS	21	chr1	194595960	chr1	194596108	148	PRECISE
chr1	194675140	194675140	chr1	194675473	194675473	1378	-1	+	-	INS	21	chr1	194675140	chr1	194675468	334	IMPRECISE
chr1	194881023	194881023	chr1	194881064	194881064	1379	-1	+	-	DEL	21	chr1	194881023	chr1	194881064	41	PRECISE
chr1	194895859	194895859	chr1	194895907	194895907	1380	-1	+	-	INS	24	chr1	194895878	chr1	194895927	46	IMPRECISE
chr1	194934643	194934643	chr1	194936115	194936115	1381	-1	+	-	INS	16	chr1	194934643	chr1	194936110	1472	PRECISE
chr1	195043325	195043325	chr1	195043531	195043531	1382	-1	+	-	DEL	20	chr1	195043322	chr1	195043525	203	IMPRECISE
chr1	195070570	195070570	chr1	195070610	195070610	1383	-1	+	-	DEL	26	chr1	195070576	chr1	195070616	40	PRECISE
chr1	195084419	195084419	chr1	195084592	195084592	1384	-1	+	-	INS	25	chr1	195084353	chr1	195084524	172	IMPRECISE
chr1	195112223	195112223	chr1	195112279	195112279	1385	-1	+	-	DEL	16	chr1	195112174	chr1	195112226	52	PRECISE
chr1	195530256	195530256	chr1	195530410	195530410	1386	-1	+	-	INS	30	chr1	195530260	chr1	195530406	156	PRECISE
chr1	195540856	195540856	chr1	195540974	195540974	1387	-1	+	-	DEL	24	chr1	195540787	chr1	195540899	112	IMPRECISE
chr1	195690191	195690191	chr1	195690242	195690242	1388	-1	+	-	DEL	21	chr1	195690154	chr1	195690205	51	PRECISE
chr1	195802206	195802206	chr1	195802261	195802261	1389	-1	+	-	DEL	17	chr1	195802208	chr1	195802261	53	PRECISE
chr1	195880296	195880296	chr1	195880446	195880446	1390	-1	+	-	INS	17	chr1	195880288	chr1	195880436	149	IMPRECISE
chr1	196153530	196153530	chr1	196153870	196153870	1391	-1	+	-	INS	53	chr1	196153542	chr1	196153872	327	PRECISE
chr1	196158052	196158052	chr1	196158327	196158327	1392	-1	+	-	DEL	44	chr1	196158057	chr1	196158328	271	PRECISE
chr1	196311555	196311555	chr1	196311596	196311596	1393	-1	+	-	INS	17	chr1	196311558	chr1	196311602	42	PRECISE
chr1	196406174	196406174	chr1	196406444	196406444	1394	-1	+	-	INS	31	chr1	196406212	chr1	196406487	269	IMPRECISE
chr1	196547338	196547338	chr1	196547385	196547385	1395	-1	+	-	DEL	35	chr1	196547335	chr1	196547382	47	PRECISE
chr1	196761362	196761362	chr1	196761688	196761688	1396	-1	+	-	INS	23	chr1	196761370	chr1	196761688	316	PRECISE
chr1	196779185	196779185	chr1	196779317	196779317	1397	-1	+	-	INS	19	chr1	196779201	chr1	196779327	125	PRECISE
chr1	196780917	196780917	chr1	196781072	196781072	1398	-1	+	-	INS	17	chr1	196780922	chr1	196781076	156	PRECISE
chr1	196995590	196995590	chr1	196995873	196995873	1399	-1	+	-	INS	20	chr1	196995592	chr1	196995871	281	PRECISE
chr1	197133885	197133885	chr1	197133975	197133975	1400	-1	+	-	INS	26	chr1	197133884	chr1	197133976	99	IMPRECISE
chr1	197134005	197134005	chr1	197134038	197134038	1401	-1	+	-	DEL	18	chr1	197133970	chr1	197134003	33	IMPRECISE
chr1	197423101	197423101	chr1	197423134	197423134	1402	-1	+	-	DEL	34	chr1	197423070	chr1	197423103	33	IMPRECISE
chr1	197500520	197500520	chr1	197503284	197503284	1403	-1	+	-	DEL	70	chr1	197500516	chr1	197503279	2763	PRECISE
chr1	197514056	197514056	chr1	197514190	197514190	1404	-1	+	-	INS	45	chr1	197514067	chr1	197514189	119	IMPRECISE
chr1	197683011	197683011	chr1	197683325	197683325	1405	-1	+	-	INS	25	chr1	197683012	chr1	197683316	310	IMPRECISE
chr1	197894034	197894034	chr1	197894309	197894309	1406	-1	+	-	DEL	48	chr1	197894018	chr1	197894300	282	PRECISE
chr1	197962797	197962797	chr1	197962928	197962928	1407	-1	+	-	INS	32	chr1	197962773	chr1	197962905	124	IMPRECISE
chr1	198243284	198243284	chr1	198243571	198243571	1408	-1	+	-	INS	34	chr1	198243298	chr1	198243564	259	PRECISE
chr1	198304718	198304718	chr1	198304822	198304822	1409	-1	+	-	INS	15	chr1	198304745	chr1	198304844	97	IMPRECISE
chr1	198366579	198366579	chr1	198367064	198367064	1410	-1	+	-	INS	45	chr1	198366612	chr1	198367074	483	PRECISE
chr1	198461816	198461816	chr1	198461853	198461853	1411	-1	+	-	DEL	14	chr1	198461819	chr1	198461857	38	IMPRECISE
chr1	198475823	198475823	chr1	198475823	198475823	1412	-1	+	-	INS	17	chr1	198475825	chr1	198475825	NA	UNRESOLVED
chr1	198486187	198486187	chr1	198486224	198486224	1413	-1	+	-	INS	25	chr1	198486216	chr1	198486258	37	IMPRECISE
chr1	198810956	198810956	chr1	198811071	198811071	1414	-1	+	-	INS	29	chr1	198811027	chr1	198811144	112	IMPRECISE
chr1	198886113	198886113	chr1	198886819	198886819	1415	-1	+	-	DEL	16	chr1	198886120	chr1	198886827	707	PRECISE
chr1	198925744	198925744	chr1	198925809	198925809	1416	-1	+	-	INS	35	chr1	198925745	chr1	198925808	64	PRECISE
chr1	199438726	199438726	chr1	199440234	199440234	1417	-1	+	-	DEL	46	chr1	199438743	chr1	199440250	1507	PRECISE
chr1	199447635	199447635	chr1	199447757	199447757	1418	-1	+	-	DEL	59	chr1	199447623	chr1	199447749	126	PRECISE
chr1	199873666	199873666	chr1	199873709	199873709	1419	-1	+	-	INS	26	chr1	199873610	chr1	199873650	43	IMPRECISE
chr1	199874555	199874555	chr1	199874587	199874587	1420	-1	+	-	INS	33	chr1	199874515	chr1	199874566	51	IMPRECISE
chr1	199883677	199883677	chr1	199883756	199883756	1421	-1	+	-	INS	21	chr1	199883677	chr1	199883746	80	PRECISE
chr1	200042372	200042372	chr1	200042407	200042407	1422	-1	+	-	DEL	17	chr1	200042368	chr1	200042403	35	PRECISE
chr1	200099405	200099405	chr1	200099436	200099436	1423	-1	+	-	DEL	11	chr1	200099407	chr1	200099438	31	PRECISE
chr1	200576196	200576196	chr1	200576500	200576500	1424	-1	+	-	INS	31	chr1	200576196	chr1	200576502	303	PRECISE
chr1	200785984	200785984	chr1	200786064	200786064	1425	-1	+	-	INS	23	chr1	200785939	chr1	200786017	80	IMPRECISE
chr1	200880125	200880125	chr1	200880170	200880170	1426	-1	+	-	DEL	43	chr1	200880154	chr1	200880205	51	PRECISE
chr1	201081048	201081048	chr1	201081081	201081081	1427	-1	+	-	INS	14	chr1	201081064	chr1	201081102	34	IMPRECISE
chr1	201158339	201158339	chr1	201158398	201158398	1428	-1	+	-	INS	35	chr1	201158339	chr1	201158404	64	PRECISE
chr1	201178896	201178896	chr1	201178995	201178995	1429	-1	+	-	INS	15	chr1	201178889	chr1	201178995	102	IMPRECISE
chr1	201178969	201178969	chr1	201179076	201179076	1430	-1	+	-	DEL	17	chr1	201178956	chr1	201179064	108	IMPRECISE
chr1	201179249	201179249	chr1	201179455	201179455	1431	-1	+	-	INS	26	chr1	201178964	chr1	201179075	107	IMPRECISE
chr1	201180137	201180137	chr1	201180347	201180347	1432	-1	+	-	INS	45	chr1	201180117	chr1	201180335	214	IMPRECISE
chr1	201224947	201224947	chr1	201225024	201225024	1433	-1	+	-	INS	29	chr1	201224986	chr1	201225067	84	IMPRECISE
chr1	201226600	201226600	chr1	201226690	201226690	1434	-1	+	-	DEL	13	chr1	201226590	chr1	201226677	87	IMPRECISE
chr1	201227468	201227468	chr1	201227824	201227824	1435	-1	-	+	DUP	27	chr1	201227214	chr1	201227728	514	PRECISE
chr1	201235503	201235503	chr1	201235536	201235536	1436	-1	+	-	DEL	14	chr1	201235506	chr1	201235538	32	PRECISE
chr1	201285296	201285296	chr1	201285338	201285338	1437	-1	+	-	INS	35	chr1	201285263	chr1	201285315	34	IMPRECISE
chr1	201485870	201485870	chr1	201485919	201485919	1438	-1	+	-	DEL	12	chr1	201485867	chr1	201485913	46	PRECISE
chr1	201611466	201611466	chr1	201611525	201611525	1439	-1	+	-	INS	16	chr1	201611649	chr1	201611694	51	IMPRECISE
chr1	201632050	201632050	chr1	201632082	201632082	1440	-1	+	-	INS	14	chr1	201632058	chr1	201632091	32	PRECISE
chr1	201659353	201659353	chr1	201659571	201659571	1441	-1	+	-	DEL	16	chr1	201659387	chr1	201659603	216	IMPRECISE
chr1	201725935	201725935	chr1	201725979	201725979	1442	-1	+	-	DEL	36	chr1	201725935	chr1	201725979	44	PRECISE
chr1	201870704	201870704	chr1	201870738	201870738	1443	-1	+	-	DEL	18	chr1	201870640	chr1	201870675	35	PRECISE
chr1	201917476	201917476	chr1	201917519	201917519	1444	-1	+	-	INS	24	chr1	201917472	chr1	201917526	43	PRECISE
chr1	202001702	202001702	chr1	202001802	202001802	1445	-1	+	-	DEL	31	chr1	202001694	chr1	202001794	100	IMPRECISE
chr1	202141435	202141435	chr1	202141969	202141969	1446	-1	+	-	INS	23	chr1	202141480	chr1	202142505	1054	IMPRECISE
chr1	202173346	202173346	chr1	202175002	202175002	1447	-1	-	+	DUP	59	chr1	202173345	chr1	202175044	1699	IMPRECISE
chr1	202360697	202360697	chr1	202361118	202361118	1448	-1	+	-	DEL	18	chr1	202360705	chr1	202361122	417	PRECISE
chr1	202427412	202427412	chr1	202427696	202427696	1449	-1	+	-	DEL	18	chr1	202427336	chr1	202427623	287	IMPRECISE
chr1	202641900	202641900	chr1	202642355	202642355	1450	-1	+	-	INS	41	chr1	202641900	chr1	202642351	447	IMPRECISE
chr1	202709413	202709413	chr1	202709637	202709637	1451	-1	+	-	DEL	32	chr1	202709404	chr1	202709627	223	IMPRECISE
chr1	202758693	202758693	chr1	202759158	202759158	1452	-1	+	-	INS	39	chr1	202758742	chr1	202759185	465	IMPRECISE
chr1	203022667	203022667	chr1	203022698	203022698	1453	-1	+	-	DEL	13	chr1	203022660	chr1	203022691	31	PRECISE
chr1	203342329	203342329	chr1	203342379	203342379	1454	-1	+	-	DEL	16	chr1	203342328	chr1	203342378	50	PRECISE
chr1	203467463	203467463	chr1	203468462	203468462	1455	-1	-	+	DUP	11	chr1	203469009	chr1	203469337	328	IMPRECISE
chr1	203469194	203469194	chr1	203469544	203469544	1456	-1	+	-	INS	24	chr1	203469202	chr1	203469526	341	IMPRECISE
chr1	203488344	203488344	chr1	203488395	203488395	1457	-1	+	-	INS	19	chr1	203488378	chr1	203488424	46	IMPRECISE
chr1	203498536	203498536	chr1	203498626	203498626	1458	-1	+	-	INS	14	chr1	203498574	chr1	203498794	230	IMPRECISE
chr1	203738522	203738522	chr1	203738558	203738558	1459	-1	+	-	INS	10	chr1	203738536	chr1	203738599	51	IMPRECISE
chr1	203880269	203880269	chr1	203880601	203880601	1460	-1	+	-	INS	26	chr1	203880263	chr1	203880586	310	IMPRECISE
chr1	203888320	203888320	chr1	203888510	203888510	1461	-1	+	-	INS	46	chr1	203888341	chr1	203888584	217	IMPRECISE
chr1	203943098	203943098	chr1	203943193	203943193	1462	-1	+	-	INS	41	chr1	203943094	chr1	203943205	111	PRECISE
chr1	203979813	203979813	chr1	203979903	203979903	1463	-1	+	-	INS	51	chr1	203979839	chr1	203979919	83	IMPRECISE
chr1	204164269	204164269	chr1	204164712	204164712	1464	-1	+	-	INS	34	chr1	204164316	chr1	204164760	443	IMPRECISE
chr1	204204088	204204088	chr1	204204127	204204127	1465	-1	+	-	DEL	13	chr1	204204088	chr1	204204126	38	PRECISE
chr1	204238454	204238454	chr1	204238805	204238805	1466	-1	+	-	INS	31	chr1	204238474	chr1	204238799	340	PRECISE
chr1	204345041	204345041	chr1	204345348	204345348	1467	-1	+	-	INS	18	chr1	204345053	chr1	204345364	312	PRECISE
chr1	204440211	204440211	chr1	204440560	204440560	1468	-1	+	-	DEL	46	chr1	204440186	chr1	204440559	373	PRECISE
chr1	205092268	205092268	chr1	205092299	205092299	1469	-1	+	-	DEL	20	chr1	205092268	chr1	205092299	31	PRECISE
chr1	205334031	205334031	chr1	205334096	205334096	1470	-1	+	-	INS	46	chr1	205334034	chr1	205334103	65	PRECISE
chr1	205508263	205508263	chr1	205509262	205509262	1471	-1	+	-	INS	14	chr1	205509069	chr1	205509115	40	IMPRECISE
chr1	205513193	205513193	chr1	205513227	205513227	1472	-1	+	-	INS	25	chr1	205513210	chr1	205513246	36	PRECISE
chr1	205532520	205532520	chr1	205532572	205532572	1473	-1	+	-	INS	13	chr1	205532520	chr1	205532569	55	IMPRECISE
chr1	205853581	205853581	chr1	205853709	205853709	1474	-1	+	-	DEL	19	chr1	205853580	chr1	205853709	129	PRECISE
chr1	205875619	205875619	chr1	205875661	205875661	1475	-1	+	-	DEL	30	chr1	205875603	chr1	205875652	49	PRECISE
chr1	205922707	205922707	chr1	205922707	205922707	1476	-1	+	-	INS	35	chr1	205922707	chr1	205922707	NA	UNRESOLVED
chr1	206199889	206199889	chr1	206205900	206205900	1477	-1	+	-	DEL	24	chr1	206199888	chr1	206205897	6009	PRECISE
chr1	206332221	206332221	chr1	206332221	206332221	1478	-1	+	-	INS	30	chr1	206332221	chr1	206332221	NA	UNRESOLVED
chr1	206697701	206697701	chr1	206697772	206697772	1479	-1	+	-	INS	19	chr1	206697918	chr1	206698048	130	IMPRECISE
chr1	206791886	206791886	chr1	206791925	206791925	1480	-1	+	-	DEL	17	chr1	206791891	chr1	206791932	41	PRECISE
chr1	206936200	206936200	chr1	206936252	206936252	1481	-1	+	-	INS	16	chr1	206936195	chr1	206936242	45	PRECISE
chr1	206955190	206955190	chr1	206955267	206955267	1482	-1	+	-	DEL	20	chr1	206955202	chr1	206955279	77	IMPRECISE
chr1	206955221	206955221	chr1	206955333	206955333	1483	-1	+	-	INS	23	chr1	206955208	chr1	206955312	98	IMPRECISE
chr1	207001473	207001473	chr1	207001551	207001551	1484	-1	+	-	INS	36	chr1	207001478	chr1	207001551	71	PRECISE
chr1	207097093	207097093	chr1	207097694	207097694	1485	-1	-	+	DUP	28	chr1	207097300	chr1	207098128	828	IMPRECISE
chr1	207097965	207097965	chr1	207098699	207098699	1486	-1	-	+	DUP	11	chr1	207097291	chr1	207098098	807	IMPRECISE
chr1	207249988	207249988	chr1	207250025	207250025	1487	-1	+	-	INS	28	chr1	207249991	chr1	207250025	32	PRECISE
chr1	207279840	207279840	chr1	207279879	207279879	1488	-1	+	-	INS	12	chr1	207279856	chr1	207279887	32	IMPRECISE
chr1	207292362	207292362	chr1	207293183	207293183	1489	-1	+	-	DEL	17	chr1	207292362	chr1	207293196	834	PRECISE
chr1	207387165	207387165	chr1	207387657	207387657	1490	-1	+	-	INS	56	chr1	207387165	chr1	207387342	149	IMPRECISE
chr1	207489203	207489203	chr1	207489234	207489234	1491	-1	+	-	DEL	13	chr1	207489211	chr1	207489242	31	PRECISE
chr1	207541964	207541964	chr1	207545564	207545564	1492	-1	+	-	DEL	19	chr1	207541982	chr1	207545564	3582	IMPRECISE
chr1	207859456	207859456	chr1	207859871	207859871	1493	-1	+	-	INS	33	chr1	207859442	chr1	207859690	242	IMPRECISE
chr1	208020068	208020068	chr1	208020147	208020147	1494	-1	+	-	DEL	33	chr1	208020090	chr1	208020179	89	PRECISE
chr1	208220665	208220665	chr1	208220709	208220709	1495	-1	+	-	INS	33	chr1	208220670	chr1	208220715	45	PRECISE
chr1	208455636	208455636	chr1	208455670	208455670	1496	-1	+	-	INS	13	chr1	208455624	chr1	208455681	49	IMPRECISE
chr1	208691490	208691490	chr1	208691811	208691811	1497	-1	+	-	INS	25	chr1	208691490	chr1	208691810	319	PRECISE
chr1	208738979	208738979	chr1	208739016	208739016	1498	-1	+	-	INS	14	chr1	208738982	chr1	208739020	36	PRECISE
chr1	209157829	209157829	chr1	209157864	209157864	1499	-1	+	-	INS	24	chr1	209157840	chr1	209157881	40	PRECISE
chr1	209293084	209293084	chr1	209293121	209293121	1500	-1	+	-	INS	44	chr1	209293091	chr1	209293126	37	PRECISE
chr1	209634206	209634206	chr1	209634247	209634247	1501	-1	+	-	INS	28	chr1	209634208	chr1	209634256	38	PRECISE
chr1	209935008	209935008	chr1	209936054	209936054	1502	-1	-	+	DUP	15	chr1	209935008	chr1	209936075	1067	PRECISE
chr1	209935337	209935337	chr1	209936077	209936077	1503	-1	+	-	DEL	15	chr1	209935337	chr1	209936077	740	PRECISE
chr1	209936059	209936059	chr1	209936400	209936400	1504	-1	+	-	INS	16	chr1	209936075	chr1	209936412	338	PRECISE
chr1	209945149	209945149	chr1	209945292	209945292	1505	-1	+	-	INS	21	chr1	209945204	chr1	209945345	147	IMPRECISE
chr1	210078049	210078049	chr1	210085978	210085978	1506	-1	+	-	DEL	44	chr1	210078056	chr1	210085978	7922	PRECISE
chr1	210163880	210163880	chr1	210163977	210163977	1507	-1	+	-	INS	28	chr1	210163893	chr1	210163962	92	IMPRECISE
chr1	210295316	210295316	chr1	210295635	210295635	1508	-1	+	-	DEL	45	chr1	210295316	chr1	210295635	319	PRECISE
chr1	210372543	210372543	chr1	210372587	210372587	1509	-1	+	-	INS	14	chr1	210372540	chr1	210372587	45	PRECISE
chr1	210601641	210601641	chr1	210601678	210601678	1510	-1	+	-	DEL	11	chr1	210601631	chr1	210601670	39	PRECISE
chr1	210639191	210639191	chr1	210639237	210639237	1511	-1	+	-	DEL	37	chr1	210639212	chr1	210639259	47	IMPRECISE
chr1	210706686	210706686	chr1	210706784	210706784	1512	-1	+	-	DEL	46	chr1	210706644	chr1	210706743	99	IMPRECISE
chr1	210827235	210827235	chr1	210827531	210827531	1513	-1	-	+	DUP	54	chr1	210827226	chr1	210827568	342	PRECISE
chr1	210891721	210891721	chr1	210891821	210891821	1514	-1	+	-	INS	70	chr1	210891731	chr1	210891845	125	IMPRECISE
chr1	210918412	210918412	chr1	210918538	210918538	1515	-1	+	-	INS	16	chr1	210918436	chr1	210918553	123	IMPRECISE
chr1	211285182	211285182	chr1	211285295	211285295	1516	-1	+	-	DEL	31	chr1	211285182	chr1	211285295	113	IMPRECISE
chr1	211633971	211633971	chr1	211634386	211634386	1517	-1	+	-	INS	11	chr1	211634117	chr1	211634428	228	IMPRECISE
chr1	211634414	211634414	chr1	211634450	211634450	1518	-1	+	-	INS	21	chr1	211633994	chr1	211634600	637	IMPRECISE
chr1	211782453	211782453	chr1	211782500	211782500	1519	-1	+	-	INS	69	chr1	211782424	chr1	211782501	55	PRECISE
chr1	212019521	212019521	chr1	212019554	212019554	1520	-1	+	-	DEL	28	chr1	212019520	chr1	212019551	31	PRECISE
chr1	212341896	212341896	chr1	212341946	212341946	1521	-1	+	-	INS	16	chr1	212341904	chr1	212341960	47	PRECISE
chr1	212359923	212359923	chr1	212359955	212359955	1522	-1	+	-	INS	16	chr1	212359963	chr1	212360000	32	IMPRECISE
chr1	212363613	212363613	chr1	212363652	212363652	1523	-1	+	-	DEL	22	chr1	212363610	chr1	212363649	39	PRECISE
chr1	212471151	212471151	chr1	212472630	212472630	1524	-1	+	-	DEL	36	chr1	212471151	chr1	212472632	1481	PRECISE
chr1	212490732	212490732	chr1	212490764	212490764	1525	-1	+	-	INS	26	chr1	212490736	chr1	212490767	32	PRECISE
chr1	212494969	212494969	chr1	212495009	212495009	1526	-1	+	-	DEL	24	chr1	212494978	chr1	212495018	40	PRECISE
chr1	212641821	212641821	chr1	212642329	212642329	1527	-1	+	-	INS	38	chr1	212641821	chr1	212642329	517	IMPRECISE
chr1	212642021	212642021	chr1	212642106	212642106	1528	-1	+	-	DEL	26	chr1	212642021	chr1	212642106	85	PRECISE
chr1	212697547	212697547	chr1	212697582	212697582	1529	-1	+	-	DEL	22	chr1	212697544	chr1	212697578	34	PRECISE
chr1	212765848	212765848	chr1	212766144	212766144	1530	-1	+	-	INS	13	chr1	212765846	chr1	212766157	313	IMPRECISE
chr1	212898437	212898437	chr1	212898480	212898480	1531	-1	+	-	INS	20	chr1	212898391	chr1	212898429	35	PRECISE
chr1	212952666	212952666	chr1	212952758	212952758	1532	-1	+	-	DEL	17	chr1	212952604	chr1	212952699	95	IMPRECISE
chr1	212953131	212953131	chr1	212953178	212953178	1533	-1	+	-	DEL	16	chr1	212953131	chr1	212953175	44	IMPRECISE
chr1	213039236	213039236	chr1	213039404	213039404	1534	-1	+	-	DEL	16	chr1	213039238	chr1	213039407	169	PRECISE
chr1	213292769	213292769	chr1	213292810	213292810	1535	-1	+	-	DEL	45	chr1	213292767	chr1	213292813	46	PRECISE
chr1	213536976	213536976	chr1	213537023	213537023	1536	-1	+	-	DEL	17	chr1	213536967	chr1	213537023	56	PRECISE
chr1	213714501	213714501	chr1	213715704	213715704	1537	-1	+	-	INS	44	chr1	213714501	chr1	213715684	1154	IMPRECISE
chr1	213775340	213775340	chr1	213775384	213775384	1538	-1	+	-	INS	18	chr1	213775337	chr1	213775415	70	IMPRECISE
chr1	213914014	213914014	chr1	213914071	213914071	1539	-1	+	-	INS	13	chr1	213914011	chr1	213914067	53	IMPRECISE
chr1	213914026	213914026	chr1	213914074	213914074	1540	-1	+	-	DEL	15	chr1	213914026	chr1	213914079	53	PRECISE
chr1	213914326	213914326	chr1	213914375	213914375	1541	-1	+	-	INS	10	chr1	213914329	chr1	213914381	49	IMPRECISE
chr1	214576022	214576022	chr1	214576061	214576061	1542	-1	+	-	INS	33	chr1	214576011	chr1	214576048	34	PRECISE
chr1	214610129	214610129	chr1	214610173	214610173	1543	-1	+	-	DEL	30	chr1	214610129	chr1	214610167	38	PRECISE
chr1	214743193	214743193	chr1	214743237	214743237	1544	-1	+	-	DEL	31	chr1	214743203	chr1	214743257	54	PRECISE
chr1	214770100	214770100	chr1	214770435	214770435	1545	-1	+	-	DEL	21	chr1	214770103	chr1	214770437	334	PRECISE
chr1	214796140	214796140	chr1	214796227	214796227	1546	-1	+	-	DEL	15	chr1	214796108	chr1	214796197	89	IMPRECISE
chr1	214852970	214852970	chr1	214853026	214853026	1547	-1	+	-	DEL	21	chr1	214852993	chr1	214853026	33	PRECISE
chr1	214878825	214878825	chr1	214878860	214878860	1548	-1	+	-	DEL	13	chr1	214878825	chr1	214878866	41	PRECISE
chr1	214911005	214911005	chr1	214911321	214911321	1549	-1	+	-	INS	19	chr1	214911008	chr1	214911314	305	PRECISE
chr1	215007362	215007362	chr1	215008848	215008848	1550	-1	+	-	INS	19	chr1	215007364	chr1	215008776	1448	IMPRECISE
chr1	215022184	215022184	chr1	215022216	215022216	1551	-1	+	-	INS	13	chr1	215022185	chr1	215022219	32	PRECISE
chr1	215042650	215042650	chr1	215042750	215042750	1552	-1	+	-	INS	49	chr1	215042649	chr1	215042744	94	IMPRECISE
chr1	215267139	215267139	chr1	215267202	215267202	1553	-1	+	-	DEL	21	chr1	215267111	chr1	215267163	52	IMPRECISE
chr1	215282364	215282364	chr1	215282412	215282412	1554	-1	+	-	INS	22	chr1	215282383	chr1	215282415	49	IMPRECISE
chr1	215285285	215285285	chr1	215285613	215285613	1555	-1	+	-	INS	31	chr1	215285285	chr1	215285602	330	PRECISE
chr1	215382739	215382739	chr1	215383067	215383067	1556	-1	+	-	INS	27	chr1	215382830	chr1	215383282	441	IMPRECISE
chr1	216009798	216009798	chr1	216009874	216009874	1557	-1	+	-	INS	24	chr1	216009803	chr1	216009883	76	PRECISE
chr1	216085794	216085794	chr1	216085856	216085856	1558	-1	+	-	DEL	18	chr1	216085794	chr1	216085854	60	PRECISE
chr1	216085842	216085842	chr1	216085885	216085885	1559	-1	+	-	INS	16	chr1	216085836	chr1	216085881	40	PRECISE
chr1	216203937	216203937	chr1	216203999	216203999	1560	-1	+	-	INS	21	chr1	216203880	chr1	216203946	63	IMPRECISE
chr1	216223901	216223901	chr1	216224064	216224064	1561	-1	+	-	INS	29	chr1	216223901	chr1	216224052	151	PRECISE
chr1	216231477	216231477	chr1	216231995	216231995	1562	-1	+	-	DEL	17	chr1	216231477	chr1	216231994	517	PRECISE
chr1	216404600	216404600	chr1	216404664	216404664	1563	-1	+	-	INS	60	chr1	216404591	chr1	216404650	69	PRECISE
chr1	216551134	216551134	chr1	216551174	216551174	1564	-1	+	-	DEL	14	chr1	216551111	chr1	216551151	40	IMPRECISE
chr1	216608955	216608955	chr1	216608992	216608992	1565	-1	+	-	DEL	25	chr1	216608955	chr1	216608992	37	PRECISE
chr1	216952573	216952573	chr1	216953160	216953160	1566	-1	+	-	INS	50	chr1	216952573	chr1	216953323	743	IMPRECISE
chr1	217024856	217024856	chr1	217025168	217025168	1567	-1	+	-	INS	36	chr1	217024867	chr1	217025180	316	PRECISE
chr1	217085477	217085477	chr1	217085511	217085511	1568	-1	+	-	DEL	18	chr1	217085459	chr1	217085494	35	PRECISE
chr1	217226803	217226803	chr1	217226860	217226860	1569	-1	+	-	INS	12	chr1	217226818	chr1	217226859	32	PRECISE
chr1	217239722	217239722	chr1	217239891	217239891	1570	-1	+	-	INS	14	chr1	217239741	chr1	217239904	164	PRECISE
chr1	217497115	217497115	chr1	217497166	217497166	1571	-1	+	-	DEL	48	chr1	217497115	chr1	217497165	50	PRECISE
chr1	217577658	217577658	chr1	217577691	217577691	1572	-1	+	-	DEL	31	chr1	217577645	chr1	217577676	31	PRECISE
chr1	218082657	218082657	chr1	218082892	218082892	1573	-1	+	-	DEL	15	chr1	218082663	chr1	218082897	234	PRECISE
chr1	218153151	218153151	chr1	218153188	218153188	1574	-1	+	-	DEL	18	chr1	218153151	chr1	218153188	37	PRECISE
chr1	218182501	218182501	chr1	218188608	218188608	1575	-1	+	-	DEL	18	chr1	218182502	chr1	218188608	6106	PRECISE
chr1	218245287	218245287	chr1	218245325	218245325	1576	-1	+	-	DEL	13	chr1	218245258	chr1	218245298	40	PRECISE
chr1	218245628	218245628	chr1	218246488	218246488	1577	-1	+	-	DEL	18	chr1	218245628	chr1	218246488	860	PRECISE
chr1	218771122	218771122	chr1	218772121	218772121	1578	-1	+	-	INS	22	chr1	218772285	chr1	218772584	303	IMPRECISE
chr1	218785928	218785928	chr1	218786248	218786248	1579	-1	+	-	DEL	51	chr1	218785928	chr1	218786248	320	PRECISE
chr1	218789897	218789897	chr1	218789936	218789936	1580	-1	+	-	DEL	35	chr1	218789897	chr1	218789936	39	PRECISE
chr1	218845853	218845853	chr1	218845885	218845885	1581	-1	+	-	DEL	38	chr1	218845853	chr1	218845885	32	PRECISE
chr1	218894215	218894215	chr1	218894264	218894264	1582	-1	+	-	INS	26	chr1	218894188	chr1	218894247	49	PRECISE
chr1	218894458	218894458	chr1	218894510	218894510	1583	-1	+	-	DEL	50	chr1	218894458	chr1	218894518	60	PRECISE
chr1	219161610	219161610	chr1	219162861	219162861	1584	-1	+	-	INS	42	chr1	219161611	chr1	219162838	1223	IMPRECISE
chr1	219184161	219184161	chr1	219184257	219184257	1585	-1	+	-	INS	22	chr1	219184176	chr1	219184274	99	PRECISE
chr1	219246657	219246657	chr1	219246714	219246714	1586	-1	+	-	INS	30	chr1	219246657	chr1	219246708	51	PRECISE
chr1	219247364	219247364	chr1	219247568	219247568	1587	-1	+	-	INS	54	chr1	219247376	chr1	219247574	198	PRECISE
chr1	219648897	219648897	chr1	219648943	219648943	1588	-1	+	-	INS	19	chr1	219648878	chr1	219648986	102	IMPRECISE
chr1	219718880	219718880	chr1	219718918	219718918	1589	-1	+	-	DEL	12	chr1	219718886	chr1	219718925	39	PRECISE
chr1	219768581	219768581	chr1	219768612	219768612	1590	-1	+	-	INS	14	chr1	219768580	chr1	219768616	31	PRECISE
chr1	219781086	219781086	chr1	219781126	219781126	1591	-1	+	-	INS	26	chr1	219781080	chr1	219781117	32	PRECISE
chr1	219923309	219923309	chr1	219923628	219923628	1592	-1	+	-	DEL	31	chr1	219923321	chr1	219923639	318	PRECISE
chr1	220074356	220074356	chr1	220074506	220074506	1593	-1	+	-	INS	29	chr1	220074356	chr1	220074494	150	PRECISE
chr1	220077564	220077564	chr1	220077669	220077669	1594	-1	-	+	DUP	15	chr1	220077568	chr1	220077695	127	IMPRECISE
chr1	220077621	220077621	chr1	220079398	220079398	1595	-1	+	-	INS	36	chr1	220077656	chr1	220079441	1800	IMPRECISE
chr1	220114897	220114897	chr1	220114968	220114968	1596	-1	+	-	DEL	24	chr1	220114850	chr1	220114920	70	IMPRECISE
chr1	220133583	220133583	chr1	220134413	220134413	1597	-1	+	-	INS	44	chr1	220133607	chr1	220134944	1336	IMPRECISE
chr1	220145019	220145019	chr1	220145236	220145236	1598	-1	+	-	INS	30	chr1	220145126	chr1	220145164	34	PRECISE
chr1	220186080	220186080	chr1	220186245	220186245	1599	-1	+	-	INS	42	chr1	220186158	chr1	220186266	104	IMPRECISE
chr1	220194168	220194168	chr1	220194207	220194207	1600	-1	+	-	DEL	19	chr1	220194168	chr1	220194207	39	PRECISE
chr1	220484659	220484659	chr1	220484725	220484725	1601	-1	+	-	INS	17	chr1	220484664	chr1	220484724	43	IMPRECISE
chr1	220565686	220565686	chr1	220565736	220565736	1602	-1	+	-	INS	20	chr1	220565679	chr1	220565751	54	IMPRECISE
chr1	220639955	220639955	chr1	220640055	220640055	1603	-1	+	-	INS	41	chr1	220639885	chr1	220640005	97	IMPRECISE
chr1	220749328	220749328	chr1	220749610	220749610	1604	-1	+	-	INS	44	chr1	220749340	chr1	220749659	322	PRECISE
chr1	220879681	220879681	chr1	220879729	220879729	1605	-1	+	-	DEL	22	chr1	220879684	chr1	220879731	47	PRECISE
chr1	220954342	220954342	chr1	220954668	220954668	1606	-1	+	-	INS	28	chr1	220954355	chr1	220954670	328	PRECISE
chr1	221017708	221017708	chr1	221017751	221017751	1607	-1	+	-	INS	35	chr1	221017715	chr1	221017756	47	PRECISE
chr1	221026818	221026818	chr1	221026856	221026856	1608	-1	+	-	INS	40	chr1	221026836	chr1	221026857	39	PRECISE
chr1	221106033	221106033	chr1	221106097	221106097	1609	-1	+	-	INS	23	chr1	221106039	chr1	221106101	61	IMPRECISE
chr1	221126033	221126033	chr1	221126069	221126069	1610	-1	+	-	INS	21	chr1	221126082	chr1	221126120	35	IMPRECISE
chr1	221175394	221175394	chr1	221175563	221175563	1611	-1	+	-	INS	26	chr1	221175393	chr1	221175568	175	IMPRECISE
chr1	221752876	221752876	chr1	221752912	221752912	1612	-1	+	-	INS	11	chr1	221752878	chr1	221752914	35	PRECISE
chr1	221816421	221816421	chr1	221816460	221816460	1613	-1	+	-	DEL	35	chr1	221816420	chr1	221816458	38	PRECISE
chr1	221827821	221827821	chr1	221828820	221828820	1614	-1	+	-	INS	12	chr1	221827811	chr1	221828444	636	IMPRECISE
chr1	221865577	221865577	chr1	221865609	221865609	1615	-1	+	-	INS	15	chr1	221865577	chr1	221865613	31	PRECISE
chr1	221969175	221969175	chr1	221969282	221969282	1616	-1	+	-	INS	18	chr1	221969171	chr1	221969502	336	IMPRECISE
chr1	222034158	222034158	chr1	222034489	222034489	1617	-1	+	-	DEL	35	chr1	222034158	chr1	222034490	332	PRECISE
chr1	222263515	222263515	chr1	222263592	222263592	1618	-1	+	-	INS	56	chr1	222263522	chr1	222263599	77	PRECISE
chr1	222283801	222283801	chr1	222283833	222283833	1619	-1	+	-	DEL	16	chr1	222283804	chr1	222283837	33	PRECISE
chr1	222311663	222311663	chr1	222311703	222311703	1620	-1	+	-	INS	30	chr1	222311737	chr1	222311978	164	IMPRECISE
chr1	222312210	222312210	chr1	222312266	222312266	1621	-1	+	-	INS	17	chr1	222312209	chr1	222312263	53	IMPRECISE
chr1	223124812	223124812	chr1	223124888	223124888	1622	-1	+	-	INS	20	chr1	223124812	chr1	223124890	76	PRECISE
chr1	223204774	223204774	chr1	223204851	223204851	1623	-1	+	-	DEL	46	chr1	223204746	chr1	223204824	78	IMPRECISE
chr1	223254535	223254535	chr1	223258685	223258685	1624	-1	+	-	INS	39	chr1	223254535	chr1	223258690	4154	IMPRECISE
chr1	223293290	223293290	chr1	223293410	223293410	1625	-1	+	-	INS	36	chr1	223293298	chr1	223293415	114	PRECISE
chr1	223311539	223311539	chr1	223311826	223311826	1626	-1	+	-	INS	26	chr1	223311538	chr1	223311848	319	PRECISE
chr1	223352802	223352802	chr1	223352877	223352877	1627	-1	+	-	INS	18	chr1	223352810	chr1	223352873	42	IMPRECISE
chr1	223363074	223363074	chr1	223363119	223363119	1628	-1	+	-	INS	34	chr1	223363081	chr1	223363129	46	PRECISE
chr1	223478148	223478148	chr1	223478179	223478179	1629	-1	+	-	DEL	19	chr1	223478141	chr1	223478175	34	PRECISE
chr1	223652277	223652277	chr1	223652923	223652923	1630	-1	-	+	DUP	23	chr1	223652249	chr1	223652687	438	PRECISE
chr1	223725949	223725949	chr1	223797847	223797847	1631	-1	+	-	DEL	24	chr1	223725952	chr1	223797846	71894	PRECISE
chr1	223725951	223725951	chr1	223725951	223725951	1632	-1	+	-	INS	22	chr1	223725951	chr1	223725951	NA	UNRESOLVED
chr1	223823337	223823337	chr1	223824609	223824609	1633	-1	-	+	DUP	40	chr1	223823239	chr1	223824609	1370	IMPRECISE
chr1	224201442	224201442	chr1	224201483	224201483	1634	-1	+	-	DEL	21	chr1	224201434	chr1	224201473	39	PRECISE
chr1	224202204	224202204	chr1	224202379	224202379	1635	-1	+	-	INS	28	chr1	224202227	chr1	224202392	173	IMPRECISE
chr1	224241451	224241451	chr1	224241770	224241770	1636	-1	+	-	INS	15	chr1	224241461	chr1	224241782	321	PRECISE
chr1	224247110	224247110	chr1	224247586	224247586	1637	-1	+	-	DEL	38	chr1	224247117	chr1	224247593	476	PRECISE
chr1	224261866	224261866	chr1	224261905	224261905	1638	-1	+	-	DEL	25	chr1	224261867	chr1	224261905	38	PRECISE
chr1	224262223	224262223	chr1	224262255	224262255	1639	-1	+	-	INS	14	chr1	224262217	chr1	224262253	36	PRECISE
chr1	224287889	224287889	chr1	224287924	224287924	1640	-1	+	-	INS	35	chr1	224287894	chr1	224287924	32	PRECISE
chr1	224288837	224288837	chr1	224288874	224288874	1641	-1	+	-	DEL	16	chr1	224288844	chr1	224288879	35	PRECISE
chr1	224392829	224392829	chr1	224393142	224393142	1642	-1	+	-	DEL	59	chr1	224392829	chr1	224393142	313	PRECISE
chr1	224464621	224464621	chr1	224464663	224464663	1643	-1	+	-	DEL	21	chr1	224464617	chr1	224464655	38	PRECISE
chr1	224566254	224566254	chr1	224566404	224566404	1644	-1	+	-	INS	48	chr1	224566330	chr1	224566470	96	IMPRECISE
chr1	224776603	224776603	chr1	224776946	224776946	1645	-1	+	-	INS	16	chr1	224776606	chr1	224776942	338	PRECISE
chr1	224938684	224938684	chr1	224938734	224938734	1646	-1	+	-	INS	20	chr1	224938705	chr1	224938751	41	IMPRECISE
chr1	225256531	225256531	chr1	225256800	225256800	1647	-1	+	-	DEL	36	chr1	225256545	chr1	225256815	270	PRECISE
chr1	225266470	225266470	chr1	225266521	225266521	1648	-1	+	-	DEL	15	chr1	225266475	chr1	225266520	45	PRECISE
chr1	225272506	225272506	chr1	225272582	225272582	1649	-1	+	-	INS	13	chr1	225272506	chr1	225272587	79	PRECISE
chr1	225344402	225344402	chr1	225344718	225344718	1650	-1	+	-	DEL	21	chr1	225344411	chr1	225344725	314	PRECISE
chr1	225523430	225523430	chr1	225523498	225523498	1651	-1	+	-	INS	23	chr1	225523375	chr1	225523438	71	IMPRECISE
chr1	225616275	225616275	chr1	225617274	225617274	1652	-1	-	+	DUP	13	chr1	225616977	chr1	226176676	559699	PRECISE
chr1	225762321	225762321	chr1	225762635	225762635	1653	-1	+	-	DEL	55	chr1	225762321	chr1	225762639	318	PRECISE
chr1	225905174	225905174	chr1	225905263	225905263	1654	-1	+	-	INS	24	chr1	225905174	chr1	225905258	86	PRECISE
chr1	225992526	225992526	chr1	225992560	225992560	1655	-1	+	-	DEL	33	chr1	225992543	chr1	225992595	52	PRECISE
chr1	226006772	226006772	chr1	226006952	226006952	1656	-1	+	-	DEL	37	chr1	226006773	chr1	226006952	179	PRECISE
chr1	226152214	226152214	chr1	226152396	226152396	1657	-1	+	-	INS	27	chr1	226152256	chr1	226152416	184	PRECISE
chr1	226158026	226158026	chr1	226158184	226158184	1658	-1	+	-	INS	40	chr1	226158114	chr1	226158262	153	IMPRECISE
chr1	226302629	226302629	chr1	226302679	226302679	1659	-1	+	-	DEL	56	chr1	226302629	chr1	226302677	48	PRECISE
chr1	226415474	226415474	chr1	226415623	226415623	1660	-1	+	-	INS	54	chr1	226415474	chr1	226415620	155	PRECISE
chr1	226543989	226543989	chr1	226544040	226544040	1661	-1	+	-	DEL	39	chr1	226544005	chr1	226544056	51	PRECISE
chr1	226810297	226810297	chr1	226810424	226810424	1662	-1	+	-	INS	17	chr1	226810394	chr1	226810510	114	IMPRECISE
chr1	226985636	226985636	chr1	226985943	226985943	1663	-1	+	-	DEL	61	chr1	226985565	chr1	226985902	337	IMPRECISE
chr1	227143246	227143246	chr1	227143333	227143333	1664	-1	+	-	INS	30	chr1	227143247	chr1	227143343	84	IMPRECISE
chr1	227147939	227147939	chr1	227148343	227148343	1665	-1	-	+	DUP	28	chr1	227147684	chr1	227148098	414	IMPRECISE
chr1	227163825	227163825	chr1	227163872	227163872	1666	-1	+	-	DEL	43	chr1	227163848	chr1	227163922	74	IMPRECISE
chr1	227166235	227166235	chr1	227166608	227166608	1667	-1	+	-	DEL	31	chr1	227166254	chr1	227166616	362	PRECISE
chr1	227323556	227323556	chr1	227323587	227323587	1668	-1	+	-	DEL	10	chr1	227323556	chr1	227323587	31	PRECISE
chr1	227344128	227344128	chr1	227344161	227344161	1669	-1	+	-	DEL	33	chr1	227344136	chr1	227344169	33	PRECISE
chr1	227903140	227903140	chr1	227903189	227903189	1670	-1	+	-	DEL	14	chr1	227903140	chr1	227903189	49	PRECISE
chr1	228024104	228024104	chr1	228024418	228024418	1671	-1	+	-	DEL	18	chr1	228024101	chr1	228024418	317	PRECISE
chr1	228097387	228097387	chr1	228097518	228097518	1672	-1	+	-	INS	29	chr1	228097565	chr1	228097670	111	IMPRECISE
chr1	228153038	228153038	chr1	228153180	228153180	1673	-1	+	-	DEL	16	chr1	228153050	chr1	228153213	163	IMPRECISE
chr1	228361798	228361798	chr1	228362132	228362132	1674	-1	+	-	DEL	45	chr1	228361821	chr1	228362140	319	IMPRECISE
chr1	228614758	228614758	chr1	228614797	228614797	1675	-1	+	-	DEL	35	chr1	228614729	chr1	228614770	41	PRECISE
chr1	228717057	228717057	chr1	228717091	228717091	1676	-1	+	-	DEL	20	chr1	228717071	chr1	228717106	35	PRECISE
chr1	228814812	228814812	chr1	228815148	228815148	1677	-1	+	-	DEL	53	chr1	228814812	chr1	228815148	336	PRECISE
chr1	228959928	228959928	chr1	228960278	228960278	1678	-1	+	-	INS	19	chr1	228959928	chr1	228960254	334	PRECISE
chr1	228982499	228982499	chr1	228982555	228982555	1679	-1	+	-	DEL	17	chr1	228982542	chr1	228982608	66	PRECISE
chr1	229197272	229197272	chr1	229197305	229197305	1680	-1	+	-	DEL	21	chr1	229197270	chr1	229197301	31	PRECISE
chr1	229354150	229354150	chr1	229354275	229354275	1681	-1	+	-	INS	25	chr1	229354154	chr1	229354285	118	PRECISE
chr1	229373384	229373384	chr1	229373759	229373759	1682	-1	+	-	DEL	15	chr1	229373384	chr1	229373757	373	PRECISE
chr1	229473423	229473423	chr1	229473458	229473458	1683	-1	+	-	INS	12	chr1	229473417	chr1	229473454	35	PRECISE
chr1	229571225	229571225	chr1	229571259	229571259	1684	-1	+	-	DEL	24	chr1	229571225	chr1	229571259	34	PRECISE
chr1	229622078	229622078	chr1	229622394	229622394	1685	-1	+	-	INS	26	chr1	229622084	chr1	229622383	305	PRECISE
chr1	229722826	229722826	chr1	229722928	229722928	1686	-1	+	-	INS	19	chr1	229722842	chr1	229722968	98	IMPRECISE
chr1	229763994	229763994	chr1	229764026	229764026	1687	-1	+	-	INS	12	chr1	229763994	chr1	229764027	31	IMPRECISE
chr1	229812536	229812536	chr1	229820839	229820839	1688	-1	+	-	DEL	22	chr1	229812535	chr1	229820836	8301	PRECISE
chr1	230006666	230006666	chr1	230006966	230006966	1689	-1	+	-	INS	31	chr1	230006666	chr1	230006965	296	PRECISE
chr1	230107783	230107783	chr1	230108036	230108036	1690	-1	-	+	DUP	25	chr1	230107607	chr1	230107784	177	PRECISE
chr1	230132631	230132631	chr1	230133869	230133869	1691	-1	+	-	DEL	55	chr1	230132637	chr1	230133873	1236	PRECISE
chr1	230411689	230411689	chr1	230411769	230411769	1692	-1	+	-	DEL	17	chr1	230411669	chr1	230411747	78	PRECISE
chr1	230427635	230427635	chr1	230427667	230427667	1693	-1	+	-	DEL	12	chr1	230427629	chr1	230427661	32	PRECISE
chr1	230428199	230428199	chr1	230428234	230428234	1694	-1	+	-	INS	24	chr1	230428252	chr1	230428289	35	IMPRECISE
chr1	230450719	230450719	chr1	230450753	230450753	1695	-1	+	-	INS	15	chr1	230450727	chr1	230450764	33	IMPRECISE
chr1	230451688	230451688	chr1	230451729	230451729	1696	-1	+	-	INS	13	chr1	230451700	chr1	230451737	35	IMPRECISE
chr1	230451752	230451752	chr1	230451791	230451791	1697	-1	+	-	DEL	26	chr1	230451745	chr1	230451780	35	IMPRECISE
chr1	230467754	230467754	chr1	230468754	230468754	1698	-1	+	-	INS	47	chr1	230467799	chr1	230468817	1052	IMPRECISE
chr1	230531212	230531212	chr1	230531271	230531271	1699	-1	+	-	DEL	25	chr1	230531212	chr1	230531271	59	PRECISE
chr1	230531954	230531954	chr1	230531989	230531989	1700	-1	+	-	DEL	41	chr1	230531965	chr1	230532014	49	PRECISE
chr1	230603669	230603669	chr1	230604830	230604830	1701	-1	-	-	INV	11	chr1	230603485	chr1	230604839	1354	IMPRECISE
chr1	230690964	230690964	chr1	230691097	230691097	1702	-1	+	-	INS	23	chr1	230691036	chr1	230691177	120	IMPRECISE
chr1	230724576	230724576	chr1	230724632	230724632	1703	-1	+	-	INS	51	chr1	230724625	chr1	230724668	60	IMPRECISE
chr1	231085158	231085158	chr1	231085469	231085469	1704	-1	+	-	INS	21	chr1	231085161	chr1	231085471	314	PRECISE
chr1	231146853	231146853	chr1	231147251	231147251	1705	-1	+	-	INS	38	chr1	231146976	chr1	231147372	434	IMPRECISE
chr1	231181630	231181630	chr1	231181661	231181661	1706	-1	+	-	DEL	13	chr1	231181623	chr1	231181656	33	IMPRECISE
chr1	231183351	231183351	chr1	231183504	231183504	1707	-1	+	-	INS	50	chr1	231183248	chr1	231183326	145	IMPRECISE
chr1	231188138	231188138	chr1	231188184	231188184	1708	-1	+	-	INS	31	chr1	231188136	chr1	231188178	46	IMPRECISE
chr1	231188346	231188346	chr1	231188392	231188392	1709	-1	+	-	DEL	18	chr1	231188153	chr1	231188223	70	IMPRECISE
chr1	231250668	231250668	chr1	231250718	231250718	1710	-1	+	-	DEL	19	chr1	231250668	chr1	231250718	50	PRECISE
chr1	231257587	231257587	chr1	231257898	231257898	1711	-1	+	-	INS	24	chr1	231257685	chr1	231258018	337	IMPRECISE
chr1	231303065	231303065	chr1	231303370	231303370	1712	-1	+	-	DEL	29	chr1	231303065	chr1	231303370	305	PRECISE
chr1	231327809	231327809	chr1	231327944	231327944	1713	-1	+	-	DEL	12	chr1	231327809	chr1	231327942	133	PRECISE
chr1	231337765	231337765	chr1	231338145	231338145	1714	-1	+	-	INS	47	chr1	231337824	chr1	231338175	380	IMPRECISE
chr1	231511057	231511057	chr1	231511088	231511088	1715	-1	+	-	DEL	12	chr1	231511057	chr1	231511088	31	PRECISE
chr1	231526796	231526796	chr1	231526946	231526946	1716	-1	+	-	INS	19	chr1	231526796	chr1	231526943	143	PRECISE
chr1	231868833	231868833	chr1	231868882	231868882	1717	-1	+	-	INS	40	chr1	231868842	chr1	231868893	54	PRECISE
chr1	231897929	231897929	chr1	231897982	231897982	1718	-1	+	-	DEL	23	chr1	231897938	chr1	231897974	36	PRECISE
chr1	231935568	231935568	chr1	231935681	231935681	1719	-1	-	+	DUP	15	chr1	231935568	chr1	231935681	113	PRECISE
chr1	232042812	232042812	chr1	232042854	232042854	1720	-1	+	-	INS	15	chr1	232042805	chr1	232042854	42	PRECISE
chr1	232133666	232133666	chr1	232133927	232133927	1721	-1	+	-	INS	39	chr1	232133686	chr1	232133951	265	PRECISE
chr1	232370336	232370336	chr1	232370404	232370404	1722	-1	+	-	INS	21	chr1	232370313	chr1	232370378	68	PRECISE
chr1	232423156	232423156	chr1	232423461	232423461	1723	-1	+	-	DEL	24	chr1	232423127	chr1	232423455	328	PRECISE
chr1	232459134	232459134	chr1	232459306	232459306	1724	-1	+	-	DEL	16	chr1	232458593	chr1	232460254	1661	PRECISE
chr1	232468015	232468015	chr1	232468066	232468066	1725	-1	+	-	DEL	24	chr1	232468023	chr1	232468071	48	IMPRECISE
chr1	232468170	232468170	chr1	232468410	232468410	1726	-1	+	-	INS	10	chr1	232468192	chr1	232468394	210	IMPRECISE
chr1	232503945	232503945	chr1	232503983	232503983	1727	-1	+	-	DEL	24	chr1	232503945	chr1	232503983	38	PRECISE
chr1	232504837	232504837	chr1	232504928	232504928	1728	-1	+	-	INS	28	chr1	232504935	chr1	232504980	86	IMPRECISE
chr1	232551505	232551505	chr1	232551658	232551658	1729	-1	+	-	DEL	43	chr1	232551505	chr1	232551658	153	PRECISE
chr1	232587774	232587774	chr1	232588080	232588080	1730	-1	+	-	INS	27	chr1	232587774	chr1	232588076	309	PRECISE
chr1	232663827	232663827	chr1	232663860	232663860	1731	-1	+	-	INS	16	chr1	232663830	chr1	232663865	33	PRECISE
chr1	232699689	232699689	chr1	232699964	232699964	1732	-1	+	-	DEL	36	chr1	232699689	chr1	232699969	280	PRECISE
chr1	232818568	232818568	chr1	232818742	232818742	1733	-1	+	-	DEL	18	chr1	232818644	chr1	232818820	176	IMPRECISE
chr1	232861119	232861119	chr1	232861298	232861298	1734	-1	+	-	INS	22	chr1	232861018	chr1	232861209	188	IMPRECISE
chr1	232869259	232869259	chr1	232869673	232869673	1735	-1	+	-	INS	40	chr1	232869263	chr1	232869686	424	PRECISE
chr1	232895002	232895002	chr1	232895071	232895071	1736	-1	+	-	INS	25	chr1	232895013	chr1	232895077	69	PRECISE
chr1	233009947	233009947	chr1	233009989	233009989	1737	-1	+	-	DEL	29	chr1	233009929	chr1	233009970	41	PRECISE
chr1	233224806	233224806	chr1	233225013	233225013	1738	-1	+	-	DEL	32	chr1	233224817	chr1	233225033	216	PRECISE
chr1	233371737	233371737	chr1	233371772	233371772	1739	-1	+	-	INS	21	chr1	233371712	chr1	233371758	46	PRECISE
chr1	233730169	233730169	chr1	233730240	233730240	1740	-1	+	-	DEL	27	chr1	233730169	chr1	233730240	71	PRECISE
chr1	233797981	233797981	chr1	233798016	233798016	1741	-1	+	-	INS	10	chr1	233797980	chr1	233798021	32	IMPRECISE
chr1	233962211	233962211	chr1	233963555	233963555	1742	-1	+	-	DEL	52	chr1	233962211	chr1	233963554	1343	PRECISE
chr1	233997716	233997716	chr1	233997875	233997875	1743	-1	+	-	INS	19	chr1	233997705	chr1	233997867	163	IMPRECISE
chr1	234017464	234017464	chr1	234018699	234018699	1744	-1	+	-	DEL	13	chr1	234017464	chr1	234018684	1220	PRECISE
chr1	234070564	234070564	chr1	234070875	234070875	1745	-1	+	-	INS	36	chr1	234070564	chr1	234070868	304	PRECISE
chr1	234123262	234123262	chr1	234123573	234123573	1746	-1	+	-	INS	24	chr1	234123262	chr1	234123584	322	PRECISE
chr1	234204717	234204717	chr1	234204749	234204749	1747	-1	+	-	INS	22	chr1	234204746	chr1	234204787	32	IMPRECISE
chr1	234204730	234204730	chr1	234204761	234204761	1748	-1	+	-	DEL	17	chr1	234204694	chr1	234204725	31	IMPRECISE
chr1	234234026	234234026	chr1	234234103	234234103	1749	-1	+	-	INS	32	chr1	234234083	chr1	234234159	73	IMPRECISE
chr1	234243935	234243935	chr1	234243986	234243986	1750	-1	+	-	DEL	30	chr1	234243936	chr1	234243986	50	PRECISE
chr1	234275715	234275715	chr1	234275968	234275968	1751	-1	+	-	INS	29	chr1	234275700	chr1	234275968	269	PRECISE
chr1	234343116	234343116	chr1	234343201	234343201	1752	-1	-	+	DUP	20	chr1	234343125	chr1	234343213	88	PRECISE
chr1	234343188	234343188	chr1	234345940	234345940	1753	-1	+	-	INS	45	chr1	234343188	chr1	234345940	2782	IMPRECISE
chr1	234355942	234355942	chr1	234356270	234356270	1754	-1	+	-	INS	29	chr1	234355948	chr1	234356253	305	PRECISE
chr1	234383891	234383891	chr1	234384312	234384312	1755	-1	-	+	DUP	34	chr1	234383953	chr1	234384311	358	IMPRECISE
chr1	234403691	234403691	chr1	234403731	234403731	1756	-1	+	-	INS	20	chr1	234403668	chr1	234403710	38	PRECISE
chr1	234444421	234444421	chr1	234444510	234444510	1757	-1	+	-	INS	66	chr1	234444326	chr1	234444477	106	IMPRECISE
chr1	234533563	234533563	chr1	234533804	234533804	1758	-1	+	-	INS	42	chr1	234533525	chr1	234533735	219	IMPRECISE
chr1	234587210	234587210	chr1	234587519	234587519	1759	-1	+	-	DEL	26	chr1	234587210	chr1	234587520	310	PRECISE
chr1	234587494	234587494	chr1	234587529	234587529	1760	-1	+	-	INS	20	chr1	234587494	chr1	234587529	33	PRECISE
chr1	234734083	234734083	chr1	234734116	234734116	1761	-1	+	-	INS	16	chr1	234734086	chr1	234734123	32	PRECISE
chr1	234798865	234798865	chr1	234798954	234798954	1762	-1	+	-	DEL	16	chr1	234798873	chr1	234798960	87	PRECISE
chr1	234805727	234805727	chr1	234806039	234806039	1763	-1	+	-	INS	23	chr1	234805727	chr1	234806026	300	PRECISE
chr1	235131370	235131370	chr1	235131437	235131437	1764	-1	+	-	INS	18	chr1	235131392	chr1	235131455	65	IMPRECISE
chr1	235131637	235131637	chr1	235131670	235131670	1765	-1	+	-	DEL	15	chr1	235131532	chr1	235131585	53	IMPRECISE
chr1	235161647	235161647	chr1	235162390	235162390	1766	-1	+	-	INS	46	chr1	235161646	chr1	235162344	262	IMPRECISE
chr1	235192205	235192205	chr1	235192205	235192205	1767	-1	+	-	INS	40	chr1	235192211	chr1	235192211	NA	UNRESOLVED
chr1	235457720	235457720	chr1	235457876	235457876	1768	-1	+	-	DEL	19	chr1	235457729	chr1	235457882	153	PRECISE
chr1	235460158	235460158	chr1	235460198	235460198	1769	-1	+	-	INS	22	chr1	235460146	chr1	235460187	41	PRECISE
chr1	235536930	235536930	chr1	235537134	235537134	1770	-1	+	-	DEL	24	chr1	235536930	chr1	235537134	204	PRECISE
chr1	235573073	235573073	chr1	235573367	235573367	1771	-1	-	+	DUP	32	chr1	235573072	chr1	235573367	295	PRECISE
chr1	235575419	235575419	chr1	235575645	235575645	1772	-1	+	-	INS	14	chr1	235575418	chr1	235575710	266	IMPRECISE
chr1	235750892	235750892	chr1	235751264	235751264	1773	-1	+	-	INS	50	chr1	235750885	chr1	235751366	386	IMPRECISE
chr1	235798869	235798869	chr1	235799039	235799039	1774	-1	+	-	INS	29	chr1	235798869	chr1	235799041	168	PRECISE
chr1	235813576	235813576	chr1	235813613	235813613	1775	-1	+	-	INS	38	chr1	235813567	chr1	235813607	33	PRECISE
chr1	235941392	235941392	chr1	235941464	235941464	1776	-1	+	-	INS	37	chr1	235941402	chr1	235941469	69	PRECISE
chr1	236054578	236054578	chr1	236054917	236054917	1777	-1	+	-	DEL	63	chr1	236054591	chr1	236054929	338	PRECISE
chr1	236202004	236202004	chr1	236202173	236202173	1778	-1	+	-	DEL	23	chr1	236201965	chr1	236202134	169	PRECISE
chr1	236260406	236260406	chr1	236260695	236260695	1779	-1	-	+	DUP	84	chr1	236260403	chr1	236260709	306	PRECISE
chr1	236305698	236305698	chr1	236305740	236305740	1780	-1	+	-	DEL	47	chr1	236305689	chr1	236305730	41	PRECISE
chr1	236329815	236329815	chr1	236329861	236329861	1781	-1	+	-	INS	36	chr1	236329786	chr1	236329832	44	IMPRECISE
chr1	236403181	236403181	chr1	236403241	236403241	1782	-1	+	-	INS	20	chr1	236403107	chr1	236403161	46	PRECISE
chr1	236408594	236408594	chr1	236408719	236408719	1783	-1	+	-	DEL	22	chr1	236408622	chr1	236408770	148	PRECISE
chr1	236408620	236408620	chr1	236408762	236408762	1784	-1	+	-	INS	20	chr1	236408618	chr1	236408758	135	IMPRECISE
chr1	236413874	236413874	chr1	236413909	236413909	1785	-1	+	-	DEL	18	chr1	236413878	chr1	236413912	34	PRECISE
chr1	236538206	236538206	chr1	236540382	236540382	1786	-1	+	-	INS	29	chr1	236538208	chr1	236540322	2117	IMPRECISE
chr1	236549103	236549103	chr1	236551346	236551346	1787	-1	+	-	DEL	24	chr1	236549103	chr1	236551346	2243	PRECISE
chr1	236550511	236550511	chr1	236550790	236550790	1788	-1	+	-	INS	12	chr1	236550321	chr1	236550673	276	IMPRECISE
chr1	236594929	236594929	chr1	236595255	236595255	1789	-1	+	-	DEL	18	chr1	236594938	chr1	236595263	325	PRECISE
chr1	236656792	236656792	chr1	236656895	236656895	1790	-1	+	-	DEL	17	chr1	236656787	chr1	236656886	99	PRECISE
chr1	236658482	236658482	chr1	236658513	236658513	1791	-1	+	-	INS	28	chr1	236658529	chr1	236658570	31	IMPRECISE
chr1	236661509	236661509	chr1	236662675	236662675	1792	-1	+	-	INS	38	chr1	236661514	chr1	236662622	1104	PRECISE
chr1	236796449	236796449	chr1	236796495	236796495	1793	-1	+	-	DEL	42	chr1	236796449	chr1	236796499	50	PRECISE
chr1	236876896	236876896	chr1	236878365	236878365	1794	-1	-	+	DUP	36	chr1	236876893	chr1	236878365	1472	PRECISE
chr1	236900599	236900599	chr1	236900642	236900642	1795	-1	+	-	INS	25	chr1	236900597	chr1	236900641	37	PRECISE
chr1	236918949	236918949	chr1	236919683	236919683	1796	-1	+	-	DEL	59	chr1	236918965	chr1	236919793	828	IMPRECISE
chr1	237199232	237199232	chr1	237199271	237199271	1797	-1	+	-	INS	17	chr1	237199227	chr1	237199272	45	PRECISE
chr1	237401188	237401188	chr1	237401275	237401275	1798	-1	+	-	INS	37	chr1	237401228	chr1	237401307	64	IMPRECISE
chr1	237449860	237449860	chr1	237450062	237450062	1799	-1	+	-	INS	16	chr1	237449860	chr1	237450060	201	PRECISE
chr1	237566107	237566107	chr1	237566205	237566205	1800	-1	+	+	INV	19	chr1	237566107	chr1	237566205	98	PRECISE
chr1	237636725	237636725	chr1	237636774	237636774	1801	-1	+	-	INS	33	chr1	237636725	chr1	237636779	52	PRECISE
chr1	237678951	237678951	chr1	237679048	237679048	1802	-1	+	-	INS	29	chr1	237679020	chr1	237679168	147	IMPRECISE
chr1	237742049	237742049	chr1	237742112	237742112	1803	-1	+	-	DEL	29	chr1	237741984	chr1	237742067	83	IMPRECISE
chr1	237754460	237754460	chr1	237754507	237754507	1804	-1	+	-	DEL	26	chr1	237754427	chr1	237754470	43	IMPRECISE
chr1	237883066	237883066	chr1	237883158	237883158	1805	-1	+	-	DEL	10	chr1	237883001	chr1	237883093	92	IMPRECISE
chr1	237952826	237952826	chr1	237952889	237952889	1806	-1	+	-	INS	16	chr1	237952820	chr1	237952883	62	PRECISE
chr1	237967627	237967627	chr1	237967902	237967902	1807	-1	+	-	INS	13	chr1	237967627	chr1	237967918	306	IMPRECISE
chr1	238214984	238214984	chr1	238215256	238215256	1808	-1	+	-	INS	24	chr1	238214975	chr1	238215255	275	PRECISE
chr1	238415221	238415221	chr1	238415257	238415257	1809	-1	+	-	INS	20	chr1	238415223	chr1	238415254	31	PRECISE
chr1	238483811	238483811	chr1	238486613	238486613	1810	-1	+	-	DEL	25	chr1	238483828	chr1	238486624	2796	PRECISE
chr1	238693408	238693408	chr1	238701194	238701194	1811	-1	+	-	DEL	12	chr1	238693409	chr1	238701194	7785	PRECISE
chr1	238694207	238694207	chr1	238695206	238695206	1812	-1	-	+	DUP	13	chr1	238693422	chr1	238701513	8091	PRECISE
chr1	238790798	238790798	chr1	238790844	238790844	1813	-1	+	-	INS	24	chr1	238790791	chr1	238790836	46	PRECISE
chr1	238805201	238805201	chr1	238806211	238806211	1814	-1	+	-	DUP/INS	20	chr1	238805047	chr1	238805481	705	IMPRECISE
chr1	238852314	238852314	chr1	238853255	238853255	1815	-1	+	-	DEL	23	chr1	238852317	chr1	238853260	943	PRECISE
chr1	239000327	239000327	chr1	239000366	239000366	1816	-1	+	-	DEL	21	chr1	239000327	chr1	239000366	39	PRECISE
chr1	239133259	239133259	chr1	239133304	239133304	1817	-1	+	-	DEL	18	chr1	239133347	chr1	239133385	38	PRECISE
chr1	239351290	239351290	chr1	239351364	239351364	1818	-1	+	-	INS	19	chr1	239351293	chr1	239351366	69	PRECISE
chr1	239426267	239426267	chr1	239426554	239426554	1819	-1	+	-	INS	15	chr1	239426264	chr1	239426569	312	PRECISE
chr1	239575617	239575617	chr1	239577159	239577159	1820	-1	+	-	INS	31	chr1	239575617	chr1	239576865	1357	IMPRECISE
chr1	239715587	239715587	chr1	239715646	239715646	1821	-1	+	-	INS	27	chr1	239715632	chr1	239715699	51	IMPRECISE
chr1	239805131	239805131	chr1	239805415	239805415	1822	-1	+	-	DEL	38	chr1	239805132	chr1	239805415	283	PRECISE
chr1	239826222	239826222	chr1	239826257	239826257	1823	-1	+	-	INS	37	chr1	239826194	chr1	239826232	32	PRECISE
chr1	239895505	239895505	chr1	239895632	239895632	1824	-1	+	-	DEL	21	chr1	239895524	chr1	239895648	124	PRECISE
chr1	240116020	240116020	chr1	240116689	240116689	1825	-1	-	+	DUP	22	chr1	240116016	chr1	240116681	665	PRECISE
chr1	240116688	240116688	chr1	240116689	240116689	1826	-1	+	+	INV	21	chr1	240116017	chr1	240116384	367	PRECISE
chr1	240302572	240302572	chr1	240302655	240302655	1827	-1	+	-	DEL	16	chr1	240302572	chr1	240302665	93	PRECISE
chr1	240348229	240348229	chr1	240348519	240348519	1828	-1	-	+	DUP	38	chr1	240348221	chr1	240348519	298	PRECISE
chr1	240348356	240348356	chr1	240349537	240349537	1829	-1	+	-	INS	13	chr1	240348235	chr1	240349308	1077	IMPRECISE
chr1	240361051	240361051	chr1	240361622	240361622	1830	-1	+	-	INS	28	chr1	240361051	chr1	240361620	565	PRECISE
chr1	240370850	240370850	chr1	240370918	240370918	1831	-1	+	-	DEL	10	chr1	240370864	chr1	240370930	66	IMPRECISE
chr1	240528461	240528461	chr1	240528540	240528540	1832	-1	+	-	DEL	47	chr1	240528523	chr1	240528586	63	IMPRECISE
chr1	240569653	240569653	chr1	240569769	240569769	1833	-1	+	-	INS	35	chr1	240569539	chr1	240569656	125	IMPRECISE
chr1	240617006	240617006	chr1	240617330	240617330	1834	-1	+	-	DEL	20	chr1	240617006	chr1	240617330	324	PRECISE
chr1	240641164	240641164	chr1	240641567	240641567	1835	-1	+	-	DEL	29	chr1	240641176	chr1	240641578	402	PRECISE
chr1	240675804	240675804	chr1	240675990	240675990	1836	-1	+	-	INS	65	chr1	240675804	chr1	240675983	175	PRECISE
chr1	240708767	240708767	chr1	240708808	240708808	1837	-1	+	-	DEL	19	chr1	240708774	chr1	240708810	36	PRECISE
chr1	240788796	240788796	chr1	240788851	240788851	1838	-1	+	-	INS	12	chr1	240788818	chr1	240788868	35	IMPRECISE
chr1	240815524	240815524	chr1	240815586	240815586	1839	-1	+	-	INS	61	chr1	240815524	chr1	240815584	59	PRECISE
chr1	240941108	240941108	chr1	240941213	240941213	1840	-1	+	-	INS	25	chr1	240941201	chr1	240941298	95	IMPRECISE
chr1	241149871	241149871	chr1	241150196	241150196	1841	-1	+	-	DEL	21	chr1	241149871	chr1	241150190	319	PRECISE
chr1	241231535	241231535	chr1	241231573	241231573	1842	-1	+	-	INS	51	chr1	241231539	chr1	241231579	40	PRECISE
chr1	241360543	241360543	chr1	241360859	241360859	1843	-1	+	-	DEL	38	chr1	241360551	chr1	241360866	315	PRECISE
chr1	241489947	241489947	chr1	241490294	241490294	1844	-1	+	-	INS	12	chr1	241489960	chr1	241490293	335	IMPRECISE
chr1	241490326	241490326	chr1	241490402	241490402	1845	-1	+	-	INS	19	chr1	241490326	chr1	241490364	38	IMPRECISE
chr1	241605971	241605971	chr1	241606038	241606038	1846	-1	+	-	INS	29	chr1	241606023	chr1	241606052	64	IMPRECISE
chr1	241726151	241726151	chr1	241726186	241726186	1847	-1	+	-	DEL	17	chr1	241726162	chr1	241726200	38	PRECISE
chr1	241778022	241778022	chr1	241778151	241778151	1848	-1	+	-	INS	65	chr1	241778122	chr1	241778193	129	IMPRECISE
chr1	241787534	241787534	chr1	241787597	241787597	1849	-1	+	-	DEL	35	chr1	241787514	chr1	241787577	63	IMPRECISE
chr1	241838396	241838396	chr1	241838883	241838883	1850	-1	+	-	INS	33	chr1	241838160	chr1	241838641	466	IMPRECISE
chr1	242357870	242357870	chr1	242357913	242357913	1851	-1	+	-	DEL	31	chr1	242357871	chr1	242357913	42	PRECISE
chr1	242500563	242500563	chr1	242500594	242500594	1852	-1	+	-	INS	45	chr1	242500591	chr1	242500622	31	PRECISE
chr1	242556527	242556527	chr1	242556639	242556639	1853	-1	+	-	DEL	24	chr1	242556510	chr1	242556642	132	IMPRECISE
chr1	242607965	242607965	chr1	242608040	242608040	1854	-1	+	-	INS	43	chr1	242607988	chr1	242608055	60	PRECISE
chr1	242684972	242684972	chr1	242685026	242685026	1855	-1	+	-	INS	23	chr1	242684957	chr1	242685010	55	PRECISE
chr1	242809995	242809995	chr1	242810028	242810028	1856	-1	+	-	INS	19	chr1	242809995	chr1	242810025	37	PRECISE
chr1	242860305	242860305	chr1	242860385	242860385	1857	-1	+	-	DEL	16	chr1	242860290	chr1	242860369	79	IMPRECISE
chr1	242897030	242897030	chr1	242897171	242897171	1858	-1	+	-	INS	22	chr1	242897023	chr1	242897158	121	IMPRECISE
chr1	243083030	243083030	chr1	243083084	243083084	1859	-1	+	-	INS	54	chr1	243083030	chr1	243083082	52	PRECISE
chr1	243114950	243114950	chr1	243115597	243115597	1860	-1	+	-	INS	46	chr1	243114960	chr1	243115542	493	IMPRECISE
chr1	243310235	243310235	chr1	243310267	243310267	1861	-1	+	-	DEL	12	chr1	243310221	chr1	243310254	33	IMPRECISE
chr1	243490582	243490582	chr1	243490643	243490643	1862	-1	+	-	INS	26	chr1	243490599	chr1	243490665	62	IMPRECISE
chr1	243502331	243502331	chr1	243502383	243502383	1863	-1	+	-	DEL	25	chr1	243502331	chr1	243502383	52	IMPRECISE
chr1	243643842	243643842	chr1	243644419	243644419	1864	-1	-	+	DUP	27	chr1	243643587	chr1	243644217	630	PRECISE
chr1	243689112	243689112	chr1	243689472	243689472	1865	-1	+	-	INS	40	chr1	243689123	chr1	243689465	342	IMPRECISE
chr1	243782740	243782740	chr1	243783737	243783737	1866	-1	+	-	DEL	20	chr1	243782745	chr1	243783741	996	PRECISE
chr1	244008722	244008722	chr1	244009721	244009721	1867	-1	-	+	DUP	26	chr1	244008655	chr1	244008723	68	PRECISE
chr1	244142829	244142829	chr1	244143061	244143061	1868	-1	-	+	DUP	22	chr1	244142829	chr1	244143064	235	PRECISE
chr1	244162062	244162062	chr1	244162167	244162167	1869	-1	+	-	INS	49	chr1	244162079	chr1	244162134	52	IMPRECISE
chr1	244172834	244172834	chr1	244172865	244172865	1870	-1	+	-	DEL	15	chr1	244172834	chr1	244172865	31	PRECISE
chr1	244319847	244319847	chr1	244319923	244319923	1871	-1	+	-	DEL	19	chr1	244319839	chr1	244319912	73	PRECISE
chr1	244354255	244354255	chr1	244354287	244354287	1872	-1	+	-	INS	12	chr1	244354249	chr1	244354306	59	IMPRECISE
chr1	244426730	244426730	chr1	244426913	244426913	1873	-1	+	-	INS	59	chr1	244426730	chr1	244426888	176	IMPRECISE
chr1	244438460	244438460	chr1	244438496	244438496	1874	-1	+	-	DEL	59	chr1	244438460	chr1	244438496	36	PRECISE
chr1	244439063	244439063	chr1	244439260	244439260	1875	-1	+	-	DEL	63	chr1	244439080	chr1	244439315	235	IMPRECISE
chr1	244439429	244439429	chr1	244439467	244439467	1876	-1	+	-	DEL	10	chr1	244439429	chr1	244439467	38	PRECISE
chr1	244643915	244643915	chr1	244643966	244643966	1877	-1	+	-	INS	37	chr1	244643930	chr1	244643969	37	PRECISE
chr1	244649794	244649794	chr1	244649851	244649851	1878	-1	+	-	DEL	17	chr1	244649828	chr1	244649887	59	IMPRECISE
chr1	244746219	244746219	chr1	244746270	244746270	1879	-1	+	-	DEL	43	chr1	244746216	chr1	244746279	63	PRECISE
chr1	244956281	244956281	chr1	244959889	244959889	1880	-1	+	-	INS	26	chr1	244956285	chr1	244959600	3317	IMPRECISE
chr1	245100347	245100347	chr1	245100550	245100550	1881	-1	+	-	INS	23	chr1	245100492	chr1	245100559	43	IMPRECISE
chr1	245104736	245104736	chr1	245104868	245104868	1882	-1	+	-	INS	15	chr1	245104742	chr1	245104875	133	PRECISE
chr1	245266327	245266327	chr1	245267034	245267034	1883	-1	-	+	DUP	18	chr1	245266149	chr1	245266859	710	PRECISE
chr1	245266518	245266518	chr1	245266606	245266606	1884	-1	+	-	DEL	19	chr1	245266522	chr1	245266606	84	IMPRECISE
chr1	245347352	245347352	chr1	245347392	245347392	1885	-1	+	-	INS	32	chr1	245347352	chr1	245347390	37	PRECISE
chr1	245362269	245362269	chr1	245362415	245362415	1886	-1	+	-	INS	33	chr1	245362256	chr1	245362411	158	PRECISE
chr1	245432479	245432479	chr1	245432575	245432575	1887	-1	+	-	INS	26	chr1	245432501	chr1	245432596	95	PRECISE
chr1	245433612	245433612	chr1	245433671	245433671	1888	-1	+	-	DEL	19	chr1	245433485	chr1	245433550	65	IMPRECISE
chr1	245487311	245487311	chr1	245487421	245487421	1889	-1	+	-	DEL	47	chr1	245487254	chr1	245487363	109	PRECISE
chr1	245606171	245606171	chr1	245606264	245606264	1890	-1	+	-	INS	16	chr1	245606011	chr1	245606267	265	IMPRECISE
chr1	245606476	245606476	chr1	245607408	245607408	1891	-1	-	+	DUP	24	chr1	245606414	chr1	245606963	549	IMPRECISE
chr1	245637506	245637506	chr1	245637538	245637538	1892	-1	+	-	DEL	21	chr1	245637506	chr1	245637538	32	PRECISE
chr1	245719584	245719584	chr1	245719640	245719640	1893	-1	+	-	INS	27	chr1	245719579	chr1	245719636	53	PRECISE
chr1	245763476	245763476	chr1	245763798	245763798	1894	-1	+	-	INS	34	chr1	245763439	chr1	245763724	281	PRECISE
chr1	245778152	245778152	chr1	245778333	245778333	1895	-1	+	-	INS	23	chr1	245778175	chr1	245778492	303	IMPRECISE
chr1	245778220	245778220	chr1	245778321	245778321	1896	-1	+	-	DEL	26	chr1	245778174	chr1	245778274	100	PRECISE
chr1	245836349	245836349	chr1	245836381	245836381	1897	-1	+	-	DEL	15	chr1	245836340	chr1	245836375	35	PRECISE
chr1	245845710	245845710	chr1	245845831	245845831	1898	-1	+	-	DEL	29	chr1	245845704	chr1	245845826	122	PRECISE
chr1	245859045	245859045	chr1	245859180	245859180	1899	-1	+	-	DEL	25	chr1	245859045	chr1	245859179	134	PRECISE
chr1	245938040	245938040	chr1	245938085	245938085	1900	-1	+	-	INS	18	chr1	245938003	chr1	245938052	43	IMPRECISE
chr1	245961680	245961680	chr1	245962109	245962109	1901	-1	+	-	INS	42	chr1	245961690	chr1	245962145	452	PRECISE
chr1	245962759	245962759	chr1	245962797	245962797	1902	-1	+	-	INS	10	chr1	245962759	chr1	245962792	31	PRECISE
chr1	245989320	245989320	chr1	245989656	245989656	1903	-1	+	-	INS	46	chr1	245989312	chr1	245989640	329	PRECISE
chr1	246020820	246020820	chr1	246020855	246020855	1904	-1	+	-	INS	25	chr1	246020820	chr1	246020855	32	PRECISE
chr1	246138316	246138316	chr1	246139997	246139997	1905	-1	+	-	DEL	26	chr1	246138299	chr1	246139969	1670	IMPRECISE
chr1	246138316	246138316	chr1	246138870	246138870	1906	-1	+	-	INS	11	chr1	246138316	chr1	246138647	457	IMPRECISE
chr1	246155308	246155308	chr1	246156114	246156114	1907	-1	+	-	DEL	43	chr1	246155827	chr1	246156157	330	PRECISE
chr1	246156870	246156870	chr1	246156905	246156905	1908	-1	+	-	DEL	12	chr1	246156870	chr1	246156912	42	PRECISE
chr1	246165625	246165625	chr1	246165759	246165759	1909	-1	+	-	DEL	27	chr1	246165625	chr1	246165759	134	IMPRECISE
chr1	246167269	246167269	chr1	246167366	246167366	1910	-1	+	-	DEL	53	chr1	246167282	chr1	246167379	97	PRECISE
chr1	246173283	246173283	chr1	246173681	246173681	1911	-1	+	-	INS	59	chr1	246173283	chr1	246173664	383	PRECISE
chr1	246188388	246188388	chr1	246188641	246188641	1912	-1	-	+	DUP	42	chr1	246187595	chr1	246188641	1046	IMPRECISE
chr1	246199839	246199839	chr1	246513760	246513760	1913	-1	+	-	DEL	12	chr1	246199838	chr1	246513757	313919	PRECISE
chr1	246234838	246234838	chr1	246234870	246234870	1914	-1	-	+	DUP	19	chr1	246235030	chr1	246235755	725	IMPRECISE
chr1	246235583	246235583	chr1	246235639	246235639	1915	-1	+	-	DEL	26	chr1	246235552	chr1	246235607	55	IMPRECISE
chr1	246243519	246243519	chr1	246243565	246243565	1916	-1	+	-	INS	21	chr1	246243583	chr1	246243705	120	IMPRECISE
chr1	246363407	246363407	chr1	246363585	246363585	1917	-1	+	-	INS	35	chr1	246363442	chr1	246363616	185	IMPRECISE
chr1	246396739	246396739	chr1	246397024	246397024	1918	-1	-	+	DUP	13	chr1	246395743	chr1	246396043	300	IMPRECISE
chr1	246438673	246438673	chr1	246438917	246438917	1919	-1	+	-	DEL	29	chr1	246438663	chr1	246438910	247	PRECISE
chr1	246439575	246439575	chr1	246439656	246439656	1920	-1	+	-	DEL	18	chr1	246439591	chr1	246439678	87	PRECISE
chr1	246558916	246558916	chr1	246558972	246558972	1921	-1	+	-	DEL	52	chr1	246558916	chr1	246558972	56	PRECISE
chr1	246592339	246592339	chr1	246592666	246592666	1922	-1	+	-	INS	30	chr1	246592339	chr1	246592655	315	PRECISE
chr1	246625484	246625484	chr1	246625545	246625545	1923	-1	+	-	DEL	20	chr1	246625486	chr1	246625549	63	PRECISE
chr1	246657116	246657116	chr1	246657180	246657180	1924	-1	+	-	DEL	20	chr1	246657114	chr1	246657177	63	PRECISE
chr1	246683466	246683466	chr1	246684076	246684076	1925	-1	+	-	DEL	39	chr1	246683585	chr1	246684198	613	IMPRECISE
chr1	246684879	246684879	chr1	246685004	246685004	1926	-1	+	-	DEL	72	chr1	246684868	chr1	246684994	126	IMPRECISE
chr1	246739509	246739509	chr1	246739947	246739947	1927	-1	+	-	INS	65	chr1	246739514	chr1	246739937	431	PRECISE
chr1	246768954	246768954	chr1	246769035	246769035	1928	-1	+	-	DEL	31	chr1	246768980	chr1	246769041	61	IMPRECISE
chr1	246776958	246776958	chr1	246778010	246778010	1929	-1	+	-	INS	48	chr1	246776962	chr1	246777976	1030	IMPRECISE
chr1	246783377	246783377	chr1	246783484	246783484	1930	-1	+	-	DEL	42	chr1	246783371	chr1	246783562	191	IMPRECISE
chr1	246806105	246806105	chr1	246807026	246807026	1931	-1	+	-	INS	54	chr1	246806140	chr1	246807047	919	IMPRECISE
chr1	246816141	246816141	chr1	246816420	246816420	1932	-1	+	-	INS	29	chr1	246816166	chr1	246816420	267	IMPRECISE
chr1	246855854	246855854	chr1	246856078	246856078	1933	-1	-	+	DUP	12	chr1	246855856	chr1	246856078	222	PRECISE
chr1	246873742	246873742	chr1	246873799	246873799	1934	-1	+	-	INS	13	chr1	246873727	chr1	246873790	55	PRECISE
chr1	246873945	246873945	chr1	246874041	246874041	1935	-1	+	-	DEL	22	chr1	246873958	chr1	246874059	101	PRECISE
chr1	246876515	246876515	chr1	246876549	246876549	1936	-1	+	-	DEL	20	chr1	246876658	chr1	246876694	36	PRECISE
chr1	246877785	246877785	chr1	246878020	246878020	1937	-1	+	-	DEL	18	chr1	246877789	chr1	246878022	233	PRECISE
chr1	246888539	246888539	chr1	246888572	246888572	1938	-1	+	-	DEL	27	chr1	246888557	chr1	246888590	33	PRECISE
chr1	246928162	246928162	chr1	246928249	246928249	1939	-1	+	-	DEL	18	chr1	246928172	chr1	246928259	87	PRECISE
chr1	246946256	246946256	chr1	246946473	246946473	1940	-1	+	-	DEL	11	chr1	246946253	chr1	246946472	219	PRECISE
chr1	246946792	246946792	chr1	246946953	246946953	1941	-1	+	-	INS	17	chr1	246946456	chr1	246946623	161	IMPRECISE
chr1	246948947	246948947	chr1	246949287	246949287	1942	-1	-	+	DUP	11	chr1	246948947	chr1	246949271	324	IMPRECISE
chr1	246948951	246948951	chr1	246949872	246949872	1943	-1	-	+	DUP	35	chr1	246948947	chr1	246949276	329	PRECISE
chr1	246969876	246969876	chr1	246969958	246969958	1944	-1	+	-	DEL	32	chr1	246969897	chr1	246969989	92	PRECISE
chr1	246981244	246981244	chr1	246981312	246981312	1945	-1	-	+	DUP	16	chr1	246981244	chr1	246981316	72	PRECISE
chr1	246981299	246981299	chr1	246984069	246984069	1946	-1	+	-	INS	12	chr1	246981304	chr1	246983749	2470	IMPRECISE
chr1	246982026	246982026	chr1	246982084	246982084	1947	-1	+	-	DEL	14	chr1	246981672	chr1	246982200	528	IMPRECISE
chr1	246982560	246982560	chr1	246982651	246982651	1948	-1	+	-	DEL/INV	11	chr1	246982418	chr1	246982649	231	IMPRECISE
chr1	247015659	247015659	chr1	247015697	247015697	1949	-1	+	-	DEL	20	chr1	247015671	chr1	247015710	39	PRECISE
chr1	247027883	247027883	chr1	247028194	247028194	1950	-1	+	-	DEL	35	chr1	247027893	chr1	247028203	310	PRECISE
chr1	247061189	247061189	chr1	247061234	247061234	1951	-1	+	-	DEL	20	chr1	247061189	chr1	247061234	45	PRECISE
chr1	247103856	247103856	chr1	247104520	247104520	1952	-1	+	-	DEL	16	chr1	247103826	chr1	247104492	666	IMPRECISE
chr1	247195865	247195865	chr1	247195916	247195916	1953	-1	+	-	INS	29	chr1	247195905	chr1	247195952	45	IMPRECISE
chr1	247252169	247252169	chr1	247252240	247252240	1954	-1	+	-	INS	30	chr1	247252118	chr1	247252197	59	IMPRECISE
chr1	247254553	247254553	chr1	247254940	247254940	1955	-1	+	-	DEL	29	chr1	247254553	chr1	247254941	388	PRECISE
chr1	247279178	247279178	chr1	247279730	247279730	1956	-1	+	-	DEL	10	chr1	247279174	chr1	247279952	778	IMPRECISE
chr1	247339513	247339513	chr1	247339586	247339586	1957	-1	+	-	INS	40	chr1	247339530	chr1	247339566	37	PRECISE
chr1	247526385	247526385	chr1	247528870	247528870	1958	-1	+	-	INS	15	chr1	247526412	chr1	247529003	2658	IMPRECISE
chr1	247526412	247526412	chr1	247526599	247526599	1959	-1	-	+	DUP	22	chr1	247526407	chr1	247526629	222	PRECISE
chr1	247574169	247574169	chr1	247576780	247576780	1960	-1	+	-	INS	37	chr1	247574177	chr1	247576987	2810	IMPRECISE
chr1	247579921	247579921	chr1	247579985	247579985	1961	-1	+	-	DEL	26	chr1	247579940	chr1	247580003	63	PRECISE
chr1	247590829	247590829	chr1	247590969	247590969	1962	-1	+	-	INS	46	chr1	247590929	chr1	247591079	145	IMPRECISE
chr1	247597143	247597143	chr1	247597184	247597184	1963	-1	+	-	DEL	18	chr1	247597176	chr1	247597217	41	IMPRECISE
chr1	247621665	247621665	chr1	247622029	247622029	1964	-1	+	-	DEL	27	chr1	247621662	chr1	247622023	361	PRECISE
chr1	247685603	247685603	chr1	247685645	247685645	1965	-1	+	-	INS	29	chr1	247685565	chr1	247685614	42	IMPRECISE
chr1	247694104	247694104	chr1	247694138	247694138	1966	-1	+	-	INS	10	chr1	247694104	chr1	247694137	31	PRECISE
chr1	247812546	247812546	chr1	247812686	247812686	1967	-1	+	-	INS	26	chr1	247812633	chr1	247812735	52	IMPRECISE
chr1	247819360	247819360	chr1	247819398	247819398	1968	-1	+	-	DEL	38	chr1	247819350	chr1	247819386	36	PRECISE
chr1	247850472	247850472	chr1	247856527	247856527	1969	-1	+	-	DEL	45	chr1	247850457	chr1	247856508	6051	PRECISE
chr1	247864305	247864305	chr1	247864355	247864355	1970	-1	+	-	INS	18	chr1	247864315	chr1	247864360	52	IMPRECISE
chr1	247871768	247871768	chr1	247985391	247985391	1971	-1	+	+	INV	11	chr1	247871766	chr1	247985391	113625	PRECISE
chr1	248033630	248033630	chr1	248034380	248034380	1972	-1	-	+	DUP	21	chr1	248033618	chr1	248034380	762	IMPRECISE
chr1	248051493	248051493	chr1	248057700	248057700	1973	-1	+	-	DEL	53	chr1	248051492	chr1	248057700	6208	PRECISE
chr1	248165700	248165700	chr1	248165742	248165742	1974	-1	+	-	INS	24	chr1	248165700	chr1	248165743	43	PRECISE
chr1	248207814	248207814	chr1	248208141	248208141	1975	-1	+	-	DEL	29	chr1	248207823	chr1	248208151	328	PRECISE
chr1	248266466	248266466	chr1	248266498	248266498	1976	-1	+	-	INS	32	chr1	248266358	chr1	248266415	66	IMPRECISE
chr1	248350988	248350988	chr1	248351447	248351447	1977	-1	+	-	DEL	10	chr1	248351002	chr1	248351457	455	IMPRECISE
chr1	248351593	248351593	chr1	248351654	248351654	1978	-1	+	-	DEL	18	chr1	248351612	chr1	248351733	121	IMPRECISE
chr1	248376806	248376806	chr1	248376845	248376845	1979	-1	+	-	DEL	33	chr1	248376719	chr1	248376760	41	PRECISE
chr1	248469774	248469774	chr1	248470237	248470237	1980	-1	-	+	DUP	30	chr1	248469729	chr1	248470237	508	IMPRECISE
chr1	248547223	248547223	chr1	248547974	248547974	1981	-1	+	-	DEL	31	chr1	248546627	chr1	248547374	747	IMPRECISE
chr1	248567483	248567483	chr1	248567543	248567543	1982	-1	-	+	DUP	25	chr1	248567483	chr1	248567547	64	PRECISE
chr1	248567487	248567487	chr1	248568110	248568110	1983	-1	+	-	INS	10	chr1	248567495	chr1	248568157	659	IMPRECISE
chr1	248571703	248571703	chr1	248572021	248572021	1984	-1	-	+	DUP	39	chr1	248571356	chr1	248572426	1070	PRECISE
chr1	248596535	248596535	chr1	248596581	248596581	1985	-1	+	-	DEL	22	chr1	248596535	chr1	248596581	46	PRECISE
chr1	248800805	248800805	chr1	248801058	248801058	1986	-1	+	-	DEL	30	chr1	248800814	chr1	248801063	249	PRECISE
chr1	248838815	248838815	chr1	248838993	248838993	1987	-1	+	-	DEL	25	chr1	248838832	chr1	248839011	179	PRECISE
chr1	248839556	248839556	chr1	248840908	248840908	1988	-1	+	-	DEL	36	chr1	248839556	chr1	248840908	1352	PRECISE
chr1	248840062	248840062	chr1	248840173	248840173	1989	-1	+	-	INS	12	chr1	248840062	chr1	248840177	113	IMPRECISE
chr1	248849861	248849861	chr1	248850139	248850139	1990	-1	+	-	DEL	28	chr1	248849860	chr1	248850137	277	PRECISE
chr1	248907280	248907280	chr1	248908210	248908210	1991	-1	-	+	DUP	20	chr1	248907296	chr1	248908210	914	PRECISE
chr1	249069951	249069951	chr1	249070011	249070011	1992	-1	+	-	INS	12	chr1	249069948	chr1	249070010	61	IMPRECISE
chr1	249086204	249086204	chr1	249086374	249086374	1993	-1	+	-	INS	47	chr1	249086204	chr1	249086374	165	IMPRECISE
chr1	249097659	249097659	chr1	249098078	249098078	1994	-1	+	-	INS	31	chr1	249097810	chr1	249097931	118	IMPRECISE
chr1	249106697	249106697	chr1	249106744	249106744	1995	-1	+	-	DEL	32	chr1	249106714	chr1	249106757	43	PRECISE
chr1	249205914	249205914	chr1	249205987	249205987	1996	-1	+	-	INS	36	chr1	249205909	chr1	249206134	229	IMPRECISE
chr9	140772668	140772668	chr9	140777195	140777195	1997	-1	+	-	DEL	12	chr9	140772670	chr9	140777195	4525	PRECISE
chr19	27731799	27731799	chr19	27738581	27738581	1998	-1	-	+	DUP	16	chr19	27731793	chr19	27738920	7127	IMPRECISE
[truncated: 21,036 more rows]

## Sheet: PANC1_SV
#Chrom	start	stop	chrom2	start2	stop2	variant_name/ID	score (smaller is better)	strand1	strand2	type	number_of_supporting_reads	best_chr1	best_start	best_chr2	best_stop	predicted_length	FILTER
chrM	0	0	chrM	16561	16561	0	-1	-	+	DUP	2251	chrM	0	chrM	16571	16571	PRECISE
chrM	43	43	chrM	15483	15483	1	-1	-	+	DUP	17	chrM	1	chrM	16353	16352	IMPRECISE
chrM	1050	1050	chrM	16572	16572	2	-1	-	+	DUP	51	chrM	129	chrM	16571	16442	IMPRECISE
chrM	2479	2479	chrM	2523	2523	3	-1	+	-	INS	25	chrM	2437	chrM	2498	31	IMPRECISE
chrM	3245	3245	chrM	3290	3290	4	-1	+	-	INS	22	chrM	3142	chrM	3258	47	IMPRECISE
chrM	6290	6290	chrM	7697	7697	5	-1	+	-	INS	15	chrM	6311	chrM	7531	1013	IMPRECISE
chrM	6966	6966	chrM	7000	7000	6	-1	+	-	INS	39	chrM	6925	chrM	6994	34	IMPRECISE
chrM	7607	7607	chrM	7653	7653	7	-1	+	-	INS	25	chrM	7420	chrM	7490	51	IMPRECISE
chrM	8070	8070	chrM	8137	8137	8	-1	+	-	INS	20	chrM	8028	chrM	8106	51	IMPRECISE
chrM	8589	8589	chrM	8636	8636	9	-1	+	-	INS	13	chrM	8595	chrM	8672	58	IMPRECISE
chrM	9419	9419	chrM	9834	9834	10	-1	+	-	INS	15	chrM	8980	chrM	9429	458	IMPRECISE
chrM	9458	9458	chrM	9504	9504	11	-1	+	-	INS	37	chrM	9450	chrM	9584	35	IMPRECISE
chrM	9814	9814	chrM	9901	9901	12	-1	+	-	INS	28	chrM	9816	chrM	9901	42	IMPRECISE
chrM	10602	10602	chrM	11028	11028	13	-1	+	-	INS	15	chrM	9812	chrM	10279	398	IMPRECISE
chrM	12545	12545	chrM	12580	12580	14	-1	+	-	INS	26	chrM	12492	chrM	12609	95	IMPRECISE
chrM	12877	12877	chrM	14556	14556	15	-1	+	-	INS	13	chrM	12904	chrM	13988	1249	IMPRECISE
chrM	13007	13007	chrM	13219	13219	16	-1	+	-	INS	27	chrM	13012	chrM	13144	32	IMPRECISE
chrM	13574	13574	chrM	13626	13626	17	-1	+	-	INS	45	chrM	13574	chrM	13722	31	IMPRECISE
chrM	14032	14032	chrM	14103	14103	18	-1	+	-	INS	25	chrM	13914	chrM	14007	52	IMPRECISE
chrM	14414	14414	chrM	15075	15075	19	-1	+	-	INS	19	chrM	14022	chrM	14831	661	IMPRECISE
chr1	756746	756746	chr1	756992	756992	20	-1	+	-	INS	15	chr1	756267	chr1	756511	242	IMPRECISE
chr1	757842	757842	chr1	757875	757875	21	-1	+	-	DEL	14	chr1	757825	chr1	757859	34	IMPRECISE
chr1	774853	774853	chr1	774894	774894	22	-1	+	-	DEL	19	chr1	774860	chr1	774903	43	PRECISE
chr1	829162	829162	chr1	829199	829199	23	-1	+	-	DEL	18	chr1	829162	chr1	829197	35	PRECISE
chr1	844338	844338	chr1	844650	844650	24	-1	+	-	DEL	14	chr1	844305	chr1	844617	312	IMPRECISE
chr1	869758	869758	chr1	870342	870342	25	-1	-	+	DUP	13	chr1	869745	chr1	870342	597	IMPRECISE
chr1	884099	884099	chr1	884138	884138	26	-1	+	-	INS	18	chr1	884087	chr1	884129	42	PRECISE
chr1	899968	899968	chr1	900079	900079	27	-1	+	-	DEL	14	chr1	899998	chr1	900110	112	IMPRECISE
chr1	912330	912330	chr1	912499	912499	28	-1	+	-	INS	20	chr1	912345	chr1	912563	212	IMPRECISE
chr1	924183	924183	chr1	924231	924231	29	-1	+	-	INS	14	chr1	924232	chr1	924278	47	IMPRECISE
chr1	931800	931800	chr1	932136	932136	30	-1	-	+	DUP	11	chr1	931634	chr1	931965	331	IMPRECISE
chr1	963918	963918	chr1	964528	964528	31	-1	+	-	DEL	12	chr1	963863	chr1	964471	608	PRECISE
chr1	965912	965912	chr1	966037	966037	32	-1	-	+	DUP	11	chr1	964970	chr1	965525	555	IMPRECISE
chr1	977181	977181	chr1	977227	977227	33	-1	+	-	DEL	22	chr1	977158	chr1	977206	48	IMPRECISE
chr1	1000276	1000276	chr1	1000333	1000333	34	-1	+	-	DEL	17	chr1	1000274	chr1	1000333	59	IMPRECISE
chr1	1004159	1004159	chr1	1004236	1004236	35	-1	+	-	INS	21	chr1	1004159	chr1	1004244	80	IMPRECISE
chr1	1011905	1011905	chr1	1014274	1014274	36	-1	+	-	DEL	17	chr1	1011887	chr1	1014248	2361	IMPRECISE
chr1	1016034	1016034	chr1	1016160	1016160	37	-1	+	-	DEL	10	chr1	1016037	chr1	1016162	125	IMPRECISE
chr1	1034359	1034359	chr1	1034850	1034850	38	-1	-	+	DUP	16	chr1	1034392	chr1	1035280	888	IMPRECISE
chr1	1074572	1074572	chr1	1075425	1075425	39	-1	+	-	DEL	23	chr1	1074600	chr1	1075453	853	IMPRECISE
chr1	1082637	1082637	chr1	1082781	1082781	40	-1	+	-	INS	32	chr1	1082605	chr1	1082738	144	IMPRECISE
chr1	1084586	1084586	chr1	1084627	1084627	41	-1	+	-	INS	24	chr1	1084288	chr1	1084471	183	IMPRECISE
chr1	1085018	1085018	chr1	1085100	1085100	42	-1	+	-	DEL	28	chr1	1085018	chr1	1085100	82	PRECISE
chr1	1088019	1088019	chr1	1088060	1088060	43	-1	+	-	INS	24	chr1	1087977	chr1	1088022	40	IMPRECISE
chr1	1120133	1120133	chr1	1120449	1120449	44	-1	-	+	DUP	14	chr1	1120035	chr1	1120359	324	PRECISE
chr1	1137885	1137885	chr1	1138211	1138211	45	-1	-	+	DUP	12	chr1	1137462	chr1	1137797	335	IMPRECISE
chr1	1142717	1142717	chr1	1143137	1143137	46	-1	+	-	DEL	18	chr1	1142717	chr1	1143137	420	PRECISE
chr1	1259506	1259506	chr1	1259572	1259572	47	-1	+	-	INS	13	chr1	1259520	chr1	1259583	69	IMPRECISE
chr1	1275267	1275267	chr1	1275305	1275305	48	-1	+	-	INS	16	chr1	1275290	chr1	1275328	38	IMPRECISE
chr1	1285353	1285353	chr1	1286433	1286433	49	-1	+	-	DEL	13	chr1	1285368	chr1	1286442	1074	IMPRECISE
chr1	1317635	1317635	chr1	1318266	1318266	50	-1	-	+	DUP	28	chr1	1317611	chr1	1318286	675	PRECISE
chr1	1413279	1413279	chr1	1413417	1413417	51	-1	+	-	INS	30	chr1	1413349	chr1	1413450	130	IMPRECISE
chr1	1541107	1541107	chr1	1541271	1541271	52	-1	-	+	DUP	12	chr1	1540782	chr1	1541363	581	IMPRECISE
chr1	1584758	1584758	chr1	1647690	1647690	53	-1	+	-	DEL	13	chr1	1584758	chr1	1648359	63601	IMPRECISE
chr1	1598422	1598422	chr1	1598588	1598588	54	-1	+	-	DEL	14	chr1	1598426	chr1	1598594	168	PRECISE
chr1	1649089	1649089	chr1	1649135	1649135	55	-1	+	-	DEL	23	chr1	1649075	chr1	1649125	50	PRECISE
chr1	1681044	1681044	chr1	1681091	1681091	56	-1	+	-	INS	22	chr1	1681067	chr1	1681113	50	PRECISE
chr1	1900370	1900370	chr1	1900439	1900439	57	-1	+	-	DEL	29	chr1	1900370	chr1	1900439	69	PRECISE
chr1	1910493	1910493	chr1	1910666	1910666	58	-1	+	-	DEL	11	chr1	1910474	chr1	1910649	175	IMPRECISE
chr1	1911671	1911671	chr1	1911721	1911721	59	-1	+	-	DEL	18	chr1	1911498	chr1	1911718	220	PRECISE
chr1	1912962	1912962	chr1	1913198	1913198	60	-1	-	+	DUP	13	chr1	1913160	chr1	1913612	452	IMPRECISE
chr1	1925155	1925155	chr1	1925311	1925311	61	-1	+	-	INS	12	chr1	1925157	chr1	1925306	152	PRECISE
chr1	1963068	1963068	chr1	1963103	1963103	62	-1	+	-	DEL	13	chr1	1963059	chr1	1963095	36	PRECISE
chr1	2038293	2038293	chr1	2038335	2038335	63	-1	+	-	DEL	14	chr1	2038279	chr1	2038321	42	PRECISE
chr1	2041586	2041586	chr1	2041680	2041680	64	-1	+	-	DEL	15	chr1	2041549	chr1	2041642	93	IMPRECISE
chr1	2073808	2073808	chr1	2073892	2073892	65	-1	+	-	DEL	24	chr1	2073788	chr1	2073870	82	IMPRECISE
chr1	2241116	2241116	chr1	2241155	2241155	66	-1	+	-	DEL	11	chr1	2241159	chr1	2241196	37	IMPRECISE
chr1	2324496	2324496	chr1	2324536	2324536	67	-1	+	-	INS	27	chr1	2324496	chr1	2324531	40	PRECISE
chr1	2332830	2332830	chr1	2332957	2332957	68	-1	+	-	INS	12	chr1	2332675	chr1	2332850	161	IMPRECISE
chr1	2371830	2371830	chr1	2372176	2372176	69	-1	-	+	DUP	20	chr1	2371830	chr1	2372173	343	PRECISE
chr1	2454139	2454139	chr1	2454441	2454441	70	-1	-	+	DUP	24	chr1	2454128	chr1	2454442	314	PRECISE
chr1	2566477	2566477	chr1	2566549	2566549	71	-1	+	-	INS	20	chr1	2566502	chr1	2566567	67	IMPRECISE
chr1	2583425	2583425	chr1	2588635	2588635	72	-1	-	+	DUP	11	chr1	2583408	chr1	2588658	5250	IMPRECISE
chr1	2583533	2583533	chr1	2583693	2583693	73	-1	+	-	INS	15	chr1	2583454	chr1	2583627	161	IMPRECISE
chr1	2584809	2584809	chr1	2589441	2589441	74	-1	-	+	DUP	13	chr1	2584492	chr1	2589815	5323	IMPRECISE
chr1	2586550	2586550	chr1	2586828	2586828	75	-1	+	-	DEL	15	chr1	2586605	chr1	2586882	277	IMPRECISE
chr1	2714762	2714762	chr1	2714808	2714808	76	-1	+	-	DEL	22	chr1	2714760	chr1	2714806	46	PRECISE
chr1	2765784	2765784	chr1	2766309	2766309	77	-1	-	+	DUP	18	chr1	2765350	chr1	2766309	959	IMPRECISE
chr1	2776190	2776190	chr1	2777223	2777223	78	-1	+	-	INS	12	chr1	2775802	chr1	2776370	595	IMPRECISE
chr1	2779759	2779759	chr1	2779805	2779805	79	-1	+	-	INS	12	chr1	2779751	chr1	2779807	49	IMPRECISE
chr1	2866138	2866138	chr1	2866284	2866284	80	-1	+	-	DEL	37	chr1	2866138	chr1	2866238	100	IMPRECISE
chr1	2876566	2876566	chr1	2876687	2876687	81	-1	+	-	DEL	27	chr1	2876585	chr1	2876704	119	PRECISE
chr1	2891114	2891114	chr1	2891173	2891173	82	-1	+	-	DEL	26	chr1	2891127	chr1	2891193	66	PRECISE
chr1	2893652	2893652	chr1	2893860	2893860	83	-1	+	-	DEL	28	chr1	2893458	chr1	2893649	191	IMPRECISE
chr1	2933137	2933137	chr1	2934396	2934396	84	-1	+	-	INS	10	chr1	2933218	chr1	2933800	597	IMPRECISE
chr1	3028041	3028041	chr1	3028082	3028082	85	-1	+	-	INS	24	chr1	3028041	chr1	3028078	39	PRECISE
chr1	3092258	3092258	chr1	3092665	3092665	86	-1	+	-	INS	20	chr1	3092763	chr1	3092997	234	IMPRECISE
chr1	3097759	3097759	chr1	3098524	3098524	87	-1	-	+	DUP	32	chr1	3097535	chr1	3098524	989	IMPRECISE
chr1	3177309	3177309	chr1	3178156	3178156	88	-1	+	-	INS	11	chr1	3177287	chr1	3178142	853	IMPRECISE
chr1	3204191	3204191	chr1	3204334	3204334	89	-1	+	-	DEL	15	chr1	3204192	chr1	3204337	145	IMPRECISE
chr1	3215825	3215825	chr1	3216558	3216558	90	-1	+	-	DEL	26	chr1	3216377	chr1	3217046	669	IMPRECISE
chr1	3215869	3215869	chr1	3215991	3215991	91	-1	+	-	DEL	26	chr1	3215868	chr1	3216467	599	IMPRECISE
chr1	3268091	3268091	chr1	3268737	3268737	92	-1	+	-	INS	17	chr1	3268087	chr1	3268762	677	IMPRECISE
chr1	3344786	3344786	chr1	3344936	3344936	93	-1	+	-	INS	28	chr1	3344748	chr1	3344895	151	IMPRECISE
chr1	3418555	3418555	chr1	3418652	3418652	94	-1	-	+	DUP	12	chr1	3418555	chr1	3418678	123	PRECISE
chr1	3495363	3495363	chr1	3495449	3495449	95	-1	+	-	INS	15	chr1	3495376	chr1	3495466	90	IMPRECISE
chr1	3499826	3499826	chr1	3500496	3500496	96	-1	-	+	DUP	15	chr1	3499826	chr1	3500496	670	PRECISE
chr1	3508411	3508411	chr1	3508444	3508444	97	-1	+	-	DEL	13	chr1	3508368	chr1	3508429	61	IMPRECISE
chr1	3557089	3557089	chr1	3557125	3557125	98	-1	+	-	DEL	26	chr1	3557081	chr1	3557117	36	PRECISE
chr1	3560133	3560133	chr1	3560333	3560333	99	-1	+	-	DEL	23	chr1	3560143	chr1	3560348	205	PRECISE
chr1	3737092	3737092	chr1	3737142	3737142	100	-1	+	-	INS	31	chr1	3737069	chr1	3737120	47	IMPRECISE
chr1	3748991	3748991	chr1	3749046	3749046	101	-1	+	-	INS	38	chr1	3748990	chr1	3749067	55	IMPRECISE
chr1	3785164	3785164	chr1	3785424	3785424	102	-1	+	-	INS	18	chr1	3785200	chr1	3785461	260	IMPRECISE
chr1	3808441	3808441	chr1	3808532	3808532	103	-1	+	-	DEL	33	chr1	3808470	chr1	3808561	91	IMPRECISE
chr1	3845268	3845268	chr1	3995269	3995269	104	-1	+	-	DEL	31	chr1	3845269	chr1	3995269	150000	PRECISE
chr1	4076945	4076945	chr1	4077129	4077129	105	-1	+	-	INS	17	chr1	4076973	chr1	4077165	193	IMPRECISE
chr1	4137914	4137914	chr1	4138087	4138087	106	-1	-	+	DUP	10	chr1	4137352	chr1	4138284	932	IMPRECISE
chr1	4196686	4196686	chr1	4197024	4197024	107	-1	-	+	DUP	12	chr1	4196400	chr1	4196724	324	IMPRECISE
chr1	4204486	4204486	chr1	4204982	4204982	108	-1	-	+	DUP	16	chr1	4204486	chr1	4204813	327	IMPRECISE
chr1	4222771	4222771	chr1	4223083	4223083	109	-1	+	-	INS	16	chr1	4222764	chr1	4223078	310	IMPRECISE
chr1	4288464	4288464	chr1	4288782	4288782	110	-1	+	-	INS	20	chr1	4288464	chr1	4288774	314	PRECISE
chr1	4396550	4396550	chr1	4397197	4397197	111	-1	+	-	INS	15	chr1	4396578	chr1	4397205	636	IMPRECISE
chr1	4480340	4480340	chr1	4480410	4480410	112	-1	+	-	DEL	31	chr1	4480340	chr1	4480410	70	PRECISE
chr1	4603744	4603744	chr1	4603882	4603882	113	-1	+	-	INS	20	chr1	4603749	chr1	4603886	135	PRECISE
chr1	4692891	4692891	chr1	4692924	4692924	114	-1	+	-	INS	15	chr1	4692841	chr1	4692921	53	IMPRECISE
chr1	4709307	4709307	chr1	4709347	4709347	115	-1	+	-	DEL	21	chr1	4709358	chr1	4709403	45	PRECISE
chr1	4709627	4709627	chr1	4709670	4709670	116	-1	+	-	DEL	22	chr1	4709655	chr1	4709700	45	PRECISE
chr1	4726305	4726305	chr1	4726357	4726357	117	-1	+	-	INS	25	chr1	4726260	chr1	4726314	52	IMPRECISE
chr1	4726589	4726589	chr1	4726620	4726620	118	-1	+	-	DEL	15	chr1	4726621	chr1	4726652	31	IMPRECISE
chr1	4789644	4789644	chr1	4789676	4789676	119	-1	+	-	INS	21	chr1	4789649	chr1	4789680	32	PRECISE
chr1	4800448	4800448	chr1	4800622	4800622	120	-1	+	-	INS	28	chr1	4800435	chr1	4800611	176	PRECISE
chr1	4999450	4999450	chr1	4999711	4999711	121	-1	-	+	DUP	20	chr1	4999449	chr1	4999742	293	IMPRECISE
chr1	5135769	5135769	chr1	5135866	5135866	122	-1	+	-	INS	24	chr1	5135770	chr1	5135868	97	PRECISE
chr1	5220233	5220233	chr1	5220385	5220385	123	-1	+	-	DUP/INS	11	chr1	5220232	chr1	5220395	645	PRECISE
chr1	5220360	5220360	chr1	5220993	5220993	124	-1	+	-	INS	10	chr1	5220353	chr1	5220994	649	IMPRECISE
chr1	5285351	5285351	chr1	5285390	5285390	125	-1	+	-	INS	23	chr1	5285301	chr1	5285348	37	PRECISE
chr1	5306682	5306682	chr1	5306751	5306751	126	-1	+	-	DEL	23	chr1	5306676	chr1	5306741	65	PRECISE
chr1	5364064	5364064	chr1	5364167	5364167	127	-1	+	-	DEL	22	chr1	5364070	chr1	5364172	102	PRECISE
chr1	5394189	5394189	chr1	5394427	5394427	128	-1	+	-	INS	14	chr1	5394178	chr1	5394415	241	IMPRECISE
chr1	5447245	5447245	chr1	5448244	5448244	129	-1	+	-	INS	15	chr1	5447245	chr1	5451645	4399	IMPRECISE
chr1	5653349	5653349	chr1	5653409	5653409	130	-1	+	-	INS	26	chr1	5653349	chr1	5653410	65	PRECISE
chr1	5715916	5715916	chr1	5715961	5715961	131	-1	+	-	DEL	12	chr1	5715902	chr1	5715945	43	PRECISE
chr1	5761803	5761803	chr1	5761875	5761875	132	-1	+	-	INS	18	chr1	5761803	chr1	5761898	76	IMPRECISE
chr1	5804169	5804169	chr1	5804270	5804270	133	-1	+	-	DEL	12	chr1	5804156	chr1	5804249	93	IMPRECISE
chr1	5862923	5862923	chr1	5863366	5863366	134	-1	+	-	INS	32	chr1	5862934	chr1	5863365	442	IMPRECISE
chr1	5871463	5871463	chr1	5871496	5871496	135	-1	+	-	INS	13	chr1	5871465	chr1	5871498	31	PRECISE
chr1	5889903	5889903	chr1	5890269	5890269	136	-1	+	-	INS	13	chr1	5889883	chr1	5890265	369	IMPRECISE
chr1	5892388	5892388	chr1	5893204	5893204	137	-1	+	-	INS	14	chr1	5892328	chr1	5893132	801	IMPRECISE
chr1	6037990	6037990	chr1	6039607	6039607	138	-1	+	-	INS	11	chr1	6037952	chr1	6039161	1209	IMPRECISE
chr1	6065959	6065959	chr1	6066392	6066392	139	-1	+	-	DEL	17	chr1	6065959	chr1	6066416	457	IMPRECISE
chr1	6072548	6072548	chr1	6072669	6072669	140	-1	+	-	DEL	22	chr1	6072545	chr1	6072655	110	IMPRECISE
chr1	6085899	6085899	chr1	6085932	6085932	141	-1	+	-	DEL	14	chr1	6085905	chr1	6085938	33	PRECISE
chr1	6215196	6215196	chr1	6215235	6215235	142	-1	+	-	DEL	25	chr1	6215180	chr1	6215218	38	IMPRECISE
chr1	6775590	6775590	chr1	6775624	6775624	143	-1	+	-	INS	20	chr1	6775610	chr1	6775654	40	PRECISE
chr1	6858644	6858644	chr1	6858822	6858822	144	-1	+	-	DEL	42	chr1	6858644	chr1	6858823	179	PRECISE
chr1	6957534	6957534	chr1	6957565	6957565	145	-1	+	-	INS	26	chr1	6957534	chr1	6957566	32	PRECISE
chr1	6997622	6997622	chr1	6997821	6997821	146	-1	+	-	INS	21	chr1	6997611	chr1	6997817	200	PRECISE
chr1	7000969	7000969	chr1	7002130	7002130	147	-1	+	-	INS	20	chr1	7000972	chr1	7002188	1212	IMPRECISE
chr1	7044152	7044152	chr1	7044374	7044374	148	-1	+	-	INS	34	chr1	7044152	chr1	7044344	199	PRECISE
chr1	7174806	7174806	chr1	7174905	7174905	149	-1	+	-	DEL	24	chr1	7174774	chr1	7174909	135	IMPRECISE
chr1	7175602	7175602	chr1	7175700	7175700	150	-1	+	-	DEL	22	chr1	7175602	chr1	7175700	98	PRECISE
chr1	7517097	7517097	chr1	7517128	7517128	151	-1	+	-	DEL	19	chr1	7517097	chr1	7517131	34	PRECISE
chr1	7580269	7580269	chr1	7581770	7581770	152	-1	+	-	INS	10	chr1	7580262	chr1	7581847	1582	IMPRECISE
chr1	7608745	7608745	chr1	7608971	7608971	153	-1	+	-	DEL	29	chr1	7608739	chr1	7608966	227	PRECISE
chr1	7613272	7613272	chr1	7613304	7613304	154	-1	+	-	DEL	11	chr1	7613278	chr1	7613309	31	PRECISE
chr1	7923038	7923038	chr1	7923108	7923108	155	-1	+	-	INS	27	chr1	7923049	chr1	7923114	70	PRECISE
chr1	7924946	7924946	chr1	7925226	7925226	156	-1	+	-	DEL	30	chr1	7924953	chr1	7925232	279	PRECISE
chr1	8204013	8204013	chr1	8211395	8211395	157	-1	-	+	DUP	26	chr1	8203766	chr1	8211161	7395	IMPRECISE
chr1	8217959	8217959	chr1	8217994	8217994	158	-1	+	-	DEL	17	chr1	8217959	chr1	8217990	31	PRECISE
chr1	8277042	8277042	chr1	8277253	8277253	159	-1	+	-	INS	28	chr1	8277045	chr1	8277257	215	PRECISE
chr1	8336936	8336936	chr1	8337687	8337687	160	-1	+	-	INS	28	chr1	8336917	chr1	8337658	731	IMPRECISE
chr1	8382315	8382315	chr1	8382801	8382801	161	-1	+	-	INS	28	chr1	8382278	chr1	8382763	479	IMPRECISE
chr1	8390163	8390163	chr1	8391162	8391162	162	-1	+	-	INS	20	chr1	8391322	chr1	8391398	79	IMPRECISE
chr1	8404922	8404922	chr1	8405236	8405236	163	-1	+	-	INS	29	chr1	8404915	chr1	8405236	317	IMPRECISE
chr1	8435563	8435563	chr1	8435613	8435613	164	-1	+	-	INS	26	chr1	8435594	chr1	8435658	55	IMPRECISE
chr1	8446629	8446629	chr1	8446946	8446946	165	-1	+	-	INS	19	chr1	8446633	chr1	8446946	309	PRECISE
chr1	8561407	8561407	chr1	8561453	8561453	166	-1	+	-	INS	35	chr1	8561463	chr1	8561511	47	PRECISE
chr1	8561986	8561986	chr1	8562026	8562026	167	-1	+	-	INS	20	chr1	8561984	chr1	8562027	45	IMPRECISE
chr1	8562205	8562205	chr1	8562736	8562736	168	-1	+	-	INS	12	chr1	8562203	chr1	8562781	562	IMPRECISE
chr1	8562214	8562214	chr1	8562303	8562303	169	-1	+	-	INS	33	chr1	8562192	chr1	8562303	89	IMPRECISE
chr1	8706153	8706153	chr1	8706198	8706198	170	-1	+	-	DEL	30	chr1	8706144	chr1	8706187	43	PRECISE
chr1	8729026	8729026	chr1	8729101	8729101	171	-1	+	-	DEL	31	chr1	8729021	chr1	8729101	80	PRECISE
chr1	9189331	9189331	chr1	9189427	9189427	172	-1	+	-	INS	20	chr1	9189351	chr1	9189436	88	PRECISE
chr1	9370218	9370218	chr1	9370280	9370280	173	-1	+	-	INS	19	chr1	9370179	chr1	9370234	54	IMPRECISE
chr1	9471157	9471157	chr1	9471365	9471365	174	-1	-	+	DUP	24	chr1	9471163	chr1	9471365	202	PRECISE
chr1	9471339	9471339	chr1	9472752	9472752	175	-1	+	-	INS	18	chr1	9471313	chr1	9472704	1393	IMPRECISE
chr1	9471786	9471786	chr1	9475345	9475345	176	-1	+	+	INV	15	chr1	9471756	chr1	9475371	3615	PRECISE
chr1	9595617	9595617	chr1	9597670	9597670	177	-1	+	-	DEL	33	chr1	9595642	chr1	9597681	2039	PRECISE
chr1	9684257	9684257	chr1	9685256	9685256	178	-1	-	+	DUP	19	chr1	9683995	chr1	9684229	234	IMPRECISE
chr1	9822697	9822697	chr1	9822804	9822804	179	-1	+	-	DEL	16	chr1	9822693	chr1	9822800	107	IMPRECISE
chr1	9870200	9870200	chr1	9870349	9870349	180	-1	+	-	INS	18	chr1	9870200	chr1	9870340	140	PRECISE
chr1	10028619	10028619	chr1	10028761	10028761	181	-1	+	-	INS	25	chr1	10028619	chr1	10028759	137	PRECISE
chr1	10088415	10088415	chr1	10088447	10088447	182	-1	+	-	INS	14	chr1	10088404	chr1	10088439	31	PRECISE
chr1	10334806	10334806	chr1	10334891	10334891	183	-1	+	-	DEL	28	chr1	10334778	chr1	10334863	85	IMPRECISE
chr1	10344421	10344421	chr1	10346405	10346405	184	-1	-	-	INV	42	chr1	10344472	chr1	10346387	1915	PRECISE
chr1	10845154	10845154	chr1	10845200	10845200	185	-1	+	-	INS	11	chr1	10845173	chr1	10845225	51	IMPRECISE
chr1	10878004	10878004	chr1	10878150	10878150	186	-1	+	-	INS	26	chr1	10878000	chr1	10878121	133	IMPRECISE
chr1	11031147	11031147	chr1	11033027	11033027	187	-1	+	-	INS	17	chr1	11031146	chr1	11033050	1913	IMPRECISE
chr1	11101707	11101707	chr1	11101905	11101905	188	-1	+	-	INS	17	chr1	11101802	chr1	11102062	268	PRECISE
chr1	11129297	11129297	chr1	11129329	11129329	189	-1	+	-	INS	11	chr1	11129301	chr1	11129337	36	PRECISE
chr1	11398072	11398072	chr1	11398532	11398532	190	-1	+	-	INS	13	chr1	11398097	chr1	11398987	876	IMPRECISE
chr1	11433738	11433738	chr1	11434456	11434456	191	-1	+	-	INS	14	chr1	11433929	chr1	11435182	1256	IMPRECISE
chr1	11525227	11525227	chr1	11525283	11525283	192	-1	+	-	DEL	22	chr1	11525202	chr1	11525263	61	PRECISE
chr1	11582666	11582666	chr1	11583615	11583615	193	-1	-	+	DUP	20	chr1	11582581	chr1	11583057	476	PRECISE
chr1	11682892	11682892	chr1	11683186	11683186	194	-1	+	-	DEL	21	chr1	11682893	chr1	11683187	294	PRECISE
chr1	11701805	11701805	chr1	11701838	11701838	195	-1	+	-	INS	14	chr1	11701780	chr1	11701816	35	IMPRECISE
chr1	12625708	12625708	chr1	12626440	12626440	196	-1	+	-	INS	20	chr1	12625708	chr1	12626434	726	IMPRECISE
chr1	12849552	12849552	chr1	12849587	12849587	197	-1	+	-	DEL	27	chr1	12849549	chr1	12849591	42	PRECISE
chr1	13796650	13796650	chr1	13797339	13797339	198	-1	+	-	INS	16	chr1	13796649	chr1	13797337	692	IMPRECISE
chr1	13827977	13827977	chr1	13828159	13828159	199	-1	+	-	DEL	31	chr1	13827983	chr1	13828164	181	IMPRECISE
chr1	13984916	13984916	chr1	13985032	13985032	200	-1	+	-	INS	16	chr1	13984915	chr1	13985043	127	IMPRECISE
chr1	14172425	14172425	chr1	14172460	14172460	201	-1	+	-	INS	25	chr1	14172428	chr1	14172464	36	PRECISE
chr1	14307596	14307596	chr1	14307628	14307628	202	-1	+	-	INS	26	chr1	14307589	chr1	14307625	32	PRECISE
chr1	14819134	14819134	chr1	14819246	14819246	203	-1	-	+	DUP	11	chr1	14819166	chr1	14819292	126	IMPRECISE
chr1	14819162	14819162	chr1	14820669	14820669	204	-1	+	-	INS	16	chr1	14819161	chr1	14820646	1476	IMPRECISE
chr1	14840837	14840837	chr1	14840952	14840952	205	-1	+	-	INS	15	chr1	14840996	chr1	14841088	89	IMPRECISE
chr1	14978973	14978973	chr1	14979400	14979400	206	-1	+	-	INS	13	chr1	14978957	chr1	14979400	434	IMPRECISE
chr1	15194461	15194461	chr1	15194530	15194530	207	-1	+	-	INS	20	chr1	15194463	chr1	15194525	62	PRECISE
chr1	15362781	15362781	chr1	15362847	15362847	208	-1	+	-	INS	27	chr1	15362781	chr1	15362848	71	PRECISE
chr1	15641138	15641138	chr1	15641414	15641414	209	-1	+	-	INS	23	chr1	15641132	chr1	15641432	296	PRECISE
chr1	15714769	15714769	chr1	15714953	15714953	210	-1	+	-	INS	21	chr1	15714855	chr1	15714959	106	PRECISE
chr1	15870681	15870681	chr1	15870712	15870712	211	-1	+	-	INS	23	chr1	15870656	chr1	15870696	32	PRECISE
chr1	15926411	15926411	chr1	15926443	15926443	212	-1	+	-	DEL	22	chr1	15926414	chr1	15926447	33	PRECISE
chr1	16376520	16376520	chr1	16376595	16376595	213	-1	+	-	INS	18	chr1	16376518	chr1	16376595	77	PRECISE
chr1	16416094	16416094	chr1	16416153	16416153	214	-1	+	-	INS	24	chr1	16416094	chr1	16416151	61	PRECISE
chr1	16750708	16750708	chr1	16750851	16750851	215	-1	+	-	INS	36	chr1	16750713	chr1	16750845	129	PRECISE
chr1	16945792	16945792	chr1	16947702	16947702	216	-1	+	-	DEL	37	chr1	16945791	chr1	16947679	1888	PRECISE
chr1	16945792	16945792	chr1	17278451	17278451	217	-1	+	+	INV	16	chr1	16945793	chr1	17278451	332658	PRECISE
chr1	16947691	16947691	chr1	17278370	17278370	218	-1	-	-	INV	15	chr1	16947679	chr1	17278380	330701	PRECISE
chr1	16980459	16980459	chr1	16980500	16980500	219	-1	+	-	DEL	10	chr1	16980460	chr1	16980502	42	PRECISE
chr1	17009570	17009570	chr1	17009606	17009606	220	-1	+	-	INS	31	chr1	17009570	chr1	17009610	36	PRECISE
chr1	17027937	17027937	chr1	17027976	17027976	221	-1	+	-	INS	29	chr1	17027937	chr1	17027967	38	PRECISE
chr1	17051739	17051739	chr1	234912188	234912188	222	-1	-	-	INV	17	chr1	17051740	chr1	234912187	217860447	PRECISE
chr1	17492684	17492684	chr1	17493601	17493601	223	-1	+	-	INS	11	chr1	17492686	chr1	17493656	922	IMPRECISE
chr1	17535071	17535071	chr1	17535146	17535146	224	-1	+	-	INS	19	chr1	17535084	chr1	17535155	73	PRECISE
chr1	17567985	17567985	chr1	17568017	17568017	225	-1	+	-	INS	28	chr1	17567997	chr1	17568033	37	IMPRECISE
chr1	17615561	17615561	chr1	17615829	17615829	226	-1	-	+	DUP	11	chr1	17615547	chr1	17615830	283	PRECISE
chr1	17615811	17615811	chr1	17618532	17618532	227	-1	+	-	INS	12	chr1	17615808	chr1	17618604	2792	IMPRECISE
chr1	17619397	17619397	chr1	17619488	17619488	228	-1	+	-	INS	14	chr1	17619387	chr1	17619479	92	PRECISE
chr1	17676195	17676195	chr1	17677681	17677681	229	-1	+	-	DEL	22	chr1	17676184	chr1	17677672	1488	PRECISE
chr1	17684766	17684766	chr1	17685090	17685090	230	-1	+	-	DEL	20	chr1	17684773	chr1	17685093	320	PRECISE
chr1	17764167	17764167	chr1	17764249	17764249	231	-1	+	-	INS	20	chr1	17764176	chr1	17764253	77	PRECISE
chr1	18186161	18186161	chr1	18186369	18186369	232	-1	+	-	INS	28	chr1	18186161	chr1	18186363	198	PRECISE
chr1	18195131	18195131	chr1	18195200	18195200	233	-1	+	-	INS	23	chr1	18195131	chr1	18195200	72	PRECISE
chr1	18376084	18376084	chr1	18376311	18376311	234	-1	-	+	DUP	14	chr1	18376106	chr1	18376354	248	IMPRECISE
chr1	18503882	18503882	chr1	18503915	18503915	235	-1	+	-	INS	35	chr1	18503882	chr1	18503910	41	PRECISE
chr1	18534866	18534866	chr1	18534899	18534899	236	-1	+	-	INS	20	chr1	18534876	chr1	18534913	36	PRECISE
chr1	18685855	18685855	chr1	18685903	18685903	237	-1	+	-	INS	23	chr1	18685847	chr1	18685896	42	PRECISE
chr1	18792573	18792573	chr1	18792644	18792644	238	-1	+	-	INS	24	chr1	18792574	chr1	18792637	61	IMPRECISE
chr1	19151945	19151945	chr1	19152205	19152205	239	-1	+	-	DEL	30	chr1	19151962	chr1	19152217	255	IMPRECISE
chr1	19252243	19252243	chr1	19252646	19252646	240	-1	+	-	INS	14	chr1	19252292	chr1	19253080	778	IMPRECISE
chr1	19386758	19386758	chr1	19387030	19387030	241	-1	-	+	DUP	11	chr1	19386914	chr1	19387180	266	IMPRECISE
chr1	19387579	19387579	chr1	19389764	19389764	242	-1	+	-	INS	11	chr1	19387809	chr1	19389577	1783	IMPRECISE
chr1	19724708	19724708	chr1	19724749	19724749	243	-1	+	-	DEL	30	chr1	19724712	chr1	19724752	40	PRECISE
chr1	19761428	19761428	chr1	19761594	19761594	244	-1	+	-	DEL	24	chr1	19761428	chr1	19761594	166	PRECISE
chr1	19798359	19798359	chr1	19798390	19798390	245	-1	+	-	DEL	13	chr1	19798359	chr1	19798390	31	PRECISE
chr1	20259392	20259392	chr1	20259717	20259717	246	-1	+	-	INS	28	chr1	20259424	chr1	20259744	322	PRECISE
chr1	20396155	20396155	chr1	20396188	20396188	247	-1	+	-	DEL	40	chr1	20396179	chr1	20396211	32	PRECISE
chr1	20708954	20708954	chr1	20709418	20709418	248	-1	+	-	INS	25	chr1	20708962	chr1	20709404	451	PRECISE
chr1	20789988	20789988	chr1	20790225	20790225	249	-1	+	-	INS	23	chr1	20790034	chr1	20790952	935	IMPRECISE
chr1	20913600	20913600	chr1	20913656	20913656	250	-1	+	-	DEL	19	chr1	20913608	chr1	20913666	58	PRECISE
chr1	20926167	20926167	chr1	20926199	20926199	251	-1	+	-	INS	14	chr1	20926124	chr1	20926156	31	IMPRECISE
chr1	20934879	20934879	chr1	20934924	20934924	252	-1	+	-	INS	19	chr1	20934893	chr1	20934928	34	PRECISE
chr1	20949979	20949979	chr1	20950257	20950257	253	-1	-	+	DUP	12	chr1	20949978	chr1	20950257	279	PRECISE
chr1	20950256	20950256	chr1	20951521	20951521	254	-1	+	-	INS	18	chr1	20950257	chr1	20951519	1267	IMPRECISE
chr1	20952488	20952488	chr1	20952575	20952575	255	-1	+	-	DEL	17	chr1	20952497	chr1	20952573	76	PRECISE
chr1	21308090	21308090	chr1	21308151	21308151	256	-1	+	-	DEL	18	chr1	21308063	chr1	21308124	61	PRECISE
chr1	21315540	21315540	chr1	21315594	21315594	257	-1	+	-	INS	26	chr1	21315547	chr1	21315607	60	PRECISE
chr1	21506572	21506572	chr1	21506779	21506779	258	-1	+	-	INS	17	chr1	21506464	chr1	21506675	203	IMPRECISE
chr1	21713449	21713449	chr1	21713799	21713799	259	-1	+	-	INS	18	chr1	21713463	chr1	21713751	289	IMPRECISE
chr1	21714767	21714767	chr1	21714814	21714814	260	-1	+	-	DEL	11	chr1	21714779	chr1	21714823	44	IMPRECISE
chr1	21715097	21715097	chr1	21715268	21715268	261	-1	+	-	DEL	14	chr1	21715552	chr1	21715678	126	IMPRECISE
chr1	21745000	21745000	chr1	21745035	21745035	262	-1	+	-	INS	18	chr1	21744995	chr1	21745036	45	PRECISE
chr1	21786415	21786415	chr1	21786682	21786682	263	-1	+	-	DEL	39	chr1	21786419	chr1	21786691	272	PRECISE
chr1	21787744	21787744	chr1	21787808	21787808	264	-1	+	-	DEL	38	chr1	21787744	chr1	21787808	64	PRECISE
chr1	21986832	21986832	chr1	21986892	21986892	265	-1	+	-	INS	21	chr1	21986832	chr1	21986895	64	PRECISE
chr1	22144625	22144625	chr1	22144759	22144759	266	-1	+	-	DEL	20	chr1	22144581	chr1	22144723	142	IMPRECISE
chr1	22286333	22286333	chr1	22286381	22286381	267	-1	+	-	DEL	25	chr1	22286376	chr1	22286425	49	IMPRECISE
chr1	22904429	22904429	chr1	22904585	22904585	268	-1	-	+	DUP	11	chr1	22904283	chr1	22904629	346	IMPRECISE
chr1	22904662	22904662	chr1	22905961	22905961	269	-1	+	-	INS	20	chr1	22904475	chr1	22905806	1325	PRECISE
chr1	22926100	22926100	chr1	22926197	22926197	270	-1	+	-	DEL	18	chr1	22926106	chr1	22926198	92	PRECISE
chr1	23081311	23081311	chr1	23081934	23081934	271	-1	+	-	INS	11	chr1	23081323	chr1	23081940	623	IMPRECISE
chr1	23276945	23276945	chr1	23277190	23277190	272	-1	+	-	INS	27	chr1	23276946	chr1	23277201	259	PRECISE
chr1	23603557	23603557	chr1	23603822	23603822	273	-1	-	+	DUP	22	chr1	23603557	chr1	23603844	287	IMPRECISE
chr1	23718808	23718808	chr1	23719163	23719163	274	-1	-	+	DUP	18	chr1	23718825	chr1	23719255	430	IMPRECISE
chr1	23718901	23718901	chr1	23720269	23720269	275	-1	-	+	DUP	17	chr1	23718825	chr1	23719307	482	PRECISE
chr1	23821727	23821727	chr1	23821789	23821789	276	-1	+	-	INS	25	chr1	23821744	chr1	23821802	65	PRECISE
chr1	23981142	23981142	chr1	23981491	23981491	277	-1	+	-	INS	29	chr1	23981142	chr1	23981477	341	PRECISE
chr1	24037514	24037514	chr1	24037608	24037608	278	-1	+	-	INS	25	chr1	24037420	chr1	24037514	95	IMPRECISE
chr1	24165121	24165121	chr1	24165179	24165179	279	-1	+	-	INS	30	chr1	24165190	chr1	24165225	35	IMPRECISE
chr1	24226311	24226311	chr1	24226435	24226435	280	-1	+	-	INS	26	chr1	24226300	chr1	24226444	130	IMPRECISE
chr1	24262293	24262293	chr1	24262339	24262339	281	-1	+	-	DEL	14	chr1	24262308	chr1	24262355	47	IMPRECISE
chr1	24374688	24374688	chr1	24374722	24374722	282	-1	+	-	DEL	16	chr1	24374668	chr1	24374701	33	PRECISE
chr1	24402992	24402992	chr1	24403306	24403306	283	-1	+	-	DEL	24	chr1	24402997	chr1	24403311	314	PRECISE
chr1	24545765	24545765	chr1	24545808	24545808	284	-1	+	-	INS	19	chr1	24545773	chr1	24545812	40	PRECISE
chr1	24671477	24671477	chr1	24671749	24671749	285	-1	+	-	INS	20	chr1	24671478	chr1	24671748	268	IMPRECISE
chr1	25056789	25056789	chr1	25057111	25057111	286	-1	+	-	INS	11	chr1	25056808	chr1	25057118	317	IMPRECISE
chr1	25126321	25126321	chr1	25126491	25126491	287	-1	+	-	DEL	17	chr1	25126320	chr1	25126490	170	IMPRECISE
chr1	25158697	25158697	chr1	25161515	25161515	288	-1	+	-	DEL	50	chr1	25158698	chr1	25161518	2820	PRECISE
chr1	25371422	25371422	chr1	25371600	25371600	289	-1	+	-	INS	10	chr1	25371417	chr1	25371568	165	IMPRECISE
chr1	25380744	25380744	chr1	25380976	25380976	290	-1	+	-	INS	13	chr1	25380763	chr1	25381056	295	IMPRECISE
chr1	25435366	25435366	chr1	25435409	25435409	291	-1	+	-	INS	18	chr1	25435356	chr1	25435407	43	IMPRECISE
chr1	25438328	25438328	chr1	25438364	25438364	292	-1	+	-	INS	27	chr1	25438328	chr1	25438363	35	PRECISE
chr1	25732107	25732107	chr1	25732216	25732216	293	-1	+	-	INS	29	chr1	25732107	chr1	25732207	107	PRECISE
chr1	25789279	25789279	chr1	25789313	25789313	294	-1	+	-	INS	47	chr1	25789287	chr1	25789325	33	PRECISE
chr1	25855966	25855966	chr1	25856988	25856988	295	-1	+	-	INS	27	chr1	25855992	chr1	25856978	995	IMPRECISE
chr1	26094384	26094384	chr1	26094433	26094433	296	-1	+	-	INS	20	chr1	26094385	chr1	26094433	48	PRECISE
chr1	26094752	26094752	chr1	26094841	26094841	297	-1	+	-	INS	18	chr1	26094756	chr1	26094847	97	PRECISE
chr1	26532971	26532971	chr1	26533018	26533018	298	-1	+	-	INS	24	chr1	26532978	chr1	26533034	47	PRECISE
chr1	26696193	26696193	chr1	26696377	26696377	299	-1	+	-	INS	12	chr1	26696193	chr1	26696379	182	IMPRECISE
chr1	26968113	26968113	chr1	26972924	26972924	300	-1	+	+	INV	18	chr1	26968113	chr1	26972975	4862	IMPRECISE
chr1	27145170	27145170	chr1	27145282	27145282	301	-1	+	-	INS	20	chr1	27145226	chr1	27145324	98	IMPRECISE
chr1	27230527	27230527	chr1	27230845	27230845	302	-1	+	-	INS	19	chr1	27230535	chr1	27230852	327	PRECISE
chr1	27356979	27356979	chr1	27357698	27357698	303	-1	+	-	INS	30	chr1	27356986	chr1	27357706	723	PRECISE
chr1	27412969	27412969	chr1	27414055	27414055	304	-1	+	-	INS	20	chr1	27412991	chr1	27414172	1195	IMPRECISE
chr1	27433123	27433123	chr1	27435871	27435871	305	-1	+	-	INS	13	chr1	27433707	chr1	27434923	1227	IMPRECISE
chr1	27433597	27433597	chr1	27433762	27433762	306	-1	-	+	DUP	19	chr1	27433596	chr1	27433753	157	PRECISE
chr1	27433680	27433680	chr1	27434868	27434868	307	-1	+	-	INS	10	chr1	27433679	chr1	27434837	1176	IMPRECISE
chr1	27995482	27995482	chr1	27995517	27995517	308	-1	+	-	DEL	26	chr1	27995514	chr1	27995550	36	PRECISE
chr1	28180190	28180190	chr1	28180760	28180760	309	-1	+	-	DEL	18	chr1	28180117	chr1	28180686	569	IMPRECISE
chr1	28204945	28204945	chr1	28206340	28206340	310	-1	+	-	INS	23	chr1	28204983	chr1	28206375	1403	IMPRECISE
chr1	28247805	28247805	chr1	28248111	28248111	311	-1	+	-	DEL	19	chr1	28247807	chr1	28248116	309	PRECISE
chr1	29261945	29261945	chr1	29261982	29261982	312	-1	+	-	INS	20	chr1	29261955	chr1	29261999	42	PRECISE
chr1	29426841	29426841	chr1	29427840	29427840	313	-1	+	-	INS	24	chr1	29426838	chr1	29427165	329	IMPRECISE
chr1	29720839	29720839	chr1	30878516	30878516	314	-1	-	+	DUP	15	chr1	29720839	chr1	30878517	1157678	PRECISE
chr1	29720840	29720840	chr1	29721707	29721707	315	-1	+	+	INV	15	chr1	29720840	chr1	29721707	867	PRECISE
chr1	29720983	29720983	chr1	30878511	30878511	316	-1	-	-	INV	10	chr1	29720840	chr1	30878814	1157974	IMPRECISE
chr1	29721708	29721708	chr1	30878815	30878815	317	-1	+	-	DEL	20	chr1	29721708	chr1	30878814	1157106	PRECISE
chr1	29780287	29780287	chr1	29780326	29780326	318	-1	+	-	INS	20	chr1	29780304	chr1	29780343	37	PRECISE
chr1	29845242	29845242	chr1	29845294	29845294	319	-1	+	-	INS	25	chr1	29845236	chr1	29845287	52	PRECISE
chr1	30151020	30151020	chr1	30151073	30151073	320	-1	+	-	DEL	20	chr1	30151011	chr1	30151062	51	PRECISE
chr1	30160591	30160591	chr1	30160628	30160628	321	-1	+	-	INS	25	chr1	30160591	chr1	30160628	37	PRECISE
chr1	30196716	30196716	chr1	30197097	30197097	322	-1	+	-	INS	15	chr1	30196700	chr1	30197090	381	IMPRECISE
chr1	30200133	30200133	chr1	30200330	30200330	323	-1	+	-	DEL	14	chr1	30200151	chr1	30200346	195	IMPRECISE
chr1	30244158	30244158	chr1	30244951	30244951	324	-1	-	+	DUP	25	chr1	30243950	chr1	30244649	699	IMPRECISE
chr1	30298154	30298154	chr1	30298205	30298205	325	-1	+	-	DEL	28	chr1	30298160	chr1	30298212	52	PRECISE
chr1	30378574	30378574	chr1	30378644	30378644	326	-1	+	-	INS	22	chr1	30378520	chr1	30378577	50	IMPRECISE
chr1	30569449	30569449	chr1	30569623	30569623	327	-1	+	-	INS	21	chr1	30569451	chr1	30569622	154	PRECISE
chr1	30774253	30774253	chr1	30774324	30774324	328	-1	+	-	INS	24	chr1	30774235	chr1	30774309	71	PRECISE
chr1	30838471	30838471	chr1	30838536	30838536	329	-1	+	-	INS	20	chr1	30838451	chr1	30838512	66	IMPRECISE
chr1	30848606	30848606	chr1	30848654	30848654	330	-1	+	-	DEL	15	chr1	30848628	chr1	30848679	51	PRECISE
chr1	30878514	30878514	chr1	30880230	30880230	331	-1	+	-	INS	10	chr1	30878516	chr1	30880180	1663	IMPRECISE
chr1	30961629	30961629	chr1	30961720	30961720	332	-1	+	-	INS	30	chr1	30961687	chr1	30961803	112	PRECISE
chr1	31124353	31124353	chr1	31124802	31124802	333	-1	-	+	DUP	13	chr1	31124323	chr1	31124802	479	IMPRECISE
chr1	31128440	31128440	chr1	31129439	31129439	334	-1	+	-	INS	18	chr1	31128103	chr1	31128643	536	IMPRECISE
chr1	31205220	31205220	chr1	31207873	31207873	335	-1	+	-	INS	19	chr1	31205194	chr1	31207791	2577	IMPRECISE
chr1	31308410	31308410	chr1	31308477	31308477	336	-1	+	-	INS	49	chr1	31308376	chr1	31308450	66	PRECISE
chr1	31335086	31335086	chr1	31335120	31335120	337	-1	+	-	INS	20	chr1	31335086	chr1	31335121	32	PRECISE
chr1	31445117	31445117	chr1	31445161	31445161	338	-1	+	-	DEL	21	chr1	31445125	chr1	31445163	38	PRECISE
chr1	31649754	31649754	chr1	31649883	31649883	339	-1	+	-	DEL	15	chr1	31649758	chr1	31649886	128	PRECISE
chr1	31818399	31818399	chr1	31818454	31818454	340	-1	+	-	INS	40	chr1	31818393	chr1	31818446	53	PRECISE
chr1	31904591	31904591	chr1	31905080	31905080	341	-1	-	+	DUP	14	chr1	31904591	chr1	31905080	489	PRECISE
chr1	32272993	32272993	chr1	32273284	32273284	342	-1	+	-	INS	13	chr1	32272996	chr1	32273285	291	IMPRECISE
chr1	33005356	33005356	chr1	33005577	33005577	343	-1	+	-	INS	16	chr1	33005343	chr1	33005567	228	PRECISE
chr1	33108389	33108389	chr1	33109410	33109410	344	-1	+	-	INS	27	chr1	33108389	chr1	33109410	1021	IMPRECISE
chr1	33439908	33439908	chr1	33440036	33440036	345	-1	+	-	DEL	30	chr1	33439893	chr1	33440018	125	PRECISE
chr1	33518097	33518097	chr1	33518194	33518194	346	-1	+	-	INS	21	chr1	33518048	chr1	33518148	101	IMPRECISE
chr1	33652423	33652423	chr1	33654127	33654127	347	-1	+	-	INS	38	chr1	33652421	chr1	33654098	1685	IMPRECISE
chr1	34330505	34330505	chr1	34330714	34330714	348	-1	+	-	INS	15	chr1	34330513	chr1	34330732	209	IMPRECISE
chr1	34454614	34454614	chr1	34454651	34454651	349	-1	+	-	DEL	29	chr1	34454614	chr1	34454656	42	PRECISE
chr1	34789462	34789462	chr1	34789506	34789506	350	-1	+	-	INS	35	chr1	34789498	chr1	34789522	50	IMPRECISE
chr1	34854266	34854266	chr1	34854302	34854302	351	-1	+	-	INS	20	chr1	34854292	chr1	34854330	37	PRECISE
chr1	35101422	35101422	chr1	35111978	35111978	352	-1	+	-	DEL	34	chr1	35101422	chr1	35111976	10554	PRECISE
chr1	35243218	35243218	chr1	35243280	35243280	353	-1	+	-	DEL	22	chr1	35243226	chr1	35243288	62	PRECISE
chr1	35622362	35622362	chr1	35622734	35622734	354	-1	-	+	DUP	28	chr1	35622361	chr1	35622734	373	PRECISE
chr1	35627127	35627127	chr1	35627446	35627446	355	-1	+	-	DEL	23	chr1	35627131	chr1	35627452	321	PRECISE
chr1	35726168	35726168	chr1	35726387	35726387	356	-1	+	-	INS	19	chr1	35725861	chr1	35726069	213	IMPRECISE
chr1	36676309	36676309	chr1	36676406	36676406	357	-1	+	-	INS	35	chr1	36676302	chr1	36676406	97	PRECISE
chr1	36733250	36733250	chr1	36733475	36733475	358	-1	+	-	DEL	31	chr1	36733250	chr1	36733475	225	PRECISE
chr1	36749224	36749224	chr1	36749274	36749274	359	-1	+	-	DEL	27	chr1	36749238	chr1	36749289	51	PRECISE
chr1	36868818	36868818	chr1	36868849	36868849	360	-1	+	-	DEL	20	chr1	36868818	chr1	36868849	31	PRECISE
chr1	36872223	36872223	chr1	36872264	36872264	361	-1	+	-	INS	37	chr1	36872159	chr1	36872223	59	IMPRECISE
chr1	37009555	37009555	chr1	37009626	37009626	362	-1	+	-	DEL	23	chr1	37009600	chr1	37009667	67	PRECISE
chr1	37010443	37010443	chr1	37010571	37010571	363	-1	+	-	INS	23	chr1	37010552	chr1	37010661	110	IMPRECISE
chr1	37154333	37154333	chr1	37154673	37154673	364	-1	-	+	DUP	13	chr1	37154072	chr1	37154377	305	IMPRECISE
chr1	37206253	37206253	chr1	37206332	37206332	365	-1	+	-	DEL	42	chr1	37206236	chr1	37206316	80	PRECISE
chr1	37215810	37215810	chr1	37216126	37216126	366	-1	+	-	INS	31	chr1	37215810	chr1	37216143	333	PRECISE
chr1	37259437	37259437	chr1	37260257	37260257	367	-1	+	-	INS	21	chr1	37259405	chr1	37260189	788	IMPRECISE
chr1	37568450	37568450	chr1	37568564	37568564	368	-1	+	-	INS	23	chr1	37568460	chr1	37568574	111	IMPRECISE
chr1	37593874	37593874	chr1	37594139	37594139	369	-1	+	-	INS	18	chr1	37593869	chr1	37594125	245	IMPRECISE
chr1	37816481	37816481	chr1	37816719	37816719	370	-1	+	-	DEL	35	chr1	37816481	chr1	37816719	238	PRECISE
chr1	37911786	37911786	chr1	37912439	37912439	371	-1	+	-	INS	22	chr1	37911788	chr1	37912481	704	IMPRECISE
chr1	38000830	38000830	chr1	38000863	38000863	372	-1	+	-	INS	14	chr1	38000829	chr1	38000865	32	PRECISE
chr1	38077349	38077349	chr1	38077421	38077421	373	-1	+	-	DEL	25	chr1	38077349	chr1	38077420	71	PRECISE
chr1	38208239	38208239	chr1	38208393	38208393	374	-1	+	-	DEL	24	chr1	38208248	chr1	38208411	163	PRECISE
chr1	38219319	38219319	chr1	38219352	38219352	375	-1	+	-	DEL	23	chr1	38219332	chr1	38219363	31	PRECISE
chr1	38241386	38241386	chr1	38243804	38243804	376	-1	+	-	INS	36	chr1	38241392	chr1	38243822	2426	IMPRECISE
chr1	38432291	38432291	chr1	38433780	38433780	377	-1	+	-	INS	26	chr1	38432782	chr1	38433102	326	PRECISE
chr1	38950738	38950738	chr1	38950811	38950811	378	-1	+	-	INS	30	chr1	38950740	chr1	38950814	73	PRECISE
chr1	39195276	39195276	chr1	39195312	39195312	379	-1	+	-	INS	14	chr1	39195296	chr1	39195364	52	IMPRECISE
chr1	39411427	39411427	chr1	39411506	39411506	380	-1	-	+	DUP	12	chr1	39411425	chr1	39411615	190	IMPRECISE
chr1	39411525	39411525	chr1	39413518	39413518	381	-1	+	-	INS	21	chr1	39411522	chr1	39413517	1989	IMPRECISE
chr1	39510204	39510204	chr1	39510409	39510409	382	-1	+	-	INS	34	chr1	39510204	chr1	39510417	197	PRECISE
chr1	39700180	39700180	chr1	39700326	39700326	383	-1	+	-	INS	25	chr1	39700328	chr1	39700610	283	IMPRECISE
chr1	39700497	39700497	chr1	39700538	39700538	384	-1	+	-	DEL	13	chr1	39700497	chr1	39700536	39	PRECISE
chr1	39970210	39970210	chr1	39970668	39970668	385	-1	-	+	DUP	37	chr1	39969805	chr1	39970667	862	IMPRECISE
chr1	40130160	40130160	chr1	40130505	40130505	386	-1	+	-	INS	21	chr1	40130161	chr1	40130510	343	PRECISE
chr1	40378769	40378769	chr1	40378817	40378817	387	-1	+	-	DEL	23	chr1	40378761	chr1	40378809	48	PRECISE
chr1	40474066	40474066	chr1	40474189	40474189	388	-1	+	-	DEL	14	chr1	40474083	chr1	40474206	123	IMPRECISE
chr1	40516087	40516087	chr1	40516203	40516203	389	-1	+	-	INS	39	chr1	40516087	chr1	40516199	112	PRECISE
chr1	40598327	40598327	chr1	40598392	40598392	390	-1	+	-	INS	25	chr1	40598282	chr1	40598342	60	IMPRECISE
chr1	41108444	41108444	chr1	41108547	41108547	391	-1	+	-	DEL	31	chr1	41108449	chr1	41108555	106	PRECISE
chr1	41150961	41150961	chr1	41151001	41151001	392	-1	+	-	DEL	41	chr1	41150967	chr1	41151004	37	PRECISE
chr1	41283142	41283142	chr1	41283188	41283188	393	-1	+	-	DEL	17	chr1	41283096	chr1	41283137	41	IMPRECISE
chr1	41518791	41518791	chr1	41518831	41518831	394	-1	+	-	INS	13	chr1	41518791	chr1	41518825	32	PRECISE
chr1	41726615	41726615	chr1	41726649	41726649	395	-1	+	-	INS	31	chr1	41726632	chr1	41726667	34	PRECISE
chr1	41795109	41795109	chr1	41795172	41795172	396	-1	+	-	DEL	26	chr1	41795090	chr1	41795150	60	IMPRECISE
chr1	41835544	41835544	chr1	41835594	41835594	397	-1	+	-	INS	18	chr1	41835544	chr1	41835596	50	PRECISE
chr1	41847862	41847862	chr1	41848053	41848053	398	-1	+	-	INS	24	chr1	41847881	chr1	41848072	201	PRECISE
chr1	41890928	41890928	chr1	41891413	41891413	399	-1	+	-	INS	23	chr1	41890922	chr1	41891413	480	PRECISE
chr1	41891955	41891955	chr1	41891992	41891992	400	-1	+	-	INS	14	chr1	41891966	chr1	41892011	42	IMPRECISE
chr1	42010213	42010213	chr1	42011097	42011097	401	-1	-	+	DUP	17	chr1	42010235	chr1	42011244	1009	IMPRECISE
chr1	42027433	42027433	chr1	42027468	42027468	402	-1	+	-	INS	16	chr1	42027418	chr1	42027454	34	PRECISE
chr1	42101235	42101235	chr1	42101317	42101317	403	-1	+	-	DEL	28	chr1	42101221	chr1	42101304	83	PRECISE
chr1	42290408	42290408	chr1	42290440	42290440	404	-1	+	-	DEL	15	chr1	42290434	chr1	42290469	35	PRECISE
chr1	42575849	42575849	chr1	42575909	42575909	405	-1	+	-	INS	30	chr1	42575859	chr1	42575924	67	PRECISE
chr1	42632798	42632798	chr1	42633007	42633007	406	-1	+	-	DEL	30	chr1	42632817	chr1	42633027	210	PRECISE
chr1	42743186	42743186	chr1	42743501	42743501	407	-1	+	-	DEL	27	chr1	42743186	chr1	42743501	315	PRECISE
chr1	42789767	42789767	chr1	42789864	42789864	408	-1	+	-	INS	55	chr1	42789768	chr1	42789857	92	PRECISE
chr1	42832813	42832813	chr1	42832849	42832849	409	-1	+	-	INS	49	chr1	42832813	chr1	42832848	35	PRECISE
chr1	43001368	43001368	chr1	43001438	43001438	410	-1	+	-	INS	34	chr1	43001369	chr1	43001435	65	PRECISE
chr1	43188332	43188332	chr1	43188465	43188465	411	-1	+	-	INS	31	chr1	43188362	chr1	43188528	131	IMPRECISE
chr1	43774123	43774123	chr1	43774193	43774193	412	-1	+	-	INS	29	chr1	43774155	chr1	43774196	38	PRECISE
chr1	44059295	44059295	chr1	44059887	44059887	413	-1	+	+	INV	31	chr1	44059313	chr1	44059887	574	PRECISE
chr1	44208924	44208924	chr1	44209208	44209208	414	-1	+	-	INS	26	chr1	44208925	chr1	44209222	302	PRECISE
chr1	44370922	44370922	chr1	44371255	44371255	415	-1	+	-	DUP/INS	10	chr1	44370597	chr1	44370887	302	IMPRECISE
chr1	44371241	44371241	chr1	44371311	44371311	416	-1	+	-	DEL	13	chr1	44371248	chr1	44371319	71	PRECISE
chr1	44371835	44371835	chr1	44371874	44371874	417	-1	+	-	INS	13	chr1	44371871	chr1	44371908	35	IMPRECISE
chr1	44604739	44604739	chr1	44604784	44604784	418	-1	+	-	INS	24	chr1	44604735	chr1	44604782	44	PRECISE
chr1	44605987	44605987	chr1	44606070	44606070	419	-1	+	-	DEL	25	chr1	44605975	chr1	44606058	83	PRECISE
chr1	45078662	45078662	chr1	45078732	45078732	420	-1	+	-	INS	20	chr1	45078811	chr1	45078885	75	IMPRECISE
chr1	45203731	45203731	chr1	45203778	45203778	421	-1	+	-	INS	27	chr1	45203731	chr1	45203782	46	PRECISE
chr1	45342224	45342224	chr1	45342623	45342623	422	-1	+	-	INS	24	chr1	45342233	chr1	45342624	390	IMPRECISE
chr1	45688706	45688706	chr1	45688756	45688756	423	-1	+	-	INS	18	chr1	45688789	chr1	45689006	213	IMPRECISE
chr1	45963336	45963336	chr1	45963796	45963796	424	-1	+	-	INS	39	chr1	45963339	chr1	45964102	784	IMPRECISE
chr1	46004721	46004721	chr1	46004773	46004773	425	-1	+	-	INS	30	chr1	46004690	chr1	46004755	55	PRECISE
chr1	46168950	46168950	chr1	46169054	46169054	426	-1	-	+	DUP	17	chr1	46168950	chr1	46169054	104	PRECISE
chr1	46169039	46169039	chr1	46171841	46171841	427	-1	+	-	INS	15	chr1	46169019	chr1	46171869	2848	IMPRECISE
chr1	46175914	46175914	chr1	46178726	46178726	428	-1	+	-	INS	14	chr1	46175913	chr1	46178723	2809	IMPRECISE
chr1	46176039	46176039	chr1	46176312	46176312	429	-1	-	-	INV	18	chr1	46176039	chr1	46176312	273	IMPRECISE
chr1	46366116	46366116	chr1	46366444	46366444	430	-1	+	-	DEL	38	chr1	46366118	chr1	46366447	329	PRECISE
chr1	46707916	46707916	chr1	46707972	46707972	431	-1	+	-	INS	23	chr1	46707947	chr1	46707997	49	PRECISE
chr1	47644771	47644771	chr1	47644807	47644807	432	-1	+	-	INS	15	chr1	47644782	chr1	47644884	88	PRECISE
chr1	47650101	47650101	chr1	47651173	47651173	433	-1	-	+	DUP	12	chr1	47649949	chr1	47650349	400	IMPRECISE
chr1	48058271	48058271	chr1	48058337	48058337	434	-1	+	-	INS	22	chr1	48058277	chr1	48058342	66	PRECISE
chr1	48174106	48174106	chr1	48174156	48174156	435	-1	+	-	DEL	18	chr1	48174117	chr1	48174198	81	IMPRECISE
chr1	48187817	48187817	chr1	48187863	48187863	436	-1	+	-	INS	21	chr1	48187817	chr1	48187860	43	PRECISE
chr1	48208902	48208902	chr1	48209307	48209307	437	-1	+	-	INS	16	chr1	48209001	chr1	48209204	215	IMPRECISE
chr1	48323890	48323890	chr1	48323928	48323928	438	-1	+	-	DEL	28	chr1	48323880	chr1	48323914	34	PRECISE
chr1	48658653	48658653	chr1	48658777	48658777	439	-1	+	-	DEL	23	chr1	48658631	chr1	48658756	125	PRECISE
chr1	48710455	48710455	chr1	48710498	48710498	440	-1	+	-	INS	22	chr1	48710425	chr1	48710471	45	IMPRECISE
chr1	49177415	49177415	chr1	49177448	49177448	441	-1	+	-	DEL	17	chr1	49177398	chr1	49177429	31	PRECISE
chr1	49703180	49703180	chr1	49703220	49703220	442	-1	+	-	DEL	42	chr1	49703185	chr1	49703226	41	PRECISE
chr1	50342711	50342711	chr1	50348441	50348441	443	-1	-	+	DUP	11	chr1	50342711	chr1	50348436	5725	IMPRECISE
chr1	50834925	50834925	chr1	50835476	50835476	444	-1	+	-	INS	27	chr1	50834995	chr1	50835523	543	IMPRECISE
chr1	50847276	50847276	chr1	50847351	50847351	445	-1	+	-	INS	33	chr1	50847276	chr1	50847358	77	PRECISE
chr1	50847524	50847524	chr1	50847569	50847569	446	-1	+	-	INS	30	chr1	50847693	chr1	50847728	38	PRECISE
chr1	51029967	51029967	chr1	51030252	51030252	447	-1	+	-	INS	57	chr1	51029962	chr1	51030263	266	PRECISE
chr1	51285357	51285357	chr1	51285396	51285396	448	-1	+	-	DEL	28	chr1	51285362	chr1	51285407	45	PRECISE
chr1	52177143	52177143	chr1	52177488	52177488	449	-1	+	-	INS	32	chr1	52177122	chr1	52177468	354	IMPRECISE
chr1	52270156	52270156	chr1	52270259	52270259	450	-1	+	-	INS	50	chr1	52270198	chr1	52270284	90	IMPRECISE
chr1	52318178	52318178	chr1	52318699	52318699	451	-1	+	-	INS	36	chr1	52318202	chr1	52318716	504	IMPRECISE
chr1	52318180	52318180	chr1	52318275	52318275	452	-1	-	+	DUP	20	chr1	52318205	chr1	52318251	46	IMPRECISE
chr1	52349465	52349465	chr1	52349496	52349496	453	-1	+	-	DEL	16	chr1	52349465	chr1	52349496	31	PRECISE
chr1	52372542	52372542	chr1	52372820	52372820	454	-1	+	-	INS	22	chr1	52372541	chr1	52372820	282	PRECISE
chr1	53241891	53241891	chr1	53241933	53241933	455	-1	+	-	INS	13	chr1	53241891	chr1	53241928	31	PRECISE
chr1	53249510	53249510	chr1	53249556	53249556	456	-1	+	-	INS	20	chr1	53249615	chr1	53249646	37	PRECISE
chr1	53564910	53564910	chr1	53564982	53564982	457	-1	+	-	INS	21	chr1	53564919	chr1	53564982	59	PRECISE
chr1	53749598	53749598	chr1	53750003	53750003	458	-1	-	+	DUP	21	chr1	53749082	chr1	53749498	416	IMPRECISE
chr1	53968007	53968007	chr1	53968168	53968168	459	-1	+	-	DEL	11	chr1	53968001	chr1	53968150	149	IMPRECISE
chr1	53991128	53991128	chr1	53991605	53991605	460	-1	+	-	INS	11	chr1	53991131	chr1	53991617	466	IMPRECISE
chr1	54174997	54174997	chr1	54175042	54175042	461	-1	+	-	DEL	21	chr1	54175005	chr1	54175058	53	PRECISE
chr1	54178846	54178846	chr1	54179125	54179125	462	-1	-	+	DUP	20	chr1	54178791	chr1	54179104	313	PRECISE
chr1	54620050	54620050	chr1	54620082	54620082	463	-1	+	-	DEL	10	chr1	54620052	chr1	54620087	35	IMPRECISE
chr1	54976318	54976318	chr1	54976735	54976735	464	-1	+	-	INS	33	chr1	54976291	chr1	54976710	413	PRECISE
chr1	55090836	55090836	chr1	55090877	55090877	465	-1	+	-	INS	15	chr1	55090847	chr1	55090889	41	PRECISE
chr1	55092274	55092274	chr1	55095967	55095967	466	-1	+	-	DEL	28	chr1	55092274	chr1	55095966	3692	PRECISE
chr1	55468673	55468673	chr1	55469418	55469418	467	-1	+	-	INS	41	chr1	55468730	chr1	55469376	671	IMPRECISE
chr1	55705907	55705907	chr1	55707545	55707545	468	-1	+	-	INS	34	chr1	55705907	chr1	55707550	1643	IMPRECISE
chr1	55851314	55851314	chr1	55851420	55851420	469	-1	+	-	INS	42	chr1	55851340	chr1	55851464	118	IMPRECISE
chr1	55864289	55864289	chr1	55864320	55864320	470	-1	+	-	DEL	16	chr1	55864289	chr1	55864321	32	PRECISE
chr1	55886402	55886402	chr1	55886437	55886437	471	-1	+	-	DEL	35	chr1	55886380	chr1	55886430	50	PRECISE
chr1	55974741	55974741	chr1	55974796	55974796	472	-1	+	-	DEL	23	chr1	55974734	chr1	55974787	53	PRECISE
chr1	56128207	56128207	chr1	56128416	56128416	473	-1	+	-	INS	15	chr1	56128220	chr1	56128437	216	IMPRECISE
chr1	56132006	56132006	chr1	56132380	56132380	474	-1	+	-	INS	14	chr1	56132006	chr1	56132374	371	PRECISE
chr1	56401289	56401289	chr1	56401609	56401609	475	-1	+	-	DEL	36	chr1	56401291	chr1	56401612	321	PRECISE
chr1	56814224	56814224	chr1	56814269	56814269	476	-1	+	-	DEL	27	chr1	56814224	chr1	56814269	45	PRECISE
chr1	56831122	56831122	chr1	56834977	56834977	477	-1	+	-	DEL	58	chr1	56831124	chr1	56834979	3855	PRECISE
chr1	56887706	56887706	chr1	56888023	56888023	478	-1	+	-	DEL	17	chr1	56887706	chr1	56888023	317	PRECISE
chr1	57022643	57022643	chr1	57022685	57022685	479	-1	+	-	INS	23	chr1	57022643	chr1	57022694	49	IMPRECISE
chr1	57832715	57832715	chr1	57832753	57832753	480	-1	+	-	DEL	26	chr1	57832715	chr1	57832760	45	PRECISE
chr1	57861449	57861449	chr1	57861504	57861504	481	-1	+	-	DEL	40	chr1	57861424	chr1	57861479	55	PRECISE
chr1	58071859	58071859	chr1	58072060	58072060	482	-1	+	-	INS	25	chr1	58071864	chr1	58072079	217	PRECISE
chr1	58105074	58105074	chr1	58105123	58105123	483	-1	+	-	INS	20	chr1	58104987	chr1	58105029	38	IMPRECISE
chr1	58343213	58343213	chr1	58343537	58343537	484	-1	+	-	DEL	24	chr1	58343217	chr1	58343541	324	PRECISE
chr1	58743912	58743912	chr1	58744824	58744824	485	-1	+	-	DEL	31	chr1	58743913	chr1	58744826	913	PRECISE
chr1	59163766	59163766	chr1	59163803	59163803	486	-1	+	-	INS	35	chr1	59163759	chr1	59163802	36	PRECISE
chr1	59195239	59195239	chr1	59195846	59195846	487	-1	+	-	INS	22	chr1	59195266	chr1	59195839	556	PRECISE
chr1	59205298	59205298	chr1	59205606	59205606	488	-1	+	-	INS	34	chr1	59205318	chr1	59205620	310	PRECISE
chr1	59446779	59446779	chr1	59446925	59446925	489	-1	+	-	DEL	41	chr1	59446779	chr1	59446925	146	PRECISE
chr1	59591483	59591483	chr1	59591783	59591783	490	-1	+	-	INS	36	chr1	59591484	chr1	59591795	340	PRECISE
chr1	59956710	59956710	chr1	59956750	59956750	491	-1	+	-	INS	18	chr1	59956671	chr1	59956722	44	PRECISE
chr1	60048635	60048635	chr1	60049663	60049663	492	-1	+	-	DEL	13	chr1	60048636	chr1	60049638	1002	IMPRECISE
chr1	60463988	60463988	chr1	60464226	60464226	493	-1	+	-	INS	30	chr1	60463993	chr1	60464227	235	IMPRECISE
chr1	60551614	60551614	chr1	60551684	60551684	494	-1	+	-	INS	15	chr1	60551598	chr1	60551671	69	IMPRECISE
chr1	61288306	61288306	chr1	61288562	61288562	495	-1	+	-	INS	26	chr1	61288189	chr1	61288431	238	IMPRECISE
chr1	61344074	61344074	chr1	61344125	61344125	496	-1	+	-	INS	33	chr1	61344081	chr1	61344129	50	PRECISE
chr1	62262361	62262361	chr1	62262392	62262392	497	-1	+	-	DEL	12	chr1	62262339	chr1	62262372	33	PRECISE
chr1	62390602	62390602	chr1	62390951	62390951	498	-1	+	-	DEL	19	chr1	62390602	chr1	62390944	342	PRECISE
chr1	62603217	62603217	chr1	62603624	62603624	499	-1	+	-	INS	13	chr1	62603242	chr1	62603608	358	IMPRECISE
chr1	62853706	62853706	chr1	62853745	62853745	500	-1	+	-	INS	25	chr1	62853718	chr1	62853754	33	PRECISE
chr1	63151828	63151828	chr1	63152167	63152167	501	-1	+	-	DEL	22	chr1	63151828	chr1	63152167	339	PRECISE
chr1	63511600	63511600	chr1	63511635	63511635	502	-1	+	-	INS	26	chr1	63511627	chr1	63511673	82	IMPRECISE
chr1	63887874	63887874	chr1	63887915	63887915	503	-1	+	-	DEL	31	chr1	63887895	chr1	63887946	51	PRECISE
chr1	63910251	63910251	chr1	63910306	63910306	504	-1	+	-	DEL	40	chr1	63910259	chr1	63910315	56	PRECISE
chr1	63938144	63938144	chr1	63938176	63938176	505	-1	+	-	INS	34	chr1	63938123	chr1	63938146	34	PRECISE
chr1	63939472	63939472	chr1	63939594	63939594	506	-1	+	-	DEL	46	chr1	63939472	chr1	63939640	168	IMPRECISE
chr1	64667135	64667135	chr1	64667175	64667175	507	-1	+	-	INS	27	chr1	64667132	chr1	64667181	45	PRECISE
chr1	64667388	64667388	chr1	64667427	64667427	508	-1	+	-	INS	23	chr1	64667167	chr1	64667212	50	PRECISE
chr1	64850190	64850190	chr1	64852494	64852494	509	-1	+	-	INS	41	chr1	64850190	chr1	64852362	2237	IMPRECISE
chr1	64881298	64881298	chr1	64881465	64881465	510	-1	+	-	DEL	33	chr1	64881251	chr1	64881424	173	IMPRECISE
chr1	64958076	64958076	chr1	64958446	64958446	511	-1	+	-	INS	38	chr1	64958076	chr1	64958428	352	PRECISE
chr1	64985382	64985382	chr1	64985414	64985414	512	-1	+	-	INS	11	chr1	64985382	chr1	64985428	32	IMPRECISE
chr1	65200396	65200396	chr1	65200427	65200427	513	-1	+	-	DEL	47	chr1	65200425	chr1	65200487	62	IMPRECISE
chr1	65767938	65767938	chr1	65767972	65767972	514	-1	+	-	DEL	19	chr1	65767931	chr1	65767966	35	PRECISE
chr1	65827848	65827848	chr1	65827879	65827879	515	-1	+	-	INS	20	chr1	65827847	chr1	65827878	31	PRECISE
chr1	65909621	65909621	chr1	65909893	65909893	516	-1	+	-	DEL	30	chr1	65909634	chr1	65909904	270	PRECISE
chr1	66079461	66079461	chr1	66079514	66079514	517	-1	+	-	INS	48	chr1	66079461	chr1	66079514	54	PRECISE
chr1	66135715	66135715	chr1	66136046	66136046	518	-1	+	-	DEL	32	chr1	66135715	chr1	66136046	331	PRECISE
chr1	66156775	66156775	chr1	66156817	66156817	519	-1	+	-	DEL	31	chr1	66156776	chr1	66156811	35	PRECISE
chr1	66866172	66866172	chr1	66866247	66866247	520	-1	+	-	INS	37	chr1	66866192	chr1	66866274	78	PRECISE
chr1	66991270	66991270	chr1	66991301	66991301	521	-1	+	-	INS	16	chr1	66991269	chr1	66991300	31	PRECISE
chr1	67096526	67096526	chr1	67096626	67096626	522	-1	+	-	INS	41	chr1	67096485	chr1	67096561	74	PRECISE
chr1	67108781	67108781	chr1	67108813	67108813	523	-1	+	-	INS	16	chr1	67108781	chr1	67108812	33	PRECISE
chr1	67125621	67125621	chr1	67125773	67125773	524	-1	+	-	INS	32	chr1	67125628	chr1	67125786	152	IMPRECISE
chr1	67201222	67201222	chr1	67201555	67201555	525	-1	+	-	DEL	57	chr1	67201220	chr1	67201552	332	PRECISE
chr1	67310873	67310873	chr1	67310905	67310905	526	-1	+	-	DEL	11	chr1	67310873	chr1	67310904	31	PRECISE
chr1	67624568	67624568	chr1	67624736	67624736	527	-1	+	-	INS	26	chr1	67624586	chr1	67624751	165	IMPRECISE
chr1	67852550	67852550	chr1	67852582	67852582	528	-1	+	-	DEL	17	chr1	67852552	chr1	67852585	33	PRECISE
chr1	67869630	67869630	chr1	67869663	67869663	529	-1	+	-	INS	13	chr1	67869617	chr1	67869650	31	PRECISE
chr1	68007955	68007955	chr1	68008814	68008814	530	-1	+	-	DEL	26	chr1	68007955	chr1	68008814	859	PRECISE
chr1	68175590	68175590	chr1	68175769	68175769	531	-1	+	-	DEL	29	chr1	68175588	chr1	68175751	163	IMPRECISE
chr1	68727888	68727888	chr1	68727979	68727979	532	-1	+	-	INS	29	chr1	68727892	chr1	68728001	77	IMPRECISE
chr1	69230614	69230614	chr1	69230750	69230750	533	-1	+	-	DEL	25	chr1	69230631	chr1	69230750	119	PRECISE
chr1	69807004	69807004	chr1	69807323	69807323	534	-1	+	-	DEL	22	chr1	69807004	chr1	69807318	314	PRECISE
chr1	69930930	69930930	chr1	69930968	69930968	535	-1	+	-	INS	27	chr1	69930930	chr1	69930967	37	PRECISE
chr1	70027619	70027619	chr1	70027659	70027659	536	-1	+	-	DEL	32	chr1	70027619	chr1	70027658	39	PRECISE
chr1	70061670	70061670	chr1	70061957	70061957	537	-1	+	-	INS	49	chr1	70061670	chr1	70061983	320	PRECISE
chr1	70244659	70244659	chr1	70244713	70244713	538	-1	+	-	DEL	63	chr1	70244637	chr1	70244694	57	PRECISE
chr1	70946193	70946193	chr1	70946526	70946526	539	-1	+	-	DEL	28	chr1	70946203	chr1	70946534	331	PRECISE
chr1	71090382	71090382	chr1	71090420	71090420	540	-1	+	-	DEL	30	chr1	71090378	chr1	71090412	34	PRECISE
chr1	71112860	71112860	chr1	71113039	71113039	541	-1	+	-	DEL	43	chr1	71112823	chr1	71113039	216	IMPRECISE
chr1	71200376	71200376	chr1	71200408	71200408	542	-1	+	-	INS	15	chr1	71200400	chr1	71200418	31	PRECISE
chr1	71741330	71741330	chr1	71741640	71741640	543	-1	+	-	DEL	27	chr1	71741330	chr1	71741640	310	PRECISE
chr1	72140807	72140807	chr1	72140838	72140838	544	-1	+	-	INS	13	chr1	72140801	chr1	72140838	32	PRECISE
chr1	72154050	72154050	chr1	72154121	72154121	545	-1	+	-	INS	35	chr1	72154071	chr1	72154129	66	IMPRECISE
chr1	72258950	72258950	chr1	72259203	72259203	546	-1	+	-	INS	22	chr1	72258946	chr1	72259206	254	PRECISE
chr1	72393825	72393825	chr1	72394151	72394151	547	-1	+	-	INS	30	chr1	72393824	chr1	72394153	325	IMPRECISE
chr1	72639020	72639020	chr1	72639339	72639339	548	-1	+	-	INS	35	chr1	72639020	chr1	72639330	319	PRECISE
chr1	72766324	72766324	chr1	72811864	72811864	549	-1	+	-	DEL	52	chr1	72766324	chr1	72811840	45516	PRECISE
chr1	72981499	72981499	chr1	72981657	72981657	550	-1	+	-	INS	41	chr1	72981488	chr1	72981654	152	PRECISE
chr1	73022565	73022565	chr1	73022618	73022618	551	-1	+	-	DEL	54	chr1	73022568	chr1	73022622	54	PRECISE
chr1	73050819	73050819	chr1	73050857	73050857	552	-1	+	-	INS	49	chr1	73050819	chr1	73050853	37	PRECISE
chr1	73261273	73261273	chr1	73261308	73261308	553	-1	+	-	DEL	31	chr1	73261275	chr1	73261313	38	PRECISE
chr1	73335476	73335476	chr1	73335508	73335508	554	-1	+	-	DEL	15	chr1	73335476	chr1	73335508	32	PRECISE
chr1	73648803	73648803	chr1	73648886	73648886	555	-1	+	-	INS	37	chr1	73648803	chr1	73648890	86	PRECISE
chr1	73753604	73753604	chr1	73753920	73753920	556	-1	+	-	DEL	36	chr1	73753604	chr1	73753919	315	PRECISE
chr1	73768797	73768797	chr1	73769154	73769154	557	-1	+	-	DEL	57	chr1	73768797	chr1	73769148	351	PRECISE
chr1	74015223	74015223	chr1	74015261	74015261	558	-1	+	-	INS	30	chr1	74015227	chr1	74015261	34	PRECISE
chr1	74038786	74038786	chr1	74038827	74038827	559	-1	+	-	DEL	40	chr1	74038778	chr1	74038820	42	PRECISE
chr1	74204761	74204761	chr1	74204794	74204794	560	-1	+	-	DEL	27	chr1	74204761	chr1	74204796	35	PRECISE
chr1	74372031	74372031	chr1	74372068	74372068	561	-1	+	-	DEL	24	chr1	74372031	chr1	74372068	37	IMPRECISE
chr1	74471654	74471654	chr1	74471960	74471960	562	-1	+	-	INS	44	chr1	74471655	chr1	74471980	331	PRECISE
chr1	74755170	74755170	chr1	74755291	74755291	563	-1	+	-	DEL	38	chr1	74755170	chr1	74755291	121	PRECISE
chr1	75192906	75192906	chr1	75197145	75197145	564	-1	+	-	INS	42	chr1	75192907	chr1	75196633	3729	IMPRECISE
chr1	75455194	75455194	chr1	75455229	75455229	565	-1	+	-	INS	39	chr1	75455196	chr1	75455237	41	PRECISE
chr1	75458682	75458682	chr1	75458715	75458715	566	-1	+	-	DEL	28	chr1	75458701	chr1	75458733	32	PRECISE
chr1	75843739	75843739	chr1	75849148	75849148	567	-1	+	-	DEL	23	chr1	75843738	chr1	75849134	5396	IMPRECISE
chr1	76011876	76011876	chr1	76012205	76012205	568	-1	+	-	DEL	39	chr1	76011876	chr1	76012206	330	PRECISE
chr1	76351355	76351355	chr1	76351605	76351605	569	-1	+	-	INS	18	chr1	76351309	chr1	76351595	274	IMPRECISE
chr1	76428278	76428278	chr1	76428325	76428325	570	-1	+	-	DEL	61	chr1	76428278	chr1	76428325	47	PRECISE
chr1	76743265	76743265	chr1	76743310	76743310	571	-1	+	-	DEL	40	chr1	76743263	chr1	76743311	48	PRECISE
chr1	76768729	76768729	chr1	76768807	76768807	572	-1	+	-	DEL	32	chr1	76768729	chr1	76768807	78	PRECISE
chr1	76856631	76856631	chr1	76856948	76856948	573	-1	+	-	INS	34	chr1	76856631	chr1	76856948	317	PRECISE
chr1	76991473	76991473	chr1	76991537	76991537	574	-1	+	-	INS	24	chr1	76991483	chr1	76991534	54	PRECISE
chr1	77305417	77305417	chr1	77305564	77305564	575	-1	+	-	INS	31	chr1	77305405	chr1	77305561	148	PRECISE
chr1	77311935	77311935	chr1	77311974	77311974	576	-1	+	-	DEL	27	chr1	77311945	chr1	77311989	44	PRECISE
chr1	77476401	77476401	chr1	77476738	77476738	577	-1	-	+	DUP	29	chr1	77476397	chr1	77476727	330	PRECISE
chr1	77481858	77481858	chr1	77481936	77481936	578	-1	+	-	INS	13	chr1	77481858	chr1	77481936	74	IMPRECISE
chr1	77833472	77833472	chr1	77833617	77833617	579	-1	+	-	INS	37	chr1	77833512	chr1	77833624	136	IMPRECISE
chr1	77909976	77909976	chr1	77910104	77910104	580	-1	+	-	DEL	23	chr1	77909945	chr1	77910032	87	IMPRECISE
chr1	77941084	77941084	chr1	77941121	77941121	581	-1	+	-	DEL	27	chr1	77941091	chr1	77941129	38	PRECISE
chr1	78498196	78498196	chr1	78498247	78498247	582	-1	+	-	INS	31	chr1	78498182	chr1	78498245	53	PRECISE
chr1	78527297	78527297	chr1	78527413	78527413	583	-1	+	-	DEL	40	chr1	78527312	chr1	78527428	116	PRECISE
chr1	78942229	78942229	chr1	78942305	78942305	584	-1	+	-	INS	52	chr1	78942232	chr1	78942308	78	PRECISE
chr1	79650217	79650217	chr1	79650358	79650358	585	-1	+	-	INS	40	chr1	79650212	chr1	79650341	129	IMPRECISE
chr1	79773421	79773421	chr1	79773455	79773455	586	-1	+	-	DEL	16	chr1	79773421	chr1	79773456	35	PRECISE
chr1	80037782	80037782	chr1	80037814	80037814	587	-1	+	-	DEL	15	chr1	80037778	chr1	80037811	33	PRECISE
chr1	80349429	80349429	chr1	80349464	80349464	588	-1	+	-	INS	45	chr1	80349420	chr1	80349458	38	PRECISE
chr1	80545256	80545256	chr1	80545451	80545451	589	-1	+	-	INS	33	chr1	80545256	chr1	80545458	195	PRECISE
chr1	80794957	80794957	chr1	80795033	80795033	590	-1	+	-	DEL	50	chr1	80794957	chr1	80795033	76	PRECISE
chr1	80796585	80796585	chr1	80796639	80796639	591	-1	+	-	INS	15	chr1	80796731	chr1	80796783	38	IMPRECISE
chr1	80796871	80796871	chr1	80796936	80796936	592	-1	+	-	INS	19	chr1	80796883	chr1	80796916	31	IMPRECISE
chr1	81404771	81404771	chr1	81410963	81410963	593	-1	+	-	DEL	22	chr1	81404772	chr1	81410948	6176	PRECISE
chr1	81534027	81534027	chr1	81534064	81534064	594	-1	+	-	DEL	32	chr1	81534028	chr1	81534075	47	PRECISE
chr1	81660351	81660351	chr1	81660542	81660542	595	-1	+	-	INS	12	chr1	81660346	chr1	81660544	199	IMPRECISE
chr1	81687796	81687796	chr1	81688125	81688125	596	-1	+	-	DEL	21	chr1	81687796	chr1	81688117	321	PRECISE
chr1	82085245	82085245	chr1	82085296	82085296	597	-1	+	-	DEL	25	chr1	82085249	chr1	82085300	51	PRECISE
chr1	82464680	82464680	chr1	82464750	82464750	598	-1	+	-	INS	15	chr1	82464680	chr1	82464749	63	IMPRECISE
chr1	82844532	82844532	chr1	82845549	82845549	599	-1	-	-	INVDUP	34	chr1	82844534	chr1	82845549	1015	PRECISE
chr1	82888163	82888163	chr1	82888261	82888261	600	-1	+	+	INVDUP	38	chr1	82888162	chr1	82888260	98	PRECISE
chr1	82902808	82902808	chr1	82902840	82902840	601	-1	+	-	INS	45	chr1	82902814	chr1	82902837	31	PRECISE
chr1	82963300	82963300	chr1	82963624	82963624	602	-1	+	-	DEL	48	chr1	82963300	chr1	82963624	324	PRECISE
chr1	83125966	83125966	chr1	83127574	83127574	603	-1	+	-	DEL	118	chr1	83125976	chr1	83127587	1611	PRECISE
chr1	83131188	83131188	chr1	83131219	83131219	604	-1	+	-	DEL	11	chr1	83131188	chr1	83131220	32	PRECISE
chr1	83132037	83132037	chr1	83132124	83132124	605	-1	+	-	INS	31	chr1	83132037	chr1	83132117	77	PRECISE
chr1	83149850	83149850	chr1	83149909	83149909	606	-1	+	-	DEL	99	chr1	83149850	chr1	83149908	58	PRECISE
chr1	83202390	83202390	chr1	83202466	83202466	607	-1	+	-	INS	30	chr1	83202322	chr1	83202411	85	IMPRECISE
chr1	83479214	83479214	chr1	83479284	83479284	608	-1	+	-	DEL	98	chr1	83479209	chr1	83479281	72	PRECISE
chr1	83753499	83753499	chr1	83753604	83753604	609	-1	+	-	DEL	25	chr1	83753549	chr1	83753656	107	IMPRECISE
chr1	83761329	83761329	chr1	83761370	83761370	610	-1	+	-	DEL	23	chr1	83761332	chr1	83761374	42	PRECISE
chr1	83834214	83834214	chr1	83834253	83834253	611	-1	+	-	INS	48	chr1	83834216	chr1	83834235	35	IMPRECISE
chr1	84097094	84097094	chr1	84097129	84097129	612	-1	+	-	DEL	38	chr1	84097099	chr1	84097133	34	PRECISE
chr1	84267469	84267469	chr1	84267503	84267503	613	-1	+	-	INS	16	chr1	84267460	chr1	84267506	50	IMPRECISE
chr1	84358426	84358426	chr1	84358524	84358524	614	-1	+	-	INS	58	chr1	84358426	chr1	84358549	94	IMPRECISE
chr1	84493177	84493177	chr1	84493217	84493217	615	-1	+	-	INS	82	chr1	84493225	chr1	84493258	37	PRECISE
chr1	84517939	84517939	chr1	84524643	84524643	616	-1	+	-	DEL	90	chr1	84517927	chr1	84524629	6702	PRECISE
chr1	84645913	84645913	chr1	84645959	84645959	617	-1	+	-	INS	39	chr1	84645873	chr1	84645910	31	PRECISE
chr1	85222461	85222461	chr1	85222644	85222644	618	-1	+	-	INS	36	chr1	85222458	chr1	85222680	236	IMPRECISE
chr1	85453175	85453175	chr1	85453233	85453233	619	-1	+	-	INS	54	chr1	85453181	chr1	85453231	56	PRECISE
chr1	85472203	85472203	chr1	85472241	85472241	620	-1	+	-	INS	52	chr1	85472185	chr1	85472256	40	IMPRECISE
chr1	85620127	85620127	chr1	85620655	85620655	621	-1	+	-	INS	126	chr1	85620127	chr1	85620654	509	PRECISE
chr1	85748632	85748632	chr1	85748962	85748962	622	-1	+	-	DEL	50	chr1	85748632	chr1	85748962	330	PRECISE
chr1	85982496	85982496	chr1	85983925	85983925	623	-1	+	-	INS	32	chr1	85983483	chr1	85983948	469	PRECISE
chr1	85983779	85983779	chr1	85984223	85984223	624	-1	+	-	INS	40	chr1	85983779	chr1	85984244	467	PRECISE
chr1	86237707	86237707	chr1	86237707	86237707	625	-1	+	-	INS	20	chr1	86237613	chr1	86237539	NA	UNRESOLVED
chr1	86264893	86264893	chr1	86264925	86264925	626	-1	+	-	INS	23	chr1	86264893	chr1	86264933	32	PRECISE
chr1	86405800	86405800	chr1	86406127	86406127	627	-1	+	-	DEL	87	chr1	86405804	chr1	86406132	328	PRECISE
chr1	86462178	86462178	chr1	86462221	86462221	628	-1	+	-	INS	105	chr1	86462179	chr1	86462221	42	PRECISE
chr1	86462578	86462578	chr1	86462611	86462611	629	-1	+	-	INS	20	chr1	86462739	chr1	86462770	33	PRECISE
chr1	86740984	86740984	chr1	86741699	86741699	630	-1	+	-	DEL	99	chr1	86740986	chr1	86741703	717	PRECISE
chr1	86953882	86953882	chr1	86953882	86953882	631	-1	+	-	INS	44	chr1	86953882	chr1	86953882	NA	UNRESOLVED
chr1	87365021	87365021	chr1	87365148	87365148	632	-1	+	-	DEL	12	chr1	87365020	chr1	87365148	128	PRECISE
chr1	87442388	87442388	chr1	87442419	87442419	633	-1	+	-	INS	11	chr1	87442388	chr1	87442421	31	PRECISE
chr1	87502881	87502881	chr1	87502953	87502953	634	-1	+	-	INS	17	chr1	87502893	chr1	87502971	72	IMPRECISE
chr1	87512403	87512403	chr1	87512670	87512670	635	-1	-	+	DUP	16	chr1	87512402	chr1	87512628	226	IMPRECISE
chr1	87512441	87512441	chr1	87514590	87514590	636	-1	+	-	INS	46	chr1	87512441	chr1	87514553	2104	IMPRECISE
chr1	87890937	87890937	chr1	87890971	87890971	637	-1	+	-	INS	18	chr1	87890937	chr1	87890971	35	PRECISE
chr1	87916882	87916882	chr1	87917339	87917339	638	-1	-	+	DUP	47	chr1	87916881	chr1	87917340	459	PRECISE
chr1	88331704	88331704	chr1	88331737	88331737	639	-1	+	-	DEL	17	chr1	88331705	chr1	88331738	33	PRECISE
chr1	88780099	88780099	chr1	88780138	88780138	640	-1	+	-	INS	34	chr1	88780099	chr1	88780139	38	PRECISE
chr1	88860718	88860718	chr1	88860818	88860818	641	-1	+	-	INS	48	chr1	88860718	chr1	88860818	92	PRECISE
chr1	88873550	88873550	chr1	88873601	88873601	642	-1	+	-	DEL	27	chr1	88873550	chr1	88873601	51	PRECISE
chr1	88923337	88923337	chr1	88923576	88923576	643	-1	+	-	INS	65	chr1	88923368	chr1	88923551	180	PRECISE
chr1	88972820	88972820	chr1	88976782	88976782	644	-1	+	-	INS	17	chr1	88972825	chr1	88976708	3883	IMPRECISE
chr1	89476009	89476009	chr1	89478725	89478725	645	-1	+	-	DEL	46	chr1	89475914	chr1	89478561	2647	IMPRECISE
chr1	89751259	89751259	chr1	89751300	89751300	646	-1	+	-	INS	19	chr1	89751291	chr1	89751320	42	PRECISE
chr1	90370570	90370570	chr1	90370820	90370820	647	-1	+	-	INS	29	chr1	90370565	chr1	90370835	279	PRECISE
chr1	90541420	90541420	chr1	90541542	90541542	648	-1	+	-	INS	44	chr1	90541412	chr1	90541609	129	IMPRECISE
chr1	90649362	90649362	chr1	90649428	90649428	649	-1	+	-	INS	39	chr1	90649404	chr1	90649504	154	IMPRECISE
chr1	90660293	90660293	chr1	90660433	90660433	650	-1	+	-	INS	37	chr1	90660298	chr1	90660433	129	PRECISE
chr1	90776619	90776619	chr1	90776675	90776675	651	-1	+	-	INS	47	chr1	90776575	chr1	90776646	58	IMPRECISE
chr1	90844680	90844680	chr1	90844910	90844910	652	-1	+	-	INS	26	chr1	90844652	chr1	90844852	228	IMPRECISE
chr1	90983223	90983223	chr1	90983256	90983256	653	-1	+	-	INS	40	chr1	90983234	chr1	90983263	47	PRECISE
chr1	91283546	91283546	chr1	91283581	91283581	654	-1	+	-	INS	26	chr1	91283543	chr1	91283578	36	PRECISE
chr1	91291737	91291737	chr1	91291807	91291807	655	-1	+	-	INS	19	chr1	91291684	chr1	91291752	67	IMPRECISE
chr1	91332835	91332835	chr1	91332872	91332872	656	-1	+	-	INS	35	chr1	91332853	chr1	91332892	39	PRECISE
chr1	91357347	91357347	chr1	91357401	91357401	657	-1	+	-	INS	41	chr1	91357347	chr1	91357392	45	PRECISE
chr1	91415837	91415837	chr1	91415925	91415925	658	-1	+	-	INS	48	chr1	91415858	chr1	91415940	91	PRECISE
chr1	91624783	91624783	chr1	91625065	91625065	659	-1	+	-	DEL	56	chr1	91624787	chr1	91625070	283	PRECISE
chr1	91634219	91634219	chr1	91634300	91634300	660	-1	+	-	INS	21	chr1	91634060	chr1	91634148	81	IMPRECISE
chr1	91634872	91634872	chr1	91634930	91634930	661	-1	+	-	DEL	38	chr1	91634872	chr1	91634920	48	PRECISE
chr1	91743464	91743464	chr1	91743500	91743500	662	-1	+	-	INS	11	chr1	91743455	chr1	91743500	39	IMPRECISE
chr1	91914108	91914108	chr1	91914564	91914564	663	-1	+	-	DEL	15	chr1	91914106	chr1	91914561	455	PRECISE
chr1	92131794	92131794	chr1	92132652	92132652	664	-1	+	+	INV	12	chr1	92131814	chr1	92132646	832	IMPRECISE
chr1	92134177	92134177	chr1	92134718	92134718	665	-1	+	-	DEL	19	chr1	92134167	chr1	92134702	535	IMPRECISE
chr1	92232063	92232063	chr1	92233335	92233335	666	-1	+	-	DEL	37	chr1	92232063	chr1	92233335	1272	PRECISE
chr1	92679068	92679068	chr1	92679130	92679130	667	-1	+	-	INS	23	chr1	92679068	chr1	92679105	62	IMPRECISE
chr1	93167520	93167520	chr1	93167882	93167882	668	-1	+	-	INS	24	chr1	93167520	chr1	93167852	333	PRECISE
chr1	93312486	93312486	chr1	93312537	93312537	669	-1	+	-	INS	10	chr1	93312410	chr1	93312478	64	IMPRECISE
chr1	93406555	93406555	chr1	93406588	93406588	670	-1	+	-	DEL	20	chr1	93406555	chr1	93406588	33	PRECISE
chr1	93518768	93518768	chr1	93518816	93518816	671	-1	+	-	INS	18	chr1	93518784	chr1	93518830	45	PRECISE
chr1	93810395	93810395	chr1	93810523	93810523	672	-1	+	-	INS	37	chr1	93810396	chr1	93810522	123	PRECISE
chr1	94288371	94288371	chr1	94291256	94291256	673	-1	+	-	DEL	16	chr1	94288373	chr1	94291256	2883	PRECISE
chr1	94341678	94341678	chr1	94344322	94344322	674	-1	+	-	INS	18	chr1	94341678	chr1	94344189	2516	IMPRECISE
chr1	94850011	94850011	chr1	94850055	94850055	675	-1	+	-	DEL	25	chr1	94850026	chr1	94850075	49	PRECISE
chr1	94943228	94943228	chr1	94943297	94943297	676	-1	+	-	DEL	24	chr1	94943233	chr1	94943317	84	PRECISE
chr1	95065970	95065970	chr1	95066004	95066004	677	-1	+	-	INS	15	chr1	95065950	chr1	95065991	34	PRECISE
chr1	95511464	95511464	chr1	95511524	95511524	678	-1	+	-	INS	22	chr1	95511479	chr1	95511543	60	IMPRECISE
chr1	95595745	95595745	chr1	95595776	95595776	679	-1	+	-	DEL	18	chr1	95595745	chr1	95595776	31	PRECISE
chr1	95690517	95690517	chr1	95690834	95690834	680	-1	+	-	DEL	11	chr1	95690524	chr1	95690843	319	PRECISE
chr1	95715487	95715487	chr1	95715524	95715524	681	-1	+	-	DEL	16	chr1	95715449	chr1	95715487	38	IMPRECISE
chr1	96374718	96374718	chr1	96374763	96374763	682	-1	+	-	INS	21	chr1	96374728	chr1	96374757	40	PRECISE
chr1	96483088	96483088	chr1	96483171	96483171	683	-1	+	-	DEL	20	chr1	96483092	chr1	96483175	83	PRECISE
chr1	96731242	96731242	chr1	96731504	96731504	684	-1	+	-	INS	12	chr1	96731235	chr1	96731498	259	PRECISE
chr1	96868776	96868776	chr1	96868851	96868851	685	-1	+	-	DEL	24	chr1	96868721	chr1	96868802	81	IMPRECISE
chr1	97789117	97789117	chr1	97789158	97789158	686	-1	+	-	DEL	24	chr1	97789154	chr1	97789195	41	IMPRECISE
chr1	99577596	99577596	chr1	99577724	99577724	687	-1	+	-	INS	29	chr1	99577596	chr1	99577715	133	IMPRECISE
chr1	99934555	99934555	chr1	99934589	99934589	688	-1	+	-	INS	19	chr1	99934556	chr1	99934592	32	PRECISE
chr1	99965152	99965152	chr1	99965220	99965220	689	-1	+	-	INS	19	chr1	99965131	chr1	99965196	64	PRECISE
chr1	100289261	100289261	chr1	100289301	100289301	690	-1	+	-	INS	12	chr1	100289247	chr1	100289295	41	IMPRECISE
chr1	100703729	100703729	chr1	100703772	100703772	691	-1	+	-	DEL	15	chr1	100703699	chr1	100703741	42	PRECISE
chr1	101429837	101429837	chr1	101429883	101429883	692	-1	+	-	INS	18	chr1	101429830	chr1	101429882	50	PRECISE
chr1	101770060	101770060	chr1	101770391	101770391	693	-1	+	-	INS	29	chr1	101770066	chr1	101770382	289	PRECISE
chr1	101816342	101816342	chr1	101816398	101816398	694	-1	+	-	INS	20	chr1	101816394	chr1	101816458	64	PRECISE
chr1	101907267	101907267	chr1	101907301	101907301	695	-1	+	-	DEL	16	chr1	101907242	chr1	101907278	36	PRECISE
chr1	101978983	101978983	chr1	101981996	101981996	696	-1	+	-	INS	18	chr1	101978989	chr1	101982000	3018	IMPRECISE
chr1	102123413	102123413	chr1	102123496	102123496	697	-1	+	-	DEL	29	chr1	102123425	chr1	102123503	78	PRECISE
chr1	102511041	102511041	chr1	102511082	102511082	698	-1	+	-	INS	15	chr1	102511067	chr1	102511113	47	PRECISE
chr1	102512642	102512642	chr1	102512709	102512709	699	-1	+	-	INS	17	chr1	102512642	chr1	102512707	65	PRECISE
chr1	103047692	103047692	chr1	103048022	103048022	700	-1	+	-	DEL	18	chr1	103047692	chr1	103048020	328	PRECISE
chr1	103111019	103111019	chr1	103111080	103111080	701	-1	+	-	DEL	26	chr1	103111022	chr1	103111086	64	IMPRECISE
chr1	103602834	103602834	chr1	103602866	103602866	702	-1	+	-	DEL	36	chr1	103602834	chr1	103602866	32	PRECISE
chr1	103623490	103623490	chr1	103623528	103623528	703	-1	+	-	INS	17	chr1	103623479	chr1	103623517	36	PRECISE
chr1	103633811	103633811	chr1	103633851	103633851	704	-1	+	-	INS	18	chr1	103633813	chr1	103633848	40	IMPRECISE
chr1	103638604	103638604	chr1	103638660	103638660	705	-1	+	-	INS	14	chr1	103638728	chr1	103638841	122	IMPRECISE
chr1	103647996	103647996	chr1	103648029	103648029	706	-1	+	-	DEL	15	chr1	103647987	chr1	103648020	33	IMPRECISE
chr1	103669314	103669314	chr1	103669364	103669364	707	-1	+	-	INS	29	chr1	103669315	chr1	103669364	51	PRECISE
chr1	103737773	103737773	chr1	103737872	103737872	708	-1	+	-	INS	16	chr1	103737776	chr1	103737876	102	PRECISE
chr1	103785265	103785265	chr1	103785265	103785265	709	-1	+	-	INS	16	chr1	103785265	chr1	103785265	NA	UNRESOLVED
chr1	104163738	104163738	chr1	104163784	104163784	710	-1	+	-	DEL	19	chr1	104163740	chr1	104163819	79	PRECISE
chr1	104480848	104480848	chr1	104485628	104485628	711	-1	+	-	INS	50	chr1	104480856	chr1	104486187	5332	IMPRECISE
chr1	104574473	104574473	chr1	104574816	104574816	712	-1	+	-	INS	57	chr1	104574473	chr1	104574794	315	PRECISE
chr1	104834313	104834313	chr1	104834344	104834344	713	-1	+	-	INS	12	chr1	104834312	chr1	104834347	32	PRECISE
chr1	105039923	105039923	chr1	119784787	119784787	714	-1	+	-	DEL	24	chr1	105039920	chr1	119784776	14744856	PRECISE
chr1	105104894	105104894	chr1	105105057	105105057	715	-1	+	-	INS	34	chr1	105104898	chr1	105105055	161	PRECISE
chr1	105162363	105162363	chr1	105162396	105162396	716	-1	+	-	INS	20	chr1	105162384	chr1	105162419	37	PRECISE
chr1	105231107	105231107	chr1	105231253	105231253	717	-1	+	-	INS	31	chr1	105231107	chr1	105231246	136	PRECISE
chr1	105428315	105428315	chr1	105428646	105428646	718	-1	+	-	DEL	10	chr1	105428315	chr1	105428645	330	IMPRECISE
chr1	105508891	105508891	chr1	105508937	105508937	719	-1	+	-	INS	12	chr1	105508902	chr1	105508963	60	IMPRECISE
chr1	105617922	105617922	chr1	105618131	105618131	720	-1	+	-	INS	29	chr1	105617853	chr1	105618079	212	IMPRECISE
chr1	105628634	105628634	chr1	105628697	105628697	721	-1	+	-	INS	24	chr1	105628593	chr1	105628657	60	PRECISE
chr1	105866781	105866781	chr1	105867055	105867055	722	-1	+	-	DEL	19	chr1	105866781	chr1	105867055	274	PRECISE
chr1	106079711	106079711	chr1	106079744	106079744	723	-1	+	-	INS	18	chr1	106079712	chr1	106079744	33	PRECISE
chr1	106113956	106113956	chr1	106116441	106116441	724	-1	+	-	INS	23	chr1	106113956	chr1	106116246	2295	IMPRECISE
chr1	106311769	106311769	chr1	106311879	106311879	725	-1	+	-	DEL	10	chr1	106311771	chr1	106311882	111	IMPRECISE
chr1	106330922	106330922	chr1	106331121	106331121	726	-1	+	-	INS	24	chr1	106330922	chr1	106331128	206	PRECISE
chr1	106761072	106761072	chr1	106761139	106761139	727	-1	+	-	INS	28	chr1	106761073	chr1	106761136	64	PRECISE
chr1	106969600	106969600	chr1	106969765	106969765	728	-1	+	-	DEL	25	chr1	106969623	chr1	106969776	153	PRECISE
chr1	106973855	106973855	chr1	106974063	106974063	729	-1	+	-	INS	23	chr1	106973709	chr1	106973915	209	IMPRECISE
chr1	107226301	107226301	chr1	107226366	107226366	730	-1	+	-	INS	19	chr1	107226175	chr1	107226215	43	PRECISE
chr1	107403791	107403791	chr1	107403830	107403830	731	-1	+	-	DEL	13	chr1	107403787	chr1	107403824	37	PRECISE
chr1	107654765	107654765	chr1	107654800	107654800	732	-1	+	-	INS	22	chr1	107654760	chr1	107654799	35	PRECISE
chr1	107724171	107724171	chr1	107724207	107724207	733	-1	+	-	INS	20	chr1	107724174	chr1	107724207	33	PRECISE
chr1	108170586	108170586	chr1	108170716	108170716	734	-1	+	-	DEL	32	chr1	108170586	chr1	108170716	130	PRECISE
chr1	108296114	108296114	chr1	108296145	108296145	735	-1	+	-	INS	18	chr1	108296120	chr1	108296158	31	IMPRECISE
chr1	108733308	108733308	chr1	108737223	108737223	736	-1	+	-	DEL	22	chr1	108733325	chr1	108737252	3927	PRECISE
chr1	109066481	109066481	chr1	109066518	109066518	737	-1	+	-	DEL	14	chr1	109066482	chr1	109066519	37	IMPRECISE
chr1	109218355	109218355	chr1	109218540	109218540	738	-1	+	-	INS	20	chr1	109218653	chr1	109218825	156	IMPRECISE
chr1	109232232	109232232	chr1	109232308	109232308	739	-1	+	-	INS	12	chr1	109232232	chr1	109232299	68	PRECISE
chr1	109460234	109460234	chr1	109460265	109460265	740	-1	+	-	DEL	26	chr1	109460232	chr1	109460266	34	PRECISE
chr1	109475989	109475989	chr1	109476132	109476132	741	-1	+	-	INS	27	chr1	109475853	chr1	109476011	144	IMPRECISE
chr1	109597712	109597712	chr1	109598041	109598041	742	-1	+	-	DEL	11	chr1	109597712	chr1	109598044	332	PRECISE
chr1	109614581	109614581	chr1	109614739	109614739	743	-1	+	-	DEL	20	chr1	109614583	chr1	109614741	158	PRECISE
chr1	109690879	109690879	chr1	109690918	109690918	744	-1	+	-	DEL	17	chr1	109690879	chr1	109690918	39	PRECISE
chr1	109719791	109719791	chr1	109719919	109719919	745	-1	+	-	INS	16	chr1	109719978	chr1	109720053	80	PRECISE
chr1	109720132	109720132	chr1	109720177	109720177	746	-1	+	-	INS	14	chr1	109720140	chr1	109720181	44	IMPRECISE
chr1	110196702	110196702	chr1	110196775	110196775	747	-1	+	-	DEL	18	chr1	110196703	chr1	110196792	89	PRECISE
chr1	110212708	110212708	chr1	110212745	110212745	748	-1	+	-	INS	22	chr1	110212720	chr1	110212760	37	PRECISE
chr1	110267706	110267706	chr1	110267810	110267810	749	-1	+	-	INS	11	chr1	110267684	chr1	110267782	91	IMPRECISE
chr1	110663152	110663152	chr1	110665094	110665094	750	-1	+	-	INS	13	chr1	110663165	chr1	110665067	1907	IMPRECISE
chr1	111112268	111112268	chr1	111112410	111112410	751	-1	+	-	DEL	28	chr1	111112278	chr1	111112428	150	PRECISE
chr1	111788431	111788431	chr1	111788465	111788465	752	-1	+	-	DEL	24	chr1	111788443	chr1	111788478	35	PRECISE
chr1	111838215	111838215	chr1	111838278	111838278	753	-1	+	-	DEL	28	chr1	111838239	chr1	111838301	62	IMPRECISE
chr1	112087359	112087359	chr1	112087557	112087557	754	-1	+	-	INS	18	chr1	112087385	chr1	112087594	212	IMPRECISE
chr1	112548365	112548365	chr1	112548402	112548402	755	-1	+	-	DEL	12	chr1	112548369	chr1	112548409	40	PRECISE
chr1	112647365	112647365	chr1	112647396	112647396	756	-1	+	-	INS	20	chr1	112647365	chr1	112647394	31	PRECISE
chr1	112835105	112835105	chr1	112837684	112837684	757	-1	+	-	DEL	38	chr1	112835105	chr1	112837683	2578	PRECISE
chr1	113028751	113028751	chr1	113028796	113028796	758	-1	+	-	INS	13	chr1	113028761	chr1	113028796	31	PRECISE
chr1	113182493	113182493	chr1	113182540	113182540	759	-1	+	-	DEL	38	chr1	113182493	chr1	113182541	48	PRECISE
chr1	113316944	113316944	chr1	113317119	113317119	760	-1	+	-	INS	11	chr1	113316905	chr1	113317077	186	IMPRECISE
chr1	113565188	113565188	chr1	113565219	113565219	761	-1	+	-	DEL	11	chr1	113565188	chr1	113565219	31	PRECISE
chr1	113612064	113612064	chr1	113612110	113612110	762	-1	+	-	DEL	16	chr1	113612067	chr1	113612114	47	PRECISE
chr1	113715642	113715642	chr1	113715930	113715930	763	-1	+	-	DEL	15	chr1	113715643	chr1	113715932	289	PRECISE
chr1	113799629	113799629	chr1	113800090	113800090	764	-1	+	-	DEL	33	chr1	113799631	chr1	113800093	462	PRECISE
chr1	113958806	113958806	chr1	113958984	113958984	765	-1	+	-	INS	26	chr1	113959087	chr1	113959272	194	PRECISE
chr1	114183632	114183632	chr1	114183676	114183676	766	-1	+	-	INS	15	chr1	114183618	chr1	114183663	45	IMPRECISE
chr1	114691833	114691833	chr1	114691881	114691881	767	-1	+	-	INS	10	chr1	114691834	chr1	114691877	39	IMPRECISE
chr1	115022452	115022452	chr1	115022494	115022494	768	-1	+	-	INS	19	chr1	115022459	chr1	115022505	42	IMPRECISE
chr1	115043520	115043520	chr1	115043833	115043833	769	-1	+	-	DEL	27	chr1	115043528	chr1	115043840	312	PRECISE
chr1	115201398	115201398	chr1	115201703	115201703	770	-1	+	-	INS	31	chr1	115201398	chr1	115201703	298	PRECISE
chr1	115690173	115690173	chr1	115690240	115690240	771	-1	+	-	INS	27	chr1	115690148	chr1	115690221	68	PRECISE
chr1	115796893	115796893	chr1	115797176	115797176	772	-1	+	-	DEL	34	chr1	115796901	chr1	115797185	284	PRECISE
chr1	115958569	115958569	chr1	115958601	115958601	773	-1	+	-	INS	23	chr1	115958561	chr1	115958598	32	PRECISE
chr1	116111202	116111202	chr1	116111244	116111244	774	-1	+	-	DEL	23	chr1	116111202	chr1	116111233	31	PRECISE
chr1	116304057	116304057	chr1	116304272	116304272	775	-1	+	-	INS	26	chr1	116304024	chr1	116304272	224	IMPRECISE
chr1	116643395	116643395	chr1	116643430	116643430	776	-1	+	-	DEL	18	chr1	116643377	chr1	116643412	35	IMPRECISE
chr1	116695296	116695296	chr1	116695375	116695375	777	-1	+	-	INS	23	chr1	116695293	chr1	116695366	68	PRECISE
chr1	116848531	116848531	chr1	116848575	116848575	778	-1	+	-	INS	23	chr1	116848531	chr1	116848575	45	PRECISE
chr1	117972674	117972674	chr1	117972847	117972847	779	-1	+	-	INS	25	chr1	117972654	chr1	117972833	174	IMPRECISE
chr1	118091050	118091050	chr1	118091272	118091272	780	-1	+	-	DEL	27	chr1	118091050	chr1	118091272	222	PRECISE
chr1	118861422	118861422	chr1	118861555	118861555	781	-1	-	+	DUP	12	chr1	118861421	chr1	118861690	269	IMPRECISE
chr1	118861489	118861489	chr1	118862285	118862285	782	-1	+	-	INS	12	chr1	118861506	chr1	118862304	799	IMPRECISE
chr1	118931728	118931728	chr1	118934434	118934434	783	-1	+	-	INS	15	chr1	118931730	chr1	118934438	2708	IMPRECISE
chr1	119080694	119080694	chr1	119081017	119081017	784	-1	+	-	INS	42	chr1	119080700	chr1	119081029	334	PRECISE
chr1	119807258	119807258	chr1	119807305	119807305	785	-1	+	-	DEL	27	chr1	119807240	chr1	119807293	53	PRECISE
chr1	119931766	119931766	chr1	119931845	119931845	786	-1	+	-	INS	47	chr1	119931763	chr1	119931854	83	PRECISE
chr1	119963999	119963999	chr1	119964048	119964048	787	-1	+	-	DEL	18	chr1	119964014	chr1	119964055	41	PRECISE
chr1	120112447	120112447	chr1	120112511	120112511	788	-1	+	-	INS	19	chr1	120112548	chr1	120112594	53	PRECISE
chr1	120531870	120531870	chr1	145289155	145289155	789	-1	-	-	INV	10	chr1	120531870	chr1	145289040	24757170	IMPRECISE
chr1	120612047	120612047	chr1	120612121	120612121	790	-1	+	-	INS	11	chr1	120612047	chr1	120612103	70	IMPRECISE
chr1	120630583	120630583	chr1	145080158	145080158	791	-1	+	+	INV	15	chr1	120630583	chr1	145080162	24449579	PRECISE
chr1	120695596	120695596	chr1	145119914	145119914	792	-1	+	+	INV	13	chr1	120695878	chr1	145119635	24423757	IMPRECISE
chr1	120697156	120697156	chr1	145118352	145118352	793	-1	+	+	INV	20	chr1	120697156	chr1	145118354	24421198	PRECISE
chr1	120747156	120747156	chr1	144005302	144005302	794	-1	-	-	INV	15	chr1	120747156	chr1	144005300	23258144	IMPRECISE
chr1	121215017	121215017	chr1	121215074	121215074	795	-1	+	-	INS	65	chr1	121215017	chr1	121215075	56	PRECISE
chr1	121358467	121358467	chr1	121360636	121360636	796	-1	+	-	DEL	10	chr1	121358352	chr1	121360433	2081	IMPRECISE
chr1	121360906	121360906	chr1	121361106	121361106	797	-1	+	-	DEL	12	chr1	121360527	chr1	121360920	393	IMPRECISE
chr1	121484059	121484059	chr1	121484380	121484380	798	-1	-	+	DUP	36	chr1	121484055	chr1	121484380	325	PRECISE
chr1	121484074	121484074	chr1	121485429	121485429	799	-1	-	+	DUP	2871	chr1	121484058	chr1	121485435	1377	PRECISE
chr1	121485095	121485095	chr1	121485435	121485435	800	-1	-	+	DUP	787	chr1	121485094	chr1	121485435	341	PRECISE
chr1	121485380	121485380	chr1	121485433	121485433	801	-1	-	+	DUP	321	chr1	121485094	chr1	121485435	341	PRECISE
chr1	142535434	142535434	chr1	142539437	142539437	802	-1	-	+	DUP	26	chr1	142535434	chr1	142539385	3951	IMPRECISE
chr1	142623813	142623813	chr1	142623853	142623853	803	-1	+	-	INS	15	chr1	142623807	chr1	142623847	34	PRECISE
chr1	143999493	143999493	chr1	143999799	143999799	804	-1	+	-	DEL	38	chr1	143999498	chr1	143999804	306	PRECISE
chr1	144017945	144017945	chr1	144018123	144018123	805	-1	+	-	INS	22	chr1	144017830	chr1	144017993	155	IMPRECISE
chr1	144526536	144526536	chr1	149203688	149203688	806	-1	-	-	INV	29	chr1	144526538	chr1	149203689	4677151	PRECISE
chr1	144680031	144680031	chr1	144954611	144954611	807	-1	-	+	DUP	17	chr1	144680038	chr1	144954614	274576	PRECISE
chr1	144710700	144710700	chr1	144986018	144986018	808	-1	+	-	DEL	22	chr1	144710724	chr1	144986015	275291	IMPRECISE
chr1	144860603	144860603	chr1	144860703	144860703	809	-1	+	-	DEL	23	chr1	144860607	chr1	144860707	100	PRECISE
chr1	144860631	144860631	chr1	144860910	144860910	810	-1	+	-	INS	43	chr1	144860607	chr1	144860822	215	PRECISE
chr1	144894287	144894287	chr1	144895285	144895285	811	-1	+	-	DEL	25	chr1	144894120	chr1	144895117	997	PRECISE
chr1	144896298	144896298	chr1	144906806	144906806	812	-1	+	-	DEL	37	chr1	144896298	chr1	144906806	10508	PRECISE
chr1	144950262	144950262	chr1	144950308	144950308	813	-1	+	-	INS	36	chr1	144950262	chr1	144950309	49	PRECISE
chr1	144954614	144954614	chr1	144955362	144955362	814	-1	+	-	DEL	20	chr1	144954614	chr1	144955362	748	PRECISE
chr1	145017834	145017834	chr1	145017896	145017896	815	-1	+	-	INS	116	chr1	145017831	chr1	145017892	60	PRECISE
chr1	145026746	145026746	chr1	145027069	145027069	816	-1	+	-	DEL	60	chr1	145026746	chr1	145027069	323	PRECISE
chr1	145092956	145092956	chr1	145097091	145097091	817	-1	+	-	DEL	135	chr1	145092948	chr1	145097081	4133	PRECISE
chr1	145101903	145101903	chr1	145101979	145101979	818	-1	+	-	INS	57	chr1	145101904	chr1	145101979	76	PRECISE
chr1	145124803	145124803	chr1	145183393	145183393	819	-1	+	-	DEL	11	chr1	145124814	chr1	145183392	58578	PRECISE
chr1	145152718	145152718	chr1	145153038	145153038	820	-1	+	-	INS	37	chr1	145152734	chr1	145153053	320	PRECISE
chr1	145185746	145185746	chr1	145186056	145186056	821	-1	+	-	DEL	12	chr1	145185753	chr1	145186065	312	PRECISE
chr1	145200789	145200789	chr1	145202149	145202149	822	-1	+	-	DEL	13	chr1	145200789	chr1	145202146	1357	PRECISE
chr1	145209324	145209324	chr1	145209390	145209390	823	-1	+	-	INS	13	chr1	145209324	chr1	145209394	64	IMPRECISE
chr1	145211316	145211316	chr1	145211696	145211696	824	-1	+	-	INS	14	chr1	145211323	chr1	145211642	312	IMPRECISE
chr1	145235315	145235315	chr1	145235643	145235643	825	-1	+	-	INS	14	chr1	145235317	chr1	145235639	323	PRECISE
chr1	145287998	145287998	chr1	145288421	145288421	826	-1	+	-	INS	18	chr1	145288004	chr1	145288406	402	PRECISE
chr1	145668275	145668275	chr1	145668328	145668328	827	-1	+	-	INS	35	chr1	145668270	chr1	145668316	51	PRECISE
chr1	145833119	145833119	chr1	147394505	147394505	828	-1	+	+	INV	18	chr1	145833118	chr1	147394505	1561387	PRECISE
chr1	146619590	146619590	chr1	146619623	146619623	829	-1	+	-	INS	15	chr1	146619592	chr1	146619623	31	PRECISE
chr1	146826183	146826183	chr1	146826220	146826220	830	-1	+	-	INS	25	chr1	146826183	chr1	146826214	31	PRECISE
chr1	146961472	146961472	chr1	146961545	146961545	831	-1	+	-	DEL	25	chr1	146961494	chr1	146961563	69	IMPRECISE
chr1	147247281	147247281	chr1	147247319	147247319	832	-1	+	-	DEL	19	chr1	147247281	chr1	147247319	38	PRECISE
chr1	147311436	147311436	chr1	147311467	147311467	833	-1	+	-	DEL	12	chr1	147311390	chr1	147311433	43	IMPRECISE
chr1	147372079	147372079	chr1	147373078	147373078	834	-1	+	-	INS	18	chr1	147372029	chr1	147372098	63	IMPRECISE
chr1	147737775	147737775	chr1	147738012	147738012	835	-1	+	-	INS	24	chr1	147737765	chr1	147737991	217	IMPRECISE
chr1	149283474	149283474	chr1	149283526	149283526	836	-1	+	-	DEL	20	chr1	149283474	chr1	149283524	50	PRECISE
chr1	149294840	149294840	chr1	149294908	149294908	837	-1	+	-	INS	17	chr1	149294905	chr1	149294972	70	PRECISE
chr1	149308444	149308444	chr1	149308648	149308648	838	-1	+	-	INS	16	chr1	149308436	chr1	149308650	217	PRECISE
chr1	149332769	149332769	chr1	149714451	149714451	839	-1	-	+	DUP	11	chr1	149332764	chr1	149714454	381690	PRECISE
chr1	149714116	149714116	chr1	149718287	149718287	840	-1	+	-	DEL	15	chr1	149714451	chr1	149718286	3835	PRECISE
chr1	149725218	149725218	chr1	149725493	149725493	841	-1	+	-	INS	15	chr1	149725218	chr1	149725501	286	PRECISE
chr1	150037849	150037849	chr1	150037905	150037905	842	-1	+	-	DEL	39	chr1	150037849	chr1	150037905	56	PRECISE
chr1	150200138	150200138	chr1	150200420	150200420	843	-1	+	-	INS	15	chr1	150200133	chr1	150200431	304	IMPRECISE
chr1	150203915	150203915	chr1	150203974	150203974	844	-1	+	-	INS	12	chr1	150203944	chr1	150204001	53	IMPRECISE
chr1	150383945	150383945	chr1	150384265	150384265	845	-1	+	-	DEL	22	chr1	150383945	chr1	150384257	312	IMPRECISE
chr1	150406286	150406286	chr1	150406343	150406343	846	-1	+	-	INS	12	chr1	150406296	chr1	150406357	56	IMPRECISE
chr1	150691451	150691451	chr1	150691785	150691785	847	-1	+	-	DEL	42	chr1	150691451	chr1	150691785	334	PRECISE
chr1	150701691	150701691	chr1	150702037	150702037	848	-1	+	-	DEL	15	chr1	150701702	chr1	150702049	347	PRECISE
chr1	150716064	150716064	chr1	150716203	150716203	849	-1	+	-	INS	22	chr1	150716158	chr1	150716327	150	IMPRECISE
chr1	150753979	150753979	chr1	150754015	150754015	850	-1	+	-	DEL	15	chr1	150753982	chr1	150754021	39	IMPRECISE
chr1	150754253	150754253	chr1	150754292	150754292	851	-1	+	-	DEL	15	chr1	150754251	chr1	150754342	91	IMPRECISE
chr1	151571755	151571755	chr1	151571996	151571996	852	-1	+	-	DEL	17	chr1	151571758	chr1	151571986	228	PRECISE
chr1	151573223	151573223	chr1	151573271	151573271	853	-1	+	-	DEL	13	chr1	151573268	chr1	151573317	49	IMPRECISE
chr1	151741778	151741778	chr1	151741873	151741873	854	-1	+	-	INS	41	chr1	151741771	chr1	151741867	89	PRECISE
chr1	151752733	151752733	chr1	151752777	151752777	855	-1	+	-	DEL	28	chr1	151752756	chr1	151752803	47	PRECISE
chr1	151753781	151753781	chr1	151753835	151753835	856	-1	+	-	INS	18	chr1	151753807	chr1	151753842	31	PRECISE
chr1	151819682	151819682	chr1	151819728	151819728	857	-1	+	-	DEL	20	chr1	151819695	chr1	151819742	47	IMPRECISE
chr1	151840027	151840027	chr1	151840142	151840142	858	-1	+	-	INS	19	chr1	151840033	chr1	151840121	82	IMPRECISE
chr1	151905219	151905219	chr1	151905318	151905318	859	-1	+	-	DEL	17	chr1	151905219	chr1	151905316	97	PRECISE
chr1	151999550	151999550	chr1	151999584	151999584	860	-1	+	-	INS	23	chr1	151999553	chr1	151999584	31	PRECISE
chr1	152055237	152055237	chr1	152055278	152055278	861	-1	+	-	INS	15	chr1	152055238	chr1	152055278	38	PRECISE
chr1	152084426	152084426	chr1	152084499	152084499	862	-1	+	-	DEL	14	chr1	152084406	chr1	152084477	71	PRECISE
chr1	152129072	152129072	chr1	152129109	152129109	863	-1	+	-	DEL	16	chr1	152129076	chr1	152129112	36	PRECISE
chr1	152240486	152240486	chr1	152240541	152240541	864	-1	+	-	DEL	26	chr1	152240486	chr1	152240540	54	PRECISE
chr1	152278216	152278216	chr1	152279186	152279186	865	-1	-	+	DUP	17	chr1	152278191	chr1	152279163	972	IMPRECISE
chr1	152555542	152555542	chr1	152587741	152587741	866	-1	+	-	DEL	20	chr1	152555543	chr1	152588044	32501	IMPRECISE
chr1	152853466	152853466	chr1	152853555	152853555	867	-1	+	-	INS	26	chr1	152853466	chr1	152853550	89	PRECISE
chr1	152989698	152989698	chr1	152989869	152989869	868	-1	+	-	INS	14	chr1	152989707	chr1	152989887	171	PRECISE
chr1	153060765	153060765	chr1	153060842	153060842	869	-1	+	-	INS	18	chr1	153060768	chr1	153060844	76	PRECISE
chr1	153133707	153133707	chr1	153133964	153133964	870	-1	+	-	DEL	16	chr1	153133707	chr1	153133964	257	PRECISE
chr1	153215886	153215886	chr1	153216071	153216071	871	-1	+	-	DEL	18	chr1	153215843	chr1	153216365	522	IMPRECISE
chr1	153462264	153462264	chr1	153462308	153462308	872	-1	+	-	INS	39	chr1	153462313	chr1	153462365	45	IMPRECISE
chr1	154098105	154098105	chr1	154098144	154098144	873	-1	+	-	INS	27	chr1	154098099	chr1	154098157	48	PRECISE
chr1	154113142	154113142	chr1	154113190	154113190	874	-1	+	-	INS	14	chr1	154113142	chr1	154113184	38	PRECISE
chr1	154686434	154686434	chr1	154687015	154687015	875	-1	-	+	DUP	15	chr1	154686436	chr1	154687124	688	PRECISE
chr1	154799009	154799009	chr1	154799040	154799040	876	-1	+	-	DEL	13	chr1	154799009	chr1	154799040	31	PRECISE
chr1	155161040	155161040	chr1	155161384	155161384	877	-1	-	+	DUP	13	chr1	155160999	chr1	155161842	843	IMPRECISE
chr1	155670531	155670531	chr1	155670661	155670661	878	-1	+	-	INS	22	chr1	155670676	chr1	155671046	365	IMPRECISE
chr1	155761668	155761668	chr1	155761712	155761712	879	-1	+	-	DEL	11	chr1	155761667	chr1	155761711	44	PRECISE
chr1	155844260	155844260	chr1	155845010	155845010	880	-1	+	-	DEL	30	chr1	155844269	chr1	155845017	748	PRECISE
chr1	155961048	155961048	chr1	155961079	155961079	881	-1	+	-	INS	20	chr1	155961071	chr1	155961115	31	IMPRECISE
chr1	155974418	155974418	chr1	155974729	155974729	882	-1	+	-	INS	11	chr1	155974399	chr1	155974718	317	IMPRECISE
chr1	156045582	156045582	chr1	156246853	156246853	883	-1	-	+	DUP	10	chr1	156045579	chr1	156246852	201273	PRECISE
chr1	156297837	156297837	chr1	156297983	156297983	884	-1	+	-	INS	15	chr1	156297837	chr1	156297972	137	IMPRECISE
chr1	156526713	156526713	chr1	156528943	156528943	885	-1	+	-	DEL	49	chr1	156526722	chr1	156528946	2224	PRECISE
chr1	156705347	156705347	chr1	156705800	156705800	886	-1	+	-	INS	20	chr1	156705349	chr1	156705785	440	PRECISE
chr1	156806526	156806526	chr1	156806579	156806579	887	-1	+	-	DEL	31	chr1	156806549	chr1	156806581	32	IMPRECISE
chr1	157173861	157173861	chr1	157175380	157175380	888	-1	+	-	DEL	41	chr1	157173864	chr1	157175382	1518	PRECISE
chr1	157279008	157279008	chr1	157279080	157279080	889	-1	+	-	INS	24	chr1	157279006	chr1	157279079	72	PRECISE
chr1	157540715	157540715	chr1	157540887	157540887	890	-1	+	-	DEL	15	chr1	157540660	chr1	157540875	215	PRECISE
chr1	157555137	157555137	chr1	157555191	157555191	891	-1	+	-	INS	12	chr1	157555121	chr1	157555191	70	IMPRECISE
chr1	157568879	157568879	chr1	157568912	157568912	892	-1	+	-	DEL	32	chr1	157568880	chr1	157568916	36	PRECISE
chr1	157570749	157570749	chr1	157570863	157570863	893	-1	+	-	DEL	32	chr1	157570682	chr1	157570801	119	IMPRECISE
chr1	157730600	157730600	chr1	157730719	157730719	894	-1	+	-	INS	14	chr1	157730534	chr1	157730696	140	IMPRECISE
chr1	157937560	157937560	chr1	157937595	157937595	895	-1	+	-	DEL	13	chr1	157937577	chr1	157937610	33	PRECISE
chr1	158443559	158443559	chr1	158443748	158443748	896	-1	+	-	INS	22	chr1	158443586	chr1	158443763	175	IMPRECISE
chr1	158851697	158851697	chr1	158851752	158851752	897	-1	+	-	DEL	28	chr1	158851694	chr1	158851750	56	PRECISE
chr1	158867523	158867523	chr1	158869977	158869977	898	-1	+	-	DEL	42	chr1	158867533	chr1	158869984	2451	PRECISE
chr1	159419763	159419763	chr1	159419861	159419861	899	-1	+	-	INS	25	chr1	159419775	chr1	159419867	92	PRECISE
chr1	159648708	159648708	chr1	159649658	159649658	900	-1	+	-	DEL	24	chr1	159648708	chr1	159649658	950	PRECISE
chr1	159843616	159843616	chr1	159843647	159843647	901	-1	+	-	INS	21	chr1	159843619	chr1	159843657	31	PRECISE
chr1	160019459	160019459	chr1	160019497	160019497	902	-1	+	-	INS	21	chr1	160019468	chr1	160019509	35	PRECISE
chr1	160047680	160047680	chr1	160047997	160047997	903	-1	+	-	INS	28	chr1	160047680	chr1	160047995	317	PRECISE
chr1	160749909	160749909	chr1	160749947	160749947	904	-1	+	-	DEL	23	chr1	160749902	chr1	160749937	35	PRECISE
chr1	160935018	160935018	chr1	160935333	160935333	905	-1	+	-	DEL	12	chr1	160935035	chr1	160935351	316	PRECISE
chr1	161005684	161005684	chr1	161006126	161006126	906	-1	+	-	INS	38	chr1	161005684	chr1	161006117	438	PRECISE
chr1	161025563	161025563	chr1	161025631	161025631	907	-1	+	-	DEL	11	chr1	161025573	chr1	161025652	79	PRECISE
chr1	161723604	161723604	chr1	161723677	161723677	908	-1	+	-	INS	12	chr1	161723574	chr1	161723637	62	IMPRECISE
chr1	162052678	162052678	chr1	162052997	162052997	909	-1	+	-	DEL	40	chr1	162052679	chr1	162052999	320	PRECISE
chr1	162269062	162269062	chr1	162269093	162269093	910	-1	+	-	DEL	18	chr1	162269056	chr1	162269088	32	PRECISE
chr1	162697057	162697057	chr1	162697328	162697328	911	-1	+	-	DUP/INS	20	chr1	162696890	chr1	162697064	269	PRECISE
chr1	162761298	162761298	chr1	162761647	162761647	912	-1	+	-	INS	42	chr1	162761317	chr1	162761649	345	PRECISE
chr1	162838462	162838462	chr1	162838575	162838575	913	-1	+	-	INS	49	chr1	162838513	chr1	162838584	112	IMPRECISE
chr1	163029112	163029112	chr1	163029170	163029170	914	-1	+	-	INS	14	chr1	163029109	chr1	163029172	63	IMPRECISE
chr1	163088855	163088855	chr1	163089160	163089160	915	-1	+	-	INS	32	chr1	163088857	chr1	163089179	324	PRECISE
chr1	163314439	163314439	chr1	163314772	163314772	916	-1	+	-	INS	51	chr1	163314442	chr1	163314774	341	PRECISE
chr1	163434495	163434495	chr1	163434532	163434532	917	-1	+	-	DEL	19	chr1	163434501	chr1	163434532	31	PRECISE
chr1	163598107	163598107	chr1	163598325	163598325	918	-1	+	-	INS	43	chr1	163598082	chr1	163598275	207	IMPRECISE
chr1	163684667	163684667	chr1	163685277	163685277	919	-1	+	-	INS	39	chr1	163684685	chr1	163685288	613	PRECISE
chr1	164032837	164032837	chr1	164032975	164032975	920	-1	+	-	INS	46	chr1	164032839	chr1	164032961	122	PRECISE
chr1	164047811	164047811	chr1	164048125	164048125	921	-1	+	-	DEL	10	chr1	164047816	chr1	164048131	315	IMPRECISE
chr1	164410183	164410183	chr1	164410218	164410218	922	-1	+	-	INS	12	chr1	164409262	chr1	164410008	499	IMPRECISE
chr1	164850572	164850572	chr1	164850613	164850613	923	-1	+	-	DEL	28	chr1	164850576	chr1	164850614	38	PRECISE
chr1	164850848	164850848	chr1	164850886	164850886	924	-1	+	-	INS	20	chr1	164850832	chr1	164850869	37	PRECISE
chr1	164950880	164950880	chr1	164950911	164950911	925	-1	+	-	DEL	33	chr1	164950880	chr1	164950911	31	PRECISE
chr1	164989702	164989702	chr1	164989754	164989754	926	-1	+	-	DEL	24	chr1	164989712	chr1	164989764	52	PRECISE
chr1	165154827	165154827	chr1	165155239	165155239	927	-1	+	-	INS	13	chr1	165154736	chr1	165155190	440	IMPRECISE
chr1	165449577	165449577	chr1	165449612	165449612	928	-1	+	-	INS	11	chr1	165449595	chr1	165449632	36	IMPRECISE
chr1	165505876	165505876	chr1	165505933	165505933	929	-1	+	-	INS	36	chr1	165505879	chr1	165505937	59	PRECISE
chr1	165552215	165552215	chr1	165552434	165552434	930	-1	+	-	DEL	11	chr1	165552215	chr1	165552431	216	IMPRECISE
chr1	165552452	165552452	chr1	165552621	165552621	931	-1	+	-	INS	16	chr1	165552455	chr1	165552630	169	PRECISE
chr1	165659306	165659306	chr1	165659576	165659576	932	-1	+	-	INS	37	chr1	165659306	chr1	165659584	270	PRECISE
chr1	165677375	165677375	chr1	165677424	165677424	933	-1	+	-	INS	16	chr1	165677411	chr1	165677464	50	IMPRECISE
chr1	165731213	165731213	chr1	165731298	165731298	934	-1	+	-	DEL	25	chr1	165731225	chr1	165731319	94	IMPRECISE
chr1	165861400	165861400	chr1	165862399	165862399	935	-1	+	-	INS	20	chr1	165861391	chr1	165863784	2395	IMPRECISE
chr1	166432791	166432791	chr1	166432867	166432867	936	-1	+	-	DEL	19	chr1	166432789	chr1	166432865	76	PRECISE
chr1	166709174	166709174	chr1	166709261	166709261	937	-1	+	-	DEL	16	chr1	166709108	chr1	166709190	82	IMPRECISE
chr1	167025646	167025646	chr1	167025905	167025905	938	-1	-	+	DUP	25	chr1	167025645	chr1	167025931	286	IMPRECISE
chr1	167025835	167025835	chr1	167026994	167026994	939	-1	+	-	DUP/INS	15	chr1	167025808	chr1	167026276	1121	IMPRECISE
chr1	167072169	167072169	chr1	167072230	167072230	940	-1	+	-	DEL	21	chr1	167072171	chr1	167072234	63	PRECISE
chr1	167090059	167090059	chr1	167090091	167090091	941	-1	+	-	DEL	17	chr1	167090068	chr1	167090108	40	PRECISE
chr1	167175227	167175227	chr1	167176226	167176226	942	-1	+	-	INS	28	chr1	167175227	chr1	167179606	4378	IMPRECISE
chr1	167404176	167404176	chr1	167404263	167404263	943	-1	+	-	INS	36	chr1	167404191	chr1	167404349	180	IMPRECISE
chr1	167582696	167582696	chr1	167582728	167582728	944	-1	+	-	DEL	12	chr1	167582704	chr1	167582736	32	PRECISE
chr1	168024559	168024559	chr1	168025733	168025733	945	-1	+	-	DEL	21	chr1	168024569	chr1	168025735	1166	PRECISE
chr1	168364736	168364736	chr1	168365530	168365530	946	-1	+	-	INS	36	chr1	168364736	chr1	168365561	812	PRECISE
chr1	168379698	168379698	chr1	168380953	168380953	947	-1	+	-	INS	29	chr1	168379698	chr1	168380943	1248	IMPRECISE
chr1	168420940	168420940	chr1	168421939	168421939	948	-1	+	-	INS	10	chr1	168420937	chr1	168423594	2660	IMPRECISE
chr1	169004358	169004358	chr1	169005229	169005229	949	-1	+	-	DEL	15	chr1	169004359	chr1	169005229	870	PRECISE
chr1	169007752	169007752	chr1	169007851	169007851	950	-1	+	-	DEL	18	chr1	169007752	chr1	169007851	99	PRECISE
chr1	169311785	169311785	chr1	169311873	169311873	951	-1	+	-	DEL	27	chr1	169311753	chr1	169311859	106	IMPRECISE
chr1	169361134	169361134	chr1	169361176	169361176	952	-1	+	-	INS	35	chr1	169361131	chr1	169361159	42	PRECISE
chr1	169471977	169471977	chr1	169472077	169472077	953	-1	+	-	DEL	40	chr1	169471979	chr1	169472077	98	IMPRECISE
chr1	169523404	169523404	chr1	169523504	169523504	954	-1	+	-	INS	22	chr1	169523407	chr1	169523504	96	PRECISE
chr1	169525663	169525663	chr1	169525696	169525696	955	-1	+	-	INS	20	chr1	169525663	chr1	169525697	31	PRECISE
chr1	169637823	169637823	chr1	169637977	169637977	956	-1	+	-	DEL	22	chr1	169637813	chr1	169637967	154	PRECISE
chr1	169730446	169730446	chr1	169730752	169730752	957	-1	+	-	DEL	24	chr1	169730447	chr1	169730748	301	PRECISE
chr1	169780833	169780833	chr1	169780930	169780930	958	-1	+	-	INS	17	chr1	169780828	chr1	169780930	97	IMPRECISE
chr1	169820151	169820151	chr1	169820213	169820213	959	-1	+	-	DEL	49	chr1	169820147	chr1	169820199	52	PRECISE
chr1	169849505	169849505	chr1	169849741	169849741	960	-1	+	-	DEL	15	chr1	169849518	chr1	169849754	236	PRECISE
chr1	169962742	169962742	chr1	169962906	169962906	961	-1	+	-	INS	57	chr1	169962744	chr1	169962910	161	PRECISE
chr1	170102093	170102093	chr1	170102153	170102153	962	-1	+	-	INS	32	chr1	170102100	chr1	170102146	58	PRECISE
chr1	170382956	170382956	chr1	170382992	170382992	963	-1	+	-	INS	16	chr1	170382957	chr1	170382999	36	PRECISE
chr1	170603433	170603433	chr1	170603767	170603767	964	-1	+	-	INS	13	chr1	170603448	chr1	170603750	316	IMPRECISE
chr1	170901650	170901650	chr1	170902649	170902649	965	-1	+	-	INS	14	chr1	170902645	chr1	170902692	32	IMPRECISE
chr1	171179928	171179928	chr1	171180009	171180009	966	-1	+	-	DEL	39	chr1	171179959	chr1	171180031	72	IMPRECISE
chr1	171406289	171406289	chr1	171406386	171406386	967	-1	+	-	INS	10	chr1	171406292	chr1	171406381	91	PRECISE
chr1	171783587	171783587	chr1	171783649	171783649	968	-1	+	-	DEL	10	chr1	171783587	chr1	171783649	62	PRECISE
chr1	171785688	171785688	chr1	171785787	171785787	969	-1	+	-	INS	22	chr1	171785684	chr1	171785797	120	PRECISE
chr1	171801680	171801680	chr1	171801717	171801717	970	-1	+	-	INS	12	chr1	171801617	chr1	171801675	52	IMPRECISE
chr1	171906008	171906008	chr1	171906070	171906070	971	-1	+	-	INS	18	chr1	171906008	chr1	171906067	57	PRECISE
chr1	171939838	171939838	chr1	171939876	171939876	972	-1	+	-	INS	24	chr1	171939838	chr1	171939874	38	PRECISE
chr1	172541054	172541054	chr1	172541449	172541449	973	-1	+	-	INS	32	chr1	172541054	chr1	172541454	387	PRECISE
chr1	172663336	172663336	chr1	172663623	172663623	974	-1	+	-	INS	26	chr1	172663265	chr1	172663447	182	IMPRECISE
chr1	172942417	172942417	chr1	172942451	172942451	975	-1	+	-	INS	13	chr1	172942417	chr1	172942451	33	PRECISE
chr1	173886742	173886742	chr1	173886815	173886815	976	-1	+	-	INS	36	chr1	173886742	chr1	173886815	63	PRECISE
chr1	174105297	174105297	chr1	174105419	174105419	977	-1	+	-	INS	29	chr1	174105329	chr1	174105405	114	IMPRECISE
chr1	174333015	174333015	chr1	174333309	174333309	978	-1	+	-	INS	13	chr1	174333013	chr1	174333344	322	IMPRECISE
chr1	174493895	174493895	chr1	174493933	174493933	979	-1	+	-	DEL	18	chr1	174493895	chr1	174493933	38	PRECISE
chr1	174796560	174796560	chr1	174801849	174801849	980	-1	+	-	DEL	27	chr1	174796560	chr1	174801849	5289	PRECISE
chr1	174802591	174802591	chr1	174802625	174802625	981	-1	+	-	INS	11	chr1	174802594	chr1	174802632	38	PRECISE
chr1	174906917	174906917	chr1	174908020	174908020	982	-1	+	-	INS	22	chr1	174906907	chr1	174908015	1118	IMPRECISE
chr1	175070222	175070222	chr1	175076386	175076386	983	-1	+	-	DEL	18	chr1	175070224	chr1	175076385	6161	PRECISE
chr1	175091593	175091593	chr1	175091645	175091645	984	-1	+	-	DEL	12	chr1	175091593	chr1	175091645	52	PRECISE
chr1	175200561	175200561	chr1	175201937	175201937	985	-1	-	-	INV	26	chr1	175200660	chr1	175201754	1094	IMPRECISE
chr1	175209584	175209584	chr1	175209711	175209711	986	-1	+	-	INS	32	chr1	175209594	chr1	175209711	110	IMPRECISE
chr1	175386149	175386149	chr1	175386227	175386227	987	-1	+	-	INS	14	chr1	175386158	chr1	175386201	43	IMPRECISE
chr1	175395963	175395963	chr1	175396032	175396032	988	-1	+	-	DEL	33	chr1	175395945	chr1	175396040	95	IMPRECISE
chr1	175401069	175401069	chr1	175401107	175401107	989	-1	+	-	INS	12	chr1	175401056	chr1	175401092	32	PRECISE
chr1	175516701	175516701	chr1	175516740	175516740	990	-1	+	-	DEL	18	chr1	175516701	chr1	175516747	46	PRECISE
chr1	175619944	175619944	chr1	175620362	175620362	991	-1	-	+	DUP	13	chr1	175619853	chr1	175620256	403	IMPRECISE
chr1	175812021	175812021	chr1	175812494	175812494	992	-1	+	-	INS	25	chr1	175812015	chr1	175812866	861	IMPRECISE
chr1	176365889	176365889	chr1	176366023	176366023	993	-1	+	-	INS	14	chr1	176365869	chr1	176365997	131	IMPRECISE
chr1	176478219	176478219	chr1	176478775	176478775	994	-1	+	-	DEL	39	chr1	176478219	chr1	176478775	556	PRECISE
chr1	177118613	177118613	chr1	177118644	177118644	995	-1	+	-	INS	21	chr1	177118643	chr1	177118681	36	PRECISE
chr1	178474788	178474788	chr1	178474853	178474853	996	-1	+	-	DEL	20	chr1	178474783	chr1	178474848	65	IMPRECISE
chr1	178692786	178692786	chr1	178693155	178693155	997	-1	+	-	INS	10	chr1	178692791	chr1	178693141	351	IMPRECISE
chr1	178948180	178948180	chr1	178948498	178948498	998	-1	+	-	INS	12	chr1	178948185	chr1	178948503	316	IMPRECISE
chr1	179206326	179206326	chr1	179206361	179206361	999	-1	+	-	DEL	31	chr1	179206334	chr1	179206370	36	PRECISE
chr1	179322332	179322332	chr1	179322503	179322503	1000	-1	+	-	INS	37	chr1	179322355	chr1	179322531	184	PRECISE
chr1	179491965	179491965	chr1	179492306	179492306	1001	-1	+	-	INS	43	chr1	179491966	chr1	179492319	335	PRECISE
chr1	179607254	179607254	chr1	179608011	179608011	1002	-1	+	-	DEL	32	chr1	179607281	chr1	179608047	766	PRECISE
chr1	179651080	179651080	chr1	179651867	179651867	1003	-1	+	-	INS	41	chr1	179651103	chr1	179651867	764	PRECISE
chr1	179876726	179876726	chr1	179876759	179876759	1004	-1	+	-	DEL	36	chr1	179876726	chr1	179876760	34	PRECISE
chr1	180183843	180183843	chr1	180184162	180184162	1005	-1	+	-	DEL	16	chr1	180183836	chr1	180184155	319	PRECISE
chr1	180291453	180291453	chr1	180292313	180292313	1006	-1	-	-	INV	15	chr1	180291451	chr1	180292313	862	PRECISE
chr1	180293000	180293000	chr1	180293324	180293324	1007	-1	+	-	DEL	74	chr1	180293000	chr1	180293324	324	PRECISE
chr1	180509286	180509286	chr1	180509334	180509334	1008	-1	+	-	INS	19	chr1	180509302	chr1	180509339	36	PRECISE
chr1	180625565	180625565	chr1	180625670	180625670	1009	-1	+	-	INS	11	chr1	180625571	chr1	180625676	102	IMPRECISE
chr1	180628332	180628332	chr1	180628369	180628369	1010	-1	+	-	DEL	14	chr1	180628334	chr1	180628371	37	PRECISE
chr1	180828200	180828200	chr1	180828253	180828253	1011	-1	+	-	INS	40	chr1	180828204	chr1	180828255	51	PRECISE
chr1	181043419	181043419	chr1	181044070	181044070	1012	-1	+	+	INV	19	chr1	181043910	chr1	181044075	165	IMPRECISE
chr1	181047421	181047421	chr1	181047725	181047725	1013	-1	+	-	INS	14	chr1	181047410	chr1	181047742	327	IMPRECISE
chr1	181093625	181093625	chr1	181093725	181093725	1014	-1	+	-	INS	37	chr1	181093653	chr1	181093744	93	PRECISE
chr1	181105913	181105913	chr1	181106167	181106167	1015	-1	+	-	INS	16	chr1	181105987	chr1	181106258	264	IMPRECISE
chr1	181764904	181764904	chr1	181764952	181764952	1016	-1	+	-	INS	17	chr1	181764904	chr1	181764952	48	PRECISE
chr1	182038122	182038122	chr1	182038482	182038482	1017	-1	+	-	INS	25	chr1	182038129	chr1	182038474	354	PRECISE
chr1	182087886	182087886	chr1	182087921	182087921	1018	-1	+	-	DEL	21	chr1	182087867	chr1	182087907	40	PRECISE
chr1	182107612	182107612	chr1	182108620	182108620	1019	-1	+	-	INS	25	chr1	182107612	chr1	182108619	1008	PRECISE
chr1	182289332	182289332	chr1	182289642	182289642	1020	-1	+	-	DEL	14	chr1	182289332	chr1	182289644	312	PRECISE
chr1	182416183	182416183	chr1	182416286	182416286	1021	-1	+	-	DEL	12	chr1	182416156	chr1	182416258	102	PRECISE
chr1	182420853	182420853	chr1	182421180	182421180	1022	-1	+	-	INS	17	chr1	182420843	chr1	182421180	335	PRECISE
chr1	182478450	182478450	chr1	182478573	182478573	1023	-1	+	-	DEL	16	chr1	182478450	chr1	182478574	124	PRECISE
chr1	182710810	182710810	chr1	182710938	182710938	1024	-1	+	-	DEL	17	chr1	182710760	chr1	182710885	125	IMPRECISE
chr1	182896193	182896193	chr1	182896226	182896226	1025	-1	+	-	DEL	22	chr1	182896189	chr1	182896220	31	PRECISE
chr1	183046062	183046062	chr1	183047061	183047061	1026	-1	+	-	INS	31	chr1	183046912	chr1	183046952	42	PRECISE
chr1	183118859	183118859	chr1	183118906	183118906	1027	-1	+	-	INS	16	chr1	183118970	chr1	183119077	89	IMPRECISE
chr1	183333784	183333784	chr1	183333820	183333820	1028	-1	+	-	INS	27	chr1	183333796	chr1	183333841	36	PRECISE
chr1	183396420	183396420	chr1	183396456	183396456	1029	-1	+	-	DEL	32	chr1	183396438	chr1	183396475	37	IMPRECISE
chr1	183583234	183583234	chr1	183583323	183583323	1030	-1	+	-	DEL	11	chr1	183583246	chr1	183583367	121	IMPRECISE
chr1	183856147	183856147	chr1	183856679	183856679	1031	-1	+	-	INS	21	chr1	183856305	chr1	183856446	118	IMPRECISE
chr1	184141100	184141100	chr1	184141137	184141137	1032	-1	+	-	INS	14	chr1	184141095	chr1	184141131	36	PRECISE
chr1	184297051	184297051	chr1	184297091	184297091	1033	-1	+	-	INS	20	chr1	184297054	chr1	184297082	40	PRECISE
chr1	184528724	184528724	chr1	184528798	184528798	1034	-1	+	-	INS	14	chr1	184528679	chr1	184528769	78	IMPRECISE
chr1	184768857	184768857	chr1	184769178	184769178	1035	-1	+	-	DEL	42	chr1	184768869	chr1	184769191	322	PRECISE
chr1	184814730	184814730	chr1	184820784	184820784	1036	-1	+	-	DEL	69	chr1	184814743	chr1	184820784	6041	PRECISE
chr1	184937044	184937044	chr1	184937365	184937365	1037	-1	+	-	DEL	47	chr1	184937053	chr1	184937375	322	PRECISE
chr1	184950461	184950461	chr1	184950817	184950817	1038	-1	+	-	INS	12	chr1	184950471	chr1	184950812	340	IMPRECISE
chr1	185373090	185373090	chr1	185373430	185373430	1039	-1	+	-	DEL	32	chr1	185373095	chr1	185373444	349	PRECISE
chr1	186055900	186055900	chr1	186055932	186055932	1040	-1	+	-	DEL	35	chr1	186055923	chr1	186055966	43	PRECISE
chr1	186245951	186245951	chr1	186245994	186245994	1041	-1	+	-	INS	21	chr1	186245987	chr1	186246047	38	IMPRECISE
chr1	186743184	186743184	chr1	186743236	186743236	1042	-1	+	-	INS	43	chr1	186743204	chr1	186743252	55	PRECISE
chr1	186764940	186764940	chr1	186765434	186765434	1043	-1	+	-	DEL	28	chr1	186764701	chr1	186765212	511	IMPRECISE
chr1	186826189	186826189	chr1	186826420	186826420	1044	-1	+	-	INS	19	chr1	186826189	chr1	186826402	219	PRECISE
chr1	186847224	186847224	chr1	186847339	186847339	1045	-1	+	-	INS	31	chr1	186847272	chr1	186847396	115	IMPRECISE
chr1	187106941	187106941	chr1	187107328	187107328	1046	-1	+	-	INS	31	chr1	187106941	chr1	187107332	381	PRECISE
chr1	187466486	187466486	chr1	187466726	187466726	1047	-1	-	-	INV	14	chr1	187466482	chr1	187466725	243	PRECISE
chr1	187584926	187584926	chr1	187584961	187584961	1048	-1	+	-	INS	33	chr1	187584903	chr1	187584941	35	PRECISE
chr1	187635512	187635512	chr1	187635708	187635708	1049	-1	+	-	INS	24	chr1	187635530	chr1	187635895	361	PRECISE
chr1	188149823	188149823	chr1	188149863	188149863	1050	-1	+	-	DEL	34	chr1	188149853	chr1	188149894	41	IMPRECISE
chr1	188174647	188174647	chr1	188174929	188174929	1051	-1	+	-	INS	40	chr1	188174655	chr1	188174936	280	PRECISE
chr1	188179856	188179856	chr1	188179888	188179888	1052	-1	+	-	INS	15	chr1	188179848	chr1	188179884	31	IMPRECISE
chr1	188186455	188186455	chr1	188186796	188186796	1053	-1	+	-	INS	48	chr1	188186465	chr1	188186778	339	PRECISE
chr1	188207880	188207880	chr1	188208076	188208076	1054	-1	+	-	DEL	42	chr1	188207864	chr1	188208070	206	PRECISE
chr1	188218461	188218461	chr1	188218536	188218536	1055	-1	+	-	INS	12	chr1	188218468	chr1	188218544	71	PRECISE
chr1	188252333	188252333	chr1	188252370	188252370	1056	-1	+	-	INS	29	chr1	188252333	chr1	188252371	36	PRECISE
chr1	188389698	188389698	chr1	188389758	188389758	1057	-1	+	-	INS	29	chr1	188389716	chr1	188389780	76	PRECISE
chr1	188438213	188438213	chr1	188438495	188438495	1058	-1	+	-	INS	18	chr1	188438213	chr1	188438500	293	PRECISE
chr1	188539456	188539456	chr1	188540231	188540231	1059	-1	+	-	DEL	36	chr1	188539456	chr1	188540231	775	PRECISE
chr1	188817187	188817187	chr1	188817225	188817225	1060	-1	+	-	DEL	25	chr1	188817207	chr1	188817248	41	PRECISE
chr1	188994960	188994960	chr1	188995295	188995295	1061	-1	+	-	DEL	13	chr1	188994956	chr1	188995290	334	PRECISE
chr1	189004261	189004261	chr1	189004294	189004294	1062	-1	+	-	DEL	12	chr1	189004266	chr1	189004302	36	PRECISE
chr1	189033006	189033006	chr1	189033066	189033066	1063	-1	+	-	DEL	15	chr1	189033003	chr1	189033062	59	IMPRECISE
chr1	189201037	189201037	chr1	189201068	189201068	1064	-1	+	-	INS	19	chr1	189201068	chr1	189201098	31	PRECISE
chr1	189247033	189247033	chr1	189247447	189247447	1065	-1	+	-	INS	50	chr1	189247039	chr1	189247350	311	PRECISE
chr1	189275687	189275687	chr1	189275736	189275736	1066	-1	+	-	INS	42	chr1	189275688	chr1	189275737	47	PRECISE
chr1	189531307	189531307	chr1	189531362	189531362	1067	-1	+	-	INS	22	chr1	189531320	chr1	189531390	57	IMPRECISE
chr1	189531625	189531625	chr1	189531682	189531682	1068	-1	+	-	INS	22	chr1	189531625	chr1	189531739	58	IMPRECISE
chr1	189661654	189661654	chr1	189661715	189661715	1069	-1	+	-	DEL	34	chr1	189661674	chr1	189661738	64	PRECISE
chr1	189787648	189787648	chr1	189787740	189787740	1070	-1	+	-	INS	18	chr1	189787678	chr1	189787766	99	PRECISE
chr1	189829498	189829498	chr1	189829535	189829535	1071	-1	+	-	DEL	32	chr1	189829498	chr1	189829535	37	PRECISE
chr1	190002195	190002195	chr1	190003194	190003194	1072	-1	+	-	INS	50	chr1	190002856	chr1	190002973	117	PRECISE
chr1	190029096	190029096	chr1	190029127	190029127	1073	-1	+	-	INS	15	chr1	190029112	chr1	190029147	31	PRECISE
chr1	190451470	190451470	chr1	190451505	190451505	1074	-1	+	-	DEL	19	chr1	190451458	chr1	190451494	36	PRECISE
chr1	190598011	190598011	chr1	190598073	190598073	1075	-1	+	-	DEL	26	chr1	190598006	chr1	190598067	61	IMPRECISE
chr1	190796659	190796659	chr1	190796739	190796739	1076	-1	+	-	INS	18	chr1	190796660	chr1	190796739	79	PRECISE
chr1	191088694	191088694	chr1	191088834	191088834	1077	-1	+	-	INS	45	chr1	191088704	chr1	191088849	141	IMPRECISE
chr1	191445716	191445716	chr1	191445762	191445762	1078	-1	+	-	INS	36	chr1	191445721	chr1	191445759	43	PRECISE
chr1	191738880	191738880	chr1	191738947	191738947	1079	-1	+	-	INS	25	chr1	191738854	chr1	191738924	67	IMPRECISE
chr1	191839020	191839020	chr1	191839056	191839056	1080	-1	+	-	INS	52	chr1	191839021	chr1	191839062	41	PRECISE
chr1	191876631	191876631	chr1	191876738	191876738	1081	-1	+	-	INS	21	chr1	191876637	chr1	191876700	55	IMPRECISE
chr1	192192267	192192267	chr1	192192622	192192622	1082	-1	+	-	INS	44	chr1	192192240	chr1	192192599	352	IMPRECISE
chr1	192525705	192525705	chr1	192525784	192525784	1083	-1	+	-	INS	25	chr1	192525705	chr1	192525784	72	IMPRECISE
chr1	192826871	192826871	chr1	192827040	192827040	1084	-1	+	-	INS	34	chr1	192826842	chr1	192827012	170	PRECISE
chr1	192865007	192865007	chr1	192865048	192865048	1085	-1	+	-	DEL	40	chr1	192865010	chr1	192865051	41	PRECISE
chr1	193235416	193235416	chr1	193235648	193235648	1086	-1	+	-	DEL	26	chr1	193235428	chr1	193235655	227	PRECISE
chr1	193467029	193467029	chr1	193468982	193468982	1087	-1	+	-	INS	36	chr1	193467031	chr1	193468987	1961	IMPRECISE
chr1	193533411	193533411	chr1	193533558	193533558	1088	-1	+	-	INS	29	chr1	193533377	chr1	193533525	147	IMPRECISE
chr1	193557348	193557348	chr1	193557387	193557387	1089	-1	+	-	INS	29	chr1	193557289	chr1	193557338	32	IMPRECISE
chr1	193606461	193606461	chr1	193606493	193606493	1090	-1	+	-	INS	14	chr1	193606460	chr1	193606492	32	PRECISE
chr1	193697904	193697904	chr1	193697937	193697937	1091	-1	+	-	INS	21	chr1	193697904	chr1	193697935	33	PRECISE
chr1	193997564	193997564	chr1	193997595	193997595	1092	-1	+	-	INS	32	chr1	193997566	chr1	193997617	44	PRECISE
chr1	194068028	194068028	chr1	194068293	194068293	1093	-1	+	-	DEL	11	chr1	194068028	chr1	194068311	283	IMPRECISE
chr1	194112890	194112890	chr1	194112921	194112921	1094	-1	+	-	INS	11	chr1	194112886	chr1	194112919	31	IMPRECISE
chr1	194249462	194249462	chr1	194249493	194249493	1095	-1	+	-	INS	12	chr1	194249458	chr1	194249493	31	PRECISE
chr1	194272649	194272649	chr1	194272688	194272688	1096	-1	-	+	DUP	16	chr1	194272644	chr1	194273082	438	IMPRECISE
chr1	194450698	194450698	chr1	194454732	194454732	1097	-1	+	-	DEL	10	chr1	194451126	chr1	194454312	3186	IMPRECISE
chr1	194517616	194517616	chr1	194517868	194517868	1098	-1	+	-	DEL	37	chr1	194517608	chr1	194517868	260	PRECISE
chr1	194638619	194638619	chr1	194638694	194638694	1099	-1	-	-	INV	15	chr1	194638619	chr1	194638696	77	IMPRECISE
chr1	194638720	194638720	chr1	194638970	194638970	1100	-1	+	-	INS	43	chr1	194638728	chr1	194638949	242	IMPRECISE
chr1	194934648	194934648	chr1	194936105	194936105	1101	-1	+	-	INS	26	chr1	194934643	chr1	194936111	1471	IMPRECISE
chr1	195043333	195043333	chr1	195043537	195043537	1102	-1	+	-	DEL	33	chr1	195043292	chr1	195043497	205	IMPRECISE
chr1	195070568	195070568	chr1	195070609	195070609	1103	-1	+	-	DEL	23	chr1	195070576	chr1	195070616	40	PRECISE
chr1	195084370	195084370	chr1	195084542	195084542	1104	-1	+	-	INS	25	chr1	195084363	chr1	195084549	167	IMPRECISE
chr1	195112174	195112174	chr1	195112232	195112232	1105	-1	+	-	DEL	11	chr1	195112174	chr1	195112219	45	PRECISE
chr1	195241566	195241566	chr1	195241600	195241600	1106	-1	+	-	DEL	11	chr1	195241566	chr1	195241598	32	PRECISE
chr1	195540682	195540682	chr1	195540797	195540797	1107	-1	+	-	INS	12	chr1	195540718	chr1	195540825	97	IMPRECISE
chr1	195802220	195802220	chr1	195802274	195802274	1108	-1	+	-	DEL	13	chr1	195802212	chr1	195802266	54	PRECISE
chr1	195880290	195880290	chr1	195880395	195880395	1109	-1	+	-	INS	29	chr1	195880291	chr1	195880395	98	PRECISE
chr1	196153543	196153543	chr1	196153872	196153872	1110	-1	+	-	INS	25	chr1	196153542	chr1	196153875	338	PRECISE
chr1	196158047	196158047	chr1	196158323	196158323	1111	-1	+	-	DEL	16	chr1	196158057	chr1	196158334	277	PRECISE
chr1	196380194	196380194	chr1	196380230	196380230	1112	-1	+	-	DEL	14	chr1	196380192	chr1	196380226	34	IMPRECISE
chr1	196406245	196406245	chr1	196406506	196406506	1113	-1	+	-	INS	16	chr1	196406187	chr1	196406483	286	IMPRECISE
chr1	196761356	196761356	chr1	196761684	196761684	1114	-1	+	-	INS	12	chr1	196761370	chr1	196761698	327	IMPRECISE
chr1	196779198	196779198	chr1	196779323	196779323	1115	-1	+	-	INS	10	chr1	196779197	chr1	196779325	133	PRECISE
chr1	196780928	196780928	chr1	196781090	196781090	1116	-1	+	-	INS	11	chr1	196780928	chr1	196781085	157	PRECISE
chr1	197011871	197011871	chr1	197012241	197012241	1117	-1	+	-	INS	39	chr1	197011871	chr1	197012155	282	PRECISE
chr1	197144561	197144561	chr1	197144595	197144595	1118	-1	+	-	INS	12	chr1	197144566	chr1	197144600	34	PRECISE
chr1	197423076	197423076	chr1	197423110	197423110	1119	-1	+	-	DEL	24	chr1	197423075	chr1	197423107	32	PRECISE
chr1	197500520	197500520	chr1	197503284	197503284	1120	-1	+	-	DEL	60	chr1	197500516	chr1	197503271	2755	PRECISE
chr1	197514077	197514077	chr1	197514174	197514174	1121	-1	+	-	INS	40	chr1	197514067	chr1	197514185	124	PRECISE
chr1	197682974	197682974	chr1	197683183	197683183	1122	-1	+	-	INS	20	chr1	197683000	chr1	197683230	235	IMPRECISE
chr1	197894012	197894012	chr1	197894296	197894296	1123	-1	+	-	DEL	26	chr1	197894018	chr1	197894300	282	PRECISE
chr1	198366572	198366572	chr1	198367034	198367034	1124	-1	+	-	INS	37	chr1	198366612	chr1	198367087	474	PRECISE
chr1	198486211	198486211	chr1	198486260	198486260	1125	-1	+	-	INS	50	chr1	198486210	chr1	198486253	41	IMPRECISE
chr1	198804288	198804288	chr1	198804321	198804321	1126	-1	+	-	DEL	22	chr1	198804294	chr1	198804325	31	PRECISE
chr1	198810210	198810210	chr1	198811209	198811209	1127	-1	+	-	INS	55	chr1	198811000	chr1	198811171	143	IMPRECISE
chr1	198925724	198925724	chr1	198925794	198925794	1128	-1	+	-	INS	36	chr1	198925745	chr1	198925809	67	PRECISE
chr1	198962607	198962607	chr1	198962643	198962643	1129	-1	+	-	INS	38	chr1	198962610	chr1	198962639	36	PRECISE
chr1	199438743	199438743	chr1	199440250	199440250	1130	-1	+	-	DEL	29	chr1	199438743	chr1	199440250	1507	PRECISE
chr1	199447612	199447612	chr1	199447741	199447741	1131	-1	+	-	DEL	20	chr1	199447612	chr1	199447741	129	PRECISE
chr1	199531737	199531737	chr1	199531776	199531776	1132	-1	+	-	DEL	15	chr1	199531644	chr1	199531698	54	PRECISE
chr1	199595820	199595820	chr1	199595857	199595857	1133	-1	+	-	INS	29	chr1	199595826	chr1	199595863	34	PRECISE
chr1	199873723	199873723	chr1	199873764	199873764	1134	-1	+	-	DEL	16	chr1	199873726	chr1	199873765	39	PRECISE
chr1	199874528	199874528	chr1	199874567	199874567	1135	-1	+	-	INS	18	chr1	199874531	chr1	199874573	31	PRECISE
chr1	200895364	200895364	chr1	200895523	200895523	1136	-1	+	-	INS	12	chr1	200895341	chr1	200895501	164	IMPRECISE
chr1	201178950	201178950	chr1	201179050	201179050	1137	-1	+	-	INS	10	chr1	201178954	chr1	201179060	106	IMPRECISE
chr1	201180144	201180144	chr1	201180352	201180352	1138	-1	+	-	INS	12	chr1	201180116	chr1	201180339	221	IMPRECISE
chr1	201227030	201227030	chr1	201227596	201227596	1139	-1	-	+	DUP	31	chr1	201227174	chr1	201227728	554	IMPRECISE
chr1	201235507	201235507	chr1	201235540	201235540	1140	-1	+	-	DEL	13	chr1	201235507	chr1	201235538	31	PRECISE
chr1	201771272	201771272	chr1	201771306	201771306	1141	-1	+	-	INS	14	chr1	201771264	chr1	201771302	31	PRECISE
chr1	201946996	201946996	chr1	201947037	201947037	1142	-1	+	-	DEL	20	chr1	201946988	chr1	201947029	41	PRECISE
chr1	202173328	202173328	chr1	202175121	202175121	1143	-1	-	+	DUP	11	chr1	202173358	chr1	202175045	1687	IMPRECISE
chr1	202360726	202360726	chr1	202361055	202361055	1144	-1	+	-	DEL	37	chr1	202360703	chr1	202361118	415	PRECISE
chr1	202599018	202599018	chr1	202599054	202599054	1145	-1	+	-	DEL	17	chr1	202599018	chr1	202599056	38	PRECISE
chr1	202641890	202641890	chr1	202642319	202642319	1146	-1	+	-	INS	17	chr1	202641900	chr1	202642342	450	IMPRECISE
chr1	202709426	202709426	chr1	202709650	202709650	1147	-1	+	-	DEL	20	chr1	202709401	chr1	202709626	225	IMPRECISE
chr1	202758732	202758732	chr1	202759180	202759180	1148	-1	+	-	INS	27	chr1	202758732	chr1	202759190	459	IMPRECISE
chr1	203235989	203235989	chr1	203236029	203236029	1149	-1	+	-	INS	13	chr1	203235928	chr1	203235965	40	IMPRECISE
chr1	203469321	203469321	chr1	203469664	203469664	1150	-1	+	-	INS	14	chr1	203469153	chr1	203469517	361	IMPRECISE
chr1	203888269	203888269	chr1	203888507	203888507	1151	-1	+	-	INS	27	chr1	203888302	chr1	203888512	128	IMPRECISE
chr1	204164324	204164324	chr1	204164781	204164781	1152	-1	+	-	INS	23	chr1	204164316	chr1	204164781	466	IMPRECISE
chr1	204177486	204177486	chr1	204177541	204177541	1153	-1	+	-	DEL	15	chr1	204177506	chr1	204177560	54	PRECISE
chr1	204345054	204345054	chr1	204345375	204345375	1154	-1	+	-	INS	24	chr1	204345049	chr1	204345387	339	PRECISE
chr1	204440188	204440188	chr1	204440389	204440389	1155	-1	+	-	DEL	19	chr1	204440201	chr1	204440392	191	PRECISE
chr1	205034845	205034845	chr1	205034877	205034877	1156	-1	+	-	INS	11	chr1	205034860	chr1	205034892	31	IMPRECISE
chr1	205178632	205178632	chr1	205178753	205178753	1157	-1	-	-	INV	34	chr1	205178633	chr1	205178793	160	PRECISE
chr1	205334034	205334034	chr1	205334100	205334100	1158	-1	+	-	INS	18	chr1	205334034	chr1	205334101	68	PRECISE
chr1	205439855	205439855	chr1	205440024	205440024	1159	-1	+	-	DEL	14	chr1	205439855	chr1	205440024	169	PRECISE
chr1	205513225	205513225	chr1	205513268	205513268	1160	-1	+	-	INS	16	chr1	205513210	chr1	205513244	37	PRECISE
chr1	205572705	205572705	chr1	205572851	205572851	1161	-1	+	-	INS	22	chr1	205572715	chr1	205572858	139	PRECISE
chr1	205922707	205922707	chr1	205922707	205922707	1162	-1	+	-	INS	13	chr1	205922707	chr1	205922707	NA	UNRESOLVED
chr1	206332221	206332221	chr1	206332221	206332221	1163	-1	+	-	INS	15	chr1	206332221	chr1	206332221	NA	UNRESOLVED
chr1	206955204	206955204	chr1	206955285	206955285	1164	-1	+	-	DEL	25	chr1	206955201	chr1	206955299	98	PRECISE
chr1	207001471	207001471	chr1	207001547	207001547	1165	-1	+	-	INS	28	chr1	207001478	chr1	207001552	74	PRECISE
chr1	207097590	207097590	chr1	207098128	207098128	1166	-1	-	+	DUP	31	chr1	207097287	chr1	207097843	556	IMPRECISE
chr1	207097783	207097783	chr1	207097955	207097955	1167	-1	+	-	DEL	14	chr1	207097790	chr1	207097955	165	PRECISE
chr1	207292362	207292362	chr1	207293189	207293189	1168	-1	+	-	DEL	16	chr1	207292363	chr1	207293189	826	PRECISE
chr1	207387165	207387165	chr1	207387313	207387313	1169	-1	+	-	INS	32	chr1	207387160	chr1	207387293	105	IMPRECISE
chr1	207489202	207489202	chr1	207489233	207489233	1170	-1	+	-	DEL	18	chr1	207489191	chr1	207489223	32	PRECISE
chr1	207541985	207541985	chr1	207545585	207545585	1171	-1	+	-	DEL	26	chr1	207541985	chr1	207545585	3600	IMPRECISE
chr1	207580727	207580727	chr1	207580762	207580762	1172	-1	+	-	DEL	11	chr1	207580728	chr1	207580765	37	PRECISE
chr1	207859470	207859470	chr1	207859762	207859762	1173	-1	+	-	INS	13	chr1	207859415	chr1	207859682	262	IMPRECISE
chr1	208020086	208020086	chr1	208020175	208020175	1174	-1	+	-	DEL	12	chr1	208020088	chr1	208020178	90	IMPRECISE
chr1	208440828	208440828	chr1	208440871	208440871	1175	-1	+	-	INS	12	chr1	208440815	chr1	208440852	37	PRECISE
chr1	208452624	208452624	chr1	208452671	208452671	1176	-1	+	-	INS	21	chr1	208452638	chr1	208452684	52	PRECISE
chr1	208455618	208455618	chr1	208455657	208455657	1177	-1	+	-	INS	20	chr1	208455624	chr1	208455668	38	PRECISE
chr1	209157847	209157847	chr1	209157884	209157884	1178	-1	+	-	INS	11	chr1	209157843	chr1	209157884	36	PRECISE
chr1	210078055	210078055	chr1	210085985	210085985	1179	-1	+	-	DEL	10	chr1	210078055	chr1	210085977	7922	IMPRECISE
chr1	210163872	210163872	chr1	210163969	210163969	1180	-1	+	-	INS	26	chr1	210163873	chr1	210163984	110	IMPRECISE
chr1	210244614	210244614	chr1	210244661	210244661	1181	-1	+	-	INS	20	chr1	210244629	chr1	210244670	48	PRECISE
chr1	210706655	210706655	chr1	210706753	210706753	1182	-1	+	-	DEL	17	chr1	210706655	chr1	210706753	98	IMPRECISE
chr1	210827226	210827226	chr1	210827567	210827567	1183	-1	-	+	DUP	33	chr1	210827234	chr1	210827567	333	PRECISE
chr1	210891705	210891705	chr1	210891804	210891804	1184	-1	+	-	INS	21	chr1	210891710	chr1	210891823	99	PRECISE
chr1	210918487	210918487	chr1	210918602	210918602	1185	-1	+	-	INS	20	chr1	210918445	chr1	210918571	125	IMPRECISE
chr1	211006241	211006241	chr1	211006272	211006272	1186	-1	+	-	INS	19	chr1	211006256	chr1	211006289	32	PRECISE
chr1	211412815	211412815	chr1	211412847	211412847	1187	-1	+	-	DEL	12	chr1	211412817	chr1	211412852	35	PRECISE
chr1	211633953	211633953	chr1	211634410	211634410	1188	-1	+	-	INS	30	chr1	211634047	chr1	211634439	448	IMPRECISE
chr1	211782441	211782441	chr1	211782492	211782492	1189	-1	+	-	INS	37	chr1	211782424	chr1	211782484	45	PRECISE
chr1	211898369	211898369	chr1	211898434	211898434	1190	-1	+	-	DEL	13	chr1	211898394	chr1	211898457	63	IMPRECISE
chr1	211985133	211985133	chr1	211985180	211985180	1191	-1	+	-	DEL	29	chr1	211985149	chr1	211985195	46	PRECISE
chr1	212641801	212641801	chr1	212642465	212642465	1192	-1	+	-	INS	21	chr1	212641808	chr1	212642293	481	IMPRECISE
chr1	212898391	212898391	chr1	212898475	212898475	1193	-1	+	-	INS	10	chr1	212898385	chr1	212898471	84	PRECISE
chr1	213083605	213083605	chr1	213083636	213083636	1194	-1	+	-	INS	15	chr1	213083596	chr1	213083628	31	PRECISE
chr1	213084220	213084220	chr1	213086158	213086158	1195	-1	+	-	DEL	24	chr1	213084220	chr1	213086165	1945	PRECISE
chr1	213292773	213292773	chr1	213292816	213292816	1196	-1	+	-	DEL	12	chr1	213292771	chr1	213292814	43	PRECISE
chr1	213714501	213714501	chr1	213715713	213715713	1197	-1	+	-	INS	28	chr1	213714501	chr1	213715700	1201	PRECISE
chr1	213914117	213914117	chr1	213914196	213914196	1198	-1	+	-	INS	15	chr1	213914024	chr1	213914135	111	IMPRECISE
chr1	214576027	214576027	chr1	214576071	214576071	1199	-1	+	-	INS	27	chr1	214576014	chr1	214576053	42	IMPRECISE
chr1	214610129	214610129	chr1	214610173	214610173	1200	-1	+	-	DEL	13	chr1	214610129	chr1	214610167	38	PRECISE
chr1	214790187	214790187	chr1	214790218	214790218	1201	-1	+	-	DEL	11	chr1	214790184	chr1	214790218	34	IMPRECISE
chr1	214796152	214796152	chr1	214796241	214796241	1202	-1	+	-	DEL	21	chr1	214796103	chr1	214796192	89	IMPRECISE
chr1	214856667	214856667	chr1	214856747	214856747	1203	-1	-	+	DUP	15	chr1	214856464	chr1	214856895	431	PRECISE
chr1	214878829	214878829	chr1	214878870	214878870	1204	-1	+	-	DEL	19	chr1	214878828	chr1	214878869	41	PRECISE
chr1	215090564	215090564	chr1	215090610	215090610	1205	-1	+	-	DEL	15	chr1	215090564	chr1	215090609	45	PRECISE
chr1	215267089	215267089	chr1	215267147	215267147	1206	-1	+	-	DEL	22	chr1	215267111	chr1	215267164	53	PRECISE
chr1	216009837	216009837	chr1	216009927	216009927	1207	-1	+	-	INS	22	chr1	216009799	chr1	216009889	77	PRECISE
chr1	216085790	216085790	chr1	216085851	216085851	1208	-1	+	-	DEL	29	chr1	216085794	chr1	216085854	60	PRECISE
chr1	216223901	216223901	chr1	216223994	216223994	1209	-1	+	-	INS	11	chr1	216223901	chr1	216223976	73	IMPRECISE
chr1	216404576	216404576	chr1	216404668	216404668	1210	-1	+	-	INS	44	chr1	216404591	chr1	216404665	68	PRECISE
chr1	216551124	216551124	chr1	216551167	216551167	1211	-1	+	-	DEL	18	chr1	216551118	chr1	216551165	47	PRECISE
chr1	217269960	217269960	chr1	217270025	217270025	1212	-1	+	-	DEL	25	chr1	217269960	chr1	217270025	65	PRECISE
chr1	217497120	217497120	chr1	217497175	217497175	1213	-1	+	-	DEL	15	chr1	217497116	chr1	217497173	57	PRECISE
chr1	217577654	217577654	chr1	217577687	217577687	1214	-1	+	-	DEL	22	chr1	217577645	chr1	217577676	31	PRECISE
chr1	217754089	217754089	chr1	217754392	217754392	1215	-1	+	-	DEL	12	chr1	217754089	chr1	217754392	303	PRECISE
chr1	217917522	217917522	chr1	217917835	217917835	1216	-1	+	-	DEL	15	chr1	217917522	chr1	217917835	313	PRECISE
chr1	218001839	218001839	chr1	218002181	218002181	1217	-1	+	-	INS	41	chr1	218001840	chr1	218002161	327	PRECISE
chr1	218153151	218153151	chr1	218153189	218153189	1218	-1	+	-	DEL	14	chr1	218153151	chr1	218153188	37	PRECISE
chr1	218182502	218182502	chr1	218188609	218188609	1219	-1	+	-	DEL	39	chr1	218182502	chr1	218188594	6092	PRECISE
chr1	218245255	218245255	chr1	218245294	218245294	1220	-1	+	-	DEL	26	chr1	218245258	chr1	218245297	39	PRECISE
chr1	218245638	218245638	chr1	218246499	218246499	1221	-1	+	-	DEL	29	chr1	218245638	chr1	218246499	861	PRECISE
chr1	218772019	218772019	chr1	218772366	218772366	1222	-1	+	-	INS	26	chr1	218772222	chr1	218772495	305	IMPRECISE
chr1	218785918	218785918	chr1	218786236	218786236	1223	-1	+	-	DEL	29	chr1	218785928	chr1	218786248	320	PRECISE
chr1	218789897	218789897	chr1	218789936	218789936	1224	-1	+	-	DEL	19	chr1	218789901	chr1	218789940	39	PRECISE
chr1	218894182	218894182	chr1	218894238	218894238	1225	-1	+	-	INS	30	chr1	218894183	chr1	218894245	59	PRECISE
chr1	218894458	218894458	chr1	218894528	218894528	1226	-1	+	-	DEL	31	chr1	218894458	chr1	218894528	70	PRECISE
chr1	219161611	219161611	chr1	219162636	219162636	1227	-1	+	-	INS	30	chr1	219161611	chr1	219162581	977	IMPRECISE
chr1	219184171	219184171	chr1	219184272	219184272	1228	-1	+	-	INS	11	chr1	219184172	chr1	219184274	99	IMPRECISE
chr1	219246657	219246657	chr1	219246715	219246715	1229	-1	+	-	INS	12	chr1	219246657	chr1	219246715	58	PRECISE
chr1	219247375	219247375	chr1	219247573	219247573	1230	-1	+	-	INS	34	chr1	219247376	chr1	219247575	198	PRECISE
chr1	219558909	219558909	chr1	219559263	219559263	1231	-1	+	-	INS	15	chr1	219558909	chr1	219559223	313	IMPRECISE
chr1	219648916	219648916	chr1	219648963	219648963	1232	-1	+	-	INS	19	chr1	219648893	chr1	219648991	81	IMPRECISE
chr1	219718904	219718904	chr1	219718946	219718946	1233	-1	+	-	DEL	14	chr1	219718895	chr1	219718935	40	PRECISE
chr1	219769346	219769346	chr1	219769383	219769383	1234	-1	+	-	DEL	28	chr1	219769360	chr1	219769395	35	PRECISE
chr1	219923315	219923315	chr1	219923630	219923630	1235	-1	+	-	DEL	31	chr1	219923321	chr1	219923639	318	PRECISE
chr1	220025913	220025913	chr1	220025954	220025954	1236	-1	+	-	DEL	33	chr1	220025920	chr1	220025962	42	PRECISE
chr1	220074349	220074349	chr1	220074494	220074494	1237	-1	+	-	INS	26	chr1	220074356	chr1	220074486	136	PRECISE
chr1	220077644	220077644	chr1	220079495	220079495	1238	-1	+	-	INS	11	chr1	220077651	chr1	220079471	1820	IMPRECISE
chr1	220186139	220186139	chr1	220186242	220186242	1239	-1	+	-	INS	16	chr1	220186196	chr1	220186301	103	IMPRECISE
chr1	220639941	220639941	chr1	220640037	220640037	1240	-1	+	-	INS	27	chr1	220639907	chr1	220640009	99	IMPRECISE
chr1	220749352	220749352	chr1	220749690	220749690	1241	-1	+	-	INS	23	chr1	220749348	chr1	220749664	320	PRECISE
chr1	221026805	221026805	chr1	221026840	221026840	1242	-1	+	-	INS	19	chr1	221026830	chr1	221026865	34	PRECISE
chr1	221816421	221816421	chr1	221816460	221816460	1243	-1	+	-	DEL	18	chr1	221816420	chr1	221816457	37	PRECISE
chr1	221827816	221827816	chr1	221828453	221828453	1244	-1	+	-	INS	13	chr1	221827804	chr1	221828433	633	IMPRECISE
chr1	222034147	222034147	chr1	222034475	222034475	1245	-1	+	-	DEL	22	chr1	222034158	chr1	222034490	332	PRECISE
chr1	222311560	222311560	chr1	222311591	222311591	1246	-1	+	-	INS	12	chr1	222311558	chr1	222311590	31	IMPRECISE
chr1	222311848	222311848	chr1	222312094	222312094	1247	-1	+	-	INS	28	chr1	222311846	chr1	222312107	220	IMPRECISE
chr1	222312225	222312225	chr1	222312309	222312309	1248	-1	+	-	INS	16	chr1	222312233	chr1	222312308	80	IMPRECISE
chr1	222312431	222312431	chr1	222312584	222312584	1249	-1	+	-	INS	14	chr1	222312224	chr1	222312320	80	IMPRECISE
chr1	222602928	222602928	chr1	222602960	222602960	1250	-1	+	-	INS	11	chr1	222602911	chr1	222602947	32	IMPRECISE
chr1	222870696	222870696	chr1	222871035	222871035	1251	-1	+	-	INS	14	chr1	222870697	chr1	222871029	335	IMPRECISE
chr1	222941832	222941832	chr1	222941869	222941869	1252	-1	+	-	DEL	17	chr1	222941815	chr1	222941854	39	PRECISE
chr1	223124811	223124811	chr1	223124889	223124889	1253	-1	+	-	INS	22	chr1	223124812	chr1	223124889	77	PRECISE
chr1	223204766	223204766	chr1	223204844	223204844	1254	-1	+	-	DEL	17	chr1	223204748	chr1	223204824	76	IMPRECISE
chr1	223254535	223254535	chr1	223258835	223258835	1255	-1	+	-	INS	33	chr1	223254535	chr1	223258745	4213	IMPRECISE
chr1	223652230	223652230	chr1	223652465	223652465	1256	-1	-	+	DUP	15	chr1	223652250	chr1	223652666	416	IMPRECISE
chr1	223823319	223823319	chr1	223823682	223823682	1257	-1	+	-	DEL	11	chr1	223823307	chr1	223823664	357	IMPRECISE
chr1	224201344	224201344	chr1	224201419	224201419	1258	-1	+	-	DEL	16	chr1	224201312	chr1	224201385	73	IMPRECISE
chr1	224247115	224247115	chr1	224247591	224247591	1259	-1	+	-	DEL	27	chr1	224247117	chr1	224247593	476	PRECISE
chr1	224261867	224261867	chr1	224261905	224261905	1260	-1	+	-	DEL	33	chr1	224261867	chr1	224261905	38	PRECISE
chr1	224287889	224287889	chr1	224287924	224287924	1261	-1	+	-	INS	19	chr1	224287894	chr1	224287928	34	PRECISE
chr1	224288837	224288837	chr1	224288874	224288874	1262	-1	+	-	DEL	19	chr1	224288847	chr1	224288881	34	PRECISE
chr1	224392829	224392829	chr1	224393142	224393142	1263	-1	+	-	DEL	17	chr1	224392829	chr1	224393142	313	PRECISE
chr1	224566385	224566385	chr1	224566589	224566589	1264	-1	+	-	INS	17	chr1	224566383	chr1	224566537	199	IMPRECISE
chr1	225256545	225256545	chr1	225256811	225256811	1265	-1	+	-	DEL	29	chr1	225256545	chr1	225256815	270	PRECISE
chr1	225266502	225266502	chr1	225266557	225266557	1266	-1	+	-	DEL	20	chr1	225266477	chr1	225266530	53	PRECISE
chr1	225272506	225272506	chr1	225272584	225272584	1267	-1	+	-	INS	28	chr1	225272506	chr1	225272587	79	PRECISE
chr1	225523413	225523413	chr1	225523506	225523506	1268	-1	+	-	INS	17	chr1	225523322	chr1	225523453	117	IMPRECISE
chr1	225762310	225762310	chr1	225762623	225762623	1269	-1	+	-	DEL	35	chr1	225762321	chr1	225762639	318	PRECISE
chr1	225815612	225815612	chr1	225815645	225815645	1270	-1	+	-	DEL	14	chr1	225815604	chr1	225815637	33	PRECISE
chr1	225995600	225995600	chr1	225995924	225995924	1271	-1	+	-	INS	12	chr1	225996429	chr1	225996727	297	PRECISE
chr1	226152199	226152199	chr1	226152399	226152399	1272	-1	+	-	INS	13	chr1	226152243	chr1	226152427	182	IMPRECISE
chr1	226302621	226302621	chr1	226302669	226302669	1273	-1	+	-	INS	30	chr1	226302644	chr1	226302693	49	IMPRECISE
chr1	226415476	226415476	chr1	226415633	226415633	1274	-1	+	-	INS	35	chr1	226415474	chr1	226415620	146	PRECISE
chr1	226612678	226612678	chr1	226612875	226612875	1275	-1	+	-	DEL	15	chr1	226612689	chr1	226612897	208	PRECISE
chr1	226985587	226985587	chr1	226985931	226985931	1276	-1	+	-	DEL	20	chr1	226985560	chr1	226985899	339	IMPRECISE
chr1	227143043	227143043	chr1	227143157	227143157	1277	-1	+	-	INS	15	chr1	227143220	chr1	227143316	97	IMPRECISE
chr1	227147960	227147960	chr1	227148135	227148135	1278	-1	-	+	DUP	16	chr1	227147805	chr1	227148215	410	IMPRECISE
chr1	227163836	227163836	chr1	227163885	227163885	1279	-1	+	-	DEL	15	chr1	227163851	chr1	227163903	52	IMPRECISE
chr1	227225850	227225850	chr1	227225886	227225886	1280	-1	+	-	DEL	19	chr1	227225855	chr1	227225898	43	PRECISE
chr1	227344135	227344135	chr1	227344168	227344168	1281	-1	+	-	DEL	17	chr1	227344132	chr1	227344163	31	PRECISE
chr1	227462945	227462945	chr1	227463245	227463245	1282	-1	+	-	INS	18	chr1	227462956	chr1	227463275	324	PRECISE
chr1	227482269	227482269	chr1	227482586	227482586	1283	-1	+	-	DEL	21	chr1	227482279	chr1	227482597	318	PRECISE
chr1	227502452	227502452	chr1	227502589	227502589	1284	-1	+	-	INS	31	chr1	227502452	chr1	227502589	134	PRECISE
chr1	227602246	227602246	chr1	227602599	227602599	1285	-1	+	-	INS	24	chr1	227602279	chr1	227602577	301	PRECISE
chr1	227686910	227686910	chr1	227689816	227689816	1286	-1	-	-	INV	13	chr1	227686910	chr1	227689814	2904	IMPRECISE
chr1	227937436	227937436	chr1	227937499	227937499	1287	-1	+	-	DEL	18	chr1	227937451	chr1	227937520	69	PRECISE
chr1	228097570	228097570	chr1	228097682	228097682	1288	-1	+	-	INS	20	chr1	228097553	chr1	228097671	108	IMPRECISE
chr1	228193577	228193577	chr1	228193611	228193611	1289	-1	+	-	INS	43	chr1	228193592	chr1	228193627	34	PRECISE
chr1	228361833	228361833	chr1	228361992	228361992	1290	-1	+	-	DEL	25	chr1	228361822	chr1	228361979	157	PRECISE
chr1	228614758	228614758	chr1	228614797	228614797	1291	-1	+	-	DEL	25	chr1	228614738	chr1	228614775	37	PRECISE
chr1	228814812	228814812	chr1	228815148	228815148	1292	-1	+	-	DEL	14	chr1	228814812	chr1	228815144	332	PRECISE
chr1	228959926	228959926	chr1	228960252	228960252	1293	-1	+	-	INS	10	chr1	228959928	chr1	228960241	314	IMPRECISE
chr1	229197276	229197276	chr1	229197309	229197309	1294	-1	+	-	DEL	12	chr1	229197265	chr1	229197297	32	PRECISE
chr1	229722851	229722851	chr1	229722927	229722927	1295	-1	+	-	INS	19	chr1	229722810	chr1	229722901	73	IMPRECISE
chr1	229764013	229764013	chr1	229765012	229765012	1296	-1	+	-	INS	21	chr1	229763979	chr1	229764011	32	IMPRECISE
chr1	230006640	230006640	chr1	230006767	230006767	1297	-1	+	-	INS	22	chr1	230006666	chr1	230006966	303	PRECISE
chr1	230107610	230107610	chr1	230107822	230107822	1298	-1	-	+	DUP	25	chr1	230107608	chr1	230107793	185	PRECISE
chr1	230467800	230467800	chr1	230468866	230468866	1299	-1	+	-	INS	33	chr1	230467800	chr1	230468845	1058	IMPRECISE
chr1	230724625	230724625	chr1	230724686	230724686	1300	-1	+	-	INS	26	chr1	230724625	chr1	230724668	56	PRECISE
chr1	231085161	231085161	chr1	231085458	231085458	1301	-1	+	-	INS	10	chr1	231085161	chr1	231085459	297	IMPRECISE
chr1	231147184	231147184	chr1	231147585	231147585	1302	-1	-	+	DUP	22	chr1	231147129	chr1	231147560	431	IMPRECISE
chr1	231257672	231257672	chr1	231257762	231257762	1303	-1	-	+	DUP	19	chr1	231257546	chr1	231257866	320	IMPRECISE
chr1	231337823	231337823	chr1	231337881	231337881	1304	-1	+	-	INS	36	chr1	231337813	chr1	231338178	382	IMPRECISE
chr1	231511057	231511057	chr1	231511088	231511088	1305	-1	+	-	DEL	28	chr1	231511057	chr1	231511088	31	PRECISE
chr1	231526787	231526787	chr1	231526938	231526938	1306	-1	+	-	INS	32	chr1	231526809	chr1	231526963	144	IMPRECISE
chr1	231868842	231868842	chr1	231868890	231868890	1307	-1	+	-	INS	45	chr1	231868842	chr1	231868891	46	PRECISE
chr1	231869474	231869474	chr1	231869529	231869529	1308	-1	+	-	DEL	15	chr1	231869478	chr1	231869531	53	IMPRECISE
chr1	232042803	232042803	chr1	232042844	232042844	1309	-1	+	-	INS	18	chr1	232042811	chr1	232042859	40	IMPRECISE
chr1	232252269	232252269	chr1	232252719	232252719	1310	-1	+	-	INS	36	chr1	232252286	chr1	232252721	440	PRECISE
chr1	232356524	232356524	chr1	232356555	232356555	1311	-1	+	-	DEL	25	chr1	232356524	chr1	232356556	32	PRECISE
chr1	232369609	232369609	chr1	232369651	232369651	1312	-1	+	-	DEL	24	chr1	232369609	chr1	232369650	41	PRECISE
chr1	232423127	232423127	chr1	232423455	232423455	1313	-1	+	-	DEL	29	chr1	232423127	chr1	232423455	328	PRECISE
chr1	232447853	232447853	chr1	232447940	232447940	1314	-1	+	-	INS	19	chr1	232447860	chr1	232447940	80	PRECISE
chr1	232468026	232468026	chr1	232468073	232468073	1315	-1	+	-	DEL	23	chr1	232468041	chr1	232468088	47	IMPRECISE
chr1	232551504	232551504	chr1	232551615	232551615	1316	-1	+	-	DEL	29	chr1	232551644	chr1	232551745	101	IMPRECISE
chr1	232587765	232587765	chr1	232588066	232588066	1317	-1	+	-	INS	21	chr1	232587774	chr1	232588074	305	PRECISE
chr1	232775537	232775537	chr1	232775851	232775851	1318	-1	+	-	DEL	11	chr1	232775537	chr1	232775851	314	PRECISE
chr1	232818667	232818667	chr1	232818843	232818843	1319	-1	+	-	DEL	22	chr1	232818667	chr1	232818842	175	PRECISE
chr1	232869260	232869260	chr1	232869684	232869684	1320	-1	+	-	INS	12	chr1	232869263	chr1	232869688	426	PRECISE
chr1	233152915	233152915	chr1	233152946	233152946	1321	-1	+	-	INS	14	chr1	233152915	chr1	233152946	31	PRECISE
chr1	233215681	233215681	chr1	233215772	233215772	1322	-1	+	-	DEL	35	chr1	233215680	chr1	233215770	90	PRECISE
chr1	233519144	233519144	chr1	233519468	233519468	1323	-1	+	-	INS	32	chr1	233519144	chr1	233519476	336	PRECISE
chr1	233649609	233649609	chr1	233649963	233649963	1324	-1	+	-	INS	15	chr1	233649624	chr1	233649950	326	IMPRECISE
chr1	233801317	233801317	chr1	233801353	233801353	1325	-1	+	-	DEL	22	chr1	233801317	chr1	233801353	36	PRECISE
chr1	233808300	233808300	chr1	233808401	233808401	1326	-1	+	-	INS	14	chr1	233808330	chr1	233808430	92	IMPRECISE
chr1	233865155	233865155	chr1	233865485	233865485	1327	-1	+	-	DEL	13	chr1	233865155	chr1	233865485	330	PRECISE
chr1	233962189	233962189	chr1	233963530	233963530	1328	-1	+	-	DEL	35	chr1	233962211	chr1	233963554	1343	PRECISE
chr1	234204773	234204773	chr1	234204806	234204806	1329	-1	+	-	INS	19	chr1	234204756	chr1	234204791	33	IMPRECISE
chr1	234383841	234383841	chr1	234384260	234384260	1330	-1	-	+	DUP	49	chr1	234383756	chr1	234384311	555	IMPRECISE
chr1	234403494	234403494	chr1	234403536	234403536	1331	-1	+	-	INS	18	chr1	234403670	chr1	234403711	38	PRECISE
chr1	234533610	234533610	chr1	234533952	234533952	1332	-1	+	-	INS	19	chr1	234533555	chr1	234533770	213	IMPRECISE
chr1	234587207	234587207	chr1	234587517	234587517	1333	-1	+	-	DEL	34	chr1	234587210	chr1	234587520	310	PRECISE
chr1	234798856	234798856	chr1	234798956	234798956	1334	-1	+	-	DEL	50	chr1	234798863	chr1	234798981	118	PRECISE
chr1	234805728	234805728	chr1	234806052	234806052	1335	-1	+	-	INS	36	chr1	234805727	chr1	234806048	338	PRECISE
chr1	234876783	234876783	chr1	234876818	234876818	1336	-1	+	-	INS	16	chr1	234876796	chr1	234876860	51	PRECISE
chr1	235161667	235161667	chr1	235161939	235161939	1337	-1	+	-	INS	12	chr1	235161651	chr1	235161934	281	IMPRECISE
chr1	235386666	235386666	chr1	235386726	235386726	1338	-1	+	-	INS	19	chr1	235386704	chr1	235386762	60	PRECISE
chr1	235472682	235472682	chr1	235472763	235472763	1339	-1	+	-	INS	16	chr1	235472681	chr1	235472768	90	IMPRECISE
chr1	235573073	235573073	chr1	235573368	235573368	1340	-1	-	+	DUP	13	chr1	235573073	chr1	235573367	294	PRECISE
chr1	235750703	235750703	chr1	235750949	235750949	1341	-1	+	-	INS	10	chr1	235750884	chr1	235751518	602	IMPRECISE
chr1	235798869	235798869	chr1	235799034	235799034	1342	-1	+	-	INS	16	chr1	235798869	chr1	235799037	167	PRECISE
chr1	235813562	235813562	chr1	235813599	235813599	1343	-1	+	-	INS	26	chr1	235813567	chr1	235813604	37	PRECISE
chr1	236166363	236166363	chr1	236166419	236166419	1344	-1	+	-	INS	23	chr1	236166433	chr1	236166491	52	IMPRECISE
chr1	236201973	236201973	chr1	236202144	236202144	1345	-1	+	-	DEL	12	chr1	236201980	chr1	236202150	170	IMPRECISE
chr1	236279298	236279298	chr1	236279847	236279847	1346	-1	+	-	DEL	16	chr1	236279287	chr1	236279837	550	PRECISE
chr1	236305703	236305703	chr1	236305744	236305744	1347	-1	+	-	DEL	19	chr1	236305694	chr1	236305731	37	PRECISE
chr1	236349556	236349556	chr1	236349659	236349659	1348	-1	+	-	INS	18	chr1	236349518	chr1	236349631	103	IMPRECISE
chr1	236403095	236403095	chr1	236403169	236403169	1349	-1	+	-	INS	30	chr1	236403136	chr1	236403194	63	IMPRECISE
chr1	236408622	236408622	chr1	236408732	236408732	1350	-1	+	-	DEL	21	chr1	236408622	chr1	236408713	91	IMPRECISE
chr1	236549085	236549085	chr1	236551329	236551329	1351	-1	+	-	DEL	16	chr1	236549103	chr1	236551342	2239	PRECISE
chr1	236584106	236584106	chr1	236584861	236584861	1352	-1	+	-	DEL	20	chr1	236584121	chr1	236584877	756	PRECISE
chr1	236594929	236594929	chr1	236595254	236595254	1353	-1	+	-	DEL	11	chr1	236594929	chr1	236595255	326	PRECISE
chr1	236661496	236661496	chr1	236662617	236662617	1354	-1	+	-	INS	21	chr1	236661513	chr1	236662632	1122	IMPRECISE
chr1	236818224	236818224	chr1	236818256	236818256	1355	-1	+	-	DEL	16	chr1	236818160	chr1	236818200	40	IMPRECISE
chr1	236876894	236876894	chr1	236878366	236878366	1356	-1	-	+	DUP	13	chr1	236876893	chr1	236878365	1472	PRECISE
chr1	236918968	236918968	chr1	236919803	236919803	1357	-1	+	-	DEL	29	chr1	236918959	chr1	236919793	834	PRECISE
chr1	237199235	237199235	chr1	237199304	237199304	1358	-1	+	-	INS	18	chr1	237199232	chr1	237199272	42	PRECISE
chr1	237401243	237401243	chr1	237401288	237401288	1359	-1	+	-	INS	30	chr1	237401234	chr1	237401291	58	PRECISE
chr1	237447812	237447812	chr1	237447849	237447849	1360	-1	+	-	INS	11	chr1	237447803	chr1	237447839	34	PRECISE
chr1	237449860	237449860	chr1	237450062	237450062	1361	-1	+	-	INS	38	chr1	237449860	chr1	237450064	203	PRECISE
chr1	237566106	237566106	chr1	237566204	237566204	1362	-1	-	-	INV	31	chr1	237566107	chr1	237566205	98	PRECISE
chr1	237679037	237679037	chr1	237679181	237679181	1363	-1	+	-	INS	43	chr1	237679037	chr1	237679176	136	PRECISE
chr1	238214976	238214976	chr1	238215273	238215273	1364	-1	+	-	INS	25	chr1	238214978	chr1	238215257	281	PRECISE
chr1	238790791	238790791	chr1	238790836	238790836	1365	-1	+	-	INS	40	chr1	238790796	chr1	238790844	43	PRECISE
chr1	238805046	238805046	chr1	238805741	238805741	1366	-1	+	-	INS	22	chr1	238805069	chr1	238805760	681	IMPRECISE
chr1	238852307	238852307	chr1	238853250	238853250	1367	-1	+	-	DEL	32	chr1	238852317	chr1	238853260	943	PRECISE
chr1	239305704	239305704	chr1	239305740	239305740	1368	-1	+	-	DEL	11	chr1	239305704	chr1	239305740	36	PRECISE
chr1	239351294	239351294	chr1	239351346	239351346	1369	-1	+	-	INS	11	chr1	239351294	chr1	239351355	53	IMPRECISE
chr1	239826084	239826084	chr1	239826150	239826150	1370	-1	+	-	INS	27	chr1	239826194	chr1	239826239	45	PRECISE
chr1	239895472	239895472	chr1	239895705	239895705	1371	-1	+	-	DEL	16	chr1	239895514	chr1	239895747	233	IMPRECISE
chr1	240122667	240122667	chr1	240122726	240122726	1372	-1	+	-	DEL	18	chr1	240122671	chr1	240122735	64	IMPRECISE
chr1	240134852	240134852	chr1	240135168	240135168	1373	-1	+	-	INS	14	chr1	240134857	chr1	240135187	330	IMPRECISE
chr1	240246245	240246245	chr1	240246315	240246315	1374	-1	+	-	DEL	16	chr1	240246261	chr1	240246315	54	IMPRECISE
chr1	240302557	240302557	chr1	240302647	240302647	1375	-1	+	-	DEL	13	chr1	240302572	chr1	240302665	93	PRECISE
chr1	240348220	240348220	chr1	240348275	240348275	1376	-1	-	+	DUP	11	chr1	240348221	chr1	240348516	295	PRECISE
chr1	240348497	240348497	chr1	240349496	240349496	1377	-1	+	-	INS	15	chr1	240348102	chr1	240351158	2696	IMPRECISE
chr1	240609737	240609737	chr1	240610914	240610914	1378	-1	+	-	DEL	10	chr1	240609736	chr1	240610912	1176	PRECISE
chr1	240616990	240616990	chr1	240617313	240617313	1379	-1	+	-	DEL	10	chr1	240617006	chr1	240617328	322	PRECISE
chr1	240641209	240641209	chr1	240641610	240641610	1380	-1	+	-	DEL	14	chr1	240641212	chr1	240641614	402	PRECISE
chr1	240643449	240643449	chr1	240643493	240643493	1381	-1	+	-	INS	14	chr1	240643446	chr1	240643493	42	PRECISE
chr1	240675804	240675804	chr1	240676017	240676017	1382	-1	+	-	INS	10	chr1	240675804	chr1	240675978	175	IMPRECISE
chr1	240699896	240699896	chr1	240699997	240699997	1383	-1	+	-	DEL	20	chr1	240699877	chr1	240699978	101	PRECISE
chr1	240708774	240708774	chr1	240708810	240708810	1384	-1	+	-	DEL	13	chr1	240708774	chr1	240708809	35	PRECISE
chr1	241149870	241149870	chr1	241150194	241150194	1385	-1	+	-	DEL	29	chr1	241149864	chr1	241150188	324	PRECISE
chr1	241186341	241186341	chr1	241186453	241186453	1386	-1	+	-	DEL	27	chr1	241186317	chr1	241186439	122	PRECISE
chr1	241231539	241231539	chr1	241231584	241231584	1387	-1	+	-	INS	12	chr1	241231539	chr1	241231576	42	PRECISE
chr1	241490324	241490324	chr1	241490361	241490361	1388	-1	+	-	INS	37	chr1	241490312	chr1	241490371	54	IMPRECISE
chr1	241586216	241586216	chr1	241586472	241586472	1389	-1	+	-	DEL	29	chr1	241586227	chr1	241586490	263	PRECISE
chr1	241726165	241726165	chr1	241726206	241726206	1390	-1	+	-	DEL	37	chr1	241726165	chr1	241726206	41	PRECISE
chr1	241838002	241838002	chr1	241839001	241839001	1391	-1	+	-	INS	29	chr1	241838174	chr1	241838507	154	IMPRECISE
chr1	241838358	241838358	chr1	241838491	241838491	1392	-1	+	-	INS	20	chr1	241838525	chr1	241838565	37	IMPRECISE
chr1	242033024	242033024	chr1	242033055	242033055	1393	-1	+	-	DEL	15	chr1	242033081	chr1	242033118	37	IMPRECISE
chr1	242144801	242144801	chr1	242145800	242145800	1394	-1	+	-	INS	10	chr1	242143859	chr1	242147039	3183	IMPRECISE
chr1	242500591	242500591	chr1	242500623	242500623	1395	-1	+	-	INS	19	chr1	242500582	chr1	242500614	32	PRECISE
chr1	242556510	242556510	chr1	242556918	242556918	1396	-1	+	-	DEL	13	chr1	242556510	chr1	242556925	415	PRECISE
chr1	242607969	242607969	chr1	242608028	242608028	1397	-1	+	-	INS	40	chr1	242607997	chr1	242608053	62	PRECISE
chr1	242847566	242847566	chr1	242847770	242847770	1398	-1	+	-	INS	13	chr1	242847554	chr1	242847765	207	IMPRECISE
chr1	243083030	243083030	chr1	243083084	243083084	1399	-1	+	-	INS	15	chr1	243083030	chr1	243083081	54	PRECISE
chr1	243114960	243114960	chr1	243115430	243115430	1400	-1	+	-	INS	15	chr1	243114960	chr1	243115419	477	IMPRECISE
chr1	243138492	243138492	chr1	243138536	243138536	1401	-1	+	-	DEL	10	chr1	243138492	chr1	243138536	44	PRECISE
chr1	243323061	243323061	chr1	243323092	243323092	1402	-1	+	-	INS	26	chr1	243323072	chr1	243323109	38	PRECISE
chr1	243490572	243490572	chr1	243490635	243490635	1403	-1	+	-	INS	13	chr1	243490587	chr1	243490646	59	IMPRECISE
chr1	243502379	243502379	chr1	243502432	243502432	1404	-1	+	-	DEL	44	chr1	243502348	chr1	243502400	52	IMPRECISE
chr1	243643632	243643632	chr1	243644217	243644217	1405	-1	-	+	DUP	26	chr1	243643587	chr1	243644218	631	PRECISE
chr1	243689128	243689128	chr1	243689592	243689592	1406	-1	+	-	INS	23	chr1	243689127	chr1	243689592	484	IMPRECISE
chr1	243782745	243782745	chr1	243783741	243783741	1407	-1	+	-	DEL	17	chr1	243782745	chr1	243783741	996	PRECISE
chr1	244008656	244008656	chr1	244008720	244008720	1408	-1	-	+	DUP	20	chr1	244008665	chr1	244008722	57	PRECISE
chr1	244008708	244008708	chr1	244013219	244013219	1409	-1	+	-	INS	13	chr1	244008720	chr1	244013219	4511	IMPRECISE
chr1	244071330	244071330	chr1	244071377	244071377	1410	-1	+	-	INS	12	chr1	244071330	chr1	244071375	49	IMPRECISE
chr1	244091588	244091588	chr1	244091634	244091634	1411	-1	+	-	INS	19	chr1	244091602	chr1	244091647	48	PRECISE
chr1	244142829	244142829	chr1	244143063	244143063	1412	-1	-	+	DUP	18	chr1	244142829	chr1	244143063	234	PRECISE
chr1	244162022	244162022	chr1	244162077	244162077	1413	-1	+	-	INS	35	chr1	244162049	chr1	244162103	52	IMPRECISE
chr1	244319832	244319832	chr1	244319906	244319906	1414	-1	+	-	DEL	16	chr1	244319833	chr1	244319897	64	PRECISE
chr1	244426734	244426734	chr1	244426862	244426862	1415	-1	+	-	INS	29	chr1	244426722	chr1	244426850	119	PRECISE
chr1	244438460	244438460	chr1	244438496	244438496	1416	-1	+	-	DEL	22	chr1	244438460	chr1	244438496	36	PRECISE
chr1	244439111	244439111	chr1	244439345	244439345	1417	-1	+	-	DEL	23	chr1	244439064	chr1	244439283	219	PRECISE
chr1	244536633	244536633	chr1	244536671	244536671	1418	-1	+	-	INS	22	chr1	244536633	chr1	244536670	36	PRECISE
chr1	244746203	244746203	chr1	244746248	244746248	1419	-1	+	-	DEL	61	chr1	244746227	chr1	244746279	52	PRECISE
chr1	244881968	244881968	chr1	244882033	244882033	1420	-1	+	-	INS	26	chr1	244881970	chr1	244882032	65	PRECISE
chr1	245077593	245077593	chr1	245077714	245077714	1421	-1	+	-	DEL	15	chr1	245077593	chr1	245077710	117	PRECISE
chr1	245104742	245104742	chr1	245104873	245104873	1422	-1	+	-	INS	12	chr1	245104740	chr1	245104874	134	PRECISE
chr1	245266327	245266327	chr1	245267035	245267035	1423	-1	-	+	DUP	23	chr1	245266297	chr1	245267042	745	IMPRECISE
chr1	245289456	245289456	chr1	245289509	245289509	1424	-1	+	-	DEL	10	chr1	245289481	chr1	245289530	49	IMPRECISE
chr1	245362256	245362256	chr1	245362422	245362422	1425	-1	+	-	INS	19	chr1	245362252	chr1	245362406	154	PRECISE
chr1	245605980	245605980	chr1	245606037	245606037	1426	-1	+	-	DEL	21	chr1	245606041	chr1	245606096	55	PRECISE
chr1	245763439	245763439	chr1	245763736	245763736	1427	-1	+	-	INS	15	chr1	245763435	chr1	245763736	300	PRECISE
chr1	245778170	245778170	chr1	245778271	245778271	1428	-1	+	-	DEL	14	chr1	245778169	chr1	245778270	101	PRECISE
chr1	245803441	245803441	chr1	245803491	245803491	1429	-1	+	-	INS	16	chr1	245803445	chr1	245803490	48	PRECISE
chr1	245859088	245859088	chr1	245859221	245859221	1430	-1	+	-	DEL	23	chr1	245859045	chr1	245859181	136	PRECISE
chr1	245938015	245938015	chr1	245938064	245938064	1431	-1	+	-	INS	29	chr1	245938016	chr1	245938065	47	IMPRECISE
chr1	245961704	245961704	chr1	245962139	245962139	1432	-1	+	-	INS	45	chr1	245961704	chr1	245962151	443	PRECISE
chr1	245962759	245962759	chr1	245962792	245962792	1433	-1	+	-	INS	12	chr1	245962759	chr1	245962790	31	PRECISE
chr1	245989307	245989307	chr1	245989646	245989646	1434	-1	+	-	INS	32	chr1	245989320	chr1	245989638	288	PRECISE
chr1	246020820	246020820	chr1	246020856	246020856	1435	-1	+	-	INS	19	chr1	246020820	chr1	246020852	32	PRECISE
chr1	246084850	246084850	chr1	246084881	246084881	1436	-1	+	-	INS	12	chr1	246084861	chr1	246084901	31	IMPRECISE
chr1	246125969	246125969	chr1	246126159	246126159	1437	-1	+	-	DEL	25	chr1	246125969	chr1	246126159	190	PRECISE
chr1	246137763	246137763	chr1	246138497	246138497	1438	-1	+	-	DEL	15	chr1	246137775	chr1	246138530	755	IMPRECISE
chr1	246138405	246138405	chr1	246139844	246139844	1439	-1	+	-	DEL	22	chr1	246138669	chr1	246139856	1187	IMPRECISE
chr1	246155070	246155070	chr1	246155404	246155404	1440	-1	+	-	DEL	23	chr1	246155065	chr1	246155401	336	PRECISE
chr1	246155791	246155791	chr1	246155885	246155885	1441	-1	+	-	DEL	36	chr1	246155830	chr1	246156146	316	PRECISE
chr1	246165918	246165918	chr1	246165998	246165998	1442	-1	+	-	DEL	33	chr1	246165704	chr1	246165836	132	IMPRECISE
chr1	246167282	246167282	chr1	246167379	246167379	1443	-1	+	-	DEL	35	chr1	246167282	chr1	246167379	97	PRECISE
chr1	246173284	246173284	chr1	246173673	246173673	1444	-1	+	-	INS	26	chr1	246173283	chr1	246173671	393	PRECISE
chr1	246188030	246188030	chr1	246188630	246188630	1445	-1	-	+	DUP	17	chr1	246187595	chr1	246188203	608	IMPRECISE
chr1	246235031	246235031	chr1	246235754	246235754	1446	-1	-	+	DUP	30	chr1	246235030	chr1	246235754	724	PRECISE
chr1	246243529	246243529	chr1	246243678	246243678	1447	-1	+	-	INS	14	chr1	246243609	chr1	246243724	115	IMPRECISE
chr1	246270805	246270805	chr1	246270842	246270842	1448	-1	+	-	DEL	20	chr1	246270810	chr1	246270846	36	PRECISE
chr1	246363442	246363442	chr1	246363622	246363622	1449	-1	+	-	INS	61	chr1	246363442	chr1	246363651	186	IMPRECISE
chr1	246395938	246395938	chr1	246396034	246396034	1450	-1	+	-	DEL	16	chr1	246395916	chr1	246396013	97	IMPRECISE
chr1	246396835	246396835	chr1	246396885	246396885	1451	-1	+	-	DEL	13	chr1	246396819	chr1	246396867	48	IMPRECISE
chr1	246414718	246414718	chr1	246415275	246415275	1452	-1	+	-	DEL	29	chr1	246414728	chr1	246415227	499	IMPRECISE
chr1	246438632	246438632	chr1	246438877	246438877	1453	-1	+	-	DEL	20	chr1	246438655	chr1	246438900	245	PRECISE
chr1	246439577	246439577	chr1	246439654	246439654	1454	-1	+	-	DEL	22	chr1	246439590	chr1	246439673	83	PRECISE
chr1	246488303	246488303	chr1	246488414	246488414	1455	-1	+	-	INS	23	chr1	246488307	chr1	246488414	112	IMPRECISE
chr1	246551645	246551645	chr1	246551893	246551893	1456	-1	+	-	DEL	13	chr1	246551483	chr1	246551733	250	IMPRECISE
chr1	246558909	246558909	chr1	246558966	246558966	1457	-1	+	-	DEL	25	chr1	246558916	chr1	246558967	51	PRECISE
chr1	246593369	246593369	chr1	246593480	246593480	1458	-1	+	-	INS	24	chr1	246593148	chr1	246593305	111	IMPRECISE
chr1	246625499	246625499	chr1	246625562	246625562	1459	-1	+	-	DEL	19	chr1	246625489	chr1	246625552	63	PRECISE
chr1	246644895	246644895	chr1	246644931	246644931	1460	-1	+	-	INS	17	chr1	246644897	chr1	246644933	36	PRECISE
chr1	246657033	246657033	chr1	246657093	246657093	1461	-1	+	-	DEL	16	chr1	246657099	chr1	246657160	61	IMPRECISE
chr1	246683209	246683209	chr1	246685080	246685080	1462	-1	+	-	DEL	14	chr1	246683212	chr1	246685128	1916	IMPRECISE
chr1	246739510	246739510	chr1	246739939	246739939	1463	-1	+	-	INS	24	chr1	246739514	chr1	246739937	421	PRECISE
chr1	246776954	246776954	chr1	246777877	246777877	1464	-1	+	-	INS	18	chr1	246776955	chr1	246777971	1003	IMPRECISE
chr1	246783383	246783383	chr1	246783492	246783492	1465	-1	+	-	DEL	19	chr1	246783400	chr1	246783507	107	IMPRECISE
chr1	246806113	246806113	chr1	246807029	246807029	1466	-1	+	-	INS	32	chr1	246806140	chr1	246807081	944	IMPRECISE
chr1	246816170	246816170	chr1	246816565	246816565	1467	-1	+	-	INS	19	chr1	246816126	chr1	246816520	411	IMPRECISE
chr1	246873709	246873709	chr1	246873773	246873773	1468	-1	+	-	INS	17	chr1	246873720	chr1	246873780	53	IMPRECISE
chr1	246928178	246928178	chr1	246928264	246928264	1469	-1	+	-	DEL	12	chr1	246928179	chr1	246928307	128	IMPRECISE
chr1	246946353	246946353	chr1	246946626	246946626	1470	-1	+	-	DEL	13	chr1	246946317	chr1	246946590	273	IMPRECISE
chr1	246949138	246949138	chr1	246949302	246949302	1471	-1	-	+	DUP	14	chr1	246948947	chr1	246949302	355	PRECISE
chr1	246969897	246969897	chr1	246969989	246969989	1472	-1	+	-	DEL	15	chr1	246969897	chr1	246969989	92	PRECISE
chr1	247292520	247292520	chr1	247293327	247293327	1473	-1	-	+	DUP	12	chr1	247292155	chr1	247293143	988	IMPRECISE
chr1	247332863	247332863	chr1	247333047	247333047	1474	-1	+	-	INS	11	chr1	247332848	chr1	247333032	184	PRECISE
chr1	247339528	247339528	chr1	247339566	247339566	1475	-1	+	-	INS	26	chr1	247339515	chr1	247339552	38	PRECISE
chr1	247361906	247361906	chr1	247361954	247361954	1476	-1	+	-	INS	15	chr1	247361907	chr1	247361938	31	PRECISE
chr1	247453849	247453849	chr1	247453888	247453888	1477	-1	+	-	DEL	16	chr1	247453851	chr1	247453890	39	IMPRECISE
chr1	247491047	247491047	chr1	247491123	247491123	1478	-1	+	-	DEL	14	chr1	247491068	chr1	247491135	67	PRECISE
chr1	247536759	247536759	chr1	247536956	247536956	1479	-1	+	-	DEL	14	chr1	247536761	chr1	247536956	195	PRECISE
chr1	247568968	247568968	chr1	247569050	247569050	1480	-1	+	-	INS	20	chr1	247568984	chr1	247569063	81	PRECISE
chr1	247569561	247569561	chr1	247569791	247569791	1481	-1	+	-	DEL	21	chr1	247569549	chr1	247569780	231	PRECISE
chr1	247579938	247579938	chr1	247579999	247579999	1482	-1	+	-	DEL	15	chr1	247579938	chr1	247580000	62	IMPRECISE
chr1	247590948	247590948	chr1	247591230	247591230	1483	-1	-	+	DUP	12	chr1	247591027	chr1	247591316	289	IMPRECISE
chr1	247635017	247635017	chr1	247635129	247635129	1484	-1	+	-	INS	14	chr1	247635054	chr1	247635158	103	PRECISE
chr1	247685643	247685643	chr1	247685704	247685704	1485	-1	+	-	INS	22	chr1	247685585	chr1	247685632	48	IMPRECISE
chr1	247694104	247694104	chr1	247694135	247694135	1486	-1	+	-	INS	11	chr1	247694104	chr1	247694139	36	PRECISE
chr1	247812797	247812797	chr1	247812867	247812867	1487	-1	+	-	INS	14	chr1	247812705	chr1	247812772	56	IMPRECISE
chr1	247819368	247819368	chr1	247819404	247819404	1488	-1	+	-	DEL	10	chr1	247819352	chr1	247819388	36	IMPRECISE
chr1	247850475	247850475	chr1	247856528	247856528	1489	-1	+	-	DEL	25	chr1	247850475	chr1	247856508	6033	PRECISE
chr1	247952289	247952289	chr1	247952340	247952340	1490	-1	+	-	INS	22	chr1	247952285	chr1	247952335	50	PRECISE
chr1	247984836	247984836	chr1	247985238	247985238	1491	-1	+	-	DEL	22	chr1	247984836	chr1	247985241	405	PRECISE
chr1	247989260	247989260	chr1	247989319	247989319	1492	-1	+	-	DEL	18	chr1	247989182	chr1	247989226	44	PRECISE
chr1	248033706	248033706	chr1	248034380	248034380	1493	-1	-	+	DUP	27	chr1	248033562	chr1	248034380	818	IMPRECISE
chr1	248051499	248051499	chr1	248057700	248057700	1494	-1	+	-	DEL	38	chr1	248051493	chr1	248057700	6207	PRECISE
chr1	248100992	248100992	chr1	248101081	248101081	1495	-1	+	-	INS	27	chr1	248100871	chr1	248100958	90	IMPRECISE
chr1	248154616	248154616	chr1	248155600	248155600	1496	-1	+	-	DEL	23	chr1	248154616	chr1	248155600	984	PRECISE
chr1	248248756	248248756	chr1	248248796	248248796	1497	-1	+	-	INS	22	chr1	248248710	chr1	248248749	37	PRECISE
chr1	248266344	248266344	chr1	248266411	248266411	1498	-1	+	-	INS	18	chr1	248266348	chr1	248266415	67	PRECISE
chr1	248266383	248266383	chr1	248266414	248266414	1499	-1	+	-	DEL	18	chr1	248266355	chr1	248266390	35	PRECISE
chr1	248286757	248286757	chr1	248286789	248286789	1500	-1	+	-	INS	12	chr1	248286756	chr1	248286789	35	PRECISE
chr1	248327963	248327963	chr1	248328100	248328100	1501	-1	+	-	DEL	10	chr1	248327917	chr1	248328044	127	IMPRECISE
chr1	248350990	248350990	chr1	248351446	248351446	1502	-1	+	-	DEL	30	chr1	248351012	chr1	248351469	457	PRECISE
chr1	248469842	248469842	chr1	248470232	248470232	1503	-1	-	+	DUP	31	chr1	248469729	chr1	248470234	505	PRECISE
chr1	248567485	248567485	chr1	248567543	248567543	1504	-1	-	+	DUP	30	chr1	248567483	chr1	248567547	64	PRECISE
chr1	248571894	248571894	chr1	248572418	248572418	1505	-1	-	+	DUP	22	chr1	248571354	chr1	248571885	531	PRECISE
chr1	248596552	248596552	chr1	248596597	248596597	1506	-1	+	-	DEL	10	chr1	248596539	chr1	248596583	44	PRECISE
chr1	248800814	248800814	chr1	248801074	248801074	1507	-1	+	-	DEL	22	chr1	248800814	chr1	248801063	249	PRECISE
chr1	248840009	248840009	chr1	248840126	248840126	1508	-1	+	-	DEL	23	chr1	248840027	chr1	248840138	111	PRECISE
chr1	248908210	248908210	chr1	248909209	248909209	1509	-1	-	+	DUP	14	chr1	248907295	chr1	248908210	915	PRECISE
chr1	249069953	249069953	chr1	249070021	249070021	1510	-1	+	-	INS	30	chr1	249069983	chr1	249070021	61	IMPRECISE
chr1	249097605	249097605	chr1	249097815	249097815	1511	-1	+	-	INS	25	chr1	249097718	chr1	249097934	210	IMPRECISE
chr1	249148757	249148757	chr1	249148791	249148791	1512	-1	+	-	INS	24	chr1	249148757	chr1	249148792	34	PRECISE
chr1	249161281	249161281	chr1	249161317	249161317	1513	-1	+	-	DEL	12	chr1	249161281	chr1	249161315	34	PRECISE
chr1	249205967	249205967	chr1	249206093	249206093	1514	-1	+	-	INS	35	chr1	249205959	chr1	249206080	126	PRECISE
chr1	249232715	249232715	chr1	249232807	249232807	1515	-1	+	-	DEL	16	chr1	249232704	chr1	249232796	92	IMPRECISE
chr1	33476435	33476435	chr1	59096518	59096518	1516	-1	+	-	DEL	10	chr1	33476435	chr1	59096517	25620082	IMPRECISE
chr1	121484495	121484495	chr1	121485435	121485435	1517	-1	-	+	DUP	21	chr1	121484203	chr1	121485435	1232	IMPRECISE
chr2	10858	10858	chr2	11509	11509	1518	-1	-	+	DUP	23	chr2	10845	chr2	11309	464	PRECISE
chr2	126778	126778	chr2	126861	126861	1519	-1	+	-	INS	39	chr2	126985	chr2	127085	100	PRECISE
chr2	141833	141833	chr2	141875	141875	1520	-1	+	-	DEL	26	chr2	141824	chr2	141865	41	PRECISE
chr2	158164	158164	chr2	158888	158888	1521	-1	+	-	INS	64	chr2	158188	chr2	158806	623	PRECISE
chr2	173883	173883	chr2	173963	173963	1522	-1	+	-	DEL	45	chr2	173872	chr2	173957	85	IMPRECISE
chr2	214554	214554	chr2	214594	214594	1523	-1	+	-	INS	24	chr2	214487	chr2	214550	46	IMPRECISE
chr2	306435	306435	chr2	307761	307761	1524	-1	+	-	DEL	37	chr2	306451	chr2	308032	1581	IMPRECISE
chr2	389192	389192	chr2	389429	389429	1525	-1	+	-	INS	16	chr2	389179	chr2	389415	237	IMPRECISE
chr2	399275	399275	chr2	399639	399639	1526	-1	-	+	DUP	17	chr2	398982	chr2	399398	416	IMPRECISE
chr2	399617	399617	chr2	400032	400032	1527	-1	+	-	DEL	10	chr2	399683	chr2	400099	416	IMPRECISE
chr2	426723	426723	chr2	427604	427604	1528	-1	-	+	DUP	25	chr2	426470	chr2	427604	1134	IMPRECISE
chr2	436488	436488	chr2	436552	436552	1529	-1	+	-	DEL	13	chr2	436569	chr2	436643	74	IMPRECISE
chr2	503102	503102	chr2	503149	503149	1530	-1	+	-	DEL	20	chr2	503067	chr2	503114	47	PRECISE
chr2	583093	583093	chr2	583126	583126	1531	-1	+	-	INS	19	chr2	583099	chr2	583132	32	PRECISE
chr2	596195	596195	chr2	596256	596256	1532	-1	+	-	DEL	22	chr2	596177	chr2	596236	59	PRECISE
chr2	605147	605147	chr2	605419	605419	1533	-1	+	-	INS	24	chr2	604751	chr2	605037	284	PRECISE
chr2	617288	617288	chr2	617319	617319	1534	-1	+	-	INS	10	chr2	617290	chr2	617324	32	PRECISE
chr2	644215	644215	chr2	644526	644526	1535	-1	-	+	DUP	15	chr2	644215	chr2	644529	314	IMPRECISE
chr2	652670	652670	chr2	652987	652987	1536	-1	+	-	INS	12	chr2	652666	chr2	653009	347	IMPRECISE
chr2	665557	665557	chr2	665608	665608	1537	-1	+	-	INS	13	chr2	665662	chr2	665736	55	IMPRECISE
chr2	671365	671365	chr2	671682	671682	1538	-1	+	-	DEL	12	chr2	671363	chr2	671680	317	PRECISE
chr2	725571	725571	chr2	725654	725654	1539	-1	+	-	DEL	19	chr2	725543	chr2	725624	81	PRECISE
chr2	748101	748101	chr2	748144	748144	1540	-1	+	-	DEL	18	chr2	748086	chr2	748128	42	PRECISE
chr2	809337	809337	chr2	810336	810336	1541	-1	+	-	INS	23	chr2	809339	chr2	813553	4215	IMPRECISE
chr2	816224	816224	chr2	816289	816289	1542	-1	+	-	DEL	11	chr2	816203	chr2	816267	64	IMPRECISE
chr2	829859	829859	chr2	829926	829926	1543	-1	+	-	INS	24	chr2	829842	chr2	829911	60	IMPRECISE
chr2	845516	845516	chr2	846073	846073	1544	-1	-	+	DUP	13	chr2	845423	chr2	845934	511	IMPRECISE
chr2	905786	905786	chr2	905826	905826	1545	-1	-	+	DUP	17	chr2	905345	chr2	906019	674	PRECISE
chr2	908718	908718	chr2	909276	909276	1546	-1	+	-	DEL	21	chr2	908604	chr2	909161	557	IMPRECISE
chr2	924018	924018	chr2	924218	924218	1547	-1	+	-	DEL	19	chr2	924238	chr2	924304	66	IMPRECISE
chr2	932475	932475	chr2	932643	932643	1548	-1	+	-	INS	22	chr2	932592	chr2	932761	170	IMPRECISE
chr2	960798	960798	chr2	961090	961090	1549	-1	+	-	INS	27	chr2	960814	chr2	961185	196	IMPRECISE
chr2	1008541	1008541	chr2	1008609	1008609	1550	-1	+	-	DEL	29	chr2	1008515	chr2	1009129	614	IMPRECISE
chr2	1009429	1009429	chr2	1009504	1009504	1551	-1	+	-	DEL	13	chr2	1009405	chr2	1009485	80	IMPRECISE
chr2	1009850	1009850	chr2	1009881	1009881	1552	-1	+	-	DEL	25	chr2	1009900	chr2	1009936	36	IMPRECISE
chr2	1089570	1089570	chr2	1090383	1090383	1553	-1	+	-	DEL	22	chr2	1089582	chr2	1090398	816	PRECISE
chr2	1095299	1095299	chr2	1095339	1095339	1554	-1	+	-	INS	30	chr2	1095292	chr2	1095333	40	PRECISE
chr2	1101881	1101881	chr2	1102401	1102401	1555	-1	+	-	DEL	19	chr2	1101866	chr2	1102401	535	IMPRECISE
chr2	1102407	1102407	chr2	1103654	1103654	1556	-1	+	-	DEL	16	chr2	1102410	chr2	1103656	1246	IMPRECISE
chr2	1107560	1107560	chr2	1107799	1107799	1557	-1	+	-	INS	22	chr2	1107614	chr2	1107845	236	IMPRECISE
chr2	1108840	1108840	chr2	1108885	1108885	1558	-1	+	-	INS	42	chr2	1108840	chr2	1108884	45	PRECISE
chr2	1146994	1146994	chr2	1147074	1147074	1559	-1	+	-	INS	40	chr2	1146954	chr2	1147030	79	PRECISE
chr2	1163883	1163883	chr2	1163915	1163915	1560	-1	+	-	DEL	13	chr2	1163893	chr2	1163925	32	IMPRECISE
chr2	1172088	1172088	chr2	1172132	1172132	1561	-1	+	-	DEL	10	chr2	1172088	chr2	1172131	43	PRECISE
chr2	1194860	1194860	chr2	1195167	1195167	1562	-1	+	-	INS	11	chr2	1194864	chr2	1195151	288	IMPRECISE
chr2	1203931	1203931	chr2	1204004	1204004	1563	-1	+	-	DEL	14	chr2	1203931	chr2	1204004	73	PRECISE
chr2	1219633	1219633	chr2	1226773	1226773	1564	-1	+	-	DEL	17	chr2	1218918	chr2	1226025	7107	IMPRECISE
chr2	1285024	1285024	chr2	1285387	1285387	1565	-1	+	-	INS	19	chr2	1285043	chr2	1285386	363	IMPRECISE
chr2	1320334	1320334	chr2	1320370	1320370	1566	-1	+	-	INS	30	chr2	1320354	chr2	1320395	37	IMPRECISE
chr2	1320470	1320470	chr2	1321129	1321129	1567	-1	+	-	DEL	29	chr2	1320461	chr2	1321122	661	PRECISE
chr2	1327241	1327241	chr2	1327328	1327328	1568	-1	+	-	DEL	12	chr2	1327241	chr2	1327328	87	IMPRECISE
chr2	1346062	1346062	chr2	1347427	1347427	1569	-1	+	-	DEL	26	chr2	1346062	chr2	1347421	1359	PRECISE
chr2	1357986	1357986	chr2	1358429	1358429	1570	-1	+	-	DEL	27	chr2	1357992	chr2	1358433	441	PRECISE
chr2	1366055	1366055	chr2	1366678	1366678	1571	-1	-	+	DUP	24	chr2	1365345	chr2	1366230	885	IMPRECISE
chr2	1436461	1436461	chr2	1436567	1436567	1572	-1	+	-	DEL	10	chr2	1436432	chr2	1436538	106	IMPRECISE
chr2	1444521	1444521	chr2	1444652	1444652	1573	-1	+	-	INS	14	chr2	1444494	chr2	1444638	131	IMPRECISE
chr2	1447624	1447624	chr2	1447682	1447682	1574	-1	+	-	DEL	17	chr2	1447504	chr2	1447572	68	IMPRECISE
chr2	1449545	1449545	chr2	1449611	1449611	1575	-1	+	-	DEL	11	chr2	1449545	chr2	1449611	66	IMPRECISE
chr2	1460278	1460278	chr2	1460753	1460753	1576	-1	+	-	DEL	17	chr2	1460385	chr2	1460897	512	IMPRECISE
chr2	1471731	1471731	chr2	1472020	1472020	1577	-1	+	-	INS	27	chr2	1471725	chr2	1472062	341	PRECISE
chr2	1484566	1484566	chr2	1484662	1484662	1578	-1	+	-	INS	28	chr2	1484528	chr2	1484617	91	PRECISE
chr2	1493906	1493906	chr2	1494288	1494288	1579	-1	-	+	DUP	26	chr2	1493884	chr2	1494299	415	IMPRECISE
chr2	1514990	1514990	chr2	1515103	1515103	1580	-1	+	-	DEL	10	chr2	1514934	chr2	1515048	114	IMPRECISE
chr2	1536193	1536193	chr2	1539093	1539093	1581	-1	-	+	DUP	10	chr2	1536170	chr2	1539113	2943	IMPRECISE
chr2	1569348	1569348	chr2	1570694	1570694	1582	-1	-	+	DUP	12	chr2	1569276	chr2	1570224	948	IMPRECISE
chr2	1585088	1585088	chr2	1585830	1585830	1583	-1	-	+	DUP	15	chr2	1585019	chr2	1585760	741	IMPRECISE
chr2	1604872	1604872	chr2	1604942	1604942	1584	-1	+	-	DEL	15	chr2	1604866	chr2	1604935	69	PRECISE
chr2	1623098	1623098	chr2	1623400	1623400	1585	-1	+	-	DEL	37	chr2	1623018	chr2	1623318	300	PRECISE
chr2	1625801	1625801	chr2	1625875	1625875	1586	-1	+	-	DEL	44	chr2	1625801	chr2	1625878	77	PRECISE
chr2	1641311	1641311	chr2	1641462	1641462	1587	-1	+	-	INS	30	chr2	1641236	chr2	1641382	148	IMPRECISE
chr2	1642833	1642833	chr2	1642884	1642884	1588	-1	+	-	DEL	30	chr2	1642825	chr2	1642877	52	PRECISE
chr2	1643895	1643895	chr2	1643937	1643937	1589	-1	+	-	DEL	25	chr2	1643878	chr2	1643918	40	IMPRECISE
chr2	1706741	1706741	chr2	1707548	1707548	1590	-1	+	-	DEL	12	chr2	1706741	chr2	1707671	930	IMPRECISE
chr2	1707103	1707103	chr2	1707162	1707162	1591	-1	+	-	INS	15	chr2	1707043	chr2	1707102	61	IMPRECISE
chr2	1710606	1710606	chr2	1710670	1710670	1592	-1	+	-	DEL	16	chr2	1710696	chr2	1710759	63	IMPRECISE
chr2	1735062	1735062	chr2	1735111	1735111	1593	-1	+	-	DEL	17	chr2	1735065	chr2	1735115	50	PRECISE
chr2	1754292	1754292	chr2	1754413	1754413	1594	-1	+	-	DEL	12	chr2	1754290	chr2	1754414	124	PRECISE
chr2	1755504	1755504	chr2	1755619	1755619	1595	-1	+	-	INS	11	chr2	1755511	chr2	1755623	115	IMPRECISE
chr2	1801637	1801637	chr2	1801960	1801960	1596	-1	+	-	DEL	14	chr2	1801637	chr2	1801950	313	IMPRECISE
chr2	1826551	1826551	chr2	1826608	1826608	1597	-1	+	-	DEL	26	chr2	1826543	chr2	1826600	57	PRECISE
chr2	1833305	1833305	chr2	1833376	1833376	1598	-1	+	-	INS	26	chr2	1833228	chr2	1833339	68	IMPRECISE
chr2	1852052	1852052	chr2	1852105	1852105	1599	-1	+	-	DEL	18	chr2	1852060	chr2	1852112	52	PRECISE
chr2	1865365	1865365	chr2	1865769	1865769	1600	-1	-	+	DUP	21	chr2	1865365	chr2	1865769	404	PRECISE
chr2	1865950	1865950	chr2	1866064	1866064	1601	-1	-	+	DUP	18	chr2	1865369	chr2	1865770	401	PRECISE
chr2	1938064	1938064	chr2	1938098	1938098	1602	-1	+	-	INS	10	chr2	1938064	chr2	1938097	33	PRECISE
chr2	1956496	1956496	chr2	1956925	1956925	1603	-1	+	-	INS	16	chr2	1956494	chr2	1956927	440	IMPRECISE
chr2	2008026	2008026	chr2	2008058	2008058	1604	-1	+	-	DEL	24	chr2	2007994	chr2	2008027	33	PRECISE
chr2	2038078	2038078	chr2	2038973	2038973	1605	-1	+	-	DEL	12	chr2	2038080	chr2	2038975	895	IMPRECISE
chr2	2038707	2038707	chr2	2040288	2040288	1606	-1	-	+	DUP	16	chr2	2038422	chr2	2040288	1866	IMPRECISE
chr2	2169655	2169655	chr2	2169741	2169741	1607	-1	+	-	INS	25	chr2	2169655	chr2	2169737	64	IMPRECISE
chr2	2240526	2240526	chr2	2240564	2240564	1608	-1	+	-	DEL	26	chr2	2240533	chr2	2240567	34	PRECISE
chr2	2299313	2299313	chr2	2299485	2299485	1609	-1	+	-	INS	13	chr2	2299319	chr2	2299501	178	IMPRECISE
chr2	2523851	2523851	chr2	2523951	2523951	1610	-1	+	-	INS	38	chr2	2523873	chr2	2523971	108	IMPRECISE
chr2	2539944	2539944	chr2	2540272	2540272	1611	-1	+	-	INS	10	chr2	2539944	chr2	2540263	317	IMPRECISE
chr2	2583961	2583961	chr2	2583998	2583998	1612	-1	+	-	INS	22	chr2	2583957	chr2	2584001	38	PRECISE
chr2	2648701	2648701	chr2	2648792	2648792	1613	-1	+	-	DEL	35	chr2	2648679	chr2	2648761	82	PRECISE
chr2	2649508	2649508	chr2	2649578	2649578	1614	-1	-	+	DUP	10	chr2	2649505	chr2	2649578	73	PRECISE
chr2	2724864	2724864	chr2	2724931	2724931	1615	-1	+	-	DEL	28	chr2	2724887	chr2	2724954	67	PRECISE
chr2	2726259	2726259	chr2	2726497	2726497	1616	-1	+	-	DEL	33	chr2	2726283	chr2	2726520	237	IMPRECISE
chr2	2754179	2754179	chr2	2754848	2754848	1617	-1	+	-	INS	25	chr2	2754167	chr2	2754874	712	IMPRECISE
chr2	2772705	2772705	chr2	2772846	2772846	1618	-1	+	-	INS	15	chr2	2772720	chr2	2772877	141	IMPRECISE
chr2	2786539	2786539	chr2	2786572	2786572	1619	-1	+	-	DEL	13	chr2	2786551	chr2	2786588	37	IMPRECISE
chr2	2796510	2796510	chr2	2796572	2796572	1620	-1	+	-	INS	11	chr2	2796489	chr2	2796565	57	IMPRECISE
chr2	2796803	2796803	chr2	2796980	2796980	1621	-1	+	-	INS	20	chr2	2796730	chr2	2796894	58	IMPRECISE
chr2	2824195	2824195	chr2	2824239	2824239	1622	-1	+	-	INS	13	chr2	2824188	chr2	2824230	44	IMPRECISE
chr2	2841787	2841787	chr2	2841918	2841918	1623	-1	+	-	INS	22	chr2	2841711	chr2	2841852	139	IMPRECISE
chr2	2866244	2866244	chr2	2866289	2866289	1624	-1	+	-	INS	30	chr2	2866259	chr2	2866305	43	IMPRECISE
chr2	2909014	2909014	chr2	2909103	2909103	1625	-1	+	-	DEL	10	chr2	2909024	chr2	2909113	89	PRECISE
chr2	2910357	2910357	chr2	2910713	2910713	1626	-1	+	-	DEL	13	chr2	2910378	chr2	2910739	361	IMPRECISE
chr2	2910505	2910505	chr2	2911001	2911001	1627	-1	-	+	DUP	12	chr2	2910361	chr2	2910863	502	IMPRECISE
chr2	2940465	2940465	chr2	2940556	2940556	1628	-1	+	-	INS	13	chr2	2940458	chr2	2940552	96	PRECISE
chr2	2997867	2997867	chr2	2997902	2997902	1629	-1	+	-	DEL	15	chr2	2997880	chr2	2997912	32	PRECISE
chr2	3038965	3038965	chr2	3039145	3039145	1630	-1	+	-	INS	15	chr2	3038965	chr2	3039131	178	IMPRECISE
chr2	3049736	3049736	chr2	3050276	3050276	1631	-1	-	+	DUP	17	chr2	3049702	chr2	3049989	287	IMPRECISE
chr2	3049923	3049923	chr2	3052891	3052891	1632	-1	+	-	INS	18	chr2	3049919	chr2	3052856	2955	IMPRECISE
chr2	3061622	3061622	chr2	3061742	3061742	1633	-1	+	-	INS	16	chr2	3061592	chr2	3061721	117	IMPRECISE
chr2	3174843	3174843	chr2	3174896	3174896	1634	-1	+	-	INS	24	chr2	3174835	chr2	3174891	53	PRECISE
chr2	3184184	3184184	chr2	3185251	3185251	1635	-1	-	+	DUP	32	chr2	3184194	chr2	3185252	1058	IMPRECISE
chr2	3203473	3203473	chr2	3203563	3203563	1636	-1	+	-	INS	21	chr2	3203499	chr2	3203595	90	IMPRECISE
chr2	3225261	3225261	chr2	3225621	3225621	1637	-1	-	+	DUP	21	chr2	3225247	chr2	3225623	376	PRECISE
chr2	3243919	3243919	chr2	3243968	3243968	1638	-1	+	-	INS	23	chr2	3244007	chr2	3244056	49	PRECISE
chr2	3244431	3244431	chr2	3244479	3244479	1639	-1	+	-	INS	18	chr2	3244437	chr2	3244475	49	PRECISE
chr2	3244732	3244732	chr2	3244784	3244784	1640	-1	+	-	INS	19	chr2	3244716	chr2	3244770	52	PRECISE
chr2	3246051	3246051	chr2	3246159	3246159	1641	-1	+	-	DEL	18	chr2	3246032	chr2	3246142	110	PRECISE
chr2	3291004	3291004	chr2	3291049	3291049	1642	-1	+	-	DEL	12	chr2	3290990	chr2	3291035	45	PRECISE
chr2	3291503	3291503	chr2	3291572	3291572	1643	-1	+	-	INS	13	chr2	3291568	chr2	3291645	68	IMPRECISE
chr2	3299990	3299990	chr2	3300026	3300026	1644	-1	+	-	DEL	14	chr2	3300020	chr2	3300054	34	IMPRECISE
chr2	3303062	3303062	chr2	3303096	3303096	1645	-1	+	-	DEL	12	chr2	3303087	chr2	3303132	45	PRECISE
chr2	3308232	3308232	chr2	3308393	3308393	1646	-1	+	-	DEL	16	chr2	3308234	chr2	3308392	158	PRECISE
chr2	3319384	3319384	chr2	3320039	3320039	1647	-1	-	+	DUP	10	chr2	3318943	chr2	3319644	701	IMPRECISE
chr2	3440862	3440862	chr2	3442389	3442389	1648	-1	-	+	DUP	11	chr2	3440604	chr2	3442082	1478	IMPRECISE
chr2	3452472	3452472	chr2	3452504	3452504	1649	-1	+	-	INS	13	chr2	3452455	chr2	3452517	64	IMPRECISE
chr2	3479239	3479239	chr2	3479595	3479595	1650	-1	+	-	INS	24	chr2	3479249	chr2	3479571	323	PRECISE
chr2	3490494	3490494	chr2	3490547	3490547	1651	-1	+	-	DEL	20	chr2	3490488	chr2	3490543	55	PRECISE
chr2	3492511	3492511	chr2	3492554	3492554	1652	-1	+	-	INS	19	chr2	3492459	chr2	3492501	43	IMPRECISE
chr2	3529312	3529312	chr2	3579313	3579313	1653	-1	+	-	DEL	32	chr2	3529313	chr2	3579312	49999	PRECISE
chr2	3638254	3638254	chr2	3638305	3638305	1654	-1	+	-	INS	22	chr2	3638256	chr2	3638304	47	PRECISE
chr2	3638626	3638626	chr2	3638753	3638753	1655	-1	+	-	INS	25	chr2	3638669	chr2	3638796	127	IMPRECISE
chr2	3663442	3663442	chr2	3663486	3663486	1656	-1	+	-	DEL	21	chr2	3663412	chr2	3663456	44	IMPRECISE
chr2	3682687	3682687	chr2	3682723	3682723	1657	-1	+	-	DEL	24	chr2	3682687	chr2	3682724	37	PRECISE
chr2	3688380	3688380	chr2	3688461	3688461	1658	-1	+	-	INS	22	chr2	3688426	chr2	3688488	57	IMPRECISE
chr2	3695186	3695186	chr2	3695281	3695281	1659	-1	+	-	INS	21	chr2	3695187	chr2	3695268	66	IMPRECISE
chr2	3737888	3737888	chr2	3738041	3738041	1660	-1	+	-	INS	16	chr2	3737843	chr2	3737985	136	IMPRECISE
chr2	3772992	3772992	chr2	3773518	3773518	1661	-1	-	+	DUP	29	chr2	3772992	chr2	3773518	526	PRECISE
chr2	3773440	3773440	chr2	3773486	3773486	1662	-1	+	-	INS	17	chr2	3773419	chr2	3773468	42	IMPRECISE
chr2	3822703	3822703	chr2	3823206	3823206	1663	-1	+	-	DEL	45	chr2	3822699	chr2	3823224	525	IMPRECISE
chr2	3825574	3825574	chr2	3825696	3825696	1664	-1	+	-	DEL	42	chr2	3825584	chr2	3825707	123	PRECISE
chr2	3833960	3833960	chr2	3834169	3834169	1665	-1	+	-	DEL	25	chr2	3833952	chr2	3834160	208	PRECISE
chr2	3848195	3848195	chr2	3848449	3848449	1666	-1	+	-	DEL	17	chr2	3848195	chr2	3848452	257	PRECISE
chr2	3885211	3885211	chr2	3885320	3885320	1667	-1	+	-	DEL	36	chr2	3885211	chr2	3885329	118	PRECISE
chr2	3977567	3977567	chr2	3977652	3977652	1668	-1	+	-	INS	12	chr2	3977564	chr2	3977633	38	IMPRECISE
chr2	4156067	4156067	chr2	4156634	4156634	1669	-1	-	+	DUP	16	chr2	4156067	chr2	4156634	567	PRECISE
chr2	4156167	4156167	chr2	4156248	4156248	1670	-1	-	+	DUP	14	chr2	4156066	chr2	4156543	477	IMPRECISE
chr2	4158606	4158606	chr2	4158653	4158653	1671	-1	+	-	DEL	19	chr2	4158606	chr2	4158649	43	PRECISE
chr2	4450869	4450869	chr2	4450921	4450921	1672	-1	+	-	INS	23	chr2	4450874	chr2	4450921	54	PRECISE
chr2	4457711	4457711	chr2	4458047	4458047	1673	-1	+	-	INS	13	chr2	4457733	chr2	4458020	288	IMPRECISE
chr2	4499933	4499933	chr2	4500704	4500704	1674	-1	+	-	INS	24	chr2	4499984	chr2	4500769	784	IMPRECISE
chr2	4781307	4781307	chr2	4787374	4787374	1675	-1	+	-	DEL	43	chr2	4781310	chr2	4787348	6038	PRECISE
chr2	5018788	5018788	chr2	5118789	5118789	1676	-1	+	-	DEL	23	chr2	5018789	chr2	5118788	99999	PRECISE
chr2	5018788	5018788	chr2	5018788	5018788	1677	-1	+	-	INS	15	chr2	5018788	chr2	5018788	NA	UNRESOLVED
chr2	5163295	5163295	chr2	5163499	5163499	1678	-1	-	+	DUP	37	chr2	5163177	chr2	5163426	249	IMPRECISE
chr2	5209186	5209186	chr2	5209511	5209511	1679	-1	+	-	DEL	37	chr2	5209190	chr2	5209516	326	PRECISE
chr2	5354709	5354709	chr2	5354748	5354748	1680	-1	+	-	DEL	39	chr2	5354702	chr2	5354740	38	PRECISE
chr2	5445796	5445796	chr2	5445830	5445830	1681	-1	+	-	DEL	21	chr2	5445797	chr2	5445833	36	PRECISE
chr2	5614830	5614830	chr2	5614896	5614896	1682	-1	+	-	DEL	27	chr2	5614830	chr2	5614891	61	PRECISE
chr2	5628684	5628684	chr2	5632695	5632695	1683	-1	+	-	INS	18	chr2	5628691	chr2	5632712	4024	IMPRECISE
chr2	5704313	5704313	chr2	5704395	5704395	1684	-1	+	-	DEL	38	chr2	5704316	chr2	5704397	81	PRECISE
chr2	5845588	5845588	chr2	5845633	5845633	1685	-1	+	-	INS	32	chr2	5845535	chr2	5845582	42	PRECISE
chr2	5846411	5846411	chr2	5846494	5846494	1686	-1	+	-	INS	26	chr2	5846411	chr2	5846490	85	PRECISE
chr2	6063270	6063270	chr2	6063498	6063498	1687	-1	+	-	INS	42	chr2	6063322	chr2	6063538	182	IMPRECISE
chr2	6158790	6158790	chr2	6158838	6158838	1688	-1	+	-	DEL	25	chr2	6158808	chr2	6158853	45	PRECISE
chr2	6264006	6264006	chr2	6264045	6264045	1689	-1	+	-	DEL	11	chr2	6263987	chr2	6264020	33	IMPRECISE
chr2	6275667	6275667	chr2	6275698	6275698	1690	-1	+	-	INS	12	chr2	6275667	chr2	6275700	31	PRECISE
chr2	6368713	6368713	chr2	6368760	6368760	1691	-1	+	-	INS	26	chr2	6368695	chr2	6368752	48	PRECISE
[truncated: 19,113 more rows]

## Sheet: BxPC3_SV
#Chrom	start	stop	chrom2	start2	stop2	variant_name/ID	score (smaller is better)	strand1	strand2	type	number_of_supporting_reads	best_chr1	best_start	best_chr2	best_stop	predicted_length	FILTER
[truncated: 21,167 more rows]
