# Supplementary material for: Dynamic Interplay between Structural Variations and 3D Genome Organization in Pancreatic Cancer
Source: Adv Sci (Weinh). 2022 May 15;9(18):2200818. doi: 10.1002/advs.202200818 (PMC9218654; doi:10.1002/advs.202200818)
Supplement: Supplementary file 4 — Supplemental Table 3 [file ADVS-9-2200818-s011.xlsx]

## Sheet: Statistics
Supplementary Table 3 The number of different type of cancer specific SVs detected by long read sequencing in pancreatic cancer cell lines
Type	BxPC3	PANC1
INV	79	91
INS	5555	5660
DUP	583	629
DEL	4815	4655
TRA	227	147
Complex	60	27
Total	11319	11209
Note: TRA counts was calculated by combining two locis before and after the translocation.

## Sheet: BxPC3_sp_SV
chrs	start	end	types	depth	length
chr1	811210	811814	DUP	11	604
chr1	811210	811773	DUP	12	563
chr1	821619	821650	INS	11	31
chr1	844950	845034	DEL	19	84
chr1	924219	924267	INS	18	48
chr1	931935	932063	INS	14	128
chr1	977164	977210	DEL	17	46
chr1	1070200	1070259	INS	10	59
chr1	1176055	1176097	INS	10	42
chr1	1184024	1184422	DUP	12	398
chr1	1275279	1275319	INS	19	40
chr1	1362696	1362908	DUP	10	212
chr1	1479045	1479246	INS	10	201
chr1	1489577	1489620	DEL	13	43
chr1	1501034	1501136	INS	17	102
chr1	1540892	1541511	DUP	13	619
chr1	1855667	1855765	INS	13	98
chr1	1860828	1861911	INS	16	1083
chr1	1869282	1869314	DEL	12	32
chr1	1911504	1911721	DEL	14	217
chr1	1950668	1950919	INS	18	251
chr1	1963066	1963103	DEL	11	37
chr1	2079159	2079291	INS	19	132
chr1	2143575	2144052	INS	17	477
chr1	2212113	2212405	DEL	29	292
chr1	2212970	2213285	DEL	17	315
chr1	2391077	2391110	DEL	18	33
chr1	2523806	2524011	DEL	20	205
chr1	2533603	2533684	INS	14	81
chr1	2586990	2588838	DUP	11	1848
chr1	2838253	2838386	INS	28	133
chr1	3081956	3082052	DEL	12	96
chr1	3084098	3084513	DUP	20	415
chr1	3129192	3129365	INS	25	173
chr1	3131964	3132026	INS	14	62
chr1	3148001	3148040	INS	26	39
chr1	3172419	3172467	INS	11	48
chr1	3204183	3204326	DEL	29	143
chr1	3215869	3216162	DEL	28	293
chr1	3216439	3217042	DEL	23	603
chr1	3350119	3350193	INS	17	74
chr1	3513237	3513371	INS	12	134
chr1	3557084	3557121	DEL	38	37
chr1	3560143	3560654	DEL	44	511
chr1	3561919	3561995	DEL	32	76
chr1	3591564	3591757	DEL	22	193
chr1	3598422	3598496	DEL	21	74
chr1	3714251	3714386	INS	15	135
chr1	3716990	3717140	DEL	16	150
chr1	3737073	3737119	INS	34	46
chr1	3748990	3749072	INS	15	82
chr1	3785176	3785470	INS	19	294
chr1	4125280	4126351	DEL	14	1071
chr1	4137980	4138924	DUP	25	944
chr1	4155156	4155470	DEL	23	314
chr1	4204658	4205751	INS	14	1093
chr1	4480340	4480384	DEL	38	44
chr1	4575239	4575281	DEL	14	42
chr1	4580804	4580860	INS	13	56
chr1	4599913	4599953	INS	13	40
chr1	4603748	4603888	INS	22	140
chr1	4643113	4643157	INS	28	44
chr1	4709359	4709403	DEL	23	44
chr1	4709660	4709705	DEL	22	45
chr1	5220232	5220391	DUP	26	159
chr1	5259145	5259190	DEL	14	45
chr1	5364065	5364168	DEL	26	103
chr1	5394566	5394836	DUP	13	270
chr1	5447246	5452466	INS	17	5220
chr1	5934298	5934591	INS	14	293
chr1	6037952	6039402	INS	18	1450
chr1	6215179	6215217	DEL	26	38
chr1	6220336	6220360	INS	38	24
chr1	6365354	6365391	DEL	16	37
chr1	6438171	6445895	DEL	22	7724
chr1	7174722	7175116	DUP	17	394
chr1	7199310	7199348	INS	15	38
chr1	7560401	7560481	INS	16	80
chr1	7890019	7890069	DEL	27	50
chr1	7916658	7916718	INS	16	60
chr1	8013141	8013234	INS	18	93
chr1	8087035	8087211	INS	37	176
chr1	8391307	8391561	INS	23	254
chr1	8561469	8561518	INS	22	49
chr1	8562191	8562280	INS	34	89
chr1	8562208	8562620	INS	26	412
chr1	8706139	8706184	DEL	33	45
chr1	8729026	8729095	DEL	28	69
chr1	9015104	9015139	DEL	10	35
chr1	9113329	9113477	INS	35	148
chr1	9183455	9183565	DEL	14	110
chr1	9652703	9652748	DEL	36	45
chr1	10247663	10247808	INS	15	145
chr1	10248132	10248385	INS	22	253
chr1	10760138	10760178	INS	11	40
chr1	10804401	10804619	DUP	16	218
chr1	10878011	10878058	INS	15	47
chr1	11324930	11324963	INS	15	33
chr1	11398204	11398249	INS	18	45
chr1	11398670	11398702	DEL	10	32
chr1	11942789	11942829	INS	24	40
chr1	12027659	12027696	INS	14	37
chr1	12625708	12626434	INS	27	726
chr1	14307584	14307724	INS	12	140
chr1	14436308	14438939	DEL	30	2631
chr1	15022006	15022040	INS	10	34
chr1	15209834	15209891	INS	14	57
chr1	15365272	15365381	DEL	23	109
chr1	15427658	15427704	INS	14	46
chr1	16151935	16155416	DEL	28	3481
chr1	16416094	16416151	INS	18	57
chr1	16908138	16914477	DEL	10	6339
chr1	16945791	16947679	DEL	17	1888
chr1	16980466	16980509	DEL	10	43
chr1	17009557	17012747	DEL	10	3190
chr1	17051740	17062576	INV	11	10836
chr1	17054430	17054473	DEL	23	43
chr1	17062576	17196981	DEL	23	134405
chr1	17492491	17492740	DUP	13	249
chr1	17561759	17561792	INS	15	33
chr1	17567957	17568102	DEL	17	145
chr1	18094831	18094882	INS	19	51
chr1	18223960	18224027	INS	26	67
chr1	18683932	18683967	DEL	20	35
chr1	18689981	18690013	DEL	17	32
chr1	19070926	19071003	INS	35	77
chr1	19954877	19954943	DEL	20	66
chr1	20913608	20913666	DEL	24	58
chr1	20932066	20932741	DEL	18	675
chr1	20949981	20950258	DUP	11	277
chr1	21039171	21039501	INS	21	330
chr1	21076828	21076865	DEL	31	37
chr1	21246359	21246514	DEL	14	155
chr1	21315547	21315596	INS	31	49
chr1	21713456	21713767	INS	26	311
chr1	21714344	21714387	INS	25	43
chr1	21715401	21715622	DEL	29	221
chr1	21878587	21878625	INS	17	38
chr1	22696650	22696686	INS	15	36
chr1	22757753	22757885	INS	26	132
chr1	22926146	22926195	DEL	17	49
chr1	22985785	22985847	DEL	13	62
chr1	24015585	24015633	DEL	27	48
chr1	24037418	24037503	INS	14	85
chr1	24210828	24213010	INS	21	2182
chr1	24262299	24262347	DEL	12	48
chr1	24545572	24545632	INS	12	60
chr1	24961297	24961614	DUP	19	317
chr1	25031275	25031336	INS	10	61
chr1	25328553	25328645	INS	24	92
chr1	26134792	26134837	DEL	20	45
chr1	26807054	26812272	DEL	24	5218
chr1	27036863	27036904	DEL	22	41
chr1	27145206	27145305	INS	43	99
chr1	27230540	27230866	INS	22	326
chr1	28247807	28248116	DEL	44	309
chr1	28736614	28736745	INS	11	131
chr1	28834015	28835204	DEL	18	1189
chr1	29227720	29227880	DEL	11	160
chr1	29321461	29321798	INS	16	337
chr1	29346973	29347009	DEL	15	36
chr1	30200189	30200327	DEL	17	138
chr1	31244659	31244753	DEL	24	94
chr1	31249064	31249145	DEL	23	81
chr1	31445117	31445166	DEL	19	49
chr1	31967623	31967865	INS	12	242
chr1	33439895	33440023	DEL	21	128
chr1	34154698	51134107	INV	23	16979409
chr1	34454626	34454670	DEL	16	44
chr1	36310744	36310783	DEL	22	39
chr1	36679491	36679558	DEL	12	67
chr1	36733250	36733475	DEL	15	225
chr1	37009774	37009807	DEL	19	33
chr1	37010411	37010485	INS	25	74
chr1	37831013	37831048	INS	15	35
chr1	37850068	37850112	DEL	11	44
chr1	38362634	38362684	DEL	12	50
chr1	39195269	39195322	INS	12	53
chr1	39969805	39970667	DUP	27	862
chr1	40250196	40250317	DEL	37	121
chr1	40285134	40285189	DEL	25	55
chr1	40962346	40962759	DEL	34	413
chr1	41355796	41355945	INS	22	149
chr1	41795100	41795157	DEL	25	57
chr1	42459587	42459641	INS	36	54
chr1	42483970	42485463	INS	10	1493
chr1	42834826	42834860	DEL	12	34
chr1	43001377	43001421	INS	41	44
chr1	43544880	43544918	DEL	13	38
chr1	43774159	43774200	INS	18	41
chr1	44565501	44565566	DEL	25	65
chr1	44570003	44570026	INS	23	23
chr1	45078808	45078894	INS	20	86
chr1	45279811	45279867	INS	10	56
chr1	45282054	45282296	DEL	14	242
chr1	45510395	45510467	INS	23	72
chr1	46537378	46537428	INS	14	50
chr1	46707951	46707997	INS	28	46
chr1	47242020	47242229	INS	30	209
chr1	48209107	48209155	INS	30	48
chr1	48456458	48456491	DEL	23	33
chr1	48710408	48710528	INS	33	120
chr1	48848483	48848533	DEL	22	50
chr1	48849998	48850562	INS	17	564
chr1	49428757	49434295	INS	12	5538
chr1	51029962	51030266	INS	20	304
chr1	51285389	51285434	DEL	27	45
chr1	52312672	52312712	DEL	11	40
chr1	52318185	52318276	DUP	11	91
chr1	52372514	52372572	DUP	12	58
chr1	53241891	53241939	INS	11	48
chr1	53249615	53249655	INS	45	40
chr1	53262723	53262758	INS	22	35
chr1	54291126	54291181	INS	19	55
chr1	54976293	54976638	INS	16	345
chr1	55179093	55179134	DEL	15	41
chr1	55185031	55185216	INS	19	185
chr1	55468536	55468731	DUP	13	195
chr1	55644352	55644383	DEL	12	31
chr1	56037144	56037195	Complex	13	51
chr1	56128221	56128732	INS	14	511
chr1	56129387	56129458	DEL	11	71
chr1	56132435	56132471	DEL	10	36
chr1	56132864	56133064	DEL	15	200
chr1	56194667	56194705	DEL	20	38
chr1	56332672	56332706	DEL	16	34
chr1	56624081	56624131	INS	28	50
chr1	57832715	57832751	DEL	29	36
chr1	58072171	58072379	INS	32	208
chr1	58983877	58983919	INS	14	42
chr1	59059626	59059951	DEL	14	325
chr1	59116995	59117031	DEL	18	36
chr1	59163759	59163814	INS	31	55
chr1	59354098	59354130	DEL	18	32
chr1	59531296	59531327	INS	13	31
chr1	59739605	59739649	DEL	12	44
chr1	59871871	59872189	INS	14	318
chr1	60463985	60464229	INS	19	244
chr1	60551338	60551456	INS	13	118
chr1	61198357	61198398	DEL	39	41
chr1	61344081	61344129	INS	11	48
chr1	61776439	61776478	INS	14	39
chr1	61972219	61972476	DEL	12	257
chr1	61972224	61972764	DUP	10	540
chr1	61972223	61972764	DUP	12	541
chr1	61972477	61972763	INV	25	286
chr1	62622943	62624332	DEL	30	1389
chr1	62815100	62815262	DEL	19	162
chr1	63511627	63511664	INS	46	37
chr1	63519483	63519592	INS	16	109
chr1	63652415	63652448	DEL	11	33
chr1	64667113	64667162	INS	12	49
chr1	64667159	64667443	INS	20	284
chr1	64704737	64704794	DEL	29	57
chr1	64880993	64881051	DEL	31	58
chr1	65882761	65882794	INS	11	33
chr1	66055941	66056248	INS	19	307
chr1	66127739	66127813	INS	10	74
chr1	66910882	66910916	DEL	12	34
chr1	67096492	67096571	INS	27	79
chr1	67108781	67108812	INS	26	31
chr1	67201220	67201549	DEL	17	329
chr1	67421556	67421611	Complex	11	55
chr1	67869607	67869647	INS	11	40
chr1	68727959	68727994	INS	25	35
chr1	69055457	69055565	INS	30	108
chr1	69082536	69082572	DEL	49	36
chr1	69429480	69429513	INS	10	33
chr1	69799353	69805660	INS	26	6307
chr1	69807004	69807323	DEL	17	319
chr1	70946203	70946534	DEL	33	331
chr1	71200385	71200420	INS	14	35
chr1	72140801	72140837	INS	16	36
chr1	72393732	72393942	INS	21	210
chr1	72394126	72394176	INS	19	50
chr1	72449619	72450031	DEL	14	412
chr1	72766324	72811839	DEL	34	45515
chr1	73594981	73595947	DUP	12	966
chr1	74204761	74204796	DEL	17	35
chr1	74405553	74405634	INS	26	81
chr1	75148237	75148294	DEL	22	57
chr1	75458701	75458733	DEL	16	32
chr1	75557170	75557496	INS	13	326
chr1	76351312	76351594	INS	23	282
chr1	76428278	76428334	DEL	26	56
chr1	76577783	76577829	DEL	10	46
chr1	77100370	77100653	DEL	24	283
chr1	77112158	77112278	DEL	23	120
chr1	77240062	77240138	DEL	32	76
chr1	77476392	77476723	DUP	19	331
chr1	77577925	77578243	INS	21	318
chr1	77764993	77765314	INS	29	321
chr1	77909943	77909991	DEL	23	48
chr1	77941091	77941126	DEL	17	35
chr1	78747860	78747922	DEL	13	62
chr1	79108838	79108996	INS	13	158
chr1	79264167	79264199	INS	12	32
chr1	79562380	79562438	INS	21	58
chr1	79650176	79650314	INS	19	138
chr1	80114181	80114498	DEL	34	317
chr1	80188543	80188580	INS	27	37
chr1	80271156	80271296	INS	33	140
chr1	80399997	80400046	INS	20	49
chr1	80413360	80413402	INS	21	42
chr1	80545256	80545461	INS	17	205
chr1	80794941	80795017	DEL	21	76
chr1	81168944	81169012	INS	34	68
chr1	81351537	81351681	INS	22	144
chr1	81524129	81524440	INS	29	311
chr1	81643743	81643788	DEL	18	45
chr1	82085249	82085300	DEL	21	51
chr1	82464638	82464683	INS	41	45
chr1	83022827	83022946	INS	24	119
chr1	83042658	83043536	INS	11	878
chr1	83484896	83484981	DEL	20	85
chr1	83588766	83588891	INS	28	125
chr1	83609738	83611498	INS	19	1760
chr1	83753571	83753677	DEL	12	106
chr1	83761332	83761374	DEL	14	42
chr1	84226460	84226544	INS	27	84
chr1	84267457	84267511	INS	14	54
chr1	84498425	84498498	INS	17	73
chr1	84645877	84645909	INS	18	32
chr1	84712003	84715860	DEL	34	3857
chr1	84886776	84886855	INS	31	79
chr1	86462179	86462220	INS	10	41
chr1	88457676	88457708	DEL	13	32
chr1	88780099	88780139	INS	18	40
chr1	88813624	88813955	INS	10	331
chr1	88972825	88976719	INS	19	3894
chr1	89751291	89751319	INS	24	28
chr1	90541414	90541685	INS	18	271
chr1	90541417	90541487	DEL	25	70
chr1	90649374	90649560	INS	23	186
chr1	90858363	90858403	DEL	11	40
chr1	91299543	102018508	DUP	10	10718965
chr1	91634060	91634146	INS	30	86
chr1	91743431	91743466	INS	11	35
chr1	91934353	91934400	INS	30	47
chr1	92097235	92097278	INS	44	43
chr1	92131794	92132652	INV	40	858
chr1	92404459	92404496	INS	11	37
chr1	92496011	92496049	INS	10	38
chr1	93414235	93414320	INS	63	85
chr1	93810392	93810515	INS	46	123
chr1	94288375	94291259	DEL	33	2884
chr1	95133770	95134109	INS	16	339
chr1	95179028	95179151	DEL	33	123
chr1	95196820	95196881	INS	10	61
chr1	95342701	95343003	INS	44	302
chr1	95511480	95511542	INS	51	62
chr1	95595745	95595776	DEL	42	31
chr1	95715468	95715506	DEL	61	38
chr1	95902446	95902489	DEL	16	43
chr1	96483083	96483168	DEL	76	85
chr1	96618702	96618767	INS	45	65
chr1	96731237	96731543	INS	26	306
chr1	97269987	97270112	INS	14	125
chr1	97599554	97599594	DEL	11	40
chr1	98903493	98904126	DEL	31	633
chr1	98978534	98978573	INS	44	39
chr1	99044265	99044750	DEL	52	485
chr1	99934561	99934594	INS	15	33
chr1	100323358	100323403	INS	22	45
chr1	100462979	100463013	DEL	34	34
chr1	100994220	100994549	INS	62	329
chr1	101284769	101285292	INS	13	523
chr1	101648521	101648567	INS	17	46
chr1	101718770	101718830	DEL	25	60
chr1	101891243	101891277	DEL	13	34
chr1	101907245	101907281	DEL	28	36
chr1	102018390	102018746	INS	13	356
chr1	102018228	102018318	DEL	11	90
chr1	102123410	102123470	DEL	30	60
chr1	102209930	102210251	INS	28	321
chr1	102511041	102511110	INS	55	69
chr1	102559060	102559284	INS	43	224
chr1	103661504	103661585	INS	11	81
chr1	103718764	103719103	INS	23	339
chr1	104359600	104359633	DEL	18	33
chr1	104443196	104443722	DEL	19	526
chr1	104451503	104451657	DEL	21	154
chr1	105104898	105105059	INS	41	161
chr1	105162384	105162429	INS	34	45
chr1	105231107	105231241	INS	53	134
chr1	106113956	106116233	INS	40	2277
chr1	106302430	106302489	INS	18	59
chr1	106503990	106504468	INS	24	478
chr1	106505921	106506647	INS	28	726
chr1	106973998	106974069	INS	22	71
chr1	107226180	107226224	INS	41	44
chr1	107654757	107654801	INS	27	44
chr1	108097966	108098016	INS	52	50
chr1	108142477	108142785	INS	47	308
chr1	108187567	108187605	DEL	26	38
chr1	108266159	108268036	INS	20	1877
chr1	108565951	108566021	INS	18	70
chr1	108733331	108737252	DEL	22	3921
chr1	109066490	109066527	DEL	22	37
chr1	109289739	109289774	INS	20	35
chr1	109499503	109499556	INS	21	53
chr1	109573231	109575180	DEL	39	1949
chr1	109690879	109690918	DEL	21	39
chr1	110196714	110196797	DEL	41	83
chr1	110227806	110246262	DEL	11	18456
chr1	110238915	110238952	INS	11	37
chr1	110267694	110267738	INS	19	44
chr1	110663084	110663276	DUP	15	192
chr1	110930454	110930490	INS	13	36
chr1	111957516	111957585	DEL	49	69
chr1	112072600	112072675	INS	12	75
chr1	112074696	112074807	DEL	11	111
chr1	112087358	112087537	DEL	17	179
chr1	112087493	112087663	INS	23	170
chr1	112123690	112124003	INS	24	313
chr1	112340468	112342970	INS	17	2502
chr1	112548377	112548417	DEL	10	40
chr1	112691792	112704703	DEL	18	12911
chr1	112715630	112715882	INS	27	252
chr1	113095995	113096038	Complex	10	43
chr1	113249054	113249091	DEL	10	37
chr1	113423876	113423933	INS	13	57
chr1	113441281	113441333	INS	13	52
chr1	113565187	113565221	DEL	26	34
chr1	113612911	113612960	INS	13	49
chr1	113715643	113715932	DEL	40	289
chr1	113887465	113888414	DEL	28	949
chr1	113958662	113958876	INS	24	214
chr1	113959035	113959225	INS	15	190
chr1	114039842	114045877	DEL	34	6035
chr1	114691834	114691875	INS	12	41
chr1	115022462	115022503	INS	14	41
chr1	115201398	115201706	INS	13	308
chr1	115690176	115690227	INS	49	51
chr1	115796901	115797185	DEL	28	284
chr1	115958568	115958604	INS	11	36
chr1	116979571	116981813	INS	13	2242
chr1	117929364	117929401	INS	18	37
chr1	118861483	118862220	INS	23	737
chr1	118862080	118862116	INS	15	36
chr1	119807248	119807351	INS	19	103
chr1	120247588	120247626	INS	11	38
chr1	121481129	121481975	DEL	10	846
chr1	121484055	121484380	DUP	14	325
chr1	121484057	121484397	DUP	57	340
chr1	142623804	142623838	INS	39	34
chr1	144680039	144954614	DUP	11	274575
chr1	144710724	144985832	DEL	23	275108
chr1	145101904	145101978	INS	22	74
chr1	145142705	145143421	DEL	10	716
chr1	145200789	145202149	DEL	13	1360
chr1	145668263	145668317	INS	12	54
chr1	146498759	146498808	DEL	18	49
chr1	146704974	146705017	DEL	14	43
chr1	146961490	146961561	DEL	10	71
chr1	147250017	147250062	DEL	10	45
chr1	149328934	149332763	DEL	11	3829
chr1	149337470	149337784	DEL	10	314
chr1	149714450	149718286	DEL	10	3836
chr1	149725223	149725500	INS	18	277
chr1	150200133	150200428	INS	17	295
chr1	150339853	150339911	DEL	12	58
chr1	151077247	151077300	INS	13	53
chr1	151132714	151132750	INS	15	36
chr1	151573257	151573304	DEL	17	47
chr1	151635395	151635739	INS	19	344
chr1	152084404	152084459	DEL	11	55
chr1	152555543	152587741	DEL	23	32198
chr1	152989713	152989859	INS	15	146
chr1	153216895	153216934	INS	15	39
chr1	154260143	154260182	DEL	14	39
chr1	154511328	154511417	INS	13	89
chr1	156297999	156298031	DEL	11	32
chr1	156306102	156306139	DEL	16	37
chr1	157005619	157005674	DEL	14	55
chr1	157270238	157270383	INS	24	145
chr1	157540660	157540875	DEL	20	215
chr1	157568880	157568916	DEL	19	36
chr1	157570630	157570750	DEL	22	120
chr1	157937567	157937600	DEL	14	33
chr1	160749930	160749965	DEL	13	35
chr1	161021761	161021797	DEL	12	36
chr1	161251567	161251602	DEL	19	35
chr1	162352220	162352265	INS	34	45
chr1	162746373	162746700	INS	24	327
chr1	163515918	163515949	INS	15	31
chr1	163521896	163522562	INS	10	666
chr1	164204738	164204801	INS	28	63
chr1	164659988	164660034	DEL	10	46
chr1	165553149	165559242	INS	14	6093
chr1	167475466	167475503	DEL	15	37
chr1	167866781	167866813	DEL	13	32
chr1	168441016	168441188	DEL	13	172
chr1	169004361	169005232	DEL	17	871
chr1	169058932	169059957	INS	18	1025
chr1	169471987	169472087	DEL	19	100
chr1	170603451	170603762	INS	12	311
chr1	170964059	170964388	INS	10	329
chr1	171406292	171406383	INS	11	91
chr1	171801612	171801656	INS	23	44
chr1	171906008	171906067	INS	20	59
chr1	171952538	171952672	INS	17	134
chr1	174105358	174105472	INS	23	114
chr1	174989634	175026689	DUP	14	37055
chr1	174996341	174996441	INS	15	100
chr1	175068714	175068760	DEL	11	46
chr1	175827067	175827104	Complex	13	37
chr1	176027120	176027157	DEL	10	37
chr1	178948185	178948496	INS	35	311
chr1	179322340	179322459	INS	24	119
chr1	179491966	179492319	INS	41	353
chr1	180857564	180857876	INS	17	312
chr1	181395871	181395954	INS	14	83
chr1	181979364	181979409	INS	19	45
chr1	182087849	182087897	DEL	37	48
chr1	182250500	182250534	INS	18	34
chr1	182690135	182690197	DEL	15	62
chr1	183119056	183119113	INS	16	57
chr1	184379749	184379898	INS	10	149
chr1	186055923	186055954	DEL	13	31
chr1	187665055	187665094	INS	16	39
chr1	187716104	187722533	DEL	12	6429
chr1	188655115	188655152	DEL	10	37
chr1	189510244	189510571	INS	11	327
chr1	189531668	189531734	INS	25	66
chr1	189954310	189954351	INS	13	41
chr1	190451492	190451526	INS	16	34
chr1	191203754	191204055	INS	13	301
chr1	191477461	191477762	INS	20	301
chr1	191738854	191738920	INS	10	66
chr1	191817433	191817751	INS	14	318
chr1	192262259	192262877	INS	18	618
chr1	192826426	192826470	DEL	13	44
chr1	193467031	193468981	INS	27	1950
chr1	193467763	193467808	DEL	25	45
chr1	194060080	194060243	DEL	27	163
chr1	194517599	194517860	DEL	11	261
chr1	194638708	194638945	INS	28	237
chr1	195540860	195540953	INS	27	93
chr1	197011871	197012154	INS	23	283
chr1	199872921	199872956	INS	10	35
chr1	200785940	200786101	INS	12	161
chr1	201226503	201226570	DEL	11	67
chr1	202599018	202599056	DEL	26	38
chr1	203235927	203235967	INS	13	40
chr1	203287657	203287704	INS	14	47
chr1	203498684	203498741	INS	24	57
chr1	203888600	203888651	INS	13	51
chr1	204177511	204177560	DEL	17	49
chr1	205178634	205178753	INV	11	119
chr1	205572766	205572842	INS	17	76
chr1	206282458	206288371	DUP	26	5913
chr1	207292363	207292430	INV	11	67
chr1	207387151	207387627	INS	14	476
chr1	207489193	207489225	DEL	16	32
chr1	207991607	207991643	DEL	11	36
chr1	208439095	208439144	DEL	24	49
chr1	208440816	208440852	INS	13	36
chr1	208452647	208452695	INS	13	48
chr1	211218382	211218427	INS	16	45
chr1	211607192	211607223	DEL	10	31
chr1	211898386	211898449	DEL	15	63
chr1	212494002	212494052	DEL	11	50
chr1	212898391	212898474	INS	22	83
chr1	213064666	213064697	DEL	21	31
chr1	213083594	213083625	INS	14	31
chr1	213084223	213086169	DEL	20	1946
chr1	213087782	213087814	DEL	11	32
chr1	213291363	213291406	INS	13	43
chr1	213324902	213325027	DEL	15	125
chr1	213739780	213739815	DEL	19	35
chr1	213758740	213975493	DEL	16	216753
chr1	213860282	213860319	DEL	12	37
chr1	213914036	213914198	DEL	11	162
chr1	213964344	213964457	INS	15	113
chr1	214856465	214856894	DUP	13	429
chr1	215007393	215008036	INS	17	643
chr1	216185309	216185481	DEL	12	172
chr1	217697246	217697294	DEL	19	48
chr1	217697557	217697594	DEL	17	37
chr1	217698188	217698577	INS	21	389
chr1	217754076	217754383	DEL	30	307
chr1	217917522	217917835	DEL	16	313
chr1	219643748	219643780	INS	13	32
chr1	220226024	220226105	DEL	23	81
chr1	220618163	220618210	DEL	20	47
chr1	220649303	220649363	INS	20	60
chr1	220990881	220990944	DEL	22	63
chr1	223231271	223231307	DEL	16	36
chr1	224938692	224938793	DEL	28	101
chr1	225846874	225846916	INS	10	42
chr1	226302671	226302707	INS	16	36
chr1	227147939	227148343	DUP	19	404
chr1	227602278	227602590	INS	20	312
chr1	227686106	227690627	INV	15	4521
chr1	228965219	228965252	DEL	10	33
chr1	230105161	230105304	DEL	10	143
chr1	230107783	230108012	INS	15	229
chr1	231869486	231869538	DEL	18	52
chr1	232252279	232252718	INS	23	439
chr1	232332354	232332398	INS	15	44
chr1	232356524	232356556	DEL	18	32
chr1	232369609	232369651	DEL	21	42
chr1	232447860	232447940	INS	29	80
chr1	232468069	232468178	INS	17	109
chr1	232775537	232775851	DEL	13	314
chr1	233730277	233730359	INS	30	82
chr1	233801317	233801353	DEL	21	36
chr1	233808320	233808431	INS	22	111
chr1	233865155	233865484	DEL	11	329
chr1	234444396	234444446	INS	29	50
chr1	234570448	234571873	DEL	12	1425
chr1	234884740	234884774	DEL	28	34
chr1	235161660	235161908	INS	22	248
chr1	236175094	236175127	DEL	27	33
chr1	236349523	236349684	INS	30	161
chr1	236584116	236584872	DEL	10	756
chr1	237543662	237543707	DEL	10	45
chr1	237772437	237772591	DEL	16	154
chr1	239126256	239126591	INS	13	335
chr1	239305704	239305740	DEL	10	36
chr1	239546671	239546706	DEL	12	35
chr1	239549118	239549157	INS	12	39
chr1	239743993	239744041	INS	13	48
chr1	239895470	239896272	DUP	16	802
chr1	241351543	241351597	INS	16	54
chr1	241466375	241466426	INS	17	51
chr1	241586227	241586490	DEL	34	263
chr1	242033037	242033073	DEL	13	36
chr1	242083933	242084070	INS	10	137
chr1	242553370	242553408	DEL	12	38
chr1	242847579	242847618	DEL	11	39
chr1	242897022	242897086	INS	23	64
chr1	244426758	244426832	INS	24	74
chr1	244607816	244607851	INS	16	35
chr1	245289470	245289520	DEL	12	50
chr1	245606045	245606100	DEL	25	55
chr1	245823602	245827348	INS	14	3746
chr1	245845713	245846016	DEL	13	303
chr1	245916863	245916932	DEL	13	69
chr1	245982323	246072563	DEL	12	90240
chr1	246396617	246396905	DUP	13	288
chr1	246414701	246414919	DUP	10	218
chr1	246488269	246488619	DUP	18	350
chr1	246511368	246511411	INS	27	43
chr1	246551148	246551710	DEL	12	562
chr1	246551190	246551253	DEL	11	63
chr1	246558941	246559019	DEL	18	78
chr1	246648058	246648276	INS	18	218
chr1	246683190	246685154	DEL	16	1964
chr1	247386172	247386574	INS	13	402
chr1	247526410	247527480	INS	12	1070
chr1	247536764	247536960	DEL	14	196
chr1	247568984	247569045	INS	37	61
chr1	247569561	247569791	DEL	28	230
chr1	247596992	247597202	DEL	10	210
chr1	247635019	247635121	INS	13	102
chr1	247952308	247952346	INS	22	38
chr1	247988840	247988875	DEL	20	35
chr1	248100850	248101043	INS	27	193
chr1	248571358	248571889	DUP	13	531
chr1	249097671	249097880	INS	15	209
chr1	249232683	249232774	DEL	10	91
chr2	235731	235832	DEL	10	101
chr2	503081	503123	DEL	11	42
chr2	543771	543862	DEL	12	91
chr2	665648	665702	INS	12	54
chr2	725544	725627	DEL	12	83
chr2	852707	852749	INS	14	42
chr2	859616	859737	DEL	10	121
chr2	1001496	1001541	DEL	15	45
chr2	1004825	1005110	DEL	15	285
chr2	1023343	1023502	DEL	10	159
chr2	1139406	1139686	INS	19	280
chr2	1623024	1623109	DEL	13	85
chr2	1707040	1707096	INS	12	56
chr2	1735073	1735123	DEL	14	50
chr2	2523863	2523967	INS	13	104
chr2	2539942	2540254	INS	15	312
chr2	2584109	2584146	DEL	12	37
chr2	2869242	2869446	DEL	11	204
chr2	3028277	3028308	DEL	11	31
chr2	3038968	3039066	INS	14	98
chr2	3369721	3369770	DEL	12	49
chr2	3682692	3682730	INS	14	38
chr2	3772993	3773519	DUP	15	526
chr2	3822776	3822999	DEL	11	223
chr2	3885211	3885329	DEL	13	118
chr2	3977565	3977664	INS	11	99
chr2	3993475	3993532	DEL	17	57
chr2	4457716	4458018	INS	11	302
chr2	4613665	4613725	DEL	14	60
chr2	4649163	4649213	INS	15	50
chr2	4766515	4766555	DEL	10	40
chr2	5162636	5163589	DUP	12	953
chr2	5209190	5209516	DEL	15	326
chr2	5562912	5563231	INS	18	319
chr2	6400840	6400962	DEL	12	122
chr2	6829544	6829597	DEL	10	53
chr2	7075807	7075869	DEL	18	62
chr2	8043661	8043754	DEL	11	93
chr2	10694259	10694307	DEL	12	48
chr2	10837799	10837940	DEL	12	141
chr2	10946750	10947205	INS	12	455
chr2	10965380	10965415	DEL	13	35
chr2	11253042	11253082	DEL	11	40
chr2	11426370	11426688	INS	17	318
chr2	11678739	11678792	DEL	13	53
chr2	12596205	12596347	DEL	17	142
chr2	13018507	13018539	DEL	11	32
chr2	13333425	13333579	INS	16	154
chr2	13964658	13964692	DEL	10	34
chr2	14054413	14054480	DEL	11	67
chr2	14860928	14860982	INS	13	54
chr2	15927905	15927959	DEL	12	54
chr2	16230159	16230325	DEL	24	166
chr2	17497680	17497717	DEL	19	37
chr2	18172993	18173024	DEL	10	31
chr2	18475882	18476004	INS	24	122
chr2	18476804	18476900	INS	22	96
chr2	18477763	18477983	INS	11	220
chr2	18504290	18504326	DEL	32	36
chr2	18936189	18936312	DEL	11	123
chr2	19002874	19003364	DEL	16	490
chr2	19663043	19663082	DEL	15	39
chr2	19683066	19683177	INS	23	111
chr2	19767582	19770563	DEL	26	2981
chr2	19803243	19803348	INS	21	105
chr2	21414643	21414759	INS	10	116
chr2	21521247	21521284	INS	16	37
chr2	23118462	23118499	DEL	12	37
chr2	23571043	23571131	DEL	27	88
chr2	23588106	23588154	DEL	14	48
chr2	23698253	23698373	INS	12	120
chr2	24030947	24031057	INS	21	110
chr2	24478625	24478746	INS	13	121
chr2	24640215	24640719	INS	15	504
chr2	25622529	25622686	DUP	25	157
chr2	26878020	26878067	DEL	15	47
chr2	27043474	27043506	DEL	13	32
chr2	27074204	27074400	INS	21	196
chr2	27780749	27780788	DEL	10	39
chr2	27780801	27780842	INS	19	41
chr2	28858455	28858488	INS	15	33
chr2	29228466	29228534	DEL	22	68
chr2	30642278	30642339	INS	10	61
chr2	31058461	31058786	INS	10	325
chr2	31141532	31141569	DEL	11	37
chr2	31506507	31506560	DEL	29	53
chr2	32335917	32336059	INS	21	142
chr2	32804054	32804098	INS	11	44
chr2	33164882	33165019	DEL	21	137
chr2	33502832	33502907	INS	12	75
chr2	33595139	33595171	DEL	10	32
chr2	33764578	33765263	INV	20	685
chr2	33849465	33851256	INS	15	1791
chr2	33892482	33892732	INS	20	250
chr2	34136300	34136344	DEL	26	44
chr2	34643636	34643943	DEL	13	307
chr2	35041928	35041982	INS	12	54
chr2	36570239	36570276	DUP	10	37
chr2	37004249	37004539	INS	22	290
chr2	37583483	37586189	INS	14	2706
chr2	37747157	37747192	INS	11	35
chr2	37754335	37754378	Complex	22	43
chr2	38159937	38159986	DEL	22	49
chr2	38363931	38363962	DEL	12	31
chr2	38369406	38369444	DEL	19	38
chr2	38562019	38562091	INS	13	72
chr2	38629758	38629820	DEL	12	62
chr2	38630739	38630871	DEL	25	132
chr2	38913376	38913439	INS	21	63
chr2	39412328	39412406	DEL	16	78
chr2	39713965	39714051	INS	25	86
chr2	39855311	39855354	DEL	16	43
chr2	40424987	40425043	INS	16	56
chr2	40427314	40427375	INS	10	61
chr2	40446946	40447073	DEL	17	127
chr2	40480047	40480081	DEL	17	34
chr2	40481619	40481674	DEL	18	55
chr2	40613687	40614024	INS	23	337
chr2	40689141	40689182	INS	10	41
chr2	40882495	40882558	DEL	20	63
chr2	40978145	40978478	DEL	15	333
chr2	41063785	41063829	INS	12	44
chr2	41118313	41118358	DEL	10	45
chr2	41238368	41250293	DEL	10	11925
chr2	41290706	41290744	DEL	10	38
chr2	42339015	42339068	INS	13	53
chr2	42346257	42347306	DEL	14	1049
chr2	43129251	43129583	DEL	10	332
chr2	43290376	43290418	INS	30	42
chr2	43394227	43394277	INS	13	50
chr2	43525192	43525554	INS	21	362
chr2	44513644	44513698	DEL	40	54
chr2	44783589	44783910	DEL	28	321
chr2	44815393	44815519	INS	15	126
chr2	44825850	44826168	INS	12	318
chr2	45323020	45323159	INS	11	139
chr2	45386123	45386162	INS	15	39
chr2	46773596	46773630	DEL	14	34
chr2	47103409	47103539	DEL	12	130
chr2	47818435	47818467	DEL	12	32
chr2	48782987	48783067	INS	22	80
chr2	48842621	48842696	INS	22	75
chr2	50626927	50626961	DEL	18	34
chr2	51387688	51387837	INS	10	149
chr2	51776487	51776835	INS	18	348
chr2	51943503	51943556	DEL	22	53
chr2	52327285	52327326	INS	15	41
chr2	52672192	52672235	INS	12	43
chr2	52825751	52825822	DEL	13	71
chr2	53152673	53152718	INS	28	45
chr2	53152886	53152985	INS	27	99
chr2	53371130	53371170	INS	12	40
chr2	53625766	53628002	DEL	26	2236
chr2	53898829	53899015	DEL	10	186
chr2	55135014	55135077	DEL	11	63
chr2	55524449	55524562	INS	25	113
chr2	55860492	55860671	DEL	14	179
chr2	56000890	56000935	DEL	22	45
chr2	56373529	56373844	INS	10	315
chr2	56492533	56492590	DEL	10	57
chr2	56622337	56622366	INS	22	29
chr2	56625415	56625473	INS	26	58
chr2	56652301	56655883	DEL	30	3582
chr2	57230335	57230369	INS	11	34
chr2	57233727	57233761	INS	29	34
chr2	57234056	57234094	DEL	31	38
chr2	57247958	57248310	INS	25	352
chr2	57256764	57257263	DEL	12	499
chr2	57419930	57420691	DEL	10	761
chr2	58444278	58444319	DEL	12	41
chr2	59769641	59769714	INS	12	73
chr2	60272224	60272257	INS	12	33
chr2	60837418	60837450	INS	14	32
chr2	61931362	61931399	INS	10	37
chr2	62022658	62022698	INS	18	40
chr2	62050501	62050549	INS	12	48
chr2	62075950	62076027	DEL	14	77
chr2	62639465	62639541	INS	13	76
chr2	62892333	62892392	INS	22	59
chr2	62957998	62958092	DUP	13	94
chr2	63643632	63643698	INS	31	66
chr2	63802506	63802618	INS	28	112
chr2	63913990	63914029	DEL	16	39
chr2	64480603	64480667	DEL	10	64
chr2	64505049	64505120	DEL	13	71
chr2	64739144	64739197	INS	19	53
chr2	65827805	65829062	INS	11	1257
chr2	65828031	65828127	INS	13	96
chr2	66505594	66507558	DEL	15	1964
chr2	66990113	66990206	INS	26	93
chr2	67002250	67002695	INS	14	445
chr2	67532343	67532542	INS	19	199
chr2	68914879	68914997	INS	18	118
chr2	69744667	69744985	INS	10	318
chr2	70797714	70798032	INS	15	318
chr2	71014691	71015012	Complex	16	321
chr2	71492241	71492273	DEL	10	32
chr2	71570993	71571037	DEL	27	44
chr2	71770341	71770380	DEL	14	39
chr2	71890113	71890232	INS	15	119
chr2	71996166	71996318	INS	13	152
chr2	72018825	72018869	INS	14	44
chr2	72739450	72739498	DEL	24	48
chr2	73274379	73274440	INS	18	61
chr2	73430944	73431255	DEL	10	311
chr2	74430974	74431348	INS	14	374
chr2	75109748	75109776	INS	22	28
chr2	75387900	75388208	INS	25	308
chr2	76257710	76257955	INS	12	245
chr2	76297686	76297777	DEL	12	91
chr2	76298382	76298506	DEL	12	124
chr2	76461180	76461212	INS	14	32
chr2	76559816	76559852	INS	11	36
chr2	77027995	77028053	DEL	14	58
chr2	77068232	77068545	INS	10	313
chr2	77444472	77444507	DEL	10	35
chr2	77534666	77534840	DEL	17	174
chr2	78141339	78359534	DUP	14	218195
chr2	78606508	78606546	INS	17	38
chr2	78825347	78825383	INS	15	36
chr2	78992043	78997494	INS	20	5451
chr2	79057656	79057992	DEL	18	336
chr2	79129357	79129394	INS	15	37
chr2	79436891	79436929	INS	10	38
chr2	81586368	81586455	INS	11	87
chr2	82038314	82038354	INS	17	40
chr2	83114041	83114174	INS	15	133
chr2	83165307	83165349	INS	15	42
chr2	83568024	83568478	INS	27	454
chr2	83568661	83568743	DEL	11	82
chr2	83654147	83654193	DEL	17	46
chr2	83722708	83722868	DEL	18	160
chr2	84424392	84424598	INS	24	206
chr2	84590140	84590486	INS	13	346
chr2	84835405	84835444	INS	13	39
chr2	85119781	85119869	INS	24	88
chr2	85158487	85158543	INS	20	56
chr2	85335367	85335684	DEL	11	317
chr2	85337511	85339268	INS	11	1757
chr2	85535535	85535609	INS	42	74
chr2	85715476	85715557	INS	10	81
chr2	86453520	86453582	DEL	21	62
chr2	86715077	86715136	INS	16	59
chr2	86772083	86772199	DEL	22	116
chr2	86772668	86772704	DEL	21	36
chr2	86776380	86776418	INS	17	38
chr2	88429848	88429945	DEL	19	97
chr2	88430153	88430225	INS	21	72
chr2	89861757	89865478	DEL	36	3721
chr2	89876164	89876276	DEL	10	112
chr2	96629688	96629724	DEL	10	36
chr2	96862807	96862849	INS	19	42
chr2	97117599	97117751	INS	18	152
chr2	97148388	97148460	INS	11	72
chr2	98582157	98582454	INS	11	297
chr2	99030408	99030495	INS	17	87
chr2	99752978	99753313	DEL	10	335
chr2	99868360	99868576	DEL	22	216
chr2	99895873	99895914	INS	11	41
chr2	100437223	100437552	INS	17	329
chr2	100653945	100654013	INS	12	68
chr2	101671103	101671138	DEL	10	35
chr2	101975210	101975544	DEL	10	334
chr2	102232584	102233587	DEL	18	1003
chr2	102619464	102619647	DEL	15	183
chr2	103312223	103312269	INS	24	46
chr2	103322494	103322826	DEL	14	332
chr2	105038406	105038481	INS	15	75
chr2	105407213	105407249	INS	10	36
chr2	105671037	105671125	DEL	18	88
chr2	105827076	105827245	DEL	17	169
chr2	106101567	106101731	INS	11	164
chr2	106424209	106424277	INS	15	68
chr2	106451844	106451882	INS	19	38
chr2	106695077	106695894	DEL	25	817
chr2	106930524	106930629	DEL	16	105
chr2	107339244	107339287	DEL	15	43
chr2	107374643	107374682	DEL	13	39
chr2	107926389	107926728	DEL	11	339
chr2	109064553	109064592	DEL	14	39
chr2	110848728	110848818	INS	14	90
chr2	110873108	110873207	INS	13	99
chr2	111576408	111576640	DEL	16	232
chr2	111980866	111981053	DEL	12	187
chr2	112812403	112812468	DEL	15	65
chr2	112896851	112896956	DEL	15	105
chr2	113480493	113480525	INS	11	32
chr2	113842571	113842621	INS	10	50
chr2	113888110	113888283	DEL	21	173
chr2	113993936	113994194	INS	12	258
chr2	114152546	114152773	INS	19	227
chr2	114946314	114946356	DEL	12	42
chr2	115019415	115019459	Complex	11	44
chr2	115236590	115236690	DEL	21	100
chr2	115628101	115628838	DEL	10	737
chr2	115833877	115834194	INS	14	317
chr2	116183635	116183734	DEL	13	99
chr2	116196754	116196828	INS	16	74
chr2	116695727	116701911	INS	27	6184
chr2	116797421	116797464	DEL	12	43
chr2	117474119	117475455	INS	11	1336
chr2	117587477	117587553	INS	12	76
chr2	117798955	117799036	DEL	16	81
chr2	117800018	117800061	INS	16	43
chr2	117801052	117801226	INS	16	174
chr2	117801748	117801788	INS	16	40
chr2	117802069	117802122	INS	16	53
chr2	117897980	117898025	DEL	17	45
chr2	118035916	118036000	INS	15	84
chr2	118171125	118171234	DEL	22	109
chr2	118401003	118401144	INS	21	141
chr2	118611564	118611616	DEL	36	52
chr2	118629398	118629500	INS	27	102
chr2	118850947	118851016	DEL	20	69
chr2	118906140	118906291	DEL	11	151
chr2	119155720	119156057	INS	10	337
chr2	119205511	119205545	INS	12	34
chr2	119330199	119330287	INS	17	88
chr2	119625138	119625205	INS	15	67
chr2	120029036	120029124	INS	15	88
chr2	120155014	120155078	INS	20	64
chr2	120309872	120309937	DEL	15	65
chr2	120601677	120601731	INS	12	54
chr2	121438088	121438124	INS	16	36
chr2	121481261	121481311	INS	34	50
chr2	121722963	121723000	DEL	19	37
chr2	121782111	121782223	DEL	12	112
chr2	121797809	121798403	DEL	30	594
chr2	122085254	122085565	INS	12	311
chr2	122843548	122843590	INS	10	42
chr2	123031545	123031677	INS	21	132
chr2	123364878	123365345	DEL	17	467
chr2	123476603	123477380	INV	11	777
chr2	123526554	123526599	DEL	24	45
chr2	123616920	123616991	DEL	15	71
chr2	123992031	123992096	DEL	23	65
chr2	124159711	124159779	DEL	36	68
chr2	124504762	124504809	INS	14	47
chr2	124951962	124951994	DEL	20	32
chr2	125766561	125766736	INS	15	175
chr2	126408246	126408278	DEL	20	32
chr2	126492240	126492548	INS	11	308
chr2	127674758	127677274	DEL	31	2516
chr2	127950333	127950665	INS	30	332
chr2	128424068	128424207	INS	10	139
chr2	128737074	128737162	DEL	29	88
chr2	128899903	128900300	DEL	14	397
chr2	128965949	128966029	INS	15	80
chr2	128983302	128983452	DEL	10	150
chr2	129055657	129055937	INS	13	280
chr2	129176027	129176300	DEL	10	273
chr2	129363833	129364151	DUP	11	318
chr2	129824697	129824734	DEL	21	37
chr2	130403494	130403561	INS	19	67
chr2	130443481	130444901	INS	20	1420
chr2	130761194	130761229	DEL	20	35
chr2	133024357	133024499	INS	14	142
chr2	133027832	133028732	DUP	30	900
chr2	133031988	133032115	INS	25	127
chr2	133050244	133050277	DEL	10	33
chr2	134544291	134544613	DEL	27	322
chr2	134682651	134682741	INS	18	90
chr2	134767355	134767454	DEL	24	99
chr2	134995209	134995306	DEL	16	97
chr2	135364979	135365239	INS	13	260
chr2	135676064	135676126	INS	12	62
chr2	137056694	137056791	INS	15	97
chr2	137690692	137690725	DEL	11	33
chr2	138245296	138245641	DEL	13	345
chr2	138490115	138490486	DEL	20	371
chr2	138494074	138494124	INS	14	50
chr2	138872796	138872834	DEL	21	38
chr2	139942348	139942398	DEL	20	50
chr2	140674852	140674890	INS	15	38
chr2	140918709	140918740	Complex	10	31
chr2	140957555	140957600	DEL	11	45
chr2	141301731	141301794	DEL	15	63
chr2	142144946	142171125	DEL	11	26179
chr2	142311780	142311814	DEL	15	34
chr2	142351003	142351328	DEL	25	325
chr2	142371649	142371681	INS	20	32
chr2	143891696	143891736	DEL	20	40
chr2	144558877	144559027	DEL	16	150
chr2	145527405	145527469	DEL	10	64
chr2	145739199	145739239	INS	23	40
chr2	146123098	146123136	INS	20	38
chr2	146140806	146140838	DEL	12	32
chr2	147009669	147009711	DEL	26	42
chr2	147020923	147022465	INS	20	1542
chr2	149103008	149103124	DEL	32	116
chr2	149563183	149563222	DEL	17	39
chr2	150881284	150881356	INS	16	72
chr2	151398997	151399097	DEL	14	100
chr2	151822734	151823865	INS	13	1131
chr2	151850046	151850092	DEL	15	46
chr2	151989903	151990177	INS	18	274
chr2	152041205	152041493	DEL	21	288
chr2	152732470	152732522	INS	22	52
chr2	153015617	153015656	INS	13	39
chr2	153102284	153102406	INS	21	122
chr2	153248275	153248598	INS	17	323
chr2	153480559	153480629	INS	11	70
chr2	155126420	155126461	INS	13	41
chr2	155200900	155200960	INS	11	60
chr2	155433660	155433705	DEL	17	45
chr2	155891188	155891499	DEL	15	311
chr2	156190577	156190650	INS	14	73
chr2	156656757	156656859	DEL	18	102
chr2	156935125	156935172	DEL	30	47
chr2	157077122	157077345	DEL	12	223
chr2	157225051	157225150	DEL	10	99
chr2	157225631	157225687	INS	17	56
chr2	157347470	157347517	DEL	12	47
chr2	157787972	157788020	Complex	22	48
chr2	158279988	158280325	INS	10	337
chr2	158510371	158510687	INS	40	316
chr2	158773839	158774030	DUP	17	191
chr2	158794124	158794246	DEL	19	122
chr2	159282633	159282945	INS	13	312
chr2	159406622	159406701	INS	12	79
chr2	159661996	159662874	DEL	16	878
chr2	159683012	159683058	INS	16	46
chr2	159959052	159961294	DEL	33	2242
chr2	160107638	160107798	INS	23	160
chr2	160159011	160159338	INS	27	327
chr2	160181552	160181600	DEL	21	48
chr2	160976852	160977246	DEL	22	394
chr2	161168182	161168277	DEL	13	95
chr2	161575516	161575548	DEL	17	32
chr2	161877942	161877988	DEL	12	46
chr2	162083419	162083481	INS	17	62
chr2	162748921	162754974	INS	20	6053
chr2	163609412	163609553	INS	21	141
chr2	163666419	163666726	DEL	22	307
chr2	163678632	163678924	INS	12	292
chr2	163793203	163793611	DEL	16	408
chr2	166623171	166623300	INS	22	129
chr2	166783573	166783622	DEL	12	49
chr2	166787241	166787309	INS	13	68
chr2	166905653	166905727	DEL	10	74
chr2	167331602	167331640	INS	13	38
chr2	167369123	167369157	INS	12	34
chr2	167447926	167448051	DEL	13	125
chr2	167546016	167547088	DEL	26	1072
chr2	167550190	167550285	DEL	25	95
chr2	167746395	167749610	INS	10	3215
chr2	169081770	169081845	DEL	29	75
chr2	169488041	169488099	INS	14	58
chr2	169831572	169832099	DUP	14	527
chr2	170183699	170183747	DEL	17	48
chr2	170362471	170362519	DEL	12	48
chr2	170431680	170431823	DEL	16	143
chr2	170606480	170606760	INS	24	280
chr2	171006370	171006409	DEL	14	39
chr2	171016755	171016790	INS	11	35
chr2	171505170	171505223	INS	20	53
chr2	171638259	171638311	INS	15	52
chr2	172295438	172295542	INS	15	104
chr2	172664712	172664822	DEL	15	110
chr2	172723627	172723673	INS	14	46
chr2	172756813	172756862	DEL	15	49
chr2	172842479	172842507	INS	24	28
chr2	172906225	172910244	DEL	25	4019
chr2	172906638	172906673	DEL	11	35
chr2	173148039	173148096	DEL	25	57
chr2	175028429	175028476	DEL	18	47
chr2	175219298	175219343	DEL	11	45
chr2	175319525	175319567	INS	15	42
chr2	175735945	175736265	INS	29	320
chr2	176677815	176678415	DEL	25	600
chr2	177238243	177238335	DEL	13	92
chr2	177975772	177975809	INS	20	37
chr2	178162677	178162717	INS	16	40
chr2	178315703	178315750	INS	36	47
chr2	178318716	178319068	INS	11	352
chr2	178648946	178649252	INS	13	306
chr2	178811528	178811669	INS	13	141
chr2	178909111	178909167	INS	14	56
chr2	180184332	180184376	DEL	14	44
chr2	180358481	180358535	INS	37	54
chr2	180743423	180743463	INS	20	40
chr2	181738260	181738313	INS	29	53
chr2	182153327	182153538	DEL	15	211
chr2	182239338	182239473	INS	10	135
chr2	182471110	182471182	INS	13	72
chr2	182506032	182506065	DEL	10	33
chr2	183129612	183129646	INS	12	34
chr2	183250435	183250481	DEL	14	46
chr2	183315817	183316131	DEL	11	314
chr2	183354714	183354788	DEL	18	74
chr2	183491723	183491975	INS	16	252
chr2	184249976	184250319	DEL	27	343
chr2	184794432	184804030	DEL	25	9598
chr2	184958234	184958270	DEL	24	36
chr2	185232476	185232523	DEL	23	47
chr2	185312948	185313117	INS	20	169
chr2	187143149	187143212	INS	26	63
chr2	187208994	187209316	INS	23	322
chr2	187470555	187470605	INS	17	50
chr2	188054831	188054868	INS	19	37
chr2	188645480	188645527	DEL	27	47
chr2	188649303	188649339	INS	12	36
chr2	188671888	188671951	DEL	16	63
chr2	189126504	189126587	DEL	12	83
chr2	189163017	189163336	INS	13	319
chr2	189163892	189163937	DEL	11	45
chr2	189575884	189575977	INS	31	93
chr2	189652451	189652487	INS	10	36
chr2	189654036	189654096	DEL	30	60
chr2	189845101	189845151	DEL	21	50
chr2	190021845	190021898	INS	15	53
chr2	191295558	191295657	INS	15	99
chr2	191635471	191635523	DEL	16	52
chr2	191675535	191675572	DEL	15	37
chr2	192006148	192006196	DEL	17	48
chr2	192559413	192559741	DEL	14	328
chr2	192562200	192562534	DEL	14	334
chr2	192606780	192606907	INS	22	127
chr2	192607400	192607447	INS	22	47
chr2	192940023	192940089	INS	23	66
chr2	192995791	192995990	INS	19	199
chr2	194914424	194914524	DEL	21	100
chr2	195356905	195357385	INS	20	480
chr2	195477633	195477740	DEL	15	107
chr2	197142856	197142887	INS	15	31
chr2	197493304	197493631	INS	16	327
chr2	197614621	197614954	DEL	10	333
chr2	198560940	198560987	DEL	14	47
chr2	199207362	199207409	INS	24	47
chr2	199504897	199504934	DEL	20	37
chr2	202721955	202721991	INS	14	36
chr2	203059306	203059346	INS	21	40
chr2	203233305	203233362	INS	14	57
chr2	203249250	203249320	INS	11	70
chr2	203399752	203399811	INS	22	59
chr2	203712423	203712457	INS	13	34
chr2	203899013	203904150	DEL	28	5137
chr2	204738064	204738106	DEL	41	42
chr2	205513408	205513580	INS	22	172
chr2	206089095	206089131	INS	11	36
chr2	206128036	206129822	DEL	17	1786
chr2	206147282	206147600	INS	12	318
chr2	206245072	206245255	INS	17	183
chr2	206247819	206247853	INS	17	34
chr2	206915715	206916054	INS	13	339
chr2	206935981	206936017	DEL	19	36
chr2	207037330	207037407	DEL	14	77
chr2	207090460	207095119	INS	25	4659
chr2	207114598	207114872	INS	11	274
chr2	207220902	207220949	DEL	18	47
chr2	207322945	207323020	INS	12	75
chr2	207800497	207800545	INS	18	48
chr2	208472413	208472748	INS	24	335
chr2	208474494	208476796	DEL	30	2302
chr2	208910351	208910659	DEL	20	308
chr2	209398835	209398898	INS	15	63
chr2	209942745	209948652	DEL	15	5907
chr2	210016943	210016984	INS	18	41
chr2	210458476	210458512	DEL	16	36
chr2	211999925	212000036	INS	17	111
chr2	212161558	212161622	DEL	12	64
chr2	212867832	212867879	INS	11	47
chr2	212879767	212879801	DEL	14	34
chr2	212894970	213006021	DEL	13	111051
chr2	212925322	212925657	INS	19	335
chr2	212964689	212964755	INS	10	66
chr2	213019558	213104371	DEL	14	84813
chr2	213056209	213056317	INS	15	108
chr2	213066548	213233060	DEL	19	166512
chr2	213114174	213114278	INS	13	104
chr2	213233893	213237023	DEL	20	3130
chr2	213320051	213320117	INS	19	66
chr2	213520394	213520725	INS	23	331
chr2	213530392	213530526	DEL	22	134
chr2	213767470	213767501	DEL	20	31
chr2	214725171	214725208	INS	13	37
chr2	214775212	214775519	DEL	19	307
chr2	215201641	215201968	INS	34	327
chr2	215363416	215363448	DEL	24	32
chr2	215700086	215700358	INS	23	272
chr2	215714277	215714311	DEL	15	34
chr2	216064726	216064760	INS	17	34
chr2	217091267	217091443	INS	14	176
chr2	217424760	217424822	INS	17	62
chr2	217957764	217957796	DEL	11	32
chr2	218074974	218075286	INS	14	312
chr2	218240109	218240140	DEL	17	31
chr2	219213580	219213618	DEL	14	38
chr2	219280638	219280676	DEL	21	38
chr2	219422402	219422844	INS	24	442
chr2	219440163	219440209	INS	10	46
chr2	220212412	220212455	INS	10	43
chr2	220985966	220986035	DEL	15	69
chr2	221263110	221263151	DEL	14	41
chr2	221410909	221410974	DEL	26	65
chr2	221818357	221818392	INS	20	35
chr2	221818669	221818730	DEL	30	61
chr2	221882976	221883172	DEL	19	196
chr2	222046288	222046343	DEL	12	55
chr2	222980955	222981012	INS	13	57
chr2	223074415	223074447	DEL	10	32
chr2	223635035	223635069	DEL	13	34
chr2	223642528	223642572	DEL	15	44
chr2	223681603	223681799	INS	13	196
chr2	223836528	223836563	INS	15	35
chr2	223882878	223883192	INS	14	314
chr2	224588002	224588108	INS	24	106
chr2	226166565	226166599	INS	14	34
chr2	226477522	226477574	INS	27	52
chr2	227334166	227335253	DEL	23	1087
chr2	227350685	227350735	INS	19	50
chr2	227379194	227379227	INS	16	33
chr2	228058698	228058748	DEL	21	50
chr2	228113930	228113982	INS	17	52
chr2	228469002	228469037	INS	16	35
chr2	228642518	228642586	INS	17	68
chr2	229449513	229452065	DEL	12	2552
chr2	230607901	230607951	DEL	10	50
chr2	230608048	230608173	INS	27	125
chr2	231375188	231375228	DEL	29	40
chr2	231378808	231378909	INS	40	101
chr2	231619105	231619142	INS	12	37
chr2	231844718	231844855	DEL	29	137
chr2	232337660	232337705	INS	24	45
chr2	232423016	232423338	INS	17	322
chr2	232734662	232736615	INS	12	1953
chr2	233249769	233249808	INS	10	39
chr2	233364548	233364739	DEL	10	191
chr2	233439971	233440036	INS	11	65
chr2	233448057	233448101	INS	15	44
chr2	233750875	233750995	INS	18	120
chr2	233770816	233770913	DEL	13	97
chr2	233857876	233858002	INS	15	126
chr2	233920629	233920665	DEL	22	36
chr2	233930276	233930346	DEL	29	70
chr2	234003741	234053742	DEL	12	50001
chr2	234123712	234123805	DEL	10	93
chr2	234632795	234632844	INS	12	49
chr2	234633116	234633153	DEL	10	37
chr2	234666183	234666222	INS	17	39
chr2	234699084	234699285	DEL	16	201
chr2	235349594	235349637	INS	24	43
chr2	235399712	235399753	DEL	14	41
chr2	235919413	235919593	INS	15	180
chr2	236094673	236095001	DEL	14	328
chr2	236818866	236818942	INS	13	76
chr2	237145979	237146030	DEL	13	51
chr2	237148107	237148183	DEL	11	76
chr2	237399819	237399875	INS	10	56
chr2	237451558	237451804	INS	10	246
chr2	238366395	238366458	INS	30	63
chr2	238373338	238373397	DEL	27	59
chr2	238373338	238373419	DEL	11	81
chr2	238425952	238426358	DUP	23	406
chr2	238430542	238430969	DEL	14	427
chr2	238520966	238521018	DEL	12	52
chr2	238556356	238556418	DEL	21	62
chr2	238563746	238567826	INS	17	4080
chr2	238962638	238962704	DEL	15	66
chr2	239057951	239057994	DEL	13	43
chr2	239140359	239140414	INS	19	55
chr2	239194409	239194461	INS	12	52
chr2	239204643	239205012	DEL	19	369
chr2	239306744	239306895	INS	12	151
chr2	239359682	239359713	DEL	13	31
chr2	239902392	239902565	DEL	15	173
chr2	239939107	239939156	DEL	12	49
chr2	240153318	240153525	DEL	22	207
chr2	240202652	240202993	DEL	15	341
chr2	240268713	240268806	INS	11	93
chr2	240389489	240389576	DEL	13	87
chr2	240449069	240449511	DUP	10	442
chr2	240654857	240654976	DEL	12	119
chr2	240659651	240660037	DUP	12	386
chr2	240680767	240680810	DEL	11	43
chr2	240838323	240838837	DEL	15	514
chr2	240838450	240838668	DEL	19	218
chr2	241047696	241047754	INS	27	58
chr2	241097261	241097591	DEL	16	330
chr2	241108880	241108920	INS	22	40
chr2	241120947	241121000	DEL	10	53
chr2	241133891	241133986	DEL	12	95
chr2	241137660	241137971	DUP	15	311
chr2	241562723	241562788	DEL	11	65
chr2	241782157	241782565	DEL	23	408
chr2	241787502	241787744	DEL	10	242
chr2	241890366	241890424	INS	26	58
chr2	242105515	242105848	INS	24	333
chr2	242145237	242146023	DEL	18	786
chr2	242146578	242146636	DEL	18	58
chr2	242203461	242203755	INS	10	294
chr2	242295157	242295250	INS	23	93
chr2	242305522	242305585	INS	18	63
chr2	242509694	242510464	DUP	19	770
chr2	242512612	242512653	INS	14	41
chr2	242634314	242635008	INS	15	694
chr2	242691480	242691518	DEL	17	38
chr2	242753604	242753644	DEL	10	40
chr2	242761318	242762002	DEL	17	684
chr2	242830048	242831834	INS	11	1786
chr2	242838640	242839026	DUP	11	386
chr2	242864530	242864592	DEL	10	62
chr2	242869775	242870340	DUP	14	565
chr2	242911130	242911295	INS	16	165
chr2	242925293	242925350	INS	14	57
chr2	242927962	242928081	INS	13	119
chr2	242948560	242950374	DEL	10	1814
chr3	561858	562094	INS	49	236
chr3	1002364	1002507	INS	32	143
chr3	1084525	1084591	INS	26	66
chr3	1144237	1144612	DEL	21	375
chr3	1200531	1200562	INS	44	31
chr3	1216887	1217449	DUP	13	562
chr3	1353020	1353086	DEL	20	66
chr3	1749669	1749857	DEL	14	188
chr3	1805673	1805791	INS	14	118
chr3	1884126	1884249	INS	43	123
chr3	2442094	2442156	INS	11	62
chr3	2522714	2522757	INS	17	43
chr3	2787827	2787882	INS	32	55
chr3	3684506	3796733	DEL	31	112227
chr3	3816511	3816591	INS	17	80
chr3	4315481	4315521	INS	15	40
chr3	5072739	5072773	DEL	13	34
chr3	5089317	5089351	INS	20	34
chr3	5353355	5353403	INS	27	48
chr3	5830668	5830707	INS	22	39
chr3	6700872	6701255	DEL	24	383
chr3	6741323	6741878	DUP	24	555
chr3	7141242	7141336	DEL	20	94
chr3	7905948	7906152	DEL	32	204
chr3	7919031	7919109	INS	19	78
chr3	8325639	8326812	DEL	14	1173
chr3	8349470	8349541	DEL	14	71
chr3	8424555	8424645	INS	13	90
chr3	8453387	8453894	DEL	27	507
chr3	8720297	8720456	DEL	19	159
chr3	8847415	8847449	INS	12	34
chr3	9128465	9128545	INS	10	80
chr3	11579471	11579511	DEL	12	40
chr3	11921322	11921362	DEL	10	40
chr3	12351954	12352264	DEL	13	310
chr3	15314067	15314141	INS	15	74
chr3	16197534	16197856	INS	19	322
chr3	16936595	16936628	DEL	12	33
chr3	17104721	17104926	INS	31	205
chr3	17746026	17746171	DEL	18	145
chr3	18371671	18371756	INS	19	85
chr3	18638183	18638294	INS	22	111
chr3	18995910	18996225	INS	16	315
chr3	19915827	19916009	DEL	20	182
chr3	20060418	20060476	INS	16	58
chr3	20200918	20200998	DEL	21	80
chr3	20240982	20250871	DEL	12	9889
chr3	20896373	20896422	INS	14	49
chr3	20896770	20896877	INS	16	107
chr3	20908425	20908474	INS	19	49
chr3	21185058	21186387	INS	17	1329
chr3	21465765	21465824	INS	36	59
chr3	21577533	21577671	INS	13	138
chr3	22145162	22145236	DEL	15	74
chr3	23816644	23816680	INS	14	36
chr3	24348776	24349091	INS	18	315
chr3	24706345	24706383	DEL	14	38
chr3	25030887	25032233	DEL	24	1346
chr3	25147753	25147787	INS	11	34
chr3	25172395	25172463	DEL	45	68
chr3	25802351	25802390	DEL	27	39
chr3	26123848	26123976	DEL	45	128
chr3	26524463	26525879	INS	11	1416
chr3	27674416	27674460	INS	13	44
chr3	27674385	27674418	DEL	11	33
chr3	28707059	28707323	INS	28	264
chr3	30419395	30425464	INS	20	6069
chr3	31041514	31041566	INS	16	52
chr3	31400666	31401001	INS	32	335
chr3	31401562	31401608	INS	13	46
chr3	31878814	31878852	DEL	17	38
chr3	32007052	32007144	INS	29	92
chr3	32102051	32107883	DEL	35	5832
chr3	32420586	32420735	DEL	13	149
chr3	32940761	32940857	DEL	30	96
chr3	32969216	32969252	DEL	17	36
chr3	33085262	33085328	INS	25	66
chr3	33553191	33554075	DEL	38	884
chr3	33722585	33722888	DUP	10	303
chr3	33994565	33994930	INS	11	365
chr3	34292186	34292304	DEL	16	118
chr3	34717836	34717872	INS	19	36
chr3	34778942	34778976	INS	15	34
chr3	35717961	35718009	INS	16	48
chr3	36921289	36921362	DEL	11	73
chr3	37241199	44402862	INV	13	7161663
chr3	37553455	37553512	DEL	10	57
chr3	38154939	38155075	DEL	22	136
chr3	40102089	40102125	INS	10	36
chr3	40125816	40125878	INS	16	62
chr3	40126613	40126678	INS	24	65
chr3	40132707	40132864	DEL	17	157
chr3	40938062	40938389	INS	14	327
chr3	41297107	41297149	DEL	20	42
chr3	41336681	41337230	DEL	18	549
chr3	41347685	41347750	INS	12	65
chr3	41600900	41603042	INS	12	2142
chr3	41818061	41821494	DEL	25	3433
chr3	41932382	41932462	DEL	21	80
chr3	42024650	42024703	INS	24	53
chr3	42135144	42135195	INS	17	51
chr3	42388453	42389790	INS	19	1337
chr3	43568449	43568482	INS	13	33
chr3	43972634	43972699	INS	10	65
chr3	44156199	44156232	INS	12	33
chr3	45247422	45247464	DEL	36	42
chr3	45542657	45542977	INS	20	320
chr3	45609900	45610315	DEL	14	415
chr3	46284463	46284542	INS	14	79
chr3	46382238	46382279	DEL	18	41
chr3	46530023	46530054	DEL	12	31
chr3	46661859	46662172	INS	31	313
chr3	46782550	46782607	DEL	18	57
chr3	47240585	47240621	INS	13	36
chr3	47358108	47358379	INS	14	271
chr3	47472761	47475455	INS	12	2694
chr3	47490669	47493440	DEL	24	2771
chr3	47514570	47514608	INS	13	38
chr3	48441805	48441868	INS	18	63
chr3	48957809	48958744	DEL	15	935
chr3	49197762	49198085	DEL	20	323
chr3	49494285	49494614	DEL	22	329
chr3	49537512	49537551	DEL	15	39
chr3	49642902	49643009	INS	30	107
chr3	49948636	49948679	INS	17	43
chr3	50122389	50122562	INS	18	173
chr3	50348735	50349134	DUP	11	399
chr3	50518328	50518505	INS	14	177
chr3	50702334	50702373	INS	22	39
chr3	50879172	50879526	INS	15	354
chr3	51346256	51346294	DEL	27	38
chr3	51895311	51895357	DEL	21	46
chr3	53245227	53245259	DEL	18	32
chr3	53254664	53254740	INS	18	76
chr3	53269956	53270026	INS	22	70
chr3	54025009	54025298	DUP	14	289
chr3	54680158	54680209	DEL	13	51
chr3	54843338	54843375	INS	11	37
chr3	56057806	56057839	INS	12	33
chr3	56074619	56074735	INS	41	116
chr3	56604700	56604956	DEL	23	256
chr3	56618346	56618406	INS	30	60
chr3	56957060	56957095	DEL	16	35
chr3	57003273	57003436	DEL	12	163
chr3	57036504	57036550	INS	17	46
chr3	57296413	57296447	INS	12	34
chr3	57564198	57564510	INS	15	312
chr3	57630474	57630531	INS	17	57
chr3	59750610	59750646	DEL	35	36
chr3	59894570	59894687	INS	23	117
chr3	59972426	59972620	INS	21	194
chr3	60138151	60263939	DEL	16	125788
chr3	60253320	60368655	DEL	10	115335
chr3	60402493	60561695	DEL	13	159202
chr3	60481101	60481932	DEL	11	831
chr3	60594311	60600403	DEL	16	6092
chr3	60613841	60638386	DEL	10	24545
chr3	60845963	60846081	INS	11	118
chr3	60846094	60846879	DEL	12	785
chr3	60941259	60941327	INS	13	68
chr3	60941274	60941312	DEL	10	38
chr3	61127189	61128181	DEL	14	992
chr3	65516415	65516481	DEL	16	66
chr3	65524638	65524693	DEL	16	55
chr3	65595660	65595750	INS	34	90
chr3	65933634	65933941	INS	11	307
chr3	66060101	66060133	DEL	11	32
chr3	66059929	66060817	DUP	26	888
chr3	66335923	66336841	INS	23	918
chr3	66924640	66924802	DEL	19	162
chr3	66965920	66965984	INS	18	64
chr3	66967573	66967700	INS	22	127
chr3	67494949	67495001	INS	24	52
chr3	68009568	68010831	INS	29	1263
chr3	68419567	68419603	INS	17	36
chr3	68634773	68640256	DEL	13	5483
chr3	68739685	68747864	DEL	13	8179
chr3	69416696	69416745	DEL	21	49
chr3	70013476	70013889	DEL	15	413
chr3	70260470	70260540	DEL	18	70
chr3	70695740	70695765	INS	26	25
chr3	71455555	71455597	INS	10	42
chr3	72386658	72387743	INS	17	1085
chr3	72551428	72551536	DEL	14	108
chr3	73185939	73185979	DEL	13	40
chr3	73186844	73186879	DEL	14	35
chr3	75338874	75339091	INS	17	217
chr3	75449690	75449730	DEL	12	40
chr3	75948757	75948785	INS	26	28
chr3	76014611	76014737	DUP	18	126
chr3	76045873	76045942	DEL	16	69
chr3	76063088	76063201	INS	24	113
chr3	76063625	76063681	INS	24	56
chr3	76123149	76123240	INS	14	91
chr3	76252746	76252817	INS	25	71
chr3	76321906	76322045	INS	13	139
chr3	76671377	76671422	INS	14	45
chr3	76747267	76747312	INS	26	45
chr3	76779803	76779862	INS	14	59
chr3	76785437	76785475	INS	12	38
chr3	76860940	76860984	INS	13	44
chr3	77157327	77157374	DEL	11	47
chr3	77213917	77214041	DEL	14	124
chr3	77213921	77213973	INS	10	52
chr3	77339465	77339940	DEL	10	475
chr3	77343471	77343530	INS	23	59
chr3	77345082	77345140	INS	12	58
chr3	77371896	77372241	DUP	25	345
chr3	79551885	79551925	INS	14	40
chr3	79809899	79809967	DEL	10	68
chr3	80297872	80297918	INS	15	46
chr3	80964882	80965185	INS	16	303
chr3	82347166	82347243	DEL	23	77
chr3	82373110	82373218	DEL	13	108
chr3	82513719	82513802	DEL	19	83
chr3	82514185	82514301	DEL	18	116
chr3	83063753	83063787	DEL	23	34
chr3	83478085	83478377	INS	14	292
chr3	84958112	84958196	DEL	13	84
chr3	85576568	85582518	INS	18	5950
chr3	85587904	85664124	DEL	14	76220
chr3	85689489	85722246	DEL	12	32757
chr3	86494535	86494577	INS	23	42
chr3	86754438	86754470	DEL	19	32
chr3	86869277	86869618	INS	12	341
chr3	86869733	86869792	INS	14	59
chr3	86909383	86911375	INS	19	1992
chr3	87650930	87651245	INS	17	315
chr3	88067613	88067644	DEL	10	31
chr3	88311048	88311162	INS	16	114
chr3	88615518	88615557	INS	11	39
chr3	88694828	88694892	INS	26	64
chr3	89061658	89061695	INS	15	37
chr3	89660037	89660140	INS	15	103
chr3	89704069	89704117	DEL	30	48
chr3	95012782	95012825	INS	27	43
chr3	95386737	95386807	DEL	18	70
chr3	95465768	95470767	DEL	12	4999
chr3	95465768	95468117	DEL	11	2349
chr3	95468117	95471001	DUP	11	2884
chr3	95503256	95503442	INS	23	186
chr3	95544395	95546901	INS	16	2506
chr3	95723480	95723646	INS	13	166
chr3	95724174	95724262	INS	21	88
chr3	95890008	95890055	INS	21	47
chr3	95958480	95958512	DEL	16	32
chr3	96340638	96340800	INS	17	162
chr3	98327297	98327347	INS	50	50
chr3	98556070	98556119	DEL	13	49
chr3	98556391	98556567	DEL	19	176
chr3	98878543	98878863	INS	39	320
chr3	98899061	98902390	DEL	36	3329
chr3	99037452	99037764	DEL	32	312
chr3	99605096	99605147	DEL	28	51
chr3	99628783	99629631	DEL	59	848
chr3	99785361	99785667	DEL	30	306
chr3	100170627	100170679	INS	20	52
chr3	100177262	100177575	INS	18	313
chr3	100324758	100324815	INS	19	57
chr3	100410561	100410880	INS	18	319
chr3	100737259	100737367	INS	47	108
chr3	100904137	100904184	DEL	50	47
chr3	100945076	100945112	DEL	40	36
chr3	101158475	101158700	DEL	26	225
chr3	101188380	101188703	DEL	20	323
chr3	101210169	101210303	DEL	25	134
chr3	101305419	101305464	INS	25	45
chr3	101432386	101432708	INS	17	322
chr3	101482724	101482769	DEL	22	45
chr3	101610056	101610114	INS	24	58
chr3	101615157	101615188	DEL	11	31
chr3	101817047	101817079	INS	20	32
chr3	101859022	101859075	INS	12	53
chr3	102283785	102284123	DEL	38	338
chr3	102524955	102524987	INS	16	32
chr3	102818521	102818572	INS	12	51
chr3	102856810	102856867	INS	41	57
chr3	103103521	103103559	INS	12	38
chr3	103120898	103125009	INS	32	4111
chr3	103163088	103163121	DEL	14	33
chr3	103301612	103301661	INS	24	49
chr3	103431683	103431770	DEL	25	87
chr3	103476206	103476243	DEL	18	37
chr3	105087084	105087129	INS	10	45
chr3	105327191	105327237	INS	25	46
chr3	105381959	105382008	INS	24	49
chr3	105792322	105793497	DEL	12	1175
chr3	106230157	106230222	INS	39	65
chr3	106289201	106289551	INS	18	350
chr3	106352618	106352994	DUP	19	376
chr3	106377803	106377881	DEL	13	78
chr3	106436889	106437085	DEL	23	196
chr3	106589801	106589878	INS	29	77
chr3	106608272	106608310	INS	19	38
chr3	106735977	106736229	DEL	15	252
chr3	107125104	107125138	DEL	10	34
chr3	108226088	108226124	DEL	26	36
chr3	108272742	108272773	INS	26	31
chr3	108478307	108478403	DEL	29	96
chr3	108591568	108591599	INS	12	31
chr3	108759205	108759264	INS	11	59
chr3	109248174	109248250	INS	26	76
chr3	110271025	110271357	INS	12	332
chr3	110287769	110287881	INS	29	112
chr3	110413394	110413676	INS	35	282
chr3	110516587	110516625	DEL	26	38
chr3	110677340	110677387	DEL	38	47
chr3	110987477	110987781	INS	12	304
chr3	111226375	111226709	INS	24	334
chr3	111243589	111248896	DEL	12	5307
chr3	111292569	111292625	INS	12	56
chr3	111499117	111499173	INS	14	56
chr3	112061153	112061188	DEL	20	35
chr3	112453505	112453801	INS	11	296
chr3	112573671	112573997	INS	24	326
chr3	112765341	112765389	DEL	20	48
chr3	112856300	112856329	INS	40	29
chr3	112955129	112955282	INS	32	153
chr3	113402115	113402252	INS	27	137
chr3	113480706	113481105	DEL	27	399
chr3	113630548	113630597	INS	34	49
chr3	113852518	113852546	INS	38	28
chr3	113875576	113875608	DEL	26	32
chr3	113903499	113903784	INS	17	285
chr3	113965906	113965955	DEL	27	49
chr3	114647206	114647258	INS	15	52
chr3	115656627	115656659	DEL	20	32
chr3	116544698	116544721	INS	28	23
chr3	116732928	116732964	INS	12	36
chr3	116769614	116769699	DEL	18	85
chr3	118273532	118273573	INS	41	41
chr3	118281604	118281822	DEL	12	218
chr3	118437215	118437260	DEL	36	45
chr3	118998760	118998793	INS	23	33
chr3	119141015	119141051	INS	13	36
chr3	119893985	119894445	DEL	29	460
chr3	119941852	119941997	INS	33	145
chr3	120318959	120319284	INS	11	325
chr3	121273805	121273908	DEL	34	103
chr3	121473726	121473781	INS	11	55
chr3	121882540	121882580	INS	16	40
chr3	121883550	121883903	DEL	47	353
chr3	121971264	121971306	INS	23	42
chr3	122138451	122138777	DEL	42	326
chr3	122258358	122258391	DEL	18	33
chr3	122389331	122389408	INS	13	77
chr3	122466593	122466764	INS	30	171
chr3	122499004	122499052	DEL	40	48
chr3	122499751	122499787	DEL	38	36
chr3	123065468	123065511	INS	10	43
chr3	123114872	123114955	INS	21	83
chr3	123197532	123197821	DEL	31	289
chr3	124155969	124156138	INS	48	169
chr3	124392418	124392556	INS	16	138
chr3	124585004	124585243	INS	28	239
chr3	124808631	124811380	INS	27	2749
chr3	124936295	124937163	DEL	17	868
chr3	125347583	125347621	DEL	10	38
chr3	125482444	125489419	DUP	11	6975
chr3	125485752	125486623	DEL	12	871
chr3	125495747	125495780	INS	18	33
chr3	125979301	125979355	INS	32	54
chr3	126234567	126234659	DEL	18	92
chr3	126253941	126253968	INS	19	27
chr3	126358932	126359260	DEL	21	328
chr3	126581570	126581848	DEL	26	278
chr3	126583995	126584048	INS	33	53
chr3	126668429	126668465	DEL	14	36
chr3	127282528	127282695	INS	21	167
chr3	127496515	127496691	INS	15	176
chr3	127596645	127597039	INS	14	394
chr3	127859146	127866184	INS	33	7038
chr3	128305965	128306047	INS	33	82
chr3	128376186	128376240	DUP	11	54
chr3	128413210	128413998	DUP	18	788
chr3	128514594	128514632	INS	16	38
chr3	128673641	128674097	DEL	29	456
chr3	128674344	128674397	DEL	31	53
chr3	128918559	128918885	INS	12	326
chr3	128925857	128925927	DEL	46	70
chr3	129690601	129690643	INS	31	42
chr3	130218277	130218393	DEL	16	116
chr3	130360036	130360082	DEL	19	46
chr3	130587630	130587679	DEL	14	49
chr3	131511470	131511602	INS	51	132
chr3	131996430	131996462	DEL	11	32
chr3	132055016	132055065	Complex	15	49
chr3	132067847	132067883	INS	40	36
chr3	133061400	133061440	INS	34	40
chr3	133144801	133144972	INS	22	171
chr3	133504239	133504401	INS	32	162
chr3	134047959	134048017	INS	36	58
chr3	134420126	134420185	DEL	17	59
chr3	134601604	134601650	INS	16	46
chr3	134673909	134674563	DEL	11	654
chr3	135985029	135998566	DEL	14	13537
chr3	136018353	136018428	DEL	11	75
chr3	136294523	136294560	INS	11	37
chr3	136585889	136585926	DEL	13	37
chr3	137003258	137003362	INS	40	104
chr3	137769697	137769901	DEL	45	204
chr3	137810516	137810547	DEL	10	31
chr3	137845386	137848189	INS	20	2803
chr3	139205207	139205310	DEL	11	103
chr3	139425876	139425934	DEL	10	58
chr3	139674454	139674660	INS	19	206
chr3	140116820	140116852	INS	22	32
chr3	140193793	140194003	DEL	15	210
chr3	140434451	140434595	DEL	28	144
chr3	140524434	140524754	INS	43	320
chr3	140544408	140547047	DEL	32	2639
chr3	140878365	140878398	INS	52	33
chr3	140967511	140967596	DEL	32	85
chr3	141070098	141075567	DEL	38	5469
chr3	141650110	141650189	DEL	12	79
chr3	142151037	142151088	DEL	31	51
chr3	142262273	142262310	INS	15	37
chr3	142460034	142460347	INS	39	313
chr3	142766117	142766477	DEL	45	360
chr3	142948885	142948923	DEL	34	38
chr3	143194857	143195174	INS	10	317
chr3	144825465	144825499	INS	23	34
chr3	144888449	144888910	DEL	24	461
chr3	144897679	144897711	INS	15	32
chr3	145200673	145200758	INS	45	85
chr3	145244347	145244670	INS	31	323
chr3	145410932	145410971	DEL	23	39
chr3	145468438	145468477	INS	19	39
chr3	145733238	145733392	INS	31	154
chr3	146201267	146201320	INS	29	53
chr3	146329705	146329778	INS	35	73
chr3	146463212	146463247	DEL	16	35
chr3	148094573	148094645	INS	18	72
chr3	148263447	148263481	DEL	42	34
chr3	148281440	148285419	DEL	30	3979
chr3	148308528	148308561	INS	26	33
chr3	148463564	148463608	INS	23	44
chr3	148647857	148647892	INS	13	35
chr3	149098203	149098394	INS	20	191
chr3	149098414	149098538	INS	25	124
chr3	149162859	149162905	INS	16	46
chr3	149899025	149899256	DEL	34	231
chr3	149939562	149939848	INS	23	286
chr3	150734728	150734829	DEL	19	101
chr3	150748750	150748789	DEL	14	39
chr3	150749095	150749129	INS	19	34
chr3	150769750	150769884	DEL	21	134
chr3	151086421	151086470	DEL	20	49
chr3	151860588	151860626	DEL	33	38
chr3	152004200	152004249	INS	14	49
chr3	152411905	152412637	DUP	10	732
chr3	152740642	152740738	INS	17	96
chr3	153019068	153019103	INS	10	35
chr3	153401825	153401885	INS	36	60
chr3	153854075	153854111	INS	16	36
chr3	154781305	154781347	INS	23	42
chr3	154843074	154843131	DEL	27	57
chr3	155015824	155015909	INS	16	85
chr3	155370911	155370947	DEL	16	36
chr3	155382871	155383185	INS	11	314
chr3	155818384	155818734	INS	11	350
chr3	156896428	156896500	INS	23	72
chr3	156896969	156897040	INS	23	71
chr3	156990032	156990069	DEL	15	37
chr3	157270810	157270856	DEL	26	46
chr3	157509482	157509518	Complex	13	36
chr3	157566333	157566370	INS	34	37
chr3	157962927	157963269	INS	12	342
chr3	158089831	158090035	INS	14	204
chr3	158116912	158117252	DEL	13	340
chr3	158795913	158795992	INS	21	79
chr3	159024115	159024213	INS	26	98
chr3	159737706	159737911	INS	12	205
chr3	159737713	159737752	DEL	23	39
chr3	160030662	160030693	INS	25	31
chr3	160361668	160361705	DEL	11	37
chr3	160662723	160662889	INS	31	166
chr3	160988138	160988176	DEL	22	38
chr3	161558458	161558516	DEL	26	58
chr3	162036612	162036678	DEL	18	66
chr3	162257430	162257462	DEL	10	32
chr3	162308632	162308704	DEL	30	72
chr3	163104170	163112930	INS	39	8760
chr3	163143533	163143566	DEL	22	33
chr3	163387625	163387775	INS	20	150
chr3	163428052	163428117	DEL	38	65
chr3	163464170	163464476	DEL	44	306
chr3	163508251	163508288	INS	28	37
chr3	163620471	163620507	INS	26	36
chr3	164306510	164306707	INS	23	197
chr3	164381575	164381648	DEL	12	73
chr3	164747402	164747433	INS	13	31
chr3	165216643	165216726	DEL	11	83
chr3	165232099	165232136	INS	11	37
chr3	165997146	165997193	INS	24	47
chr3	166362306	166362662	INS	14	356
chr3	166390229	166390544	INS	16	315
chr3	166735253	166735435	INS	19	182
chr3	166766159	166766190	DEL	16	31
chr3	167048654	167048703	INS	16	49
chr3	168176213	168176292	INS	43	79
chr3	168218376	168218414	INS	35	38
chr3	168360425	168360457	DEL	25	32
chr3	168364640	168364666	INS	33	26
chr3	168515945	168516015	DEL	24	70
chr3	169190310	169190382	DEL	40	72
chr3	169488756	169488912	INS	21	156
chr3	169915807	169915839	DEL	10	32
chr3	170037447	170037774	INS	30	327
chr3	170065495	170065532	INS	16	37
chr3	170371049	170371081	INS	20	32
chr3	170936884	170936917	INS	16	33
chr3	171034693	171034758	DEL	25	65
chr3	171220646	171220993	DUP	16	347
chr3	171304447	171304566	DUP	13	119
chr3	171688366	171688400	DEL	20	34
chr3	171716385	171716505	DEL	26	120
chr3	172678675	172678715	INS	32	40
chr3	173257420	173257467	INS	19	47
chr3	173268437	173268494	DEL	36	57
chr3	173575665	173575887	INS	18	222
chr3	173872736	173872796	INS	13	60
chr3	174025950	174025996	INS	46	46
chr3	174123460	174123499	DEL	15	39
chr3	174161556	174161837	DEL	18	281
chr3	174201886	174202706	DUP	19	820
chr3	174410750	174411070	INS	19	320
chr3	174679838	174747920	DEL	13	68082
chr3	174730891	174730999	INS	23	108
chr3	174899484	174899521	INS	19	37
chr3	175054926	175054963	INS	18	37
chr3	175062991	175063020	INS	31	29
chr3	175308000	175308039	DEL	30	39
chr3	175341077	175341109	DEL	42	32
chr3	175660833	175660871	DEL	15	38
chr3	175673940	175674261	INS	14	321
chr3	175676727	175676777	DEL	14	50
chr3	175677976	175678944	INS	14	968
chr3	175743780	175743822	INS	15	42
chr3	175899209	175899842	DUP	13	633
chr3	175940930	175941698	INS	27	768
chr3	175951537	175957356	INS	20	5819
chr3	176079536	176079953	INS	17	417
chr3	176469983	176470039	INS	21	56
chr3	176470271	176470316	INS	28	45
chr3	176976033	176980088	DUP	23	4055
chr3	177099787	177099818	INS	28	31
chr3	177175172	177175260	INS	20	88
chr3	177357497	177357530	DEL	13	33
chr3	177404958	177404990	DEL	14	32
chr3	178086120	178086191	INS	14	71
chr3	178111040	178111380	INS	11	340
chr3	178477091	178477179	DEL	23	88
chr3	178477469	178477614	DEL	20	145
chr3	178567652	178568343	DEL	26	691
chr3	178741482	178741518	INS	16	36
chr3	180231990	180232035	DEL	19	45
chr3	180533996	180534034	DEL	17	38
chr3	181084126	181084402	DEL	23	276
chr3	181109911	181109956	INS	22	45
chr3	181192841	181196080	INS	13	3239
chr3	182735368	182736330	DUP	32	962
chr3	182736048	182736086	INS	17	38
chr3	182889526	182890183	INS	27	657
chr3	182924704	182924755	DEL	24	51
chr3	183251898	183251952	INS	13	54
chr3	183752462	183752498	INS	14	36
chr3	184125375	184125571	DEL	31	196
chr3	185290247	185290287	DEL	17	40
chr3	185383120	185383156	INS	14	36
chr3	185512051	185512254	DEL	17	203
chr3	186073005	186073116	INS	20	111
chr3	186431980	186432078	INS	11	98
chr3	186469089	186469371	INS	14	282
chr3	186702591	186702631	INS	45	40
chr3	187021429	187021468	INS	18	39
chr3	187315458	187315495	DEL	13	37
chr3	187921259	187921323	INS	14	64
chr3	188319936	188320055	INS	13	119
chr3	188331037	188331088	INS	13	51
chr3	188375913	188375953	INS	15	40
chr3	188502071	188502741	DEL	23	670
chr3	189115852	189116193	INS	10	341
chr3	189158122	189158241	INS	41	119
chr3	189255439	189255538	INS	23	99
chr3	189264150	189264208	DEL	19	58
chr3	189483222	189483263	INS	13	41
chr3	189596524	189596723	DEL	17	199
chr3	189737348	189740528	DEL	20	3180
chr3	189746568	189746619	INS	22	51
chr3	190126995	190127079	INS	17	84
chr3	190339652	190339754	INS	20	102
chr3	190611434	190611469	DEL	11	35
chr3	190669807	190670127	DEL	10	320
chr3	190725558	190725618	DEL	13	60
chr3	190833561	190834018	DUP	12	457
chr3	190833741	190834018	INV	13	277
chr3	191064685	191071668	DEL	12	6983
chr3	191780805	191780869	INS	20	64
chr3	191856090	191856435	DEL	23	345
chr3	192063194	192063492	DEL	33	298
chr3	192358917	192359215	DEL	23	298
chr3	193249087	193249145	INS	19	58
chr3	193259142	193259194	DEL	62	52
chr3	194247698	194247773	INS	26	75
chr3	194273929	194273974	INS	15	45
chr3	194288524	194288559	DEL	11	35
chr3	194290306	194290549	DEL	10	243
chr3	194426982	194427024	DEL	17	42
chr3	194543293	194543443	INS	10	150
chr3	194566370	194566867	DEL	20	497
chr3	194744057	194744308	DEL	13	251
chr3	194763013	194763056	DEL	14	43
chr3	194993527	194993681	DEL	21	154
chr3	195346331	195452153	DUP	11	105822
chr3	195411840	195412151	INS	12	311
chr3	195414210	195414360	DEL	25	150
chr3	195418032	195418283	DEL	22	251
chr3	195426135	195426176	DEL	32	41
chr3	195429584	195429698	INS	12	114
chr3	195437659	195438365	DUP	53	706
chr3	195443897	195443956	INS	19	59
chr3	195479448	195479503	DEL	11	55
chr3	195487338	195487489	DEL	11	151
chr3	195489638	195489684	INS	12	46
chr3	195539372	195539424	INS	52	52
chr3	195543208	195543856	DUP	25	648
chr3	195557581	195557649	DEL	23	68
chr3	195562827	195562872	INS	23	45
[truncated: 9,547 more rows]

## Sheet: PANC1_sp_SV
chrs	start	end	types	depth	length
chr1	756267	756511	INS	15	244
chr1	757825	757859	DEL	14	34
chr1	774860	774903	DEL	19	43
chr1	912345	912563	INS	20	218
chr1	924232	924278	INS	14	46
chr1	931634	931965	DUP	11	331
chr1	963863	964471	DEL	12	608
chr1	964970	965525	DUP	11	555
chr1	977158	977206	DEL	22	48
chr1	1000274	1000333	DEL	17	59
chr1	1004159	1004244	INS	21	85
chr1	1011887	1014248	DEL	17	2361
chr1	1016037	1016162	DEL	10	125
chr1	1034392	1035280	DUP	16	888
chr1	1082605	1082738	INS	32	133
chr1	1084288	1084471	INS	24	183
chr1	1085018	1085100	DEL	28	82
chr1	1087977	1088022	INS	24	45
chr1	1120035	1120359	DUP	14	324
chr1	1137462	1137797	DUP	12	335
chr1	1142717	1143137	DEL	18	420
chr1	1275290	1275328	INS	16	38
chr1	1540782	1541363	DUP	12	581
chr1	1900370	1900439	DEL	29	69
chr1	1910474	1910649	DEL	11	175
chr1	1911498	1911718	DEL	18	220
chr1	1913160	1913612	DUP	13	452
chr1	1963059	1963095	DEL	13	36
chr1	2241159	2241196	DEL	11	37
chr1	2775802	2776370	INS	12	568
chr1	2893458	2893649	DEL	28	191
chr1	3097535	3098524	DUP	32	989
chr1	3204192	3204337	DEL	15	145
chr1	3216377	3217046	DEL	26	669
chr1	3215868	3216467	DEL	26	599
chr1	3344748	3344895	INS	28	147
chr1	3557081	3557117	DEL	26	36
chr1	3737069	3737120	INS	31	51
chr1	3748990	3749067	INS	38	77
chr1	3785200	3785461	INS	18	261
chr1	4137352	4138284	DUP	10	932
chr1	4196400	4196724	DUP	12	324
chr1	4204486	4204813	DUP	16	327
chr1	4288464	4288774	INS	20	310
chr1	4480340	4480410	DEL	31	70
chr1	4603749	4603886	INS	20	137
chr1	4692841	4692921	INS	15	80
chr1	4709358	4709403	DEL	21	45
chr1	4709655	4709700	DEL	22	45
chr1	4726260	4726314	INS	25	54
chr1	4726621	4726652	DEL	15	31
chr1	4789649	4789680	INS	21	31
chr1	5220232	5220395	DUP/INS	11	163
chr1	5285301	5285348	INS	23	47
chr1	5306676	5306741	DEL	23	65
chr1	5364070	5364172	DEL	22	102
chr1	5447245	5451645	INS	15	4400
chr1	5715902	5715945	DEL	12	43
chr1	5761803	5761898	INS	18	95
chr1	6037952	6039161	INS	11	1209
chr1	6085905	6085938	DEL	14	33
chr1	6215180	6215218	DEL	25	38
chr1	6858644	6858823	DEL	42	179
chr1	6957534	6957566	INS	26	32
chr1	7175602	7175700	DEL	22	98
chr1	7517097	7517131	DEL	19	34
chr1	7608739	7608966	DEL	29	227
chr1	7613278	7613309	DEL	11	31
chr1	8203766	8211161	DUP	26	7395
chr1	8435594	8435658	INS	26	64
chr1	8446633	8446946	INS	19	313
chr1	8561463	8561511	INS	35	48
chr1	8561984	8562027	INS	20	43
chr1	8562203	8562781	INS	12	578
chr1	8562192	8562303	INS	33	111
chr1	8706144	8706187	DEL	30	43
chr1	8729021	8729101	DEL	31	80
chr1	9471756	9475371	INV	15	3615
chr1	10088404	10088439	INS	14	35
chr1	10344472	10346387	INV	42	1915
chr1	10878000	10878121	INS	26	121
chr1	11398097	11398987	INS	13	890
chr1	12625708	12626434	INS	20	726
chr1	12849549	12849591	DEL	27	42
chr1	13827983	13828164	DEL	31	181
chr1	14172428	14172464	INS	25	36
chr1	14307589	14307625	INS	26	36
chr1	14819166	14819292	DUP	11	126
chr1	15870656	15870696	INS	23	40
chr1	15926414	15926447	DEL	22	33
chr1	16416094	16416151	INS	24	57
chr1	16945791	16947679	DEL	37	1888
chr1	16980460	16980502	DEL	10	42
chr1	17009570	17009610	INS	31	40
chr1	17567997	17568033	INS	28	36
chr1	17676184	17677672	DEL	22	1488
chr1	18685847	18685896	INS	23	49
chr1	19386914	19387180	DUP	11	266
chr1	19387809	19389577	INS	11	1768
chr1	19724712	19724752	DEL	30	40
chr1	19761428	19761594	DEL	24	166
chr1	20396179	20396211	DEL	40	32
chr1	20913608	20913666	DEL	19	58
chr1	20926124	20926156	INS	14	32
chr1	20934893	20934928	INS	19	35
chr1	20949978	20950257	DUP	12	279
chr1	21308063	21308124	DEL	18	61
chr1	21315547	21315607	INS	26	60
chr1	21506464	21506675	INS	17	211
chr1	21713463	21713751	INS	18	288
chr1	21714779	21714823	DEL	11	44
chr1	21715552	21715678	DEL	14	126
chr1	22926106	22926198	DEL	18	92
chr1	23981142	23981477	INS	29	335
chr1	24037420	24037514	INS	25	94
chr1	24165190	24165225	INS	30	35
chr1	24262308	24262355	DEL	14	47
chr1	24374668	24374701	DEL	16	33
chr1	24545773	24545812	INS	19	39
chr1	25126320	25126490	DEL	17	170
chr1	26094385	26094433	INS	20	48
chr1	27145226	27145324	INS	20	98
chr1	27230535	27230852	INS	19	317
chr1	28247807	28248116	DEL	19	309
chr1	30378520	30378577	INS	22	57
chr1	30878516	30880180	INS	10	1664
chr1	31308376	31308450	INS	49	74
chr1	31335086	31335121	INS	20	35
chr1	31445125	31445163	DEL	21	38
chr1	33439893	33440018	DEL	30	125
chr1	34454614	34454656	DEL	29	42
chr1	34789498	34789522	INS	35	24
chr1	34854292	34854330	INS	20	38
chr1	35101422	35111976	DEL	34	10554
chr1	35243226	35243288	DEL	22	62
chr1	36733250	36733475	DEL	31	225
chr1	36868818	36868849	DEL	20	31
chr1	36872159	36872223	INS	37	64
chr1	37009600	37009667	DEL	23	67
chr1	37206236	37206316	DEL	42	80
chr1	37215810	37216143	INS	31	333
chr1	37593869	37594125	INS	18	256
chr1	37816481	37816719	DEL	35	238
chr1	38219332	38219363	DEL	23	31
chr1	39195296	39195364	INS	14	68
chr1	39969805	39970667	DUP	37	862
chr1	40378761	40378809	DEL	23	48
chr1	40474083	40474206	DEL	14	123
chr1	40598282	40598342	INS	25	60
chr1	41108449	41108555	DEL	31	106
chr1	41283096	41283137	DEL	17	41
chr1	41726632	41726667	INS	31	35
chr1	41795090	41795150	DEL	26	60
chr1	43774155	43774196	INS	29	41
chr1	44208925	44209222	INS	26	297
chr1	44370597	44370887	DUP/INS	10	290
chr1	45078811	45078885	INS	20	74
chr1	46004690	46004755	INS	30	65
chr1	48323880	48323914	DEL	28	34
chr1	48658631	48658756	DEL	23	125
chr1	50342711	50348436	DUP	11	5725
chr1	51029962	51030263	INS	57	301
chr1	51285362	51285407	DEL	28	45
chr1	52318205	52318251	DUP	20	46
chr1	52372541	52372820	INS	22	279
chr1	53241891	53241928	INS	13	37
chr1	53249615	53249646	INS	20	31
chr1	53749082	53749498	DUP	21	416
chr1	54175005	54175058	DEL	21	53
chr1	54976291	54976710	INS	33	419
chr1	56814224	56814269	DEL	27	45
chr1	57832715	57832760	DEL	26	45
chr1	59163759	59163802	INS	35	43
chr1	59956671	59956722	INS	18	51
chr1	60048636	60049638	DEL	13	1002
chr1	60463993	60464227	INS	30	234
chr1	61344081	61344129	INS	33	48
chr1	62262339	62262372	DEL	12	33
chr1	63511627	63511673	INS	26	46
chr1	63887895	63887946	DEL	31	51
chr1	63910259	63910315	DEL	40	56
chr1	63938123	63938146	INS	34	23
chr1	63939472	63939640	DEL	46	168
chr1	64667167	64667212	INS	23	45
chr1	64985382	64985428	INS	11	46
chr1	66079461	66079514	INS	48	53
chr1	66135715	66136046	DEL	32	331
chr1	66156776	66156811	DEL	31	35
chr1	66991269	66991300	INS	16	31
chr1	67096485	67096561	INS	41	76
chr1	67108781	67108812	INS	16	31
chr1	67125628	67125786	INS	32	158
chr1	67201220	67201552	DEL	57	332
chr1	67310873	67310904	DEL	11	31
chr1	67624586	67624751	INS	26	165
chr1	67869617	67869650	INS	13	33
chr1	68727892	68728001	INS	29	109
chr1	69807004	69807318	DEL	22	314
chr1	70027619	70027658	DEL	32	39
chr1	70061670	70061983	INS	49	313
chr1	70244637	70244694	DEL	63	57
chr1	70946203	70946534	DEL	28	331
chr1	71200400	71200418	INS	15	18
chr1	72140801	72140838	INS	13	37
chr1	72393824	72394153	INS	30	329
chr1	72766324	72811840	DEL	52	45516
chr1	73261275	73261313	DEL	31	38
chr1	73768797	73769148	DEL	57	351
chr1	74204761	74204796	DEL	27	35
chr1	74372031	74372068	DEL	24	37
chr1	75192907	75196633	INS	42	3726
chr1	75458701	75458733	DEL	28	32
chr1	76351309	76351595	INS	18	286
chr1	76428278	76428325	DEL	61	47
chr1	76743263	76743311	DEL	40	48
chr1	76768729	76768807	DEL	32	78
chr1	76856631	76856948	INS	34	317
chr1	76991483	76991534	INS	24	51
chr1	77476397	77476727	DUP	29	330
chr1	77833512	77833624	INS	37	112
chr1	77941091	77941129	DEL	27	38
chr1	78498182	78498245	INS	31	63
chr1	78527312	78527428	DEL	40	116
chr1	79650212	79650341	INS	40	129
chr1	79773421	79773456	DEL	16	35
chr1	80037778	80037811	DEL	15	33
chr1	80545256	80545458	INS	33	202
chr1	80794957	80795033	DEL	50	76
chr1	80796731	80796783	INS	15	52
chr1	80796883	80796916	INS	19	33
chr1	82085249	82085300	DEL	25	51
chr1	82844534	82845549	INVDUP	34	1015
chr1	82888162	82888260	INVDUP	38	98
chr1	82902814	82902837	INS	45	23
chr1	83131188	83131220	DEL	11	32
chr1	83753549	83753656	DEL	25	107
chr1	83761332	83761374	DEL	23	42
chr1	83834216	83834235	INS	48	19
chr1	84097099	84097133	DEL	38	34
chr1	84267460	84267506	INS	16	46
chr1	84358426	84358549	INS	58	123
chr1	84645873	84645910	INS	39	37
chr1	85472185	85472256	INS	52	71
chr1	85983483	85983948	INS	32	465
chr1	86264893	86264933	INS	23	40
chr1	86462179	86462221	INS	105	42
chr1	86462739	86462770	INS	20	31
chr1	87442388	87442421	INS	11	33
chr1	87502893	87502971	INS	17	78
chr1	87916881	87917340	DUP	47	459
chr1	88331705	88331738	DEL	17	33
chr1	88780099	88780139	INS	34	40
chr1	88873550	88873601	DEL	27	51
chr1	88972825	88976708	INS	17	3883
chr1	89475914	89478561	DEL	46	2647
chr1	89751291	89751320	INS	19	29
chr1	90370565	90370835	INS	29	270
chr1	90541412	90541609	INS	44	197
chr1	90649404	90649504	INS	39	100
chr1	90660298	90660433	INS	37	135
chr1	90776575	90776646	INS	47	71
chr1	91283543	91283578	INS	26	35
chr1	91332853	91332892	INS	35	39
chr1	91634060	91634148	INS	21	88
chr1	91634872	91634920	DEL	38	48
chr1	92131814	92132646	INV	12	832
chr1	92232063	92233335	DEL	37	1272
chr1	92679068	92679105	INS	23	37
chr1	93810396	93810522	INS	37	126
chr1	94288373	94291256	DEL	16	2883
chr1	95065950	95065991	INS	15	41
chr1	95511479	95511543	INS	22	64
chr1	95595745	95595776	DEL	18	31
chr1	95715449	95715487	DEL	16	38
chr1	96374728	96374757	INS	21	29
chr1	96483092	96483175	DEL	20	83
chr1	96731235	96731498	INS	12	263
chr1	97789154	97789195	DEL	24	41
chr1	99934556	99934592	INS	19	36
chr1	101429830	101429882	INS	18	52
chr1	101770066	101770382	INS	29	316
chr1	101907242	101907278	DEL	16	36
chr1	102123425	102123503	DEL	29	78
chr1	102511067	102511113	INS	15	46
chr1	103602834	103602866	DEL	36	32
chr1	103623479	103623517	INS	17	38
chr1	103633813	103633848	INS	18	35
chr1	103638728	103638841	INS	14	113
chr1	103647987	103648020	DEL	15	33
chr1	103669315	103669364	INS	29	49
chr1	104834312	104834347	INS	12	35
chr1	105039920	119784776	DEL	24	14744856
chr1	105104898	105105055	INS	34	157
chr1	105162384	105162419	INS	20	35
chr1	105231107	105231246	INS	31	139
chr1	105617853	105618079	INS	29	226
chr1	105628593	105628657	INS	24	64
chr1	105866781	105867055	DEL	19	274
chr1	106079712	106079744	INS	18	32
chr1	106113956	106116246	INS	23	2290
chr1	106330922	106331128	INS	24	206
chr1	106761073	106761136	INS	28	63
chr1	106973709	106973915	INS	23	206
chr1	107226175	107226215	INS	19	40
chr1	107654760	107654799	INS	22	39
chr1	108170586	108170716	DEL	32	130
chr1	108296120	108296158	INS	18	38
chr1	108733325	108737252	DEL	22	3927
chr1	109066482	109066519	DEL	14	37
chr1	109475853	109476011	INS	27	158
chr1	109690879	109690918	DEL	17	39
chr1	109719978	109720053	INS	16	75
chr1	110196703	110196792	DEL	18	89
chr1	110267684	110267782	INS	11	98
chr1	110663165	110665067	INS	13	1902
chr1	111112278	111112428	DEL	28	150
chr1	111838239	111838301	DEL	28	62
chr1	112087385	112087594	INS	18	209
chr1	112548369	112548409	DEL	12	40
chr1	112647365	112647394	INS	20	29
chr1	113028761	113028796	INS	13	35
chr1	113182493	113182541	DEL	38	48
chr1	113565188	113565219	DEL	11	31
chr1	113715643	113715932	DEL	15	289
chr1	113959087	113959272	INS	26	185
chr1	114183618	114183663	INS	15	45
chr1	114691834	114691877	INS	10	43
chr1	115022459	115022505	INS	19	46
chr1	115043528	115043840	DEL	27	312
chr1	115201398	115201703	INS	31	305
chr1	115690148	115690221	INS	27	73
chr1	115796901	115797185	DEL	34	284
chr1	115958561	115958598	INS	23	37
chr1	116111202	116111233	DEL	23	31
chr1	118861506	118862304	INS	12	798
chr1	119080700	119081029	INS	42	329
chr1	119807240	119807293	DEL	27	53
chr1	120112548	120112594	INS	19	46
chr1	120612047	120612103	INS	11	56
chr1	121358352	121360433	DEL	10	2081
chr1	121360527	121360920	DEL	12	393
chr1	121484055	121484380	DUP	36	325
chr1	142623807	142623847	INS	15	40
chr1	144680038	144954614	DUP	17	274576
chr1	144710724	144986015	DEL	22	275291
chr1	145101904	145101979	INS	57	75
chr1	145200789	145202146	DEL	13	1357
chr1	145209324	145209394	INS	13	70
chr1	145668270	145668316	INS	35	46
chr1	146961494	146961563	DEL	25	69
chr1	147247281	147247319	DEL	19	38
chr1	147311390	147311433	DEL	12	43
chr1	147372029	147372098	INS	18	69
chr1	149294905	149294972	INS	17	67
chr1	149332764	149714454	DUP	11	381690
chr1	149714451	149718286	DEL	15	3835
chr1	149725218	149725501	INS	15	283
chr1	150200133	150200431	INS	15	298
chr1	150716158	150716327	INS	22	169
chr1	150753982	150754021	DEL	15	39
chr1	150754251	150754342	DEL	15	91
chr1	151573268	151573317	DEL	13	49
chr1	151905219	151905316	DEL	17	97
chr1	152084406	152084477	DEL	14	71
chr1	152278191	152279163	DUP	17	972
chr1	152555543	152588044	DEL	20	32501
chr1	152989707	152989887	INS	14	180
chr1	154113142	154113184	INS	14	42
chr1	154799009	154799040	DEL	13	31
chr1	155761667	155761711	DEL	11	44
chr1	155844269	155845017	DEL	30	748
chr1	155961071	155961115	INS	20	44
chr1	156045579	156246852	DUP	10	201273
chr1	157173864	157175382	DEL	41	1518
chr1	157540660	157540875	DEL	15	215
chr1	157555121	157555191	INS	12	70
chr1	157568880	157568916	DEL	32	36
chr1	157570682	157570801	DEL	32	119
chr1	157730534	157730696	INS	14	162
chr1	157937577	157937610	DEL	13	33
chr1	158443586	158443763	INS	22	177
chr1	159843619	159843657	INS	21	38
chr1	160019468	160019509	INS	21	41
chr1	161723574	161723637	INS	12	63
chr1	162269056	162269088	DEL	18	32
chr1	162838513	162838584	INS	49	71
chr1	163088857	163089179	INS	32	322
chr1	163434501	163434532	DEL	19	31
chr1	164032839	164032961	INS	46	122
chr1	164047816	164048131	DEL	10	315
chr1	164950880	164950911	DEL	33	31
chr1	165154736	165155190	INS	13	454
chr1	165449595	165449632	INS	11	37
chr1	165552455	165552630	INS	16	175
chr1	165677411	165677464	INS	16	53
chr1	165731225	165731319	DEL	25	94
chr1	166432789	166432865	DEL	19	76
chr1	166709108	166709190	DEL	16	82
chr1	167025808	167026276	DUP/INS	15	468
chr1	167404191	167404349	INS	36	158
chr1	168420937	168423594	INS	10	2657
chr1	169004359	169005229	DEL	15	870
chr1	169471979	169472077	DEL	40	98
chr1	169523407	169523504	INS	22	97
chr1	169525663	169525697	INS	20	34
chr1	169637813	169637967	DEL	22	154
chr1	169730447	169730748	DEL	24	301
chr1	169780828	169780930	INS	17	102
chr1	170382957	170382999	INS	16	42
chr1	170603448	170603750	INS	13	302
chr1	171406292	171406381	INS	10	89
chr1	171783587	171783649	DEL	10	62
chr1	171801617	171801675	INS	12	58
chr1	171906008	171906067	INS	18	59
chr1	171939838	171939874	INS	24	36
chr1	172942417	172942451	INS	13	34
chr1	174333013	174333344	INS	13	331
chr1	174796560	174801849	DEL	27	5289
chr1	175070224	175076385	DEL	18	6161
chr1	175395945	175396040	DEL	33	95
chr1	175401056	175401092	INS	12	36
chr1	177118643	177118681	INS	21	38
chr1	178692791	178693141	INS	10	350
chr1	178948185	178948503	INS	12	318
chr1	179206334	179206370	DEL	31	36
chr1	179491966	179492319	INS	43	353
chr1	180291451	180292313	INV	15	862
chr1	180509302	180509339	INS	19	37
chr1	181043910	181044075	INV	19	165
chr1	181047410	181047742	INS	14	332
chr1	182087867	182087907	DEL	21	40
chr1	182710760	182710885	DEL	17	125
chr1	182896189	182896220	DEL	22	31
chr1	183118970	183119077	INS	16	107
chr1	183583246	183583367	DEL	11	121
chr1	184141095	184141131	INS	14	36
chr1	184297054	184297082	INS	20	28
chr1	184528679	184528769	INS	14	90
chr1	184950471	184950812	INS	12	341
chr1	186055923	186055966	DEL	35	43
chr1	187635530	187635895	INS	24	365
chr1	188179848	188179884	INS	15	36
chr1	188218468	188218544	INS	12	76
chr1	188438213	188438500	INS	18	287
chr1	189201068	189201098	INS	19	30
chr1	189531625	189531739	INS	22	114
chr1	189787678	189787766	INS	18	88
chr1	189829498	189829535	DEL	32	37
chr1	190451458	190451494	DEL	19	36
chr1	191738854	191738924	INS	25	70
chr1	192865010	192865051	DEL	40	41
chr1	193467031	193468987	INS	36	1956
chr1	193557289	193557338	INS	29	49
chr1	193606460	193606492	INS	14	32
chr1	193697904	193697935	INS	21	31
chr1	194112886	194112919	INS	11	33
chr1	194249458	194249493	INS	12	35
chr1	194517608	194517868	DEL	37	260
chr1	194638619	194638696	INV	15	77
chr1	194638728	194638949	INS	43	221
chr1	195241566	195241598	DEL	11	32
chr1	195540718	195540825	INS	12	107
chr1	196380192	196380226	DEL	14	34
chr1	197011871	197012155	INS	39	284
chr1	197144566	197144600	INS	12	34
chr1	198804294	198804325	DEL	22	31
chr1	198962610	198962639	INS	38	29
chr1	199531644	199531698	DEL	15	54
chr1	199595826	199595863	INS	29	37
chr1	199873726	199873765	DEL	16	39
chr1	200895341	200895501	INS	12	160
chr1	201771264	201771302	INS	14	38
chr1	201946988	201947029	DEL	20	41
chr1	202599018	202599056	DEL	17	38
chr1	203235928	203235965	INS	13	37
chr1	204177506	204177560	DEL	15	54
chr1	205034860	205034892	INS	11	32
chr1	205178633	205178793	INV	34	160
chr1	205439855	205440024	DEL	14	169
chr1	205572715	205572858	INS	22	143
chr1	207097790	207097955	DEL	14	165
chr1	207489191	207489223	DEL	18	32
chr1	207580728	207580765	DEL	11	37
chr1	208440815	208440852	INS	12	37
chr1	208452638	208452684	INS	21	46
chr1	210244629	210244670	INS	20	41
chr1	211006256	211006289	INS	19	33
chr1	211412817	211412852	DEL	12	35
chr1	211898394	211898457	DEL	13	63
chr1	211985149	211985195	DEL	29	46
chr1	212898385	212898471	INS	10	86
chr1	213083596	213083628	INS	15	32
chr1	213084220	213086165	DEL	24	1945
chr1	213914024	213914135	INS	15	111
chr1	214790184	214790218	DEL	11	34
chr1	214856464	214856895	DUP	15	431
chr1	215090564	215090609	DEL	15	45
chr1	216223901	216223976	INS	11	75
chr1	217269960	217270025	DEL	25	65
chr1	217754089	217754392	DEL	12	303
chr1	217917522	217917835	DEL	15	313
chr1	218001840	218002161	INS	41	321
chr1	219558909	219559223	INS	15	314
chr1	219769360	219769395	DEL	28	35
chr1	220025920	220025962	DEL	33	42
chr1	222311558	222311590	INS	12	32
chr1	222312233	222312308	INS	16	75
chr1	222312224	222312320	INS	14	96
chr1	222602911	222602947	INS	11	36
chr1	222870697	222871029	INS	14	332
chr1	222941815	222941854	DEL	17	39
chr1	223823307	223823664	DEL	11	357
chr1	224201312	224201385	DEL	16	73
chr1	225523322	225523453	INS	17	131
chr1	225815604	225815637	DEL	14	33
chr1	225996429	225996727	INS	12	298
chr1	226612689	226612897	DEL	15	208
chr1	227225855	227225898	DEL	19	43
chr1	227462956	227463275	INS	18	319
chr1	227482279	227482597	DEL	21	318
chr1	227502452	227502589	INS	31	137
chr1	227602279	227602577	INS	24	298
chr1	227686910	227689814	INV	13	2904
chr1	227937451	227937520	DEL	18	69
chr1	228193592	228193627	INS	43	35
chr1	228361822	228361979	DEL	25	157
chr1	229722810	229722901	INS	19	91
chr1	231869478	231869531	DEL	15	53
chr1	232252286	232252721	INS	36	435
chr1	232356524	232356556	DEL	25	32
chr1	232369609	232369650	DEL	24	41
chr1	232447860	232447940	INS	19	80
chr1	232551644	232551745	DEL	29	101
chr1	232775537	232775851	DEL	11	314
chr1	233152915	233152946	INS	14	31
chr1	233215680	233215770	DEL	35	90
chr1	233519144	233519476	INS	32	332
chr1	233649624	233649950	INS	15	326
chr1	233801317	233801353	DEL	22	36
chr1	233808330	233808430	INS	14	100
chr1	233865155	233865485	DEL	13	330
chr1	234876796	234876860	INS	16	64
chr1	235161651	235161934	INS	12	283
chr1	235386704	235386762	INS	19	58
chr1	235472681	235472768	INS	16	87
chr1	236166433	236166491	INS	23	58
chr1	236279287	236279837	DEL	16	550
chr1	236349518	236349631	INS	18	113
chr1	236403136	236403194	INS	30	58
chr1	236584121	236584877	DEL	20	756
chr1	236818160	236818200	DEL	16	40
chr1	237447803	237447839	INS	11	36
chr1	239305704	239305740	DEL	11	36
chr1	240122671	240122735	DEL	18	64
chr1	240134857	240135187	INS	14	330
chr1	240246261	240246315	DEL	16	54
chr1	240348102	240351158	INS	15	3056
chr1	240609736	240610912	DEL	10	1176
chr1	240643446	240643493	INS	14	47
chr1	240699877	240699978	DEL	20	101
chr1	241186317	241186439	DEL	27	122
chr1	241586227	241586490	DEL	29	263
chr1	241838525	241838565	INS	20	40
chr1	242033081	242033118	DEL	15	37
chr1	242143859	242147039	INS	10	3180
chr1	242556510	242556925	DEL	13	415
chr1	242847554	242847765	INS	13	211
chr1	243138492	243138536	DEL	10	44
chr1	243323072	243323109	INS	26	37
chr1	244008720	244013219	INS	13	4499
chr1	244071330	244071375	INS	12	45
chr1	244091602	244091647	INS	19	45
chr1	244162049	244162103	INS	35	54
chr1	244536633	244536670	INS	22	37
chr1	244881970	244882032	INS	26	62
chr1	245077593	245077710	DEL	15	117
chr1	245289481	245289530	DEL	10	49
chr1	245606041	245606096	DEL	21	55
chr1	245803445	245803490	INS	16	45
chr1	246084861	246084901	INS	12	40
chr1	246125969	246126159	DEL	25	190
chr1	246137775	246138530	DEL	15	755
chr1	246155065	246155401	DEL	23	336
chr1	246165704	246165836	DEL	33	132
chr1	246270810	246270846	DEL	20	36
chr1	246395916	246396013	DEL	16	97
chr1	246396819	246396867	DEL	13	48
chr1	246414728	246415227	DEL	29	499
chr1	246488307	246488414	INS	23	107
chr1	246551483	246551733	DEL	13	250
chr1	246593148	246593305	INS	24	157
chr1	246644897	246644933	INS	17	36
chr1	246683212	246685128	DEL	14	1916
chr1	247292155	247293143	DUP	12	988
chr1	247332848	247333032	INS	11	184
chr1	247361907	247361938	INS	15	31
chr1	247453851	247453890	DEL	16	39
chr1	247491068	247491135	DEL	14	67
chr1	247536761	247536956	DEL	14	195
chr1	247568984	247569063	INS	20	79
chr1	247569549	247569780	DEL	21	231
chr1	247591027	247591316	DUP	12	289
chr1	247635054	247635158	INS	14	104
chr1	247812705	247812772	INS	14	67
chr1	247952285	247952335	INS	22	50
chr1	247984836	247985241	DEL	22	405
chr1	247989182	247989226	DEL	18	44
chr1	248100871	248100958	INS	27	87
chr1	248154616	248155600	DEL	23	984
chr1	248248710	248248749	INS	22	39
chr1	248286756	248286789	INS	12	33
chr1	248327917	248328044	DEL	10	127
chr1	248571354	248571885	DUP	22	531
chr1	249069983	249070021	INS	30	38
chr1	249148757	249148792	INS	24	35
chr1	249161281	249161315	DEL	12	34
chr1	249232704	249232796	DEL	16	92
chr1	33476435	59096517	DEL	10	25620082
chr2	126985	127085	INS	39	100
chr2	173872	173957	DEL	45	85
chr2	214487	214550	INS	24	63
chr2	306451	308032	DEL	37	1581
chr2	389179	389415	INS	16	236
chr2	398982	399398	DUP	17	416
chr2	399683	400099	DEL	10	416
chr2	426470	427604	DUP	25	1134
chr2	436569	436643	DEL	13	74
chr2	503067	503114	DEL	20	47
chr2	583099	583132	INS	19	33
chr2	596177	596236	DEL	22	59
chr2	644215	644529	DUP	15	314
chr2	652666	653009	INS	12	343
chr2	665662	665736	INS	13	74
chr2	725543	725624	DEL	19	81
chr2	748086	748128	DEL	18	42
chr2	845423	845934	DUP	13	511
chr2	908604	909161	DEL	21	557
chr2	1009405	1009485	DEL	13	80
chr2	1009900	1009936	DEL	25	36
chr2	1089582	1090398	DEL	22	816
chr2	1101866	1102401	DEL	19	535
chr2	1107614	1107845	INS	22	231
chr2	1108840	1108884	INS	42	44
chr2	1163893	1163925	DEL	13	32
chr2	1172088	1172131	DEL	10	43
chr2	1194864	1195151	INS	11	287
chr2	1203931	1204004	DEL	14	73
chr2	1320354	1320395	INS	30	41
chr2	1320461	1321122	DEL	29	661
chr2	1327241	1327328	DEL	12	87
chr2	1436432	1436538	DEL	10	106
chr2	1444494	1444638	INS	14	144
chr2	1447504	1447572	DEL	17	68
chr2	1449545	1449611	DEL	11	66
chr2	1460385	1460897	DEL	17	512
chr2	1471725	1472062	INS	27	337
chr2	1484528	1484617	INS	28	89
chr2	1493884	1494299	DUP	26	415
chr2	1569276	1570224	DUP	12	948
chr2	1604866	1604935	DEL	15	69
chr2	1623018	1623318	DEL	37	300
chr2	1707043	1707102	INS	15	59
chr2	1710696	1710759	DEL	16	63
chr2	1735065	1735115	DEL	17	50
chr2	1801637	1801950	DEL	14	313
chr2	1833228	1833339	INS	26	111
chr2	1938064	1938097	INS	10	33
chr2	2007994	2008027	DEL	24	33
chr2	2038422	2040288	DUP	16	1866
chr2	2299319	2299501	INS	13	182
chr2	2523873	2523971	INS	38	98
chr2	2539944	2540263	INS	10	319
chr2	2583957	2584001	INS	22	44
chr2	2648679	2648761	DEL	35	82
chr2	2649505	2649578	DUP	10	73
chr2	2772720	2772877	INS	15	157
chr2	2786551	2786588	DEL	13	37
chr2	2796730	2796894	INS	20	164
chr2	2841711	2841852	INS	22	141
chr2	2909024	2909113	DEL	10	89
chr2	2940458	2940552	INS	13	94
chr2	2997880	2997912	DEL	15	32
chr2	3038965	3039131	INS	15	166
chr2	3225247	3225623	DUP	21	376
chr2	3244007	3244056	INS	23	49
chr2	3244437	3244475	INS	18	38
chr2	3244716	3244770	INS	19	54
chr2	3246032	3246142	DEL	18	110
chr2	3303087	3303132	DEL	12	45
chr2	3479249	3479571	INS	24	322
chr2	3638256	3638304	INS	22	48
chr2	3682687	3682724	DEL	24	37
chr2	3688426	3688488	INS	22	62
chr2	3737843	3737985	INS	16	142
chr2	3772992	3773518	DUP	29	526
chr2	3833952	3834160	DEL	25	208
chr2	3848195	3848452	DEL	17	257
chr2	3885211	3885329	DEL	36	118
chr2	3977564	3977633	INS	12	69
chr2	4156067	4156634	DUP	16	567
chr2	4156066	4156543	DUP	14	477
chr2	4158606	4158649	DEL	19	43
chr2	4450874	4450921	INS	23	47
chr2	4457733	4458020	INS	13	287
chr2	5163177	5163426	DUP	37	249
chr2	5209190	5209516	DEL	37	326
chr2	5354702	5354740	DEL	39	38
chr2	5445797	5445833	DEL	21	36
chr2	5704316	5704397	DEL	38	81
chr2	5845535	5845582	INS	32	47
chr2	5846411	5846490	INS	26	79
chr2	6158808	6158853	DEL	25	45
chr2	6263987	6264020	DEL	11	33
chr2	6275667	6275700	INS	12	33
chr2	6378402	6378617	INS	14	215
chr2	6393346	6393573	DEL	50	227
chr2	7075788	7075850	DEL	10	62
chr2	7172345	7172495	INS	16	150
chr2	7273360	7273408	DEL	11	48
chr2	7338579	7338643	DEL	24	64
chr2	7595076	7595106	INS	41	30
chr2	7660194	7660385	DEL	24	191
chr2	7820080	7820268	INS	18	188
chr2	8043676	8043773	DEL	22	97
chr2	8208113	8208179	DEL	20	66
chr2	8616813	8617120	DEL	52	307
chr2	8645600	8645684	INS	28	84
chr2	9253521	9253602	INS	31	81
chr2	9445356	9445889	DUP	14	533
chr2	9661970	9662004	INS	18	34
chr2	10138619	10138712	INS	17	93
chr2	10152290	10152349	DEL	12	59
chr2	10431524	10431591	DEL	22	67
chr2	10652831	10652969	DEL	31	138
chr2	10826038	10826201	INS	12	163
chr2	11065486	11065620	DEL	13	134
chr2	11353707	11354010	INS	54	303
chr2	11426370	11426699	INS	28	329
chr2	11436107	11436149	INS	13	42
chr2	11994168	11994342	DEL	41	174
chr2	11994755	11994813	DEL	16	58
chr2	11994726	11994843	DEL	21	117
chr2	12596195	12596263	DEL	37	68
chr2	13502954	13503012	INS	24	58
chr2	13636272	13636311	INS	17	39
chr2	13916955	13916991	INS	33	36
chr2	14054413	14054477	DEL	10	64
chr2	14269443	14269510	DEL	37	67
chr2	14504853	14504979	DEL	18	126
chr2	15238157	15238288	INS	20	131
chr2	15284169	15284211	INS	30	42
chr2	15788707	15788758	INS	21	51
chr2	15821197	15821343	INS	23	146
chr2	15927905	15927962	DEL	25	57
chr2	16134203	16134236	DEL	18	33
chr2	16179638	16179732	INS	19	94
chr2	16230127	16230314	DEL	24	187
chr2	16258209	16258276	DEL	19	67
chr2	17450871	17450912	INS	16	41
chr2	18039053	18039101	INS	22	48
chr2	18047511	18047547	INS	16	36
chr2	18475868	18476015	INS	21	147
chr2	18476757	18476995	DEL	23	238
chr2	18477436	18477516	INS	16	80
chr2	18504294	18504330	DEL	43	36
chr2	18534671	18534764	INS	17	93
chr2	18817437	18817468	DEL	13	31
chr2	19035760	19035816	INS	34	56
chr2	20185037	20185288	DUP	28	251
chr2	20404090	20404138	INS	28	48
chr2	21223891	21224046	INS	16	155
chr2	21414653	21414775	INS	10	122
chr2	21521244	21521287	INS	13	43
chr2	22328339	22331849	DEL	29	3510
chr2	22595891	22595948	INS	34	57
chr2	23571018	23571111	DEL	19	93
chr2	23588126	23588170	DEL	16	44
chr2	23893788	23894129	INS	25	341
chr2	23925734	23925778	DEL	13	44
chr2	24030959	24030994	INS	11	35
chr2	24041105	24041141	INS	17	36
chr2	24474217	24474375	DEL	51	158
chr2	24520398	24520429	DEL	17	31
chr2	24989522	24989581	INS	23	59
chr2	25052557	25053174	DEL	18	617
chr2	25857139	25857186	DEL	27	47
chr2	26401755	26401795	INS	12	40
chr2	26699355	26699988	INS	14	633
chr2	27043474	27043506	DEL	17	32
chr2	27762682	27763174	INS	28	492
chr2	28110573	28110607	DEL	16	34
chr2	28661666	28661719	DEL	37	53
chr2	28858472	28858503	INS	11	31
chr2	29206080	29206224	INS	18	144
chr2	30025208	30025281	INS	11	73
chr2	30053844	30054253	INS	13	409
chr2	30316382	30316440	INS	19	58
chr2	32804057	32804088	INS	21	31
chr2	32893608	32893675	INS	23	67
chr2	32895996	32896029	DEL	14	33
chr2	33164862	33165003	DEL	24	141
chr2	33764579	33765263	INV	13	684
chr2	33781298	33781626	DEL	15	328
chr2	33849465	33851260	INS	28	1795
chr2	33892482	33892733	INS	19	251
chr2	34200383	34200414	DEL	16	31
chr2	34643647	34643954	DEL	30	307
chr2	34756732	34756768	DEL	10	36
chr2	34797628	34801595	DEL	10	3967
chr2	35879355	35885352	INS	29	5997
chr2	35975483	35996645	DEL	18	21162
chr2	36009011	36009053	DEL	30	42
chr2	36176353	36176664	INS	27	311
chr2	36180940	36181124	DEL	34	184
chr2	36181275	36181358	DEL	13	83
chr2	36182608	36182695	DEL	31	87
chr2	36381251	36382796	INS	11	1545
chr2	36409181	36409324	INS	21	143
chr2	36517806	36518115	INS	17	309
chr2	36517806	36518113	INS	12	307
chr2	36570239	36570277	DUP	12	38
chr2	37004249	37004541	INS	21	292
chr2	37264294	37264335	INS	34	41
chr2	37966388	37966444	INS	15	56
chr2	37977273	37977308	DEL	20	35
chr2	37994952	37995011	DEL	12	59
chr2	38089296	38089332	INS	20	36
chr2	38130502	38130541	INS	32	39
chr2	38315957	38316000	DEL	16	43
chr2	38562059	38562122	INS	19	63
chr2	38629760	38629823	DEL	17	63
chr2	38630731	38630876	DEL	19	145
chr2	38706885	38707053	DEL	10	168
chr2	39412336	39412411	DEL	44	75
chr2	39713965	39714045	INS	41	80
chr2	40132020	40132121	INS	26	101
chr2	40424992	40425045	INS	42	53
chr2	40427314	40427369	INS	33	55
chr2	40446946	40447073	DEL	25	127
chr2	40481611	40481665	DEL	29	54
chr2	40613687	40614021	INS	18	334
chr2	41063789	41063828	INS	27	39
chr2	41118307	41118353	DEL	25	46
chr2	41250946	41250999	INS	29	53
chr2	41254940	41254990	INS	23	50
chr2	41732844	41733069	DUP	19	225
chr2	41973150	41975873	DEL	15	2723
chr2	41985118	41985419	INS	14	301
chr2	43290369	43290410	INS	18	41
chr2	43394244	43394290	INS	23	46
chr2	44513648	44513695	DEL	31	47
chr2	44756064	44756405	INS	24	341
chr2	44783589	44783910	DEL	36	321
chr2	44815393	44815515	INS	15	122
chr2	44825851	44826160	INS	31	309
chr2	45467140	45467181	DEL	13	41
chr2	45537049	45537753	DUP	22	704
chr2	45642121	45642187	INS	10	66
chr2	45814091	45814159	INS	17	68
chr2	46286327	46286358	DEL	11	31
chr2	46904731	46904780	DEL	38	49
chr2	46904971	46905012	DEL	22	41
chr2	47016982	47018035	DEL	26	1053
chr2	47669516	47669561	INS	10	45
chr2	47818436	47818468	DEL	10	32
chr2	48781846	48784878	DEL	13	3032
chr2	48782987	48783066	INS	12	79
chr2	48842618	48842679	INS	32	61
chr2	48851192	48857952	DEL	51	6760
chr2	49922139	49922175	INS	11	36
chr2	50360415	50360447	INS	12	32
chr2	50504522	50504562	INS	28	40
chr2	50626927	50626962	DEL	10	35
chr2	51387677	51387840	INS	25	163
chr2	51536066	51536106	INS	43	40
chr2	51666047	51666081	INS	16	34
chr2	52293485	52293517	DEL	44	32
chr2	52297828	52297869	INS	14	41
chr2	52327294	52327336	INS	17	42
chr2	52412478	52412510	INS	11	32
chr2	52579103	52579154	INS	38	51
chr2	52654947	52655016	INS	27	69
chr2	52825751	52825824	DEL	17	73
chr2	53152672	53152732	INS	23	60
chr2	53152886	53152951	INS	23	65
chr2	53392056	53392128	INS	16	72
chr2	53825737	53825808	DEL	30	71
chr2	53898832	53899015	DEL	10	183
chr2	54095605	54095709	DEL	29	104
chr2	54168016	54168155	INS	15	139
chr2	54325060	54325379	INS	17	319
chr2	54565493	54567470	DEL	32	1977
chr2	55109994	55110038	INS	24	44
chr2	55562444	55562482	DEL	12	38
chr2	55611664	55612098	INS	11	434
chr2	55878086	55878132	INS	26	46
chr2	56000876	56000963	INS	36	87
chr2	56071108	56071398	DEL	29	290
chr2	56373530	56373846	INS	20	316
chr2	56622337	56622368	INS	19	31
chr2	56625415	56625475	INS	28	60
chr2	56632629	56632671	INS	17	42
chr2	56746763	56746825	DEL	32	62
chr2	57233770	57233805	INS	19	35
chr2	57234067	57234099	DEL	22	32
chr2	57472135	57472211	DEL	10	76
chr2	57662354	57662420	DEL	14	66
chr2	57950754	57950848	DEL	28	94
chr2	57956731	57956768	INS	20	37
chr2	59769659	59769718	INS	18	59
chr2	60291570	60291803	INS	10	233
chr2	60694499	60694574	DEL	13	75
chr2	62022659	62022731	INS	10	72
chr2	62082352	62082409	INS	16	57
chr2	62633669	62633723	INS	13	54
chr2	62892312	62892406	INS	11	94
chr2	63127819	63127855	INS	12	36
chr2	64436790	64436829	DEL	11	39
chr2	64505047	64505117	DEL	19	70
chr2	65070942	65071006	DEL	38	64
chr2	65746474	65749050	INS	13	2576
chr2	65827925	65828320	INS	18	395
chr2	66941727	66941774	INS	12	47
chr2	67000730	67000766	DEL	15	36
chr2	67002251	67003664	INS	14	1413
chr2	67887756	67887846	INS	22	90
chr2	68089723	68089759	INS	20	36
chr2	68133873	68134872	INS	11	999
chr2	68914879	68914998	INS	22	119
chr2	69650290	69650341	DEL	31	51
chr2	69720290	69720331	INS	19	41
chr2	69744667	69744989	INS	24	322
chr2	70797714	70798041	INS	21	327
chr2	71293262	71293544	INV	16	282
chr2	71770341	71770381	DEL	24	40
chr2	71787551	71787583	INS	11	32
chr2	71890082	71890209	INS	19	127
chr2	72580478	72580533	INS	25	55
chr2	72739443	72739496	DEL	51	53
chr2	73409909	73409972	INS	11	63
chr2	73681358	73681668	INS	11	310
chr2	75387900	75388219	INS	35	319
chr2	75583068	75583115	INS	13	47
chr2	75606219	75606259	INS	13	40
chr2	75838794	75838890	DEL	17	96
chr2	75939265	75939424	DEL	22	159
chr2	75952224	75952264	DEL	19	40
chr2	76257710	76257944	INS	70	234
chr2	76461180	76461211	INS	21	31
chr2	76742061	76742101	INS	17	40
chr2	77027985	77028044	DEL	20	59
chr2	77068238	77068547	INS	52	309
chr2	77206672	77206709	INS	12	37
chr2	77444470	77444506	DEL	16	36
chr2	77494887	77494942	DEL	31	55
chr2	77540422	77540459	DEL	25	37
chr2	77972872	77972945	INS	15	73
chr2	77976784	77977100	DEL	15	316
chr2	78054365	78054410	INS	18	45
chr2	78117888	78118354	DEL	41	466
chr2	78744145	78744182	INS	15	37
chr2	78785997	78786126	DEL	18	129
chr2	78820338	78820479	DEL	22	141
chr2	79129357	79129396	INS	13	39
chr2	79408042	79408272	DEL	26	230
chr2	79748234	79748271	DEL	25	37
chr2	80787003	80787035	INS	13	32
chr2	81159472	81159742	INS	19	270
chr2	81394770	81394837	INS	34	67
chr2	81789675	81789794	DEL	11	119
chr2	81835145	81835951	INS	11	806
chr2	81971724	81971765	DEL	18	41
chr2	82221786	82221820	DEL	11	34
chr2	82414207	82414365	INS	13	158
chr2	82414734	82414797	INS	28	63
chr2	82507494	82507526	DEL	10	32
chr2	83114024	83114196	INS	37	172
chr2	83165318	83165359	INS	48	41
chr2	83722703	83722774	DEL	12	71
chr2	84424385	84424539	INS	31	154
chr2	84590146	84590482	INS	17	336
chr2	84835405	84835442	INS	42	37
chr2	86283463	86285103	INS	10	1640
chr2	87060636	87060679	INS	24	43
chr2	87449898	87449939	DEL	17	41
chr2	87469133	87469169	DEL	15	36
chr2	87475036	87475090	INS	19	54
chr2	87483085	87483118	DEL	12	33
chr2	88124257	88124297	INS	12	40
chr2	88364713	88364761	DEL	13	48
chr2	88634802	88639213	DEL	32	4411
chr2	89836061	89836603	DUP	19	542
chr2	89837265	89838907	DUP	14	1642
chr2	89861757	89865478	DEL	48	3721
chr2	89876147	89876258	DEL	37	111
chr2	90475749	90475799	DEL	12	50
chr2	96584623	96586501	DEL	13	1878
chr2	96629699	96629732	DEL	11	33
chr2	96862805	96863271	INS	12	466
chr2	97325103	97325265	INS	12	162
chr2	97425336	97425479	INS	14	143
chr2	97438424	97438503	INS	21	79
chr2	97602882	97602923	INS	10	41
chr2	97854260	97856148	DEL	20	1888
chr2	98165338	98167220	DUP	11	1882
chr2	98865298	98865330	DEL	21	32
chr2	99546834	99546917	INS	28	83
chr2	99752980	99753316	DEL	37	336
chr2	99868360	99868576	DEL	29	216
chr2	99895876	99895914	INS	26	38
chr2	100437220	100437547	INS	30	327
chr2	100653877	100653988	DEL	20	111
chr2	101061864	101061924	DEL	37	60
chr2	101168523	101168556	DEL	22	33
chr2	101209529	101209562	INS	20	33
chr2	101975214	101975547	DEL	36	333
chr2	102147495	102147542	INS	21	47
chr2	102232584	102233590	DEL	14	1006
chr2	102928318	102928366	INS	17	48
chr2	103322496	103322831	DEL	35	335
chr2	104186966	104187159	DEL	13	193
chr2	105135751	105135795	INS	12	44
chr2	105135779	105135825	INS	13	46
chr2	105243987	105244021	INS	13	34
chr2	105497587	105497628	INS	16	41
chr2	105595014	105595046	DEL	10	32
chr2	105625561	105625594	DEL	15	33
chr2	105671050	105671157	DEL	22	107
chr2	105825907	105828443	DEL	51	2536
chr2	105896073	105896197	INS	13	124
chr2	106105686	106105726	DEL	14	40
chr2	106277548	106277582	DEL	13	34
chr2	106281248	106281288	INS	13	40
chr2	106451855	106451915	INS	46	60
chr2	106553272	106553388	INS	19	116
chr2	106566067	106566100	INS	11	33
chr2	106630864	106630969	INS	21	105
chr2	106666511	106666566	DEL	36	55
chr2	106695077	106695894	DEL	44	817
chr2	106930544	106930644	DEL	35	100
chr2	108855418	108856261	DEL	48	843
chr2	109031908	109032009	DEL	20	101
chr2	109064527	109064561	DEL	12	34
chr2	110848753	110848842	INS	17	89
chr2	111568868	111576788	DUP	17	7920
chr2	111576408	111576640	DEL	11	232
chr2	112453944	112454257	INS	16	313
chr2	112522409	112522501	INS	11	92
chr2	112623976	112624018	INS	11	42
chr2	112896884	112897012	DEL	24	128
chr2	113103806	113103883	INS	10	77
chr2	113888110	113888283	DEL	17	173
chr2	114579020	114579059	DEL	15	39
chr2	115235465	115235520	INS	31	55
chr2	115530920	115530982	DEL	37	62
chr2	115628104	115628843	DEL	29	739
chr2	115938578	115938611	INS	22	33
chr2	116091806	116091848	INS	14	42
chr2	116184067	116184115	DEL	27	48
chr2	116196272	116196889	DUP	22	617
chr2	116973247	116973559	INS	25	312
chr2	116975266	116975468	INS	26	202
chr2	117059338	117059655	DEL	14	317
chr2	117587475	117587535	INS	19	60
chr2	117798955	117799036	DEL	58	81
chr2	117799768	117799828	INS	44	60
chr2	117800018	117800060	INS	56	42
chr2	117801003	117801068	INS	44	65
chr2	117801178	117801233	INS	27	55
chr2	117801750	117801788	INS	43	38
chr2	117802028	117802110	INS	53	82
chr2	117897970	117898014	DEL	37	44
chr2	118035924	118035984	INS	32	60
chr2	118344010	118344043	INS	25	33
chr2	118906143	118906295	DEL	30	152
chr2	118911200	118911231	DEL	21	31
chr2	119060423	119060940	DEL	34	517
chr2	119830974	119831020	INS	32	46
chr2	119894272	119894403	INS	13	131
chr2	120601676	120601729	INS	28	53
chr2	121797809	121798403	DEL	32	594
chr2	122141608	122141730	DEL	22	122
chr2	123031604	123031680	DEL	42	76
chr2	123369994	123370359	INS	13	365
chr2	123616920	123616991	DEL	33	71
chr2	123992032	123992086	DEL	18	54
chr2	123992296	123992363	DEL	11	67
chr2	124054923	124055252	INS	22	329
chr2	124074413	124074470	DEL	28	57
chr2	124159711	124159781	DEL	12	70
chr2	124442626	124442740	INS	15	114
chr2	124507482	124507513	DEL	12	31
chr2	124951951	124951983	DEL	27	32
chr2	125051757	125052914	DEL	14	1157
chr2	125051759	125053242	DUP	15	1483
chr2	125052915	125053241	INV	14	326
chr2	126009322	126009395	INS	29	73
chr2	126370734	126371089	INS	16	355
chr2	126404307	126404342	DEL	14	35
chr2	126408234	126408287	DEL	26	53
chr2	126492236	126492430	INS	24	194
chr2	126641642	126641961	INS	17	319
chr2	126828977	126829069	INS	17	92
chr2	126870418	126870511	INS	34	93
chr2	127338524	127338810	DEL	22	286
chr2	127393298	127393332	INS	17	34
chr2	127674758	127677274	DEL	34	2516
chr2	127877037	127877166	DEL	20	129
chr2	127950333	127950670	INS	21	337
chr2	128737078	128737167	DEL	23	89
chr2	129176035	129176293	DEL	14	258
chr2	129550318	129550360	DEL	11	42
chr2	129638421	129646205	DEL	16	7784
chr2	130067281	130067315	INS	16	34
chr2	130443481	130444908	INS	32	1427
chr2	130590609	130590673	INS	11	64
chr2	130761183	130761217	DEL	12	34
chr2	131887315	131887428	INS	13	113
chr2	132523475	132523750	INS	15	275
chr2	132528780	132528999	INS	16	219
chr2	132795851	132795892	INS	17	41
chr2	133024357	133024499	INS	15	142
chr2	133027804	133028687	DUP	20	883
chr2	133050244	133050277	DEL	12	33
chr2	133060151	133060216	INS	45	65
chr2	133151423	133151692	INS	15	269
chr2	133155862	133159563	INS	23	3701
chr2	134489004	134489030	INS	25	26
chr2	134544291	134544623	DEL	22	332
chr2	134546304	134546382	DEL	22	78
chr2	134682640	134682736	INS	18	96
chr2	134767354	134767454	DEL	32	100
chr2	134888240	134888357	DEL	23	117
chr2	135217018	135217065	INS	37	47
chr2	135676091	135676120	INS	43	29
chr2	137056671	137056767	INS	36	96
chr2	137156457	137156860	INS	21	403
chr2	137156564	137157547	INS	30	983
chr2	137443859	137443918	DEL	52	59
chr2	137647945	137647978	DEL	11	33
chr2	137690678	137690711	DEL	44	33
chr2	137968923	137968958	INS	17	35
chr2	138176945	138177065	INS	14	120
chr2	138245302	138245646	DEL	32	344
chr2	138259796	138260101	INS	33	305
chr2	138490115	138490486	DEL	27	371
chr2	138736209	138736270	INS	42	61
chr2	139008590	139009344	DUP	11	754
chr2	139380787	139381097	INS	17	310
chr2	139942348	139942398	DEL	33	50
chr2	139987587	139987646	DEL	27	59
chr2	140121159	140121203	DEL	26	44
chr2	140957558	140957603	DEL	33	45
chr2	141239713	141239756	DEL	16	43
chr2	141290504	141290571	INS	18	67
chr2	141301726	141301792	DEL	17	66
chr2	141707454	141707542	DEL	25	88
chr2	141804617	141804649	INS	15	32
chr2	142274832	142274869	INS	11	37
chr2	142311783	142311817	DEL	14	34
chr2	142325301	142329046	DEL	17	3745
chr2	142351003	142351328	DEL	35	325
chr2	142449038	142449076	INS	26	38
chr2	143012817	143012848	DEL	14	31
chr2	143891680	143891719	DEL	21	39
chr2	144300280	144300315	DEL	14	35
chr2	144679490	144679589	DEL	22	99
chr2	144679821	144679869	DEL	20	48
chr2	145293456	145293518	DEL	15	62
chr2	145704957	145705022	INS	30	65
chr2	146111717	146111755	INS	39	38
chr2	146140834	146140871	INS	36	37
chr2	146813553	146813605	INS	22	52
chr2	147009657	147009703	DEL	24	46
chr2	147020926	147022468	INS	27	1542
chr2	147491634	147491662	INS	15	28
chr2	147856200	147856248	INS	21	48
chr2	149563191	149563230	DEL	22	39
chr2	150764264	150764589	INS	87	325
chr2	151399002	151399068	DEL	25	66
chr2	151926107	151926419	INS	39	312
chr2	152041205	152041493	DEL	30	288
chr2	152732480	152732533	INS	24	53
chr2	152772500	152772544	DEL	45	44
chr2	153102284	153102405	INS	35	121
chr2	153248280	153248609	INS	60	329
chr2	154160680	154161006	INS	11	326
chr2	154752595	154752918	INS	44	323
chr2	154895771	154899179	DEL	31	3408
chr2	154990055	154990086	DEL	21	31
chr2	155155074	155155286	INS	31	212
chr2	155433663	155433705	DEL	40	42
chr2	155891188	155891501	DEL	14	313
chr2	155979386	155979444	INS	17	58
chr2	156580423	156580462	DEL	29	39
chr2	156656757	156656859	DEL	22	102
chr2	156833709	156835505	DEL	16	1796
chr2	157077122	157077345	DEL	41	223
chr2	157225171	157225231	INS	29	60
chr2	157225642	157225691	INS	29	49
chr2	157307946	157308118	DEL	27	172
chr2	157347468	157347515	DEL	16	47
chr2	158510372	158510683	INS	36	311
chr2	158773839	158774030	DUP	15	191
chr2	159282633	159282952	INS	11	319
chr2	159622272	159623083	DEL	25	811
chr2	159683010	159683050	INS	17	40
chr2	159959222	159961482	DEL	33	2260
chr2	160104391	160104514	INS	15	123
chr2	160107630	160107793	INS	10	163
chr2	160159007	160159340	INS	17	333
chr2	160181552	160181598	DEL	37	46
chr2	160976849	160977244	DEL	11	395
chr2	161155069	161155121	DEL	39	52
chr2	161575516	161575548	DEL	23	32
chr2	161877937	161877989	DEL	23	52
chr2	162083396	162083460	INS	51	64
chr2	163609412	163609577	INS	27	165
chr2	163666415	163666729	DEL	11	314
chr2	164655732	164655849	INS	18	117
chr2	164921237	164921306	INS	16	69
chr2	165101674	165101711	INS	37	37
chr2	165675183	165675217	INS	16	34
chr2	165894036	165894114	INS	21	78
chr2	166377275	166377306	DEL	19	31
chr2	166601416	166601496	INS	18	80
chr2	166623171	166623297	INS	14	126
chr2	166771208	166771249	INS	46	41
chr2	166783589	166783634	DEL	19	45
chr2	166787241	166787321	INS	19	80
chr2	166803682	166803726	INS	21	44
chr2	166905651	166905717	DEL	17	66
chr2	167399986	167400020	INS	17	34
chr2	167546016	167547090	DEL	37	1074
chr2	167550225	167550301	DEL	29	76
chr2	169081780	169081855	DEL	23	75
chr2	169144328	169144609	INS	26	281
chr2	169403995	169404056	DEL	26	61
chr2	169408869	169408901	DEL	20	32
chr2	169416240	169416280	INS	26	40
chr2	169488061	169488124	INS	43	63
chr2	169831571	169832073	DUP	17	502
chr2	169832011	169832286	INS	13	275
chr2	170184744	170184787	DEL	15	43
chr2	170353300	170353484	INS	41	184
chr2	170606477	170606774	INS	20	297
chr2	171006129	171006207	DEL	27	78
chr2	171006656	171006705	DEL	28	49
chr2	171183962	171184005	DEL	26	43
chr2	171684578	171684617	DEL	11	39
chr2	172220312	172220350	INS	14	38
chr2	172414954	172415107	INS	20	153
chr2	172627693	172627750	INS	22	57
chr2	172664712	172664822	DEL	21	110
chr2	172759313	172759416	INS	23	103
chr2	173148039	173148096	DEL	21	57
chr2	173179996	173186116	DEL	18	6120
chr2	173316732	173317048	INS	10	316
chr2	173349168	173349215	INS	14	47
chr2	173509643	173509679	DEL	17	36
chr2	174125227	174125532	INS	19	305
chr2	174198592	174198910	DEL	14	318
chr2	174502933	174502966	INS	12	33
chr2	174728864	174729186	INS	19	322
chr2	174952230	174954683	INS	32	2453
chr2	175319516	175319566	INS	23	50
chr2	175735945	175736263	INS	33	318
chr2	175735946	175736254	INS	30	308
chr2	177238261	177238301	INS	19	40
chr2	177403066	177403102	DEL	22	36
chr2	177521226	177521267	DEL	17	41
chr2	178315703	178315757	INS	47	54
chr2	178318726	178319063	INS	16	337
chr2	178440979	178441041	DEL	22	62
chr2	178524775	178524814	DEL	26	39
chr2	178543831	178544151	INS	47	320
chr2	178547640	178547688	DEL	27	48
chr2	178677759	178677816	INS	11	57
chr2	178811496	178811572	INS	21	76
chr2	178811795	178811925	DEL	12	130
chr2	178909113	178909173	INS	28	60
chr2	180184341	180184391	DEL	37	50
chr2	181565714	181565748	INS	29	34
chr2	181565949	181566006	INS	25	57
chr2	181738260	181738315	INS	29	55
chr2	181886282	181887705	INS	23	1423
chr2	182153336	182153463	DEL	26	127
chr2	182856915	182857598	DEL	51	683
chr2	183315822	183316133	DEL	14	311
chr2	184039434	184039467	INS	18	33
chr2	184249976	184250319	DEL	37	343
chr2	184377700	184377754	DEL	17	54
chr2	184414442	184414477	DEL	15	35
chr2	184415900	184416008	INS	17	108
chr2	184958242	184958278	DEL	50	36
chr2	185125615	185125940	INS	20	325
chr2	185232476	185232523	DEL	27	47
chr2	185312958	185313062	INS	19	104
chr2	185338420	185338518	INS	28	98
chr2	185746073	185746110	DEL	22	37
chr2	185761574	185761879	INS	41	305
chr2	186497157	186497188	INS	17	31
chr2	186762739	186762772	DEL	10	33
chr2	186791768	186863724	DUP	16	71956
chr2	186943518	186943561	INS	18	43
chr2	187018666	187018814	INS	30	148
chr2	187143201	187143266	INS	29	65
chr2	187470483	187470692	INS	38	209
chr2	188025937	188025973	INS	11	36
chr2	188054814	188054854	INS	45	40
chr2	188122994	188123082	DEL	14	88
chr2	189119619	189120924	DEL	11	1305
chr2	189163915	189163964	DEL	31	49
chr2	189653996	189654053	DEL	33	57
chr2	189845085	189845160	DEL	19	75
chr2	189861738	189861782	DEL	30	44
chr2	189869035	189869070	DEL	14	35
chr2	191002633	191002695	INS	58	62
chr2	191295550	191295650	INS	29	100
chr2	191675535	191675574	DEL	30	39
chr2	191918870	191918958	DEL	33	88
chr2	191943964	191943995	INS	30	31
chr2	192006156	192006204	DEL	54	48
chr2	192606786	192606907	INS	22	121
chr2	192607400	192607448	INS	36	48
chr2	192995834	192996170	INS	35	336
chr2	193126257	193126295	INS	20	38
chr2	194259471	194259507	DEL	19	36
chr2	194275683	194275882	INS	17	199
chr2	194288888	194288925	DEL	12	37
chr2	194545044	194548197	INS	24	3153
chr2	194810949	194813521	DEL	11	2572
chr2	194913402	194913500	INS	11	98
chr2	194914424	194914538	DEL	24	114
chr2	195196979	195197037	INS	24	58
chr2	195218672	195218748	INS	18	76
chr2	195477633	195477740	DEL	24	107
chr2	195779911	195779991	INS	19	80
chr2	196017585	196017911	INS	19	326
chr2	196073124	196073456	INS	23	332
chr2	196489944	196490100	INS	13	156
chr2	196953630	196953672	INS	35	42
chr2	197586091	197586144	INS	53	53
chr2	198560949	198560997	DEL	26	48
chr2	198787440	198787573	INS	28	133
chr2	199069270	199069320	INS	13	50
chr2	199485378	199485418	DEL	17	40
chr2	199504891	199504931	DEL	18	40
chr2	199713529	199713593	INS	12	64
chr2	199713729	199713825	INS	20	96
chr2	201071868	201072001	DEL	13	133
chr2	201333073	201333108	INS	28	35
chr2	201442885	201442921	INS	20	36
chr2	203059306	203059348	INS	28	42
chr2	203233314	203233361	INS	14	47
chr2	203712419	203712463	INS	13	44
chr2	203899048	203904283	DEL	26	5235
chr2	204116508	204116622	INS	30	114
chr2	205513429	205513494	INS	35	65
chr2	205901048	205901086	INS	38	38
chr2	205901455	205901496	INS	35	41
chr2	206241119	206241164	DEL	11	45
chr2	207090461	207095122	INS	11	4661
chr2	207265394	207265444	DEL	13	50
chr2	207322951	207323023	INS	26	72
chr2	207782189	207782227	INS	16	38
chr2	207800510	207800553	INS	33	43
chr2	208243143	208243177	DEL	37	34
chr2	208340928	208340980	DEL	31	52
chr2	208472413	208472739	INS	28	326
chr2	208474480	208476780	DEL	38	2300
chr2	208510115	208510156	DEL	20	41
chr2	208658441	208658768	INS	16	327
chr2	209008232	209008273	DEL	16	41
chr2	209041637	209041796	INS	26	159
chr2	209943195	209949102	DEL	56	5907
chr2	210458466	210458511	DEL	17	45
chr2	211362604	211362663	INS	27	59
chr2	211377696	211377759	DEL	33	63
chr2	211923675	211923783	DEL	31	108
chr2	212161550	212161615	DEL	19	65
chr2	212879767	212879800	DEL	14	33
chr2	213056204	213056241	INS	29	37
chr2	213056718	213056759	INS	22	41
chr2	213168132	213168456	INS	35	324
chr2	213195788	213195820	INS	13	32
chr2	213413810	213413855	DEL	21	45
chr2	213413719	213413879	INS	20	160
chr2	213481334	213481367	DEL	28	33
chr2	213520394	213520727	INS	37	333
chr2	213530427	213530563	DEL	25	136
chr2	213663633	213663747	INS	13	114
chr2	214283782	214283816	INS	16	34
chr2	214698180	214698460	INS	10	280
chr2	215034919	215034974	DEL	13	55
chr2	215201640	215201972	INS	42	332
chr2	215363417	215363450	DEL	11	33
chr2	215700131	215700546	INS	31	415
chr2	215700100	215700545	INS	13	445
chr2	215728763	215730831	DEL	33	2068
chr2	216064738	216064767	INS	34	29
chr2	216083026	216083348	INS	15	322
chr2	216162288	216162320	DEL	14	32
chr2	216784556	216784698	INS	13	142
chr2	218206881	218206923	INS	14	42
chr2	218240109	218240140	DEL	30	31
chr2	218513397	218513431	INS	41	34
chr2	218932865	218932898	INS	18	33
chr2	219280643	219280682	DEL	15	39
chr2	219422416	219422844	INS	32	428
chr2	219711531	219713373	INS	21	1842
chr2	219931789	219932073	DEL	24	284
chr2	220321615	220321683	DEL	31	68
chr2	220801900	220802214	INS	20	314
chr2	220985966	220986023	DEL	31	57
chr2	221263105	221263141	DEL	28	36
chr2	221278233	221284248	INS	11	6015
chr2	221688392	221688472	DEL	33	80
chr2	221818363	221818400	INS	14	37
chr2	221818687	221818747	DEL	15	60
chr2	222046298	222046345	DEL	21	47
chr2	222068409	222077309	DEL	25	8900
chr2	222231072	222232179	DEL	20	1107
chr2	222231954	222232018	DEL	15	64
chr2	222376196	222376234	INS	17	38
chr2	222980952	222981024	INS	12	72
chr2	223074415	223074448	DEL	48	33
chr2	223421408	223421562	INS	21	154
chr2	223635042	223635076	DEL	27	34
chr2	223663591	223663825	DEL	27	234
chr2	223882878	223883185	INS	16	307
chr2	224031281	224031317	DEL	19	36
chr2	224039700	224039896	INS	21	196
chr2	224588002	224588111	INS	31	109
chr2	225118695	225118728	DEL	12	33
chr2	225292950	225293853	DEL	11	903
chr2	225292951	225293082	INV	18	131
chr2	225292981	225293952	INV	18	971
chr2	225881267	225881340	DEL	21	73
chr2	226753681	226754003	INS	26	322
chr2	227017572	227017821	DEL	35	249
chr2	227580168	227580582	DUP	11	414
chr2	228058686	228058742	DEL	16	56
chr2	228058770	228058904	INS	17	134
chr2	228067548	228068216	INS	18	668
chr2	228241099	228258375	DUP	15	17276
chr2	228463687	228463722	DEL	14	35
chr2	228642474	228642558	DEL	24	84
chr2	228686914	228686945	DEL	10	31
chr2	228957161	228957209	DEL	28	48
chr2	229949562	229949655	DEL	13	93
chr2	230341559	230347596	INS	46	6037
chr2	230607902	230607951	DEL	34	49
chr2	230608258	230608348	INS	32	90
chr2	231301600	231301661	INS	37	61
chr2	231375188	231375228	DEL	27	40
chr2	231378770	231378888	INS	25	118
chr2	231844718	231844856	DEL	14	138
chr2	232202181	232202354	DEL	16	173
chr2	232217707	232219695	INS	12	1988
chr2	232279814	232280110	INS	19	296
chr2	232423011	232423340	INS	10	329
chr2	233197867	233197972	DEL	13	105
chr2	233448089	233448133	INS	14	44
chr2	233700979	233701020	DEL	16	41
chr2	233765107	233765359	INS	10	252
chr2	233857888	233858001	INS	16	113
chr2	233920629	233920665	DEL	26	36
chr2	233930288	233930352	DEL	24	64
chr2	234003741	234053742	DEL	18	50001
chr2	234122013	234123266	DUP	11	1253
chr2	234123737	234123863	DEL	17	126
chr2	234140298	234141556	DEL	10	1258
chr2	234305659	234306117	DEL	10	458
chr2	234372207	234372364	INS	16	157
chr2	234570281	234570326	INS	13	45
chr2	235108723	235108816	INS	16	93
chr2	235348160	235348204	INS	24	44
chr2	235712216	235712269	INS	12	53
chr2	235807810	235807857	DEL	22	47
chr2	235810558	235810632	DEL	19	74
chr2	236010471	236010517	INS	28	46
chr2	236010926	236011112	DEL	28	186
chr2	236094673	236095003	DEL	11	330
chr2	236481618	236481985	INS	11	367
chr2	236673299	236673656	DUP	19	357
chr2	236908307	236908355	INS	24	48
chr2	237288091	237288180	INS	22	89
chr2	237819031	237819084	DEL	40	53
chr2	238506764	238506882	DEL	26	118
chr2	238540800	238540844	INS	29	44
chr2	238556334	238556394	DEL	16	60
chr2	238563746	238567829	INS	30	4083
chr2	238962629	238962718	DEL	36	89
chr2	239140357	239140410	INS	19	53
chr2	239178119	239178161	DEL	21	42
chr2	239194414	239194459	INS	15	45
chr2	239204842	239205042	INS	33	200
chr2	239221472	239221511	INS	14	39
chr2	239359683	239359715	DEL	27	32
chr2	239484592	239484650	INS	31	58
chr2	239536543	239536575	INS	21	32
chr2	239675690	239676111	DUP	31	421
chr2	239692095	239692301	INS	37	206
chr2	239789161	239789731	DEL	11	570
chr2	239902397	239902569	DEL	23	172
chr2	239942800	239942843	DEL	11	43
chr2	239957770	239957810	DEL	14	40
chr2	239990536	239991125	DEL	11	589
chr2	240007939	240008066	DEL	21	127
chr2	240041656	240041726	DEL	11	70
chr2	240072291	240072347	INS	24	56
chr2	240153305	240153516	DEL	32	211
chr2	240641559	240641731	INS	15	172
chr2	240659090	240659482	DUP	21	392
chr2	240737725	240737798	INS	21	73
chr2	240738116	240738198	INS	22	82
chr2	240838323	240838841	DEL	40	518
chr2	241012418	241012553	INS	12	135
chr2	241047623	241048138	DEL	15	515
chr2	241047705	241047762	INS	31	57
chr2	241050232	241050275	DEL	11	43
chr2	241120950	241121002	DEL	23	52
chr2	241286268	241286304	DEL	22	36
chr2	241324825	241324898	DEL	10	73
chr2	241350436	241350474	INS	12	38
chr2	241387819	241387883	INS	17	64
chr2	241411663	241411733	INS	20	70
chr2	241847204	241847944	DEL	20	740
chr2	241955144	241955300	INS	27	156
chr2	241975486	241975544	INS	22	58
chr2	241992217	241992321	INS	25	104
chr2	242145725	242146538	DEL	12	813
chr2	242157459	242157747	INS	15	288
chr2	242305536	242305592	INS	36	56
chr2	242634318	242635006	INS	22	688
chr2	242699771	242699812	INS	13	41
chr2	242714030	242714073	INS	12	43
chr2	242744741	242747774	DEL	10	3033
chr2	242744745	242746658	DEL	10	1913
chr2	242761234	242761467	DEL	26	233
chr2	242790272	242790570	DUP	10	298
chr2	242838639	242839027	DUP	19	388
chr2	242888205	242888308	INS	12	103
chr2	242906044	242906975	INV	15	931
chr2	242911135	242911303	INS	18	168
chr2	242925324	242925373	INS	19	49
chr2	242929527	242930103	INS	16	576
chr2	242929424	242929676	DUP	10	252
chr2	242948650	242952313	DEL	23	3663
chr2	242960201	242960241	DEL	20	40
chr2	242961320	242961355	INS	32	35
chr2	242961945	242962019	DEL	13	74
chr2	242988947	242989364	DEL	18	417
chr2	242989004	242989232	INS	24	228
chr2	243024672	243025518	DEL	10	846
chr2	243030613	243030669	INS	21	56
chr3	1060809	1060854	INS	29	45
chr3	1679953	1680856	DUP	26	903
chr3	1749134	1749168	DEL	12	34
chr3	1805856	1806107	DEL	15	251
chr3	2125806	2125998	INS	13	192
chr3	2305515	2312434	DEL	28	6919
chr3	2305515	2318757	INS	10	13242
chr3	2305530	2312775	DUP	28	7245
chr3	2382369	2382430	INS	36	61
chr3	2633036	2633357	DEL	28	321
chr3	2923385	2923429	DEL	30	44
chr3	3232243	3232462	DUP	21	219
chr3	3232462	3233797	INS	33	1335
chr3	5089317	5089351	INS	10	34
chr3	5275813	5275980	DEL	15	167
chr3	5353379	5353402	INS	32	23
chr3	5495352	5495431	INS	34	79
chr3	5582845	5582922	INS	25	77
chr3	6430390	6430485	INS	21	95
chr3	6620523	6620706	DEL	21	183
chr3	6650160	6654631	DEL	44	4471
chr3	6679963	6680290	INS	25	327
chr3	6741390	6741468	DEL	13	78
chr3	7333186	7333217	DEL	20	31
chr3	7347029	7347327	DEL	18	298
chr3	7970280	7970347	INS	28	67
chr3	8052015	8052077	INS	34	62
chr3	8453395	8453697	DEL	13	302
chr3	8720297	8720453	DEL	20	156
chr3	8721001	8721082	DEL	20	81
chr3	8814822	8814894	INS	25	72
chr3	8847411	8847443	INS	21	32
chr3	9572431	9572758	INS	15	327
chr3	9577251	9577579	INS	16	328
chr3	9982414	9982538	INS	14	124
chr3	11186078	11186160	DUP	10	82
chr3	11208942	11208975	DEL	13	33
chr3	11614708	11614796	DEL	12	88
chr3	12351957	12352267	DEL	36	310
chr3	12489877	12489917	DEL	12	40
chr3	12696230	12699055	INS	15	2825
chr3	12968922	12968971	DEL	21	49
chr3	13491529	13491664	INS	24	135
chr3	13681182	13682272	DEL	26	1090
chr3	14329092	14329149	INS	21	57
chr3	15314039	15314200	DEL	18	161
chr3	15634047	15634214	DEL	27	167
chr3	16239409	16241210	DEL	31	1801
chr3	16631771	16631811	INS	31	40
chr3	18638209	18638337	INS	27	128
chr3	18935770	18935803	INS	11	33
chr3	19915813	19915997	DEL	26	184
chr3	20310994	20317223	DEL	29	6229
chr3	20896954	20897003	DEL	27	49
chr3	21337426	21337458	INS	15	32
chr3	21723704	21725966	DEL	54	2262
chr3	22582664	22582699	DEL	29	35
chr3	23764073	23764403	DEL	20	330
chr3	24706345	24706383	DEL	25	38
chr3	25802351	25802390	DEL	18	39
chr3	26123848	26123976	DEL	30	128
chr3	26450969	26452298	DEL	22	1329
chr3	26993504	26993592	INS	26	88
chr3	28396318	28407016	DUP	11	10698
chr3	28396319	28397119	INV	11	800
chr3	28397120	28407825	DEL	11	10705
chr3	28906843	28906916	INS	12	73
chr3	29971603	29971633	INS	31	30
chr3	30129090	30129132	INS	13	42
chr3	31041514	31041566	INS	25	52
chr3	31878812	31878853	DEL	29	41
chr3	32102051	32107883	DEL	42	5832
chr3	32369949	32369980	DEL	17	31
chr3	34292228	34292279	DEL	39	51
chr3	34746083	34746155	DEL	12	72
chr3	34892120	34892180	INS	29	60
chr3	36022225	36022268	DEL	15	43
chr3	36341888	36341991	INS	21	103
chr3	36839160	36839463	INS	21	303
chr3	38626082	38632257	INS	25	6175
chr3	39510878	39510931	INS	31	53
chr3	39715448	39715479	INS	15	31
chr3	40125854	40126375	INS	15	521
chr3	40485112	40485156	INS	16	44
chr3	40938059	40938408	INS	20	349
chr3	41643750	41643783	DEL	17	33
chr3	42072183	42072217	DEL	12	34
chr3	42135146	42135186	INS	12	40
chr3	42898414	42898746	INS	17	332
chr3	43568440	43568474	INS	16	34
chr3	45247422	45247464	DEL	25	42
chr3	45542657	45542971	INS	38	314
chr3	45609904	45610311	DEL	18	407
chr3	46224023	46224109	DEL	17	86
chr3	46473031	46473075	INS	21	44
chr3	46536278	46536550	INS	25	272
chr3	46550806	46550983	INS	25	177
chr3	46782544	46782601	DEL	23	57
chr3	47472761	47475424	INS	19	2663
chr3	47490669	47493442	DEL	20	2773
chr3	49441528	49442181	INS	17	653
chr3	49494285	49494614	DEL	20	329
chr3	49517963	49518430	DEL	21	467
chr3	49951088	49951411	INS	16	323
chr3	50122383	50122557	INS	28	174
chr3	50518331	50518501	INS	24	170
chr3	50702327	50702365	INS	11	38
chr3	50879169	50879500	INS	29	331
chr3	51053180	51053262	INS	19	82
chr3	51287074	51287147	INS	17	73
chr3	51772919	51772982	INS	22	63
chr3	51895313	51895357	DEL	29	44
chr3	52815213	52815251	DEL	15	38
chr3	53245227	53245259	DEL	22	32
chr3	53269956	53270026	INS	30	70
chr3	53325245	53325293	INS	29	48
chr3	54059966	54059997	DEL	10	31
chr3	54299659	54299694	INS	13	35
chr3	54553131	54553169	INS	31	38
chr3	54770072	54770116	DEL	10	44
chr3	54843338	54843377	INS	13	39
chr3	55067755	55067819	INS	16	64
chr3	55444816	55444854	INS	21	38
chr3	55617508	55617545	INS	21	37
chr3	55694177	55694498	DUP	38	321
chr3	55898153	55898198	DEL	18	45
chr3	56517803	56517857	INS	21	54
chr3	56549041	56549117	INS	20	76
chr3	56590791	56590822	DEL	20	31
chr3	56618298	56618337	INS	30	39
chr3	56957056	56957089	DEL	26	33
chr3	57036496	57036560	INS	21	64
chr3	57630488	57630542	INS	18	54
chr3	57733301	57733354	DEL	24	53
chr3	57733641	57733819	DEL	25	178
chr3	58523003	58523038	DEL	24	35
chr3	59656363	59656399	DEL	21	36
chr3	59750601	59750636	DEL	15	35
chr3	59777754	59777786	DEL	11	32
chr3	59894570	59894701	INS	25	131
chr3	59972232	59972435	INS	14	203
chr3	60266724	60266760	INS	12	36
chr3	60648886	60648928	INS	12	42
chr3	60845937	60846165	INS	27	228
chr3	60846850	60847330	INS	36	480
chr3	61657676	61657718	INS	12	42
chr3	61666416	61666686	DEL	20	270
chr3	61778346	61778379	DEL	14	33
chr3	63581398	63581472	DEL	29	74
chr3	64885382	64885525	INS	27	143
chr3	65294199	65294240	DEL	18	41
chr3	65595660	65595752	INS	22	92
chr3	66059929	66060817	DUP	26	888
chr3	66726504	66726563	INS	26	59
chr3	66763253	66763310	DEL	23	57
chr3	66763793	66763979	INS	23	186
chr3	66775619	66775697	INS	17	78
chr3	66776738	66776785	DEL	12	47
chr3	66924618	66924788	DEL	10	170
chr3	66965919	66965985	INS	37	66
chr3	66992127	66992148	INS	17	21
chr3	67493708	67496812	DEL	40	3104
chr3	68009568	68010853	INS	28	1285
chr3	68634773	68640256	DEL	41	5483
chr3	68739690	68747858	DEL	50	8168
chr3	68870477	68870766	DEL	32	289
chr3	68890207	68890500	DEL	24	293
chr3	69352329	69352364	INS	21	35
chr3	69416687	69416734	DEL	13	47
chr3	69569260	69569326	DEL	29	66
chr3	70260487	70260553	DEL	22	66
chr3	71025175	71025207	DEL	24	32
chr3	72123525	72123622	DEL	15	97
chr3	72386652	72386853	DUP	11	201
chr3	72386661	72387773	INS	19	1112
chr3	72551428	72551535	DEL	16	107
chr3	74080717	74080748	INS	16	31
chr3	74708958	74709053	DEL	35	95
chr3	74930290	74930345	INS	16	55
chr3	75338890	75339115	INS	20	225
chr3	75449696	75449731	DEL	17	35
chr3	75604606	75604654	DEL	16	48
chr3	76014610	76014738	DUP	35	128
chr3	76063052	76063178	INS	36	126
chr3	76063625	76063686	INS	33	61
chr3	76123222	76123329	INS	18	107
chr3	76252746	76252811	INS	29	65
chr3	76671376	76671427	INS	12	51
chr3	76747252	76747304	INS	28	52
chr3	76785437	76785475	INS	16	38
chr3	77157333	77157378	DEL	27	45
chr3	77213916	77213967	INS	44	51
chr3	77339547	77340016	DEL	34	469
chr3	77343496	77343531	INS	34	35
chr3	77371906	77372243	DUP	21	337
chr3	77372084	77373334	INS	16	1250
chr3	78422327	78422404	DEL	31	77
chr3	78632259	78632706	INS	12	447
chr3	78760478	78760514	DEL	15	36
chr3	78767986	78768033	INS	20	47
chr3	79809899	79809968	DEL	26	69
chr3	80062867	80065279	INV	11	2412
chr3	80064469	80065106	INV	18	637
chr3	80964882	80965191	INS	31	309
chr3	80967289	80967332	INS	14	43
chr3	81596084	81599626	DEL	38	3542
chr3	81748146	81748191	DEL	43	45
chr3	81786457	81786503	DEL	17	46
chr3	82514185	82514306	DEL	24	121
chr3	82634000	82634140	DEL	24	140
chr3	82965500	82965584	INS	21	84
chr3	83102384	83102441	INS	32	57
chr3	83557951	83557982	INS	20	31
chr3	83742702	83742748	INS	25	46
chr3	83756663	83756912	INS	44	249
chr3	84013727	84013784	DEL	26	57
chr3	84220317	84220355	INS	24	38
chr3	84433396	84439045	INS	23	5649
chr3	84566416	84566455	DEL	27	39
chr3	84666348	84666381	DEL	11	33
chr3	84673690	84673722	INS	14	32
chr3	84958112	84958187	DEL	25	75
chr3	85408789	85408829	INS	22	40
chr3	85576568	85582655	INS	33	6087
chr3	85597371	85598304	INS	43	933
chr3	86494535	86494593	INS	44	58
chr3	86908690	86910221	DUP	18	1531
chr3	86908689	86910219	DUP	14	1530
chr3	86909468	86910339	INS	13	871
chr3	87335592	87335638	INS	24	46
chr3	88353472	88353503	DEL	11	31
chr3	88915039	88915073	DEL	19	34
chr3	89061661	89061694	INS	32	33
chr3	90407508	90407671	INS	15	163
chr3	95084758	95084800	INS	17	42
chr3	95116206	95116536	DEL	21	330
chr3	95166841	95166890	DEL	49	49
chr3	95386737	95386807	DEL	24	70
chr3	95465768	95468116	DEL	10	2348
chr3	95503214	95503419	INS	31	205
chr3	95544395	95546909	INS	37	2514
chr3	95723565	95723734	INS	44	169
chr3	95724206	95724314	INS	47	108
chr3	95890005	95890058	INS	47	53
chr3	95958695	95958729	DEL	31	34
chr3	96804779	96804812	INS	22	33
chr3	97759824	97759848	INS	38	24
chr3	97793197	97793268	INS	35	71
chr3	98118064	98118143	INS	12	79
chr3	98327274	98327325	INS	40	51
chr3	98407541	98408369	DUP	13	828
chr3	98410705	98414783	DEL	26	4078
chr3	98555502	98555674	INS	23	172
chr3	98555881	98555924	DEL	27	43
chr3	98555892	98556303	DEL	19	411
chr3	98556702	98556751	DEL	22	49
chr3	98589579	98589621	INS	19	42
chr3	98899061	98902389	DEL	48	3328
chr3	98982420	98982513	DEL	53	93
chr3	99037452	99037764	DEL	46	312
chr3	99514305	99525674	DUP	16	11369
chr3	99605101	99605151	DEL	69	50
chr3	99628782	99629629	DEL	33	847
chr3	99785361	99785667	DEL	31	306
chr3	100150834	100150866	DEL	19	32
chr3	100170623	100170679	INS	10	56
chr3	100177265	100177575	INS	18	310
chr3	100306762	100307068	DEL	27	306
chr3	100410556	100410880	INS	52	324
chr3	100521629	100522507	DEL	27	878
chr3	100737261	100737346	INS	20	85
chr3	100904137	100904174	DEL	35	37
chr3	100945086	100945124	DEL	51	38
chr3	101158454	101158690	DEL	17	236
chr3	101188380	101188703	DEL	13	323
chr3	101210180	101210314	DEL	13	134
chr3	101482735	101482775	DEL	29	40
chr3	101817047	101817078	INS	20	31
chr3	101859019	101859076	INS	14	57
chr3	101963165	101963208	INS	11	43
chr3	102283785	102284123	DEL	47	338
chr3	102527309	102527638	DUP	15	329
chr3	102810363	102810677	DEL	38	314
chr3	102812966	102813001	DEL	21	35
chr3	102856810	102856868	INS	17	58
chr3	102983857	102983947	INS	37	90
chr3	103120898	103124988	INS	22	4090
chr3	103290694	103290743	INS	15	49
chr3	103301612	103301656	INS	16	44
chr3	103431683	103431770	DEL	36	87
chr3	103476218	103476250	DEL	14	32
chr3	103547920	103548239	DEL	56	319
chr3	104645421	104645592	DEL	39	171
chr3	105087073	105087129	INS	19	56
chr3	105327164	105327220	INS	37	56
chr3	105915155	105915192	INS	12	37
chr3	106230183	106230220	INS	29	37
chr3	106352618	106352994	DUP	23	376
chr3	106377810	106377869	INS	16	59
chr3	106589839	106589902	INS	22	63
chr3	106735977	106736231	DEL	34	254
chr3	107125098	107125141	DEL	47	43
chr3	107240230	107240263	INS	29	33
chr3	107494752	107494818	DEL	12	66
chr3	108226088	108226124	DEL	46	36
chr3	108478287	108478397	DEL	43	110
chr3	108591575	108591603	INS	21	28
chr3	109248174	109248252	INS	42	78
chr3	109508817	109508862	DEL	22	45
chr3	109580664	109580791	DEL	10	127
chr3	110287769	110287878	INS	18	109
chr3	110413394	110413679	INS	18	285
chr3	110465935	110465968	INS	22	33
chr3	110516602	110516642	DEL	38	40
chr3	110677340	110677387	DEL	29	47
chr3	111226375	111226704	INS	37	329
chr3	111499110	111499156	INS	16	46
chr3	112453505	112453804	INS	49	299
chr3	112765342	112765389	DEL	17	47
chr3	112856277	112856313	INS	16	36
chr3	112955126	112955339	INS	20	213
chr3	113177009	113177049	DEL	44	40
chr3	113199769	113199806	INS	16	37
chr3	113630562	113630592	INS	42	30
chr3	113940981	113941017	INS	17	36
chr3	115507089	115507338	INS	22	249
chr3	115579923	115579985	DEL	36	62
chr3	115588124	115588164	INS	20	40
chr3	116544698	116544721	INS	36	23
chr3	116732934	116732970	INS	23	36
chr3	116769659	116769707	DEL	37	48
chr3	116827698	116827733	DEL	12	35
chr3	117048407	117048483	INS	26	76
chr3	117629228	117629447	DEL	15	219
chr3	118172078	118172401	INS	29	323
chr3	118281604	118281824	DEL	43	220
chr3	118284781	118284834	INS	14	53
chr3	118437212	118437263	DEL	18	51
chr3	119556255	119858481	DEL	28	302226
chr3	119893985	119894445	DEL	43	460
chr3	119941867	119942008	INS	28	141
chr3	120318983	120319284	INS	29	301
chr3	121273805	121273923	DEL	29	118
chr3	121505014	121505513	INS	33	499
chr3	121526064	121526105	INS	36	41
chr3	121821718	121821782	DEL	19	64
chr3	121822003	121822034	DEL	15	31
chr3	121883542	121883891	DEL	37	349
chr3	121920495	121920540	DEL	25	45
chr3	121971259	121971310	INS	23	51
chr3	122015781	122015820	DEL	23	39
chr3	122138451	122138777	DEL	19	326
chr3	122445747	122446073	INS	15	326
chr3	122466589	122466764	INS	22	175
chr3	122799750	122800081	INS	15	331
chr3	122870687	122871021	DUP	11	334
chr3	123066889	123066938	INS	32	49
chr3	123114872	123115002	INS	16	130
chr3	123197535	123197824	DEL	25	289
chr3	124155545	124155617	INS	26	72
chr3	124347008	124347137	DEL	25	129
chr3	124468966	124469015	DEL	16	49
chr3	124469235	124469285	DEL	15	50
chr3	124469607	124469648	DEL	16	41
chr3	124746871	124746947	DEL	33	76
chr3	124753039	124753087	INS	39	48
chr3	124808631	124811353	INS	42	2722
chr3	124936295	124937163	DEL	24	868
chr3	125380360	125380398	INS	13	38
chr3	125714657	125714753	INS	41	96
chr3	125860975	125861013	DEL	16	38
chr3	126358937	126359264	DEL	33	327
chr3	126581587	126581863	DEL	22	276
chr3	126583959	126584035	INS	22	76
chr3	127413151	127413231	DEL	17	80
chr3	127737280	127737311	INS	23	31
chr3	128305948	128306134	INS	20	186
chr3	128379023	128403995	DEL	22	24972
chr3	128380251	128414693	DUP	19	34442
chr3	128413230	128414019	DUP	22	789
chr3	128492286	128492369	DEL	16	83
chr3	128674164	128674394	DEL	18	230
chr3	128925857	128925927	DEL	36	70
chr3	129057979	129058029	INS	24	50
chr3	129543550	129543888	INS	33	338
chr3	129690601	129690647	INS	30	46
chr3	130002407	130002439	INS	11	32
chr3	130218238	130218343	INS	22	105
chr3	130218292	130218406	DEL	21	114
chr3	131495078	131495130	DEL	33	52
chr3	131511494	131511626	INS	21	132
chr3	131671311	131671409	DEL	26	98
chr3	131708253	131713385	DEL	11	5132
chr3	131989124	131995084	DEL	18	5960
chr3	132505686	132505722	INS	19	36
chr3	132776270	132776320	DEL	26	50
chr3	133019844	133019880	DEL	41	36
chr3	133061389	133061432	INS	35	43
chr3	133144789	133144949	INS	31	160
chr3	133221478	133221518	DEL	20	40
chr3	134047956	134048010	INS	35	54
chr3	134294219	134294318	INS	21	99
chr3	134299846	134299881	DEL	17	35
chr3	134420126	134420185	DEL	26	59
chr3	134420262	134420298	INS	18	36
chr3	134911146	134911212	INS	31	66
chr3	135983284	135983327	INS	11	43
chr3	136018354	136018426	DEL	22	72
chr3	136433784	136433840	DEL	14	56
chr3	137003258	137003368	INS	26	110
chr3	137475966	137476077	DEL	30	111
chr3	137769769	137769815	INS	19	46
chr3	137769656	137770239	DUP	25	583
chr3	137810516	137810549	DEL	11	33
chr3	137845386	137848157	INS	27	2771
chr3	137971582	137971677	INS	12	95
chr3	138567032	138567245	INS	17	213
chr3	139205200	139205297	DEL	18	97
chr3	139674454	139674659	INS	31	205
chr3	140116820	140116852	INS	25	32
chr3	140434483	140434688	DEL	35	205
chr3	140440723	140440788	INS	28	65
chr3	140524434	140524755	INS	30	321
chr3	140552312	140553097	INV	15	785
chr3	140602000	140602065	INS	12	65
chr3	140621108	140622359	DUP	10	1251
chr3	140621383	140622359	DEL	12	976
chr3	141329189	141329230	DEL	13	41
chr3	141384989	141385022	DEL	14	33
chr3	142766117	142766477	DEL	64	360
chr3	144308219	144308542	INS	32	323
chr3	144825465	144825501	INS	33	36
chr3	144888449	144888910	DEL	17	461
chr3	145236013	145236074	DEL	27	61
chr3	145410935	145410976	DEL	15	41
chr3	145644969	145649191	DEL	31	4222
chr3	145733249	145733412	INS	28	163
chr3	146353553	146353589	DEL	21	36
chr3	146811271	146811306	INS	26	35
chr3	147444458	147446158	DEL	17	1700
chr3	148094573	148094648	INS	30	75
chr3	148263428	148263467	DEL	29	39
[truncated: 9,357 more rows]
