# Supplementary material for: Dynamic Interplay between Structural Variations and 3D Genome Organization in Pancreatic Cancer
Source: Adv Sci (Weinh). 2022 May 15;9(18):2200818. doi: 10.1002/advs.202200818 (PMC9218654; doi:10.1002/advs.202200818)
Supplement: Supplementary file 5 — Supplemental Table 4 [file ADVS-9-2200818-s007.xlsx]

## Sheet: HPDE6C7_exonSV_1683 gene list
HPDE6C7_exonSV_1683 gene list
chrs	start	end	type	GeneName
chr1	1584759	1648359	DEL	CDK11A
chr1	1584759	1648359	DEL	CDK11B
chr1	1584759	1648359	DEL	SLC35E2B
chr1	2449659	2506928	DUP	HES5
chr1	2449659	2506928	DUP	PANK4
chr1	2449659	2506928	DUP	TNFRSF14
chr1	16897839	17038329	INV	FAM231C
chr1	16897839	17038329	INV	NBPF1
chr1	16950539	17275247	INV	CROCC
chr1	16950539	17275247	INV	MST1L
chr1	20096374	20097763	INS	TMCO4
chr1	20944751	20945066	INS	CDA
chr1	26671522	26671572	DEL	AIM1L
chr1	27119554	27218400	DUP	GPATCH3
chr1	27119554	27218400	DUP	GPN2
chr1	27119554	27218400	DUP	PIGV
chr1	27119554	27218400	DUP	SFN
chr1	27119554	27218400	DUP	ZDHHC18
chr1	27126277	27390917	INV	FAM46B
chr1	27126277	27390917	INV	NR0B2
chr1	27126277	27390917	INV	NUDC
chr1	27126277	27390917	INV	TRNP1
chr1	27433709	27434930	INS	SLC9A1
chr1	28204983	28206362	INS	THEMIS2
chr1	28898308	28898643	INS	TRNAU1AP
chr1	31205220	31207679	INS	LAPTM5
chr1	31967806	32163769	INV	COL16A1
chr1	31967806	32163769	INV	HCRTR1
chr1	31967806	32163769	INV	PEF1
chr1	31967806	32163769	INV	TINAGL1
chr1	32734669	32741570	DEL	LCK
chr1	33946587	34048773	DUP	CSMD2
chr1	33946587	34048773	DUP	ZSCAN20
chr1	36240721	36352204	DUP	AGO1
chr1	36240721	36352204	DUP	AGO4
chr1	40130161	40131635	INS	NT5C1A
chr1	41173865	41429620	DUP	CITED4
chr1	41173865	41429620	DUP	KCNQ4
chr1	41173865	41429620	DUP	NFYC
chr1	41847881	41848079	INS	FOXO6
chr1	44934086	45172019	DUP	C1orf228
chr1	44934086	45172019	DUP	RNF220
chr1	44934086	45172019	DUP	TMEM53
chr1	72158373	72305023	DEL	NEGR1
chr1	93167520	93167845	INS	EVI5
chr1	94341677	94344231	INS	DNTTIP2
chr1	144896298	144906806	DEL	PDE4DIP
chr1	145092948	145097081	DEL	SEC22B
chr1	145833118	147394505	INV	ACP6
chr1	145833118	147394505	INV	BCL9
chr1	145833118	147394505	INV	CHD1L
chr1	145833118	147394505	INV	FMO5
chr1	145833118	147394505	INV	GJA5
chr1	145833118	147394505	INV	NBPF10
chr1	145833118	147394505	INV	NBPF11
chr1	145833118	147394505	INV	NBPF12
chr1	145833118	147394505	INV	NBPF20
chr1	145833118	147394505	INV	PRKAB2
chr1	152084467	152084555	INS	TCHH
chr1	152129069	152129113	DEL	RPTN
chr1	152188384	152189285	INS	HRNR
chr1	152278786	152279759	DEL	FLG
chr1	154686445	154688577	INS	KCNN3
chr1	155160984	155161842	DUP	MUC1
chr1	155180221	155200805	DUP	MTX1
chr1	155184698	155205036	DUP	GBA
chr1	156305483	156356077	DUP	CCT3
chr1	156305483	156356077	DUP	RHBG
chr1	156305483	156356077	DUP	TSACC
chr1	156705347	156705767	INS	RRNAD1
chr1	182822077	182822527	INS	DHX9
chr1	186276492	186276537	DEL	PRG4
chr1	201178889	201178995	INS	IGFN1
chr1	209935008	209936075	DUP	TRAF3IP3
chr1	225616977	226176676	DUP	ENAH
chr1	225616977	226176676	DUP	EPHX1
chr1	225616977	226176676	DUP	LEFTY1
chr1	225616977	226176676	DUP	LEFTY2
chr1	225616977	226176676	DUP	PYCR2
chr1	225616977	226176676	DUP	SDE2
chr1	225616977	226176676	DUP	SRP9
chr1	225616977	226176676	DUP	TMEM63A
chr1	229622084	229622383	INS	NUP133
chr1	230467799	230468817	INS	PGBD5
chr1	240370864	240370930	DEL	FMN2
chr1	246199838	246513757	DEL	SMYD3
chr9	140772670	140777195	DEL	CACNA1B
chr2	9540324	9541024	INS	ASAP2
chr2	11758292	11758458	INS	GREB1
chr2	15519553	15519856	INS	NBAS
chr2	27324295	27324345	DEL	CGREF1
chr2	27527261	27528018	INS	TRIM54
chr2	28951182	29235121	DUP	FAM179A
chr2	28951182	29235121	DUP	PPP1CB
chr2	28951182	29235121	DUP	SPDYA
chr2	28951182	29235121	DUP	TRMT61B
chr2	28951182	29235121	DUP	WDR43
chr2	32637999	32696553	DEL	BIRC6
chr2	69168911	69175003	INS	GKN2
chr2	97859895	98162830	INV	ANKRD36
chr2	97859895	98162830	INV	ANKRD36B
chr2	111753545	111753599	DEL	ACOXL
chr2	112702091	112703117	INS	MERTK
chr2	114706550	114710541	INS	ACTR3
chr2	130954939	130957387	DEL	TUBA3E
chr2	136591107	136595121	INS	LCT
chr2	161954181	162213957	DUP	PSMD14
chr2	161954181	162213957	DUP	TANK
chr2	175979401	175979453	DEL	ATF2
chr2	186996925	187493053	DEL	ITGAV
chr2	186996925	187493053	DEL	ZC3H15
chr2	204116502	204116736	INS	CYP20A1
chr2	214171088	214175396	INS	SPAG16
chr2	218947684	218948548	INS	RUFY4
chr2	242566020	242659273	DEL	ATG4B
chr2	242566020	242659273	DEL	DTYMK
chr2	242566020	242659273	DEL	ING5
chr2	242566020	242659273	DEL	THAP4
chr3	4487089	4512146	DUP	SUMF1
chr3	4587386	6366826	DEL	ARL8B
chr3	4587386	6366826	DEL	BHLHE40
chr3	4587386	6366826	DEL	EDEM1
chr3	4587386	6366826	DEL	ITPR1
chr3	9700541	10013414	DUP	ARPC4
chr3	9700541	10013414	DUP	ARPC4-TTLL3
chr3	9700541	10013414	DUP	BRPF1
chr3	9700541	10013414	DUP	CAMK1
chr3	9700541	10013414	DUP	CIDEC
chr3	9700541	10013414	DUP	CPNE9
chr3	9700541	10013414	DUP	CRELD1
chr3	9700541	10013414	DUP	EMC3
chr3	9700541	10013414	DUP	IL17RC
chr3	9700541	10013414	DUP	IL17RE
chr3	9700541	10013414	DUP	JAGN1
chr3	9700541	10013414	DUP	MTMR14
chr3	9700541	10013414	DUP	OGG1
chr3	9700541	10013414	DUP	PRRT3
chr3	9700541	10013414	DUP	RPUSD3
chr3	9700541	10013414	DUP	TADA3
chr3	9700541	10013414	DUP	TTLL3
chr3	10088276	11911946	DUP	ATG7
chr3	10088276	11911946	DUP	ATP2B2
chr3	10088276	11911946	DUP	BRK1
chr3	10088276	11911946	DUP	FANCD2
chr3	10088276	11911946	DUP	FANCD2OS
chr3	10088276	11911946	DUP	GHRL
chr3	10088276	11911946	DUP	HRH1
chr3	10088276	11911946	DUP	IRAK2
chr3	10088276	11911946	DUP	SEC13
chr3	10088276	11911946	DUP	SLC6A11
chr3	10088276	11911946	DUP	TAMM41
chr3	10088276	11911946	DUP	TATDN2
chr3	10088276	11911946	DUP	VGLL4
chr3	10088276	11911946	DUP	VHL
chr3	12596907	12804203	DUP	MKRN2
chr3	12596907	12804203	DUP	RAF1
chr3	12596907	12804203	DUP	TMEM40
chr3	38627156	38627192	INS	SCN5A
chr3	45636314	45636379	INS	LIMD1
chr3	47275377	47297012	INV	KIF9
chr3	49342790	49344056	INS	USP4
chr3	60349011	60826748	DEL	FHIT
chr3	65317742	65594761	DEL	MAGI1
chr3	68241863	68492864	DEL	FAM19A1
chr3	97315149	97339060	DEL	EPHA6
chr3	100486215	100493941	DEL	ABI3BP
chr3	114058455	114143929	DUP	ZBTB20
chr3	126056786	126337127	INV	CHST13
chr3	126056786	126337127	INV	KLF15
chr3	126056786	126337127	INV	TXNRD3
chr3	126056786	126337127	INV	UROC1
chr3	126056786	126337127	INV	ZXDC
chr3	129278340	129645796	DEL	PLXND1
chr3	129278340	129645796	DEL	TMCC1
chr3	138170819	138171002	INS	ESYT3
chr3	151148555	151154695	INS	IGSF10
chr3	151148555	151154695	INS	MED12L
chr3	169487032	169487186	INS	ACTRT3
chr3	185589840	185743981	DUP	TRA2B
chr3	193354169	193355225	INS	OPA1
chr3	195452017	195452401	DEL	MUC20
chr3	195510195	195510510	DEL	MUC4
chr3	196538076	196540223	INS	PAK2
chr4	19035	191028409	INV	AADAT
chr4	19035	191028409	INV	AASDH
chr4	19035	191028409	INV	ABCE1
chr4	19035	191028409	INV	ABCG2
chr4	19035	191028409	INV	ABLIM2
chr4	19035	191028409	INV	ACOX3
chr4	19035	191028409	INV	ACSL1
chr4	19035	191028409	INV	ADAMTS3
chr4	19035	191028409	INV	ADD1
chr4	19035	191028409	INV	ADH1A
chr4	19035	191028409	INV	ADH1B
chr4	19035	191028409	INV	ADH1C
chr4	19035	191028409	INV	ADH4
chr4	19035	191028409	INV	ADH5
chr4	19035	191028409	INV	ADH6
chr4	19035	191028409	INV	ADH7
chr4	19035	191028409	INV	ADRA2C
chr4	19035	191028409	INV	AFAP1
chr4	19035	191028409	INV	AFF1
chr4	19035	191028409	INV	AFP
chr4	19035	191028409	INV	AGA
chr4	19035	191028409	INV	AIMP1
chr4	19035	191028409	INV	ALB
chr4	19035	191028409	INV	ALPK1
chr4	19035	191028409	INV	AMTN
chr4	19035	191028409	INV	ANAPC10
chr4	19035	191028409	INV	ANAPC4
chr4	19035	191028409	INV	ANK2
chr4	19035	191028409	INV	ANKRD17
chr4	19035	191028409	INV	ANKRD37
chr4	19035	191028409	INV	ANKRD50
chr4	19035	191028409	INV	ANP32C
chr4	19035	191028409	INV	ANTXR2
chr4	19035	191028409	INV	ANXA10
chr4	19035	191028409	INV	ANXA3
chr4	19035	191028409	INV	ANXA5
chr4	19035	191028409	INV	AP1AR
chr4	19035	191028409	INV	APBB2
chr4	19035	191028409	INV	ARAP2
chr4	19035	191028409	INV	AREG
chr4	19035	191028409	INV	ARFIP1
chr4	19035	191028409	INV	ARHGAP10
chr4	19035	191028409	INV	ARHGAP24
chr4	19035	191028409	INV	ARHGEF38
chr4	19035	191028409	INV	ARL9
chr4	19035	191028409	INV	ARSJ
chr4	19035	191028409	INV	ART3
chr4	19035	191028409	INV	ASB5
chr4	19035	191028409	INV	ATOH1
chr4	19035	191028409	INV	ATP10D
chr4	19035	191028409	INV	ATP5I
chr4	19035	191028409	INV	ATP8A1
chr4	19035	191028409	INV	BANK1
chr4	19035	191028409	INV	BBS12
chr4	19035	191028409	INV	BBS7
chr4	19035	191028409	INV	BDH2
chr4	19035	191028409	INV	BEND4
chr4	19035	191028409	INV	BLOC1S4
chr4	19035	191028409	INV	BMP2K
chr4	19035	191028409	INV	BMP3
chr4	19035	191028409	INV	BMPR1B
chr4	19035	191028409	INV	BOD1L1
chr4	19035	191028409	INV	BST1
chr4	19035	191028409	INV	BTC
chr4	19035	191028409	INV	C1QTNF7
chr4	19035	191028409	INV	C4orf17
chr4	19035	191028409	INV	C4orf19
chr4	19035	191028409	INV	C4orf22
chr4	19035	191028409	INV	C4orf26
chr4	19035	191028409	INV	C4orf27
chr4	19035	191028409	INV	C4orf3
chr4	19035	191028409	INV	C4orf32
chr4	19035	191028409	INV	C4orf33
chr4	19035	191028409	INV	C4orf36
chr4	19035	191028409	INV	C4orf45
chr4	19035	191028409	INV	C4orf46
chr4	19035	191028409	INV	C4orf47
chr4	19035	191028409	INV	C4orf48
chr4	19035	191028409	INV	CAMK2D
chr4	19035	191028409	INV	CASP3
chr4	19035	191028409	INV	CASP6
chr4	19035	191028409	INV	CBR4
chr4	19035	191028409	INV	CC2D2A
chr4	19035	191028409	INV	CCDC109B
chr4	19035	191028409	INV	CCDC110
chr4	19035	191028409	INV	CCDC149
chr4	19035	191028409	INV	CCDC158
chr4	19035	191028409	INV	CCDC96
chr4	19035	191028409	INV	CCNA2
chr4	19035	191028409	INV	CCNG2
chr4	19035	191028409	INV	CCNI
chr4	19035	191028409	INV	CCSER1
chr4	19035	191028409	INV	CD38
chr4	19035	191028409	INV	CDKL2
chr4	19035	191028409	INV	CDKN2AIP
chr4	19035	191028409	INV	CDS1
chr4	19035	191028409	INV	CENPC
chr4	19035	191028409	INV	CENPE
chr4	19035	191028409	INV	CENPU
chr4	19035	191028409	INV	CEP135
chr4	19035	191028409	INV	CEP44
chr4	19035	191028409	INV	CFI
chr4	19035	191028409	INV	CHIC2
chr4	19035	191028409	INV	CHRNA9
chr4	19035	191028409	INV	CISD2
chr4	19035	191028409	INV	CLCN3
chr4	19035	191028409	INV	CLDN24
chr4	19035	191028409	INV	CLGN
chr4	19035	191028409	INV	CLNK
chr4	19035	191028409	INV	CLOCK
chr4	19035	191028409	INV	CNGA1
chr4	19035	191028409	INV	CNOT6L
chr4	19035	191028409	INV	COL25A1
chr4	19035	191028409	INV	COMMD8
chr4	19035	191028409	INV	COPS4
chr4	19035	191028409	INV	COQ2
chr4	19035	191028409	INV	CORIN
chr4	19035	191028409	INV	COX18
chr4	19035	191028409	INV	CPE
chr4	19035	191028409	INV	CPEB2
chr4	19035	191028409	INV	CPLX1
chr4	19035	191028409	INV	CPZ
chr4	19035	191028409	INV	CRIPAK
chr4	19035	191028409	INV	CRMP1
chr4	19035	191028409	INV	CSN2
chr4	19035	191028409	INV	CTBP1
chr4	19035	191028409	INV	CTSO
chr4	19035	191028409	INV	CXCL1
chr4	19035	191028409	INV	CXCL10
chr4	19035	191028409	INV	CXCL11
chr4	19035	191028409	INV	CXCL2
chr4	19035	191028409	INV	CXCL3
chr4	19035	191028409	INV	CXCL5
chr4	19035	191028409	INV	CXCL6
chr4	19035	191028409	INV	CXCL9
chr4	19035	191028409	INV	CXXC4
chr4	19035	191028409	INV	CYP2U1
chr4	19035	191028409	INV	CYP4V2
chr4	19035	191028409	INV	CYTL1
chr4	19035	191028409	INV	DAPP1
chr4	19035	191028409	INV	DCAF16
chr4	19035	191028409	INV	DCAF4L1
chr4	19035	191028409	INV	DCK
chr4	19035	191028409	INV	DCLK2
chr4	19035	191028409	INV	DCTD
chr4	19035	191028409	INV	DCUN1D4
chr4	19035	191028409	INV	DDIT4L
chr4	19035	191028409	INV	DDX60
chr4	19035	191028409	INV	DDX60L
chr4	19035	191028409	INV	DGKQ
chr4	19035	191028409	INV	DHX15
chr4	19035	191028409	INV	DKK2
chr4	19035	191028409	INV	DMP1
chr4	19035	191028409	INV	DNAJB14
chr4	19035	191028409	INV	DOK7
chr4	19035	191028409	INV	DRD5
chr4	19035	191028409	INV	DSPP
chr4	19035	191028409	INV	DTHD1
chr4	19035	191028409	INV	EDNRA
chr4	19035	191028409	INV	EGF
chr4	19035	191028409	INV	EIF4E
chr4	19035	191028409	INV	ELF2
chr4	19035	191028409	INV	ELMOD2
chr4	19035	191028409	INV	ELOVL6
chr4	19035	191028409	INV	ENOPH1
chr4	19035	191028409	INV	ENPEP
chr4	19035	191028409	INV	ENPP6
chr4	19035	191028409	INV	EPGN
chr4	19035	191028409	INV	EPHA5
chr4	19035	191028409	INV	EREG
chr4	19035	191028409	INV	ERVMER34-1
chr4	19035	191028409	INV	ETFDH
chr4	19035	191028409	INV	ETNPPL
chr4	19035	191028409	INV	EVC
chr4	19035	191028409	INV	EVC2
chr4	19035	191028409	INV	EXOC1
chr4	19035	191028409	INV	EXOSC9
chr4	19035	191028409	INV	F11
chr4	19035	191028409	INV	FABP2
chr4	19035	191028409	INV	FAM114A1
chr4	19035	191028409	INV	FAM13A
chr4	19035	191028409	INV	FAM149A
chr4	19035	191028409	INV	FAM160A1
chr4	19035	191028409	INV	FAM175A
chr4	19035	191028409	INV	FAM184B
chr4	19035	191028409	INV	FAM193A
chr4	19035	191028409	INV	FAM198B
chr4	19035	191028409	INV	FAM200B
chr4	19035	191028409	INV	FAM218A
chr4	19035	191028409	INV	FAM47E
chr4	19035	191028409	INV	FAM47E-STBD1
chr4	19035	191028409	INV	FAM53A
chr4	19035	191028409	INV	FAT1
chr4	19035	191028409	INV	FAT4
chr4	19035	191028409	INV	FBXL5
chr4	19035	191028409	INV	FBXO8
chr4	19035	191028409	INV	FBXW7
chr4	19035	191028409	INV	FDCSP
chr4	19035	191028409	INV	FGA
chr4	19035	191028409	INV	FGB
chr4	19035	191028409	INV	FGF2
chr4	19035	191028409	INV	FGF5
chr4	19035	191028409	INV	FGFBP1
chr4	19035	191028409	INV	FGFBP2
chr4	19035	191028409	INV	FGFR3
chr4	19035	191028409	INV	FGFRL1
chr4	19035	191028409	INV	FGG
chr4	19035	191028409	INV	FHDC1
chr4	19035	191028409	INV	FIP1L1
chr4	19035	191028409	INV	FNIP2
chr4	19035	191028409	INV	FRAS1
chr4	19035	191028409	INV	FREM3
chr4	19035	191028409	INV	FRG1
chr4	19035	191028409	INV	FRG2
chr4	19035	191028409	INV	FRYL
chr4	19035	191028409	INV	FSTL5
chr4	19035	191028409	INV	G3BP2
chr4	19035	191028409	INV	GAB1
chr4	19035	191028409	INV	GABRA2
chr4	19035	191028409	INV	GABRG1
chr4	19035	191028409	INV	GAK
chr4	19035	191028409	INV	GALNT7
chr4	19035	191028409	INV	GALNTL6
chr4	19035	191028409	INV	GAR1
chr4	19035	191028409	INV	GLRA3
chr4	19035	191028409	INV	GLRB
chr4	19035	191028409	INV	GNPDA2
chr4	19035	191028409	INV	GNRHR
chr4	19035	191028409	INV	GPM6A
chr4	19035	191028409	INV	GPR78
chr4	19035	191028409	INV	GPRIN3
chr4	19035	191028409	INV	GRIA2
chr4	19035	191028409	INV	GRK4
chr4	19035	191028409	INV	GRPEL1
chr4	19035	191028409	INV	GRSF1
chr4	19035	191028409	INV	GSTCD
chr4	19035	191028409	INV	GSX2
chr4	19035	191028409	INV	GUCY1A3
chr4	19035	191028409	INV	GUCY1B3
chr4	19035	191028409	INV	GUF1
chr4	19035	191028409	INV	GYPB
chr4	19035	191028409	INV	GYPE
chr4	19035	191028409	INV	H2AFZ
chr4	19035	191028409	INV	HADH
chr4	19035	191028409	INV	HAND2
chr4	19035	191028409	INV	HAUS3
chr4	19035	191028409	INV	HELQ
chr4	19035	191028409	INV	HELT
chr4	19035	191028409	INV	HERC3
chr4	19035	191028409	INV	HERC5
chr4	19035	191028409	INV	HERC6
chr4	19035	191028409	INV	HGFAC
chr4	19035	191028409	INV	HHIP
chr4	19035	191028409	INV	HMGB2
chr4	19035	191028409	INV	HNRNPD
chr4	19035	191028409	INV	HNRNPDL
chr4	19035	191028409	INV	HOPX
chr4	19035	191028409	INV	HPGD
chr4	19035	191028409	INV	HPSE
chr4	19035	191028409	INV	HS3ST1
chr4	19035	191028409	INV	HSD17B11
chr4	19035	191028409	INV	HSD17B13
chr4	19035	191028409	INV	HSPA4L
chr4	19035	191028409	INV	HTRA3
chr4	19035	191028409	INV	HTT
chr4	19035	191028409	INV	IBSP
chr4	19035	191028409	INV	IDUA
chr4	19035	191028409	INV	IGFBP7
chr4	19035	191028409	INV	IL15
chr4	19035	191028409	INV	ING2
chr4	19035	191028409	INV	INPP4B
chr4	19035	191028409	INV	INTS12
chr4	19035	191028409	INV	INTU
chr4	19035	191028409	INV	IRF2
chr4	19035	191028409	INV	JADE1
chr4	19035	191028409	INV	JAKMIP1
chr4	19035	191028409	INV	KCNIP4
chr4	19035	191028409	INV	KDR
chr4	19035	191028409	INV	KIAA0232
chr4	19035	191028409	INV	KIAA0922
chr4	19035	191028409	INV	KIAA1109
chr4	19035	191028409	INV	KIAA1211
chr4	19035	191028409	INV	KIT
chr4	19035	191028409	INV	KLB
chr4	19035	191028409	INV	KLF3
chr4	19035	191028409	INV	KLHL2
chr4	19035	191028409	INV	KLHL5
chr4	19035	191028409	INV	KLHL8
chr4	19035	191028409	INV	KLKB1
chr4	19035	191028409	INV	LAMTOR3
chr4	19035	191028409	INV	LAP3
chr4	19035	191028409	INV	LARP1B
chr4	19035	191028409	INV	LARP7
chr4	19035	191028409	INV	LCORL
chr4	19035	191028409	INV	LDB2
chr4	19035	191028409	INV	LEF1
chr4	19035	191028409	INV	LETM1
chr4	19035	191028409	INV	LGI2
chr4	19035	191028409	INV	LIAS
chr4	19035	191028409	INV	LIMCH1
chr4	19035	191028409	INV	LIN54
chr4	19035	191028409	INV	LNX1
chr4	19035	191028409	INV	LRAT
chr4	19035	191028409	INV	LRBA
chr4	19035	191028409	INV	LRIT3
chr4	19035	191028409	INV	LRP2BP
chr4	19035	191028409	INV	LRPAP1
chr4	19035	191028409	INV	LRRC66
chr4	19035	191028409	INV	LSM6
chr4	19035	191028409	INV	LYAR
chr4	19035	191028409	INV	MAB21L2
chr4	19035	191028409	INV	MAD2L1
chr4	19035	191028409	INV	MAEA
chr4	19035	191028409	INV	MAML3
chr4	19035	191028409	INV	MAN2B2
chr4	19035	191028409	INV	MANBA
chr4	19035	191028409	INV	MAP9
chr4	19035	191028409	INV	MAPK10
chr4	19035	191028409	INV	2021-03-01
chr4	19035	191028409	INV	MED28
chr4	19035	191028409	INV	MEPE
chr4	19035	191028409	INV	METAP1
chr4	19035	191028409	INV	METTL14
chr4	19035	191028409	INV	MFAP3L
chr4	19035	191028409	INV	MFSD10
chr4	19035	191028409	INV	MFSD7
chr4	19035	191028409	INV	MFSD8
chr4	19035	191028409	INV	MGARP
chr4	19035	191028409	INV	MGST2
chr4	19035	191028409	INV	MMAA
chr4	19035	191028409	INV	MMRN1
chr4	19035	191028409	INV	MND1
chr4	19035	191028409	INV	MOB1B
chr4	19035	191028409	INV	MRFAP1
chr4	19035	191028409	INV	MRFAP1L1
chr4	19035	191028409	INV	MRPL1
chr4	19035	191028409	INV	MRPS18C
chr4	19035	191028409	INV	MSANTD1
chr4	19035	191028409	INV	MSMO1
chr4	19035	191028409	INV	MSX1
chr4	19035	191028409	INV	MTHFD2L
chr4	19035	191028409	INV	MTNR1A
chr4	19035	191028409	INV	MTTP
chr4	19035	191028409	INV	MUC7
chr4	19035	191028409	INV	MXD4
chr4	19035	191028409	INV	MYL5
chr4	19035	191028409	INV	MYOZ2
chr4	19035	191028409	INV	N4BP2
chr4	19035	191028409	INV	NAA11
chr4	19035	191028409	INV	NAA15
chr4	19035	191028409	INV	NAAA
chr4	19035	191028409	INV	NAF1
chr4	19035	191028409	INV	NAP1L5
chr4	19035	191028409	INV	NAT8L
chr4	19035	191028409	INV	NCAPG
chr4	19035	191028409	INV	NDST3
chr4	19035	191028409	INV	NDUFC1
chr4	19035	191028409	INV	NEIL3
chr4	19035	191028409	INV	NEK1
chr4	19035	191028409	INV	NELFA
chr4	19035	191028409	INV	NEUROG2
chr4	19035	191028409	INV	NFKB1
chr4	19035	191028409	INV	NFXL1
chr4	19035	191028409	INV	NIPAL1
chr4	19035	191028409	INV	NKX3-2
chr4	19035	191028409	INV	NKX6-1
chr4	19035	191028409	INV	NMU
chr4	19035	191028409	INV	NOA1
chr4	19035	191028409	INV	NOP14
chr4	19035	191028409	INV	NPFFR2
chr4	19035	191028409	INV	NPNT
chr4	19035	191028409	INV	NPY1R
chr4	19035	191028409	INV	NR3C2
chr4	19035	191028409	INV	NSG1
chr4	19035	191028409	INV	NSUN7
chr4	19035	191028409	INV	NUDT6
chr4	19035	191028409	INV	NUDT9
chr4	19035	191028409	INV	NUP54
chr4	19035	191028409	INV	OCIAD1
chr4	19035	191028409	INV	OCIAD2
chr4	19035	191028409	INV	ODAM
chr4	19035	191028409	INV	OSTC
chr4	19035	191028409	INV	OTUD4
chr4	19035	191028409	INV	PABPC4L
chr4	19035	191028409	INV	PACRGL
chr4	19035	191028409	INV	PAICS
chr4	19035	191028409	INV	PALLD
chr4	19035	191028409	INV	PAPSS1
chr4	19035	191028409	INV	PAQR3
chr4	19035	191028409	INV	PARM1
chr4	19035	191028409	INV	PCDH18
chr4	19035	191028409	INV	PCDH7
chr4	19035	191028409	INV	PCGF3
chr4	19035	191028409	INV	PDCL2
chr4	19035	191028409	INV	PDE5A
chr4	19035	191028409	INV	PDE6B
chr4	19035	191028409	INV	PDGFC
chr4	19035	191028409	INV	PDGFRA
chr4	19035	191028409	INV	PDLIM3
chr4	19035	191028409	INV	PDLIM5
chr4	19035	191028409	INV	PDS5A
chr4	19035	191028409	INV	PF4V1
chr4	19035	191028409	INV	PGM2
chr4	19035	191028409	INV	PGRMC2
chr4	19035	191028409	INV	PI4K2B
chr4	19035	191028409	INV	PIGG
chr4	19035	191028409	INV	PITX2
chr4	19035	191028409	INV	PKD2
chr4	19035	191028409	INV	PLA2G12A
chr4	19035	191028409	INV	PLAC8
chr4	19035	191028409	INV	PLK4
chr4	19035	191028409	INV	PLRG1
chr4	19035	191028409	INV	POLN
chr4	19035	191028409	INV	POLR2B
chr4	19035	191028409	INV	PPA2
chr4	19035	191028409	INV	PPARGC1A
chr4	19035	191028409	INV	PPAT
chr4	19035	191028409	INV	PPBP
chr4	19035	191028409	INV	PPEF2
chr4	19035	191028409	INV	PPID
chr4	19035	191028409	INV	PPM1K
chr4	19035	191028409	INV	PPP2R2C
chr4	19035	191028409	INV	PPP3CA
chr4	19035	191028409	INV	PRDM5
chr4	19035	191028409	INV	PRDM8
chr4	19035	191028409	INV	PRIMPOL
chr4	19035	191028409	INV	PRKG2
chr4	19035	191028409	INV	PROM1
chr4	19035	191028409	INV	PRSS12
chr4	19035	191028409	INV	PRSS48
chr4	19035	191028409	INV	PSAPL1
chr4	19035	191028409	INV	PTPN13
chr4	19035	191028409	INV	QDPR
chr4	19035	191028409	INV	RAB28
chr4	19035	191028409	INV	RAB33B
chr4	19035	191028409	INV	RAP1GDS1
chr4	19035	191028409	INV	RAPGEF2
chr4	19035	191028409	INV	RASGEF1B
chr4	19035	191028409	INV	RASL11B
chr4	19035	191028409	INV	RASSF6
chr4	19035	191028409	INV	RBM47
chr4	19035	191028409	INV	RBPJ
chr4	19035	191028409	INV	RCHY1
chr4	19035	191028409	INV	RELL1
chr4	19035	191028409	INV	REST
chr4	19035	191028409	INV	RFC1
chr4	19035	191028409	INV	RGS12
chr4	19035	191028409	INV	RHOH
chr4	19035	191028409	INV	RNF150
chr4	19035	191028409	INV	RNF175
chr4	19035	191028409	INV	RNF212
chr4	19035	191028409	INV	RNF4
chr4	19035	191028409	INV	RPL34
chr4	19035	191028409	INV	RPL9
chr4	19035	191028409	INV	RPS3A
chr4	19035	191028409	INV	RRH
chr4	19035	191028409	INV	RUFY3
chr4	19035	191028409	INV	RWDD4
chr4	19035	191028409	INV	RXFP1
chr4	19035	191028409	INV	S100P
chr4	19035	191028409	INV	SAP30
chr4	19035	191028409	INV	SCARB2
chr4	19035	191028409	INV	SCD5
chr4	19035	191028409	INV	SCFD2
chr4	19035	191028409	INV	SCLT1
chr4	19035	191028409	INV	SCOC
chr4	19035	191028409	INV	SCRG1
chr4	19035	191028409	INV	SDAD1
chr4	19035	191028409	INV	SEC24B
chr4	19035	191028409	INV	SEC24D
chr4	19035	191028409	INV	SEC31A
chr4	19035	191028409	INV	SEL1L3
chr4	19035	191028409	INV	SEPSECS
chr4	19035	191028409	INV	2021-09-11
chr4	19035	191028409	INV	SETD7
chr4	19035	191028409	INV	SFRP2
chr4	19035	191028409	INV	SGCB
chr4	19035	191028409	INV	SGMS2
chr4	19035	191028409	INV	SH3BP2
chr4	19035	191028409	INV	SH3D19
chr4	19035	191028409	INV	SH3RF1
chr4	19035	191028409	INV	SH3TC1
chr4	19035	191028409	INV	SHISA3
chr4	19035	191028409	INV	SHROOM3
chr4	19035	191028409	INV	SLAIN2
chr4	19035	191028409	INV	SLBP
chr4	19035	191028409	INV	SLC10A4
chr4	19035	191028409	INV	SLC10A6
chr4	19035	191028409	INV	SLC10A7
chr4	19035	191028409	INV	SLC25A31
chr4	19035	191028409	INV	SLC25A4
chr4	19035	191028409	INV	SLC26A1
chr4	19035	191028409	INV	SLC2A9
chr4	19035	191028409	INV	SLC30A9
chr4	19035	191028409	INV	SLC34A2
chr4	19035	191028409	INV	SLC39A8
chr4	19035	191028409	INV	SLC4A4
chr4	19035	191028409	INV	SLC7A11
chr4	19035	191028409	INV	SLC9B1
chr4	19035	191028409	INV	SLC9B2
chr4	19035	191028409	INV	SLIT2
chr4	19035	191028409	INV	SMAD1
chr4	19035	191028409	INV	SMARCA5
chr4	19035	191028409	INV	SMARCAD1
chr4	19035	191028409	INV	SMIM14
chr4	19035	191028409	INV	SMIM20
chr4	19035	191028409	INV	SNCA
chr4	19035	191028409	INV	SNX25
chr4	19035	191028409	INV	SOD3
chr4	19035	191028409	INV	SORBS2
chr4	19035	191028409	INV	SORCS2
chr4	19035	191028409	INV	SOWAHB
chr4	19035	191028409	INV	SPARCL1
chr4	19035	191028409	INV	SPATA18
chr4	19035	191028409	INV	SPATA4
chr4	19035	191028409	INV	SPATA5
chr4	19035	191028409	INV	SPCS3
chr4	19035	191028409	INV	SPOCK3
chr4	19035	191028409	INV	SPON2
chr4	19035	191028409	INV	SPP1
chr4	19035	191028409	INV	SPRY1
chr4	19035	191028409	INV	SRD5A3
chr4	19035	191028409	INV	SRP72
chr4	19035	191028409	INV	STAP1
chr4	19035	191028409	INV	STATH
chr4	19035	191028409	INV	STIM2
chr4	19035	191028409	INV	STK32B
chr4	19035	191028409	INV	STOX2
chr4	19035	191028409	INV	STPG2
chr4	19035	191028409	INV	STX18
chr4	19035	191028409	INV	SULT1B1
chr4	19035	191028409	INV	SULT1E1
chr4	19035	191028409	INV	SYNPO2
chr4	19035	191028409	INV	TACC3
chr4	19035	191028409	INV	TACR3
chr4	19035	191028409	INV	TADA2B
chr4	19035	191028409	INV	TAPT1
chr4	19035	191028409	INV	TBC1D1
chr4	19035	191028409	INV	TBC1D14
chr4	19035	191028409	INV	TBC1D19
chr4	19035	191028409	INV	TBC1D9
chr4	19035	191028409	INV	TBCK
chr4	19035	191028409	INV	TDO2
chr4	19035	191028409	INV	TEC
chr4	19035	191028409	INV	TENM3
chr4	19035	191028409	INV	TET2
chr4	19035	191028409	INV	THAP6
chr4	19035	191028409	INV	THAP9
chr4	19035	191028409	INV	THEGL
chr4	19035	191028409	INV	TIFA
chr4	19035	191028409	INV	TIGD2
chr4	19035	191028409	INV	TIGD4
chr4	19035	191028409	INV	TKTL2
chr4	19035	191028409	INV	TLL1
chr4	19035	191028409	INV	TLR1
chr4	19035	191028409	INV	TLR10
chr4	19035	191028409	INV	TLR2
chr4	19035	191028409	INV	TLR3
chr4	19035	191028409	INV	TLR6
chr4	19035	191028409	INV	TMA16
chr4	19035	191028409	INV	TMEM128
chr4	19035	191028409	INV	TMEM129
chr4	19035	191028409	INV	TMEM144
chr4	19035	191028409	INV	TMEM150C
chr4	19035	191028409	INV	TMEM154
chr4	19035	191028409	INV	TMEM156
chr4	19035	191028409	INV	TMEM165
chr4	19035	191028409	INV	TMEM175
chr4	19035	191028409	INV	TMEM184C
chr4	19035	191028409	INV	TMEM192
chr4	19035	191028409	INV	TMEM33
chr4	19035	191028409	INV	TMPRSS11A
chr4	19035	191028409	INV	TMPRSS11D
chr4	19035	191028409	INV	TMPRSS11E
chr4	19035	191028409	INV	TMPRSS11F
chr4	19035	191028409	INV	TNIP2
chr4	19035	191028409	INV	TNIP3
chr4	19035	191028409	INV	TRAM1L1
chr4	19035	191028409	INV	TRAPPC11
chr4	19035	191028409	INV	TRIM2
chr4	19035	191028409	INV	TRIML1
chr4	19035	191028409	INV	TRIML2
chr4	19035	191028409	INV	TRMT10A
chr4	19035	191028409	INV	TRMT44
chr4	19035	191028409	INV	TRPC3
chr4	19035	191028409	INV	TSPAN5
chr4	19035	191028409	INV	TXK
chr4	19035	191028409	INV	UBA6
chr4	19035	191028409	INV	UBE2D3
chr4	19035	191028409	INV	UBE2K
chr4	19035	191028409	INV	UCHL1
chr4	19035	191028409	INV	UCP1
chr4	19035	191028409	INV	UFSP2
chr4	19035	191028409	INV	UGDH
chr4	19035	191028409	INV	UGT2B15
chr4	19035	191028409	INV	UGT2B17
chr4	19035	191028409	INV	UGT2B28
chr4	19035	191028409	INV	UGT2B4
chr4	19035	191028409	INV	UGT2B7
chr4	19035	191028409	INV	UGT8
chr4	19035	191028409	INV	UNC5C
chr4	19035	191028409	INV	USO1
chr4	19035	191028409	INV	USP17L15
chr4	19035	191028409	INV	USP38
chr4	19035	191028409	INV	USP46
chr4	19035	191028409	INV	USP53
chr4	19035	191028409	INV	UTP3
chr4	19035	191028409	INV	UVSSA
chr4	19035	191028409	INV	VEGFC
chr4	19035	191028409	INV	WDFY3
chr4	19035	191028409	INV	WDR1
chr4	19035	191028409	INV	WDR17
chr4	19035	191028409	INV	WDR19
chr4	19035	191028409	INV	WFS1
chr4	19035	191028409	INV	WHSC1
chr4	19035	191028409	INV	WWC2
chr4	19035	191028409	INV	YIPF7
chr4	19035	191028409	INV	YTHDC1
chr4	19035	191028409	INV	ZAR1
chr4	19035	191028409	INV	ZBTB49
chr4	19035	191028409	INV	ZCCHC4
chr4	19035	191028409	INV	ZFP42
chr4	19035	191028409	INV	ZFYVE28
chr4	19035	191028409	INV	ZNF141
chr4	19035	191028409	INV	ZNF330
chr4	19035	191028409	INV	ZNF518B
chr4	19035	191028409	INV	ZNF595
chr4	19035	191028409	INV	ZNF718
chr4	19035	191028409	INV	ZNF721
chr4	19035	191028409	INV	ZNF732
chr4	19035	191028409	INV	ZNF827
chr5	376628	377171	INS	AHRR
chr5	736409	827826	DUP	ZDHHC11
chr5	5305068	5307320	INS	ADAMTS16
chr5	6448735	6450388	INS	UBE2QL1
chr5	6616783	6617022	INS	NSUN2
chr5	23527720	23527803	DEL	PRDM9
chr5	33633348	33638551	INS	ADAMTS12
chr5	35708763	35709606	INS	SPEF2
chr5	40933554	139842592	INV	ACOT12
chr5	40933554	139842592	INV	ACSL6
chr5	40933554	139842592	INV	ACTBL2
chr5	40933554	139842592	INV	ADAMTS19
chr5	40933554	139842592	INV	ADAMTS6
chr5	40933554	139842592	INV	AFF4
chr5	40933554	139842592	INV	AGGF1
chr5	40933554	139842592	INV	ALDH7A1
chr5	40933554	139842592	INV	ANKDD1B
chr5	40933554	139842592	INV	ANKHD1
chr5	40933554	139842592	INV	ANKHD1-EIF4EBP3
chr5	40933554	139842592	INV	ANKRA2
chr5	40933554	139842592	INV	ANKRD31
chr5	40933554	139842592	INV	ANKRD34B
chr5	40933554	139842592	INV	ANKRD55
chr5	40933554	139842592	INV	ANXA2R
chr5	40933554	139842592	INV	AP3B1
chr5	40933554	139842592	INV	AP3S1
chr5	40933554	139842592	INV	APC
chr5	40933554	139842592	INV	ARHGEF28
chr5	40933554	139842592	INV	ARL14EPL
chr5	40933554	139842592	INV	ARL15
chr5	40933554	139842592	INV	ARRDC3
chr5	40933554	139842592	INV	ARSB
chr5	40933554	139842592	INV	ARSK
chr5	40933554	139842592	INV	ATG10
chr5	40933554	139842592	INV	ATG12
chr5	40933554	139842592	INV	ATP6AP1L
chr5	40933554	139842592	INV	BDP1
chr5	40933554	139842592	INV	BHMT
chr5	40933554	139842592	INV	BHMT2
chr5	40933554	139842592	INV	BRD8
chr5	40933554	139842592	INV	BTF3
chr5	40933554	139842592	INV	C5orf15
chr5	40933554	139842592	INV	C5orf24
chr5	40933554	139842592	INV	C5orf28
chr5	40933554	139842592	INV	C5orf30
chr5	40933554	139842592	INV	C5orf34
chr5	40933554	139842592	INV	C5orf51
chr5	40933554	139842592	INV	C5orf63
chr5	40933554	139842592	INV	C5orf66
chr5	40933554	139842592	INV	C7
chr5	40933554	139842592	INV	CAMK4
chr5	40933554	139842592	INV	CAMLG
chr5	40933554	139842592	INV	CAST
chr5	40933554	139842592	INV	CATSPER3
chr5	40933554	139842592	INV	CCDC112
chr5	40933554	139842592	INV	CCDC125
chr5	40933554	139842592	INV	CCDC152
chr5	40933554	139842592	INV	CCL28
chr5	40933554	139842592	INV	CCNB1
chr5	40933554	139842592	INV	CCNH
chr5	40933554	139842592	INV	CCNI2
chr5	40933554	139842592	INV	CCNO
chr5	40933554	139842592	INV	CD180
chr5	40933554	139842592	INV	CDC20B
chr5	40933554	139842592	INV	CDC23
chr5	40933554	139842592	INV	CDC25C
chr5	40933554	139842592	INV	CDC42SE2
chr5	40933554	139842592	INV	CDK7
chr5	40933554	139842592	INV	CDKL3
chr5	40933554	139842592	INV	CDKN2AIPNL
chr5	40933554	139842592	INV	CDO1
chr5	40933554	139842592	INV	CENPH
chr5	40933554	139842592	INV	CENPK
chr5	40933554	139842592	INV	CEP120
chr5	40933554	139842592	INV	CETN3
chr5	40933554	139842592	INV	CHD1
chr5	40933554	139842592	INV	CHSY3
chr5	40933554	139842592	INV	CKMT2
chr5	40933554	139842592	INV	CMYA5
chr5	40933554	139842592	INV	COL4A3BP
chr5	40933554	139842592	INV	COMMD10
chr5	40933554	139842592	INV	COX7C
chr5	40933554	139842592	INV	CRHBP
chr5	40933554	139842592	INV	CSF2
chr5	40933554	139842592	INV	CSNK1G3
chr5	40933554	139842592	INV	CTNNA1
chr5	40933554	139842592	INV	CWC27
chr5	40933554	139842592	INV	CXCL14
chr5	40933554	139842592	INV	CXXC5
chr5	40933554	139842592	INV	CYSTM1
chr5	40933554	139842592	INV	DCP2
chr5	40933554	139842592	INV	DDX4
chr5	40933554	139842592	INV	DDX46
chr5	40933554	139842592	INV	DEPDC1B
chr5	40933554	139842592	INV	DHFR
chr5	40933554	139842592	INV	DHX29
chr5	40933554	139842592	INV	DIMT1
chr5	40933554	139842592	INV	DMGDH
chr5	40933554	139842592	INV	DMXL1
chr5	40933554	139842592	INV	DNAJC18
chr5	40933554	139842592	INV	DTWD2
chr5	40933554	139842592	INV	ECSCR
chr5	40933554	139842592	INV	EDIL3
chr5	40933554	139842592	INV	EFNA5
chr5	40933554	139842592	INV	EGR1
chr5	40933554	139842592	INV	ELL2
chr5	40933554	139842592	INV	ELOVL7
chr5	40933554	139842592	INV	EMB
chr5	40933554	139842592	INV	ENC1
chr5	40933554	139842592	INV	EPB41L4A
chr5	40933554	139842592	INV	ERAP1
chr5	40933554	139842592	INV	ERAP2
chr5	40933554	139842592	INV	ERBB2IP
chr5	40933554	139842592	INV	ERCC8
chr5	40933554	139842592	INV	ESM1
chr5	40933554	139842592	INV	ETF1
chr5	40933554	139842592	INV	F2R
chr5	40933554	139842592	INV	F2RL1
chr5	40933554	139842592	INV	F2RL2
chr5	40933554	139842592	INV	FAM13B
chr5	40933554	139842592	INV	FAM151B
chr5	40933554	139842592	INV	FAM159B
chr5	40933554	139842592	INV	FAM169A
chr5	40933554	139842592	INV	FAM170A
chr5	40933554	139842592	INV	FAM172A
chr5	40933554	139842592	INV	FAM174A
chr5	40933554	139842592	INV	FAM53C
chr5	40933554	139842592	INV	FAM81B
chr5	40933554	139842592	INV	FBN2
chr5	40933554	139842592	INV	FBXL17
chr5	40933554	139842592	INV	FBXO4
chr5	40933554	139842592	INV	FCHO2
chr5	40933554	139842592	INV	FEM1C
chr5	40933554	139842592	INV	FER
chr5	40933554	139842592	INV	FGF10
chr5	40933554	139842592	INV	FNIP1
chr5	40933554	139842592	INV	FOXD1
chr5	40933554	139842592	INV	FST
chr5	40933554	139842592	INV	FSTL4
chr5	40933554	139842592	INV	GCNT4
chr5	40933554	139842592	INV	GDF9
chr5	40933554	139842592	INV	GFM2
chr5	40933554	139842592	INV	GFRA3
chr5	40933554	139842592	INV	GHR
chr5	40933554	139842592	INV	GIN1
chr5	40933554	139842592	INV	GLRX
chr5	40933554	139842592	INV	GPBP1
chr5	40933554	139842592	INV	GPR150
chr5	40933554	139842592	INV	GPX8
chr5	40933554	139842592	INV	GRAMD3
chr5	40933554	139842592	INV	GTF2H2
chr5	40933554	139842592	INV	GTF2H2C
chr5	40933554	139842592	INV	H2AFY
chr5	40933554	139842592	INV	HAPLN1
chr5	40933554	139842592	INV	HBEGF
chr5	40933554	139842592	INV	HCN1
chr5	40933554	139842592	INV	HEXB
chr5	40933554	139842592	INV	HINT1
chr5	40933554	139842592	INV	HMGCR
chr5	40933554	139842592	INV	HMGCS1
chr5	40933554	139842592	INV	HNRNPA0
chr5	40933554	139842592	INV	HOMER1
chr5	40933554	139842592	INV	HSD17B4
chr5	40933554	139842592	INV	HSPA4
chr5	40933554	139842592	INV	HSPA9
chr5	40933554	139842592	INV	HSPB3
chr5	40933554	139842592	INV	IGIP
chr5	40933554	139842592	INV	IL13
chr5	40933554	139842592	INV	IL31RA
chr5	40933554	139842592	INV	IL4
chr5	40933554	139842592	INV	IL5
chr5	40933554	139842592	INV	IL6ST
chr5	40933554	139842592	INV	IL9
chr5	40933554	139842592	INV	IPO11
chr5	40933554	139842592	INV	IQGAP2
chr5	40933554	139842592	INV	IRF1
chr5	40933554	139842592	INV	ISL1
chr5	40933554	139842592	INV	ISOC1
chr5	40933554	139842592	INV	ITGA1
chr5	40933554	139842592	INV	ITGA2
chr5	40933554	139842592	INV	JADE2
chr5	40933554	139842592	INV	JMY
chr5	40933554	139842592	INV	KCNN2
chr5	40933554	139842592	INV	KDM3B
chr5	40933554	139842592	INV	KIAA0825
chr5	40933554	139842592	INV	KIF20A
chr5	40933554	139842592	INV	KIF2A
chr5	40933554	139842592	INV	KIF3A
chr5	40933554	139842592	INV	KLHL3
chr5	40933554	139842592	INV	LEAP2
chr5	40933554	139842592	INV	LHFPL2
chr5	40933554	139842592	INV	LIX1
chr5	40933554	139842592	INV	LMNB1
chr5	40933554	139842592	INV	LNPEP
chr5	40933554	139842592	INV	LOX
chr5	40933554	139842592	INV	LRRC70
chr5	40933554	139842592	INV	LRRTM2
chr5	40933554	139842592	INV	LYRM7
chr5	40933554	139842592	INV	LYSMD3
chr5	40933554	139842592	INV	MAN2A1
chr5	40933554	139842592	INV	MAP1B
chr5	40933554	139842592	INV	MAP3K1
chr5	40933554	139842592	INV	2021-03-03
chr5	40933554	139842592	INV	MARVELD2
chr5	40933554	139842592	INV	MAST4
chr5	40933554	139842592	INV	MATR3
chr5	40933554	139842592	INV	MBLAC2
chr5	40933554	139842592	INV	MCC
chr5	40933554	139842592	INV	MCCC2
chr5	40933554	139842592	INV	MCIDAS
chr5	40933554	139842592	INV	MCTP1
chr5	40933554	139842592	INV	MEF2C
chr5	40933554	139842592	INV	MEGF10
chr5	40933554	139842592	INV	MIER3
chr5	40933554	139842592	INV	MOCS2
chr5	40933554	139842592	INV	MRPS27
chr5	40933554	139842592	INV	MRPS30
chr5	40933554	139842592	INV	MRPS36
chr5	40933554	139842592	INV	MSH3
chr5	40933554	139842592	INV	MTRNR2L2
chr5	40933554	139842592	INV	MTX3
chr5	40933554	139842592	INV	MYOT
chr5	40933554	139842592	INV	MZB1
chr5	40933554	139842592	INV	NAIP
chr5	40933554	139842592	INV	NDUFAF2
chr5	40933554	139842592	INV	NDUFS4
chr5	40933554	139842592	INV	NIM1K
chr5	40933554	139842592	INV	NLN
chr5	40933554	139842592	INV	NME5
chr5	40933554	139842592	INV	NNT
chr5	40933554	139842592	INV	NR2F1
chr5	40933554	139842592	INV	NREP
chr5	40933554	139842592	INV	NRG2
chr5	40933554	139842592	INV	NSA2
chr5	40933554	139842592	INV	NUDT12
chr5	40933554	139842592	INV	OCLN
chr5	40933554	139842592	INV	OTP
chr5	40933554	139842592	INV	OXCT1
chr5	40933554	139842592	INV	P4HA2
chr5	40933554	139842592	INV	PAIP1
chr5	40933554	139842592	INV	PAIP2
chr5	40933554	139842592	INV	PAM
chr5	40933554	139842592	INV	PAPD4
chr5	40933554	139842592	INV	PARP8
chr5	40933554	139842592	INV	PCBD2
chr5	40933554	139842592	INV	PCSK1
chr5	40933554	139842592	INV	PDE4D
chr5	40933554	139842592	INV	PDE8B
chr5	40933554	139842592	INV	PDLIM4
chr5	40933554	139842592	INV	PELO
chr5	40933554	139842592	INV	PFDN1
chr5	40933554	139842592	INV	PGGT1B
chr5	40933554	139842592	INV	PHAX
chr5	40933554	139842592	INV	PIK3R1
chr5	40933554	139842592	INV	PITX1
chr5	40933554	139842592	INV	PJA2
chr5	40933554	139842592	INV	PKD2L2
chr5	40933554	139842592	INV	PLCXD3
chr5	40933554	139842592	INV	PLK2
chr5	40933554	139842592	INV	POC5
chr5	40933554	139842592	INV	POLK
chr5	40933554	139842592	INV	POLR3G
chr5	40933554	139842592	INV	POU5F2
chr5	40933554	139842592	INV	PPIC
chr5	40933554	139842592	INV	PPIP5K2
chr5	40933554	139842592	INV	PPP2CA
chr5	40933554	139842592	INV	PPWD1
chr5	40933554	139842592	INV	PRDM6
chr5	40933554	139842592	INV	PROB1
chr5	40933554	139842592	INV	PRR16
chr5	40933554	139842592	INV	PRRC1
chr5	40933554	139842592	INV	PSD2
chr5	40933554	139842592	INV	PTCD2
chr5	40933554	139842592	INV	PURA
chr5	40933554	139842592	INV	RAB3C
chr5	40933554	139842592	INV	RAD17
chr5	40933554	139842592	INV	RAD50
chr5	40933554	139842592	INV	RAPGEF6
chr5	40933554	139842592	INV	RASA1
chr5	40933554	139842592	INV	RASGRF2
chr5	40933554	139842592	INV	REEP2
chr5	40933554	139842592	INV	REEP5
chr5	40933554	139842592	INV	RFESD
chr5	40933554	139842592	INV	RGMB
chr5	40933554	139842592	INV	RGS7BP
chr5	40933554	139842592	INV	RHOBTB3
chr5	40933554	139842592	INV	RIOK2
chr5	40933554	139842592	INV	RNF180
chr5	40933554	139842592	INV	RPS23
chr5	40933554	139842592	INV	S100Z
chr5	40933554	139842592	INV	SAR1B
chr5	40933554	139842592	INV	SCAMP1
chr5	40933554	139842592	INV	SEC24A
chr5	40933554	139842592	INV	SEMA6A
chr5	40933554	139842592	INV	SEPP1
chr5	40933554	139842592	INV	2021-09-08
chr5	40933554	139842592	INV	SERF1A
chr5	40933554	139842592	INV	SERF1B
chr5	40933554	139842592	INV	SERINC5
chr5	40933554	139842592	INV	SETD9
chr5	40933554	139842592	INV	SGTB
chr5	40933554	139842592	INV	SHROOM1
chr5	40933554	139842592	INV	SIL1
chr5	40933554	139842592	INV	SKIV2L2
chr5	40933554	139842592	INV	SKP1
chr5	40933554	139842592	INV	SLC12A2
chr5	40933554	139842592	INV	SLC22A4
chr5	40933554	139842592	INV	SLC22A5
chr5	40933554	139842592	INV	SLC23A1
chr5	40933554	139842592	INV	SLC25A46
chr5	40933554	139842592	INV	SLC25A48
chr5	40933554	139842592	INV	SLC27A6
chr5	40933554	139842592	INV	SLC30A5
chr5	40933554	139842592	INV	SLC38A9
chr5	40933554	139842592	INV	SLC4A9
chr5	40933554	139842592	INV	SLCO4C1
chr5	40933554	139842592	INV	SLCO6A1
chr5	40933554	139842592	INV	SMAD5
chr5	40933554	139842592	INV	SMIM15
chr5	40933554	139842592	INV	SMN1
chr5	40933554	139842592	INV	SMN2
chr5	40933554	139842592	INV	SNCAIP
chr5	40933554	139842592	INV	SNX18
chr5	40933554	139842592	INV	SNX2
chr5	40933554	139842592	INV	SNX24
chr5	40933554	139842592	INV	SOWAHA
chr5	40933554	139842592	INV	SPATA24
chr5	40933554	139842592	INV	SPATA9
chr5	40933554	139842592	INV	SPOCK1
chr5	40933554	139842592	INV	SPZ1
chr5	40933554	139842592	INV	SREK1
chr5	40933554	139842592	INV	SREK1IP1
chr5	40933554	139842592	INV	SRFBP1
chr5	40933554	139842592	INV	SRP19
chr5	40933554	139842592	INV	SSBP2
chr5	40933554	139842592	INV	ST8SIA4
chr5	40933554	139842592	INV	STARD4
chr5	40933554	139842592	INV	SV2C
chr5	40933554	139842592	INV	TAF9
chr5	40933554	139842592	INV	TBCA
chr5	40933554	139842592	INV	TCF7
chr5	40933554	139842592	INV	TGFBI
chr5	40933554	139842592	INV	THBS4
chr5	40933554	139842592	INV	TICAM2
chr5	40933554	139842592	INV	TMED7
chr5	40933554	139842592	INV	TMED7-TICAM2
chr5	40933554	139842592	INV	TMEM161B
chr5	40933554	139842592	INV	TMEM167A
chr5	40933554	139842592	INV	TMEM171
chr5	40933554	139842592	INV	TMEM173
chr5	40933554	139842592	INV	TMEM232
chr5	40933554	139842592	INV	TNFAIP8
chr5	40933554	139842592	INV	TNPO1
chr5	40933554	139842592	INV	TRAPPC13
chr5	40933554	139842592	INV	TRIM23
chr5	40933554	139842592	INV	TRIM36
chr5	40933554	139842592	INV	TRPC7
chr5	40933554	139842592	INV	TSLP
chr5	40933554	139842592	INV	TTC37
chr5	40933554	139842592	INV	TXNDC15
chr5	40933554	139842592	INV	UBE2B
chr5	40933554	139842592	INV	UBE2D2
chr5	40933554	139842592	INV	UQCRQ
chr5	40933554	139842592	INV	UTP15
chr5	40933554	139842592	INV	VCAN
chr5	40933554	139842592	INV	VDAC1
chr5	40933554	139842592	INV	WDR36
chr5	40933554	139842592	INV	WDR41
chr5	40933554	139842592	INV	WNT8A
chr5	40933554	139842592	INV	XRCC4
chr5	40933554	139842592	INV	YTHDC2
chr5	40933554	139842592	INV	ZBED3
chr5	40933554	139842592	INV	ZCCHC10
chr5	40933554	139842592	INV	ZCCHC9
chr5	40933554	139842592	INV	ZFYVE16
chr5	40933554	139842592	INV	ZNF131
chr5	40933554	139842592	INV	ZNF366
chr5	40933554	139842592	INV	ZNF474
chr5	40933554	139842592	INV	ZNF608
chr5	40933554	139842592	INV	ZSWIM6
chr5	141379670	141383134	INS	GNPDA1
chr5	147553039	147554239	DEL	SPINK14
chr5	175798509	175798888	INS	ARL10
chr5	178977526	178977648	INS	RUFY1
chr5	179060980	179085567	INV	C5orf60
chr5	179561835	179563778	INS	RASGEF1C
chr6	26043281	26045507	INS	HIST1H2BB
chr6	39894488	39895279	INS	MOCS1
chr6	51929672	51929988	INS	PKHD1
chr6	57392156	57396470	INS	PRIM2
chr6	90582117	90584489	INS	CASP8AP2
chr6	99998544	99998886	INS	CCNC
chr6	102293411	102409734	DUP	GRIK2
chr6	105214788	105270451	DEL	HACE1
chr6	128326851	128331029	INS	PTPRK
chr6	159166301	159166621	INS	SYTL3
chr6	159204425	159204752	INS	EZR
chr6	167594984	167695814	INV	TCP10L2
chr6	168430286	168430364	INS	KIF25
chr7	1528981	1529013	INS	INTS1
chr7	23543201	23546165	INS	TRA2A
chr7	27804694	27806356	INS	TAX1BP1
chr7	39110503	39166495	DEL	POU6F2
chr7	45123239	45123415	INS	NACAD
chr7	55830743	56087150	INV	GBAS
chr7	55830743	56087150	INV	MRPS17
chr7	55830743	56087150	INV	PSPH
chr7	55830743	56087150	INV	ZNF713
chr7	76128182	76628181	DUP	DTX2
chr7	76128182	76628181	DUP	POMZP3
chr7	76128182	76628181	DUP	UPK3B
chr7	99461391	99463564	DEL	CYP3A43
chr7	100550587	100551210	DUP	MUC3A
chr7	107738818	107738872	INS	LAMB4
chr7	107829264	107835309	INS	NRCAM
chr7	128043593	128083280	DUP	IMPDH1
chr7	128784719	128784953	INS	TSPAN33
chr7	131824106	131995375	DUP	PLXNA4
chr7	151278983	151306230	DUP	PRKAG2
chr8	2020417	2020440	INS	MYOM2
chr8	10467480	10467718	DUP	RP1L1
chr8	56656861	56657951	INS	TMEM68
chr8	63845163	64155248	INV	GGH
chr8	63845163	64155248	INV	NKAIN3
chr8	63845163	64155248	INV	TTPA
chr8	63845163	64155248	INV	YTHDF3
chr8	73936934	73937246	INS	TERF1
chr8	87935285	88087681	DEL	CNBD1
chr8	99592208	99628697	DEL	STK3
chr8	130863601	130867470	DEL	FAM49B
chr8	131175378	131413675	DEL	ASAP1
chr8	133945559	133945808	INS	TG
chr8	141440012	142095950	DUP	AGO2
chr8	141440012	142095950	DUP	CHRAC1
chr8	141440012	142095950	DUP	PTK2
chr8	141440012	142095950	DUP	TRAPPC9
chr8	144808841	144808873	DEL	FAM83H
chr8	144940218	144940777	DUP	EPPK1
chr7	457778	604227	DUP	PDGFA
chr7	457778	604227	DUP	PRKAR1B
chr9	35906568	35906722	INS	HRCT1
chr9	66454656	68412523	INV	ANKRD20A1
chr9	66454656	68412523	INV	ANKRD20A3
chr9	86502951	86503541	INS	KIF27
chr9	107606601	107610016	INS	ABCA1
chr9	124921041	126329004	DUP	CRB2
chr9	124921041	126329004	DUP	DENND1A
chr9	124921041	126329004	DUP	LHX6
chr9	124921041	126329004	DUP	MORN5
chr9	124921041	126329004	DUP	MRRF
chr9	124921041	126329004	DUP	NDUFA8
chr9	124921041	126329004	DUP	OR1B1
chr9	124921041	126329004	DUP	OR1J1
chr9	124921041	126329004	DUP	OR1L1
chr9	124921041	126329004	DUP	OR1L4
chr9	124921041	126329004	DUP	OR1L8
chr9	124921041	126329004	DUP	OR1Q1
chr9	124921041	126329004	DUP	PDCL
chr9	124921041	126329004	DUP	PTGS1
chr9	124921041	126329004	DUP	RABGAP1
chr9	124921041	126329004	DUP	RBM18
chr9	124921041	126329004	DUP	RC3H2
chr9	124921041	126329004	DUP	STRBP
chr9	124921041	126329004	DUP	ZBTB26
chr9	124921041	126329004	DUP	ZBTB6
chr9	130283387	130309400	DUP	FAM129B
chr9	134183480	134374199	DUP	PRRC2B
chr9	135946646	135946744	DEL	CEL
chr9	139697224	139697749	DUP	CCDC183
chr9	139928800	139929476	INS	C9orf139
chr9	139944497	139944754	DUP	ENTPD2
chr10	11374133	12058932	INV	ECHDC3
chr10	11374133	12058932	INV	PROSER2
chr10	11374133	12058932	INV	UPF2
chr10	11374133	12058932	INV	USP6NL
chr10	16613794	16641131	DUP	RSU1
chr10	27180506	27644611	DUP	ACBD5
chr10	27180506	27644611	DUP	ANKRD26
chr10	27180506	27644611	DUP	MASTL
chr10	27180506	27644611	DUP	YME1L1
chr10	33444102	33514088	DUP	NRP1
chr10	43677330	43678779	INS	CSGALNACT2
chr10	47151094	47770399	INV	AGAP9
chr10	47151094	47770399	INV	ANTXRL
chr10	47151094	47770399	INV	ANXA8
chr10	47151094	47770399	INV	ANXA8L1
chr10	47151094	47770399	INV	FAM25C
chr10	50950454	50951295	INS	OGDHL
chr10	70587612	70587946	DEL	STOX1
chr10	74182691	74183017	INS	MICU1
chr10	75843723	76071490	DUP	ADK
chr10	75843723	76071490	DUP	AP3M1
chr10	75843723	76071490	DUP	VCL
chr10	79666507	79878870	DUP	DLG5
chr10	79666507	79878870	DUP	POLR3A
chr10	79666507	79878870	DUP	RPS24
chr10	88736018	90218292	DEL	AGAP11
chr10	88736018	90218292	DEL	ATAD1
chr10	88736018	90218292	DEL	FAM25A
chr10	88736018	90218292	DEL	FAM35A
chr10	88736018	90218292	DEL	GLUD1
chr10	88736018	90218292	DEL	KLLN
chr10	88736018	90218292	DEL	MINPP1
chr10	88736018	90218292	DEL	NUTM2A
chr10	88736018	90218292	DEL	PAPSS2
chr10	88736018	90218292	DEL	PTEN
chr10	88736018	90218292	DEL	RNLS
chr10	116012940	116013460	INS	VWA2
chr10	120682328	121117912	DUP	EIF3A
chr10	120682328	121117912	DUP	FAM45A
chr10	120682328	121117912	DUP	GRK5
chr10	120682328	121117912	DUP	NANOS1
chr10	120682328	121117912	DUP	PRDX3
chr10	120682328	121117912	DUP	SFXN4
chr11	1016766	1018355	DUP	MUC6
chr11	1092783	1093669	DUP	MUC2
chr11	1212762	1213575	DUP	MUC5AC
chr11	1915272	1961086	INV	TNNT3
chr11	5270566	5275453	DEL	HBG1
chr11	5270566	5275453	DEL	HBG2
chr11	7716915	7717231	DEL	OVCH2
chr11	7811177	7833378	DEL	OR5P2
chr11	10823581	10823658	INS	EIF4G2
chr11	11248551	11383489	INV	CSNK2A3
chr11	11248551	11383489	INV	GALNT18
chr11	13009879	13054563	DUP	RASSF10
chr11	18540701	18541152	DEL	TSG101
chr11	35274541	35479434	DUP	PAMR1
chr11	35274541	35479434	DUP	SLC1A2
chr11	36437498	37870257	INV	C11orf74
chr11	36437498	37870257	INV	PRR5L
chr11	36437498	37870257	INV	RAG1
chr11	36437498	37870257	INV	RAG2
chr11	36437498	37870257	INV	TRAF6
chr11	48388907	50039362	INV	FOLH1
chr11	63834468	63920169	DEL	FLRT1
chr11	63834468	63920169	DEL	MACROD1
chr11	66365937	66366709	INS	CCS
chr11	67028204	67384600	DUP	ADRBK1
chr11	67028204	67384600	DUP	AIP
chr11	67028204	67384600	DUP	ANKRD13D
chr11	67028204	67384600	DUP	CABP2
chr11	67028204	67384600	DUP	CABP4
chr11	67028204	67384600	DUP	CARNS1
chr11	67028204	67384600	DUP	CDK2AP2
chr11	67028204	67384600	DUP	CLCF1
chr11	67028204	67384600	DUP	CORO1B
chr11	67028204	67384600	DUP	GPR152
chr11	67028204	67384600	DUP	GSTP1
chr11	67028204	67384600	DUP	NDUFV1
chr11	67028204	67384600	DUP	PITPNM1
chr11	67028204	67384600	DUP	POLD4
chr11	67028204	67384600	DUP	PPP1CA
chr11	67028204	67384600	DUP	PTPRCAP
chr11	67028204	67384600	DUP	RAD9A
chr11	67028204	67384600	DUP	RPS6KB2
chr11	67028204	67384600	DUP	SSH3
chr11	67028204	67384600	DUP	TBC1D10C
chr11	67028204	67384600	DUP	TMEM134
chr11	68656353	68659429	INS	MRPL21
chr11	71238696	71238784	INS	KRTAP5-7
chr11	72280766	72302703	INV	PDE2A
chr11	76889257	76891040	INS	MYO7A
chr11	78516316	78516382	INS	TENM4
chr11	85606264	85606490	INS	CCDC83
chr11	99690014	99691309	DUP	CNTN5
chr11	101879435	102204874	DEL	BIRC3
chr11	101879435	102204874	DEL	C11orf70
chr11	101879435	102204874	DEL	YAP1
chr11	108708827	108714933	INS	DDX10
chr11	126146206	126148192	INS	FOXRED1
chr12	307024	307785	INVDUP	SLC6A12
chr12	2912733	3170725	DUP	FOXM1
chr12	2912733	3170725	DUP	ITFG2
chr12	2912733	3170725	DUP	NRIP2
chr12	2912733	3170725	DUP	RHNO1
chr12	2912733	3170725	DUP	TEAD4
chr12	2912733	3170725	DUP	TULP3
chr12	6472110	6472747	INS	SCNN1A
chr12	7059160	7061496	INS	PTPN6
chr12	7343150	7343194	DEL	PEX5
chr12	11207687	11236532	DUP	TAS2R46
chr12	11420525	11420586	DEL	PRB3
chr12	11461579	11461702	INS	PRB4
chr12	11546360	11546913	DUP	PRB2
chr12	14706026	14758617	DEL	PLBD1
chr12	18248879	18450016	INV	PIK3C2G
chr12	40879976	40881013	DUP	MUC19
chr12	42538264	42538303	DEL	GXYLT1
chr12	49011986	49191782	DUP	ADCY6
chr12	49011986	49191782	DUP	CCNT1
chr12	49011986	49191782	DUP	KANSL2
chr12	50745808	50745908	INS	FAM186A
chr12	53207602	53207639	INS	KRT4
chr12	53684500	53684638	INS	ESPL1
chr12	57408245	57612570	DUP	LRP1
chr12	57408245	57612570	DUP	MYO1A
chr12	57408245	57612570	DUP	NAB2
chr12	57408245	57612570	DUP	NXPH4
chr12	57408245	57612570	DUP	STAT6
chr12	57408245	57612570	DUP	TAC3
chr12	60096107	60158529	DEL	SLC16A7
chr12	93894557	93895673	DUP	MRPL42
chr12	100714754	101327680	DUP	ANO4
chr12	100714754	101327680	DUP	GAS2L3
chr12	100714754	101327680	DUP	NR1H4
chr12	100714754	101327680	DUP	SCYL2
chr12	100714754	101327680	DUP	SLC17A8
chr12	107667738	108028670	DUP	BTBD11
chr12	110616607	110618508	INS	IFT81
chr12	111318520	111319526	INS	CCDC63
chr12	121692994	121693500	INS	CAMKK2
chr12	123906239	123912707	DEL	RILPL2
chr12	132633439	132634019	DEL	NOC4L
chr12	133306196	133306661	INS	ANKLE2
chr13	43127267	43158839	INV	TNFSF11
chr13	45592701	45819114	DUP	GPALPP1
chr13	45592701	45819114	DUP	GTF2F2
chr13	45592701	45819114	DUP	KCTD4
chr13	46647746	46648063	INS	CPB2
chr13	53034858	53035542	INS	CKAP2
chr13	98709827	98854566	DEL	RNF113B
chr13	111076808	111077124	INS	COL4A2
chr13	114078999	114079483	INS	ADPRHL1
chr14	23414155	23416750	INS	HAUS4
chr14	24442254	24484739	DEL	DHRS4L2
chr14	24794428	24794728	INS	ADCY4
chr14	25102224	25102273	DEL	GZMB
chr14	50227851	50235240	INS	KLHDC2
chr14	62229154	62229188	INS	SNAPC1
chr14	63999558	64222316	DUP	PPP2R5E
chr14	63999558	64222316	DUP	SGPP1
chr14	63999558	64222316	DUP	WDR89
chr14	73327148	74982093	DEL	ABCD4
chr14	73327148	74982093	DEL	ACOT1
chr14	73327148	74982093	DEL	ACOT2
chr14	73327148	74982093	DEL	ACOT4
chr14	73327148	74982093	DEL	ACOT6
chr14	73327148	74982093	DEL	ALDH6A1
chr14	73327148	74982093	DEL	COQ6
chr14	73327148	74982093	DEL	DCAF4
chr14	73327148	74982093	DEL	DNAL1
chr14	73327148	74982093	DEL	DPF3
chr14	73327148	74982093	DEL	ELMSAN1
chr14	73327148	74982093	DEL	ENTPD5
chr14	73327148	74982093	DEL	FAM161B
chr14	73327148	74982093	DEL	HEATR4
chr14	73327148	74982093	DEL	ISCA2
chr14	73327148	74982093	DEL	LIN52
chr14	73327148	74982093	DEL	LTBP2
chr14	73327148	74982093	DEL	NPC2
chr14	73327148	74982093	DEL	NUMB
chr14	73327148	74982093	DEL	PAPLN
chr14	73327148	74982093	DEL	PNMA1
chr14	73327148	74982093	DEL	PSEN1
chr14	73327148	74982093	DEL	PTGR2
chr14	73327148	74982093	DEL	RBM25
chr14	73327148	74982093	DEL	SYNDIG1L
chr14	73327148	74982093	DEL	VRTN
chr14	73327148	74982093	DEL	VSX2
chr14	73327148	74982093	DEL	ZFYVE1
chr14	73327148	74982093	DEL	ZNF410
chr14	77459321	77633010	DUP	CIPC
chr14	77459321	77633010	DUP	IRF2BPL
chr14	77459321	77633010	DUP	ZDHHC22
chr14	88951136	89100372	DEL	EML5
chr14	88951136	89100372	DEL	PTPN21
chr14	88951136	89100372	DEL	ZC3H14
chr14	90767216	90767684	INS	NRDE2
chr14	92537353	92537398	INS	ATXN3
chr14	103990888	104074330	DUP	APOPT1
chr14	103990888	104074330	DUP	BAG5
chr14	103990888	104074330	DUP	TRMT61A
chr14	104455498	104734243	DUP	ASPG
chr14	104455498	104734243	DUP	KIF26A
chr14	104455498	104734243	DUP	TDRD9
chr14	105195825	105196249	DUP	ADSSL1
chr15	23685067	23685766	DUP	GOLGA6L2
chr15	34113099	34114218	INS	RYR3
chr15	34638827	34641009	INS	NUTM1
chr15	40356047	40519736	DUP	BMF
chr15	40356047	40519736	DUP	BUB1B
chr15	41100332	41100640	INS	ZFYVE19
chr15	42522584	42524004	DEL	TMEM87A
chr15	42849518	42850445	INS	HAUS2
chr15	45149748	45318830	INV	C15orf43
chr15	45149748	45318830	INV	SORD
chr15	48653321	48889057	DUP	FBN1
chr15	53817680	53943953	DEL	WDR72
chr15	55737729	55786866	DEL	DYX1C1
chr15	70963592	71181550	DUP	LARP6
chr15	70963592	71181550	DUP	LRRC49
chr15	70963592	71181550	DUP	THAP10
chr15	70963592	71181550	DUP	UACA
chr15	77092496	77092781	INS	SCAPER
chr15	79060370	79060499	INS	ADAMTS7
chr15	89398744	89399087	DEL	ACAN
chr16	746702	746810	INS	FBXL16
chr16	1396775	1396877	INS	BAIAP3
chr16	2987107	2987152	INS	FLYWCH1
chr16	9017063	9017097	INS	USP7
chr16	21594442	22710752	INV	C16orf52
chr16	21594442	22710752	INV	CDR2
chr16	21594442	22710752	INV	EEF2K
chr16	21594442	22710752	INV	IGSF6
chr16	21594442	22710752	INV	METTL9
chr16	21594442	22710752	INV	NPIPB4
chr16	21594442	22710752	INV	NPIPB5
chr16	21594442	22710752	INV	OTOA
chr16	21594442	22710752	INV	PDZD9
chr16	21594442	22710752	INV	POLR3E
chr16	21594442	22710752	INV	UQCRC2
chr16	21594442	22710752	INV	VWA3A
chr16	33237172	33295027	DUP	TP53TG3
chr16	58620280	58620584	INS	CNOT1
chr16	66838662	66972061	DUP	CA7
chr16	66838662	66972061	DUP	CDH16
chr16	66838662	66972061	DUP	CES2
chr16	66838662	66972061	DUP	FAM96B
chr16	66838662	66972061	DUP	NAE1
chr16	66838662	66972061	DUP	PDP2
chr16	66838662	66972061	DUP	RRAD
chr16	71418557	71419845	INS	CALB2
chr16	72091041	72092762	DEL	HP
chr16	75238564	75258192	INV	CTRB1
chr16	75238564	75258192	INV	CTRB2
chr16	76456800	76657373	DEL	CNTNAP4
chr17	1386124	1386205	INS	MYO1C
chr17	3375837	3749427	DUP	ASPA
chr17	3375837	3749427	DUP	CTNS
chr17	3375837	3749427	DUP	EMC6
chr17	3375837	3749427	DUP	GSG2
chr17	3375837	3749427	DUP	ITGAE
chr17	3375837	3749427	DUP	P2RX5
chr17	3375837	3749427	DUP	SHPK
chr17	3375837	3749427	DUP	TAX1BP3
chr17	3375837	3749427	DUP	TRPV1
chr17	3375837	3749427	DUP	TRPV3
chr17	3802555	3803181	INS	P2RX1
chr17	4837178	4837217	DEL	GP1BA
chr17	8351922	8392431	DUP	MYH10
chr17	8351922	8392431	DUP	NDEL1
chr17	17719511	17719602	INS	SREBF1
chr17	21212907	21221182	DEL	MAP2K3
chr17	21254968	21353727	INV	KCNJ12
chr17	26506840	26767816	DUP	IFT20
chr17	26506840	26767816	DUP	NLK
chr17	26506840	26767816	DUP	POLDIP2
chr17	26506840	26767816	DUP	SARM1
chr17	26506840	26767816	DUP	SLC46A1
chr17	26506840	26767816	DUP	TMEM199
chr17	26506840	26767816	DUP	TMEM97
chr17	26506840	26767816	DUP	TNFAIP1
chr17	26506840	26767816	DUP	VTN
chr17	29119934	29120677	INS	CRLF3
chr17	30846183	30927769	DUP	MYO1D
chr17	39340799	39340855	DEL	KRTAP4-1
chr17	45209254	45210079	INS	CDC27
chr17	61164809	61318000	DEL	TANC2
chr17	72889659	72889733	INS	FADS6
chr17	73500233	73500305	INS	CASKIN2
chr17	74288913	74288985	DEL	QRICH2
chr17	76434508	76435563	INS	DNAH17
chr18	712355	712485	INS	ENOSF1
chr18	3111088	3114887	INS	MYOM1
chr18	9817881	10014724	DUP	RAB31
chr18	9817881	10014724	DUP	TXNDC2
chr18	9817881	10014724	DUP	VAPA
chr18	47337315	47340001	INS	ACAA2
chr18	56819470	56819792	INS	SEC11C
chr18	74638727	74639306	INS	ZNF236
chr19	1194953	1219639	DEL	STK11
chr19	2037245	2037969	INS	MKNK2
chr19	3785633	3794032	DUP	MATK
chr19	4511753	4511955	INS	PLIN4
chr19	5787204	5787823	INS	DUS3L
chr19	8564344	8564565	INS	PRAM1
chr19	14706795	14709467	INS	CLEC17A
chr19	20807175	20807341	DEL	ZNF626
chr19	22156824	22156907	DEL	ZNF208
chr19	22363778	22364038	INS	ZNF676
chr19	22485639	22954517	DEL	ZNF492
chr19	22485639	22954517	DEL	ZNF98
chr19	35028658	35240205	DUP	SCGB2B2
chr19	35028658	35240205	DUP	ZNF181
chr19	35028658	35240205	DUP	ZNF302
chr19	37152558	37155780	INS	ZNF461
chr19	39262592	39281405	INV	LGALS7
chr19	39262592	39281405	INV	LGALS7B
chr19	44160406	44160722	INS	PLAUR
chr19	44778163	44778247	DEL	ZNF233
chr19	48546782	48547456	INS	CABP5
chr19	52888069	52888520	INS	ZNF880
chr19	53454013	53454093	DEL	ZNF816
chr19	54555554	54560664	DEL	VSTM1
chr19	56000242	56000393	INS	SSC5D
chr19	57838847	57839271	INS	ZNF543
chr20	16304934	16409791	DEL	KIF16B
chr20	33814526	33814619	INS	MMP24
chr20	34251026	34390343	DUP	NFS1
chr20	34251026	34390343	DUP	PHF20
chr20	34251026	34390343	DUP	RBM39
chr20	34251026	34390343	DUP	ROMO1
chr20	46294979	46295159	INS	SULF2
chr20	50761428	50800050	DEL	ZFP64
chr20	54963169	54963226	INS	AURKA
chr20	62072496	62073856	INS	KCNQ2
chr21	39526057	39812024	DUP	ERG
chr21	39526057	39812024	DUP	KCNJ15
chr21	42551459	42551499	INS	PLAC4
chr22	19435957	19439836	INS	UFD1L
chr22	19906773	19907381	INS	TXNRD2
chr22	24344606	24398854	DEL	GSTT1
chr22	29126256	29126417	INS	CHEK2
chr22	36123177	36244163	DUP	APOL5
chr22	36123177	36244163	DUP	RBFOX2
chr22	37259658	37262800	INS	NCF4
chr22	37435970	38545209	DUP	ANKRD54
chr22	37435970	38545209	DUP	BAIAP2L2
chr22	37435970	38545209	DUP	C1QTNF6
chr22	37435970	38545209	DUP	C22orf23
chr22	37435970	38545209	DUP	CARD10
chr22	37435970	38545209	DUP	CDC42EP1
chr22	37435970	38545209	DUP	CYTH4
chr22	37435970	38545209	DUP	EIF3L
chr22	37435970	38545209	DUP	ELFN2
chr22	37435970	38545209	DUP	GALR3
chr22	37435970	38545209	DUP	GCAT
chr22	37435970	38545209	DUP	GGA1
chr22	37435970	38545209	DUP	H1F0
chr22	37435970	38545209	DUP	IL2RB
chr22	37435970	38545209	DUP	KCTD17
chr22	37435970	38545209	DUP	LGALS1
chr22	37435970	38545209	DUP	LGALS2
chr22	37435970	38545209	DUP	MFNG
chr22	37435970	38545209	DUP	MICALL1
chr22	37435970	38545209	DUP	NOL12
chr22	37435970	38545209	DUP	PDXP
chr22	37435970	38545209	DUP	PICK1
chr22	37435970	38545209	DUP	PLA2G6
chr22	37435970	38545209	DUP	POLR2F
chr22	37435970	38545209	DUP	RAC2
chr22	37435970	38545209	DUP	SH3BP1
chr22	37435970	38545209	DUP	SLC16A8
chr22	37435970	38545209	DUP	SOX10
chr22	37435970	38545209	DUP	SSTR3
chr22	37435970	38545209	DUP	TMPRSS6
chr22	37435970	38545209	DUP	TRIOBP
chr22	41693490	41832766	DUP	TEF
chr22	41693490	41832766	DUP	TOB2
chr22	41693490	41832766	DUP	ZC3H7B
chr22	42335790	42337017	INS	CENPM
chr22	45723887	45724215	DEL	FAM118A
chr22	46762153	46762883	INS	CELSR1
chr22	47274243	47275212	INS	TBC1D22A
chr22	50502246	50502476	INS	MLC1
chr22	51135968	51136268	INS	SHANK3
chrX	6450843	6452434	INS	VCX3A
chrX	7677684	7959417	DEL	PNPLA4
chrX	7677684	7959417	DEL	VCX
chrX	11201590	11231421	DEL	ARHGAP6
chrX	44876239	44929443	DUP	KDM6A
chrX	46948743	46950146	INS	RGN
chrX	48822199	48823058	INS	KCND1
chrX	48971861	48972449	INS	GPKOW
chrX	100749009	100749441	INS	ARMCX4
chrX	140993765	140993985	INS	MAGEC1
chrX	153575614	153613228	INV	EMD
chrX	153575614	153613228	INV	FLNA

## Sheet: PANC1_exonSV_1017 gene list 
PANC1_exonSV_1017 gene list
chrs	start	end	type	GeneName
chr1	1120035	1120359	DUP	TTLL10
chr1	1584758	1648359	DEL	CDK11A
chr1	1584758	1648359	DEL	CDK11B
chr1	1584758	1648359	DEL	SLC35E2B
chr1	6037952	6039161	INS	NPHP4
chr1	16945793	17278451	INV	CROCC
chr1	16945793	17278451	INV	FAM231C
chr1	16945793	17278451	INV	MST1L
chr1	27433693	27434902	INS	SLC9A1
chr1	28204983	28206375	INS	THEMIS2
chr1	31205190	31207801	INS	LAPTM5
chr1	41847881	41848072	INS	FOXO6
chr1	89475914	89478561	DEL	GBP3
chr1	93167520	93167852	INS	EVI5
chr1	94341678	94344190	INS	DNTTIP2
chr1	108733325	108737252	DEL	SLC25A24
chr1	144680038	144954614	DUP	NBPF20
chr1	144680038	144954614	DUP	NBPF8
chr1	144680038	144954614	DUP	NBPF9
chr1	144680038	144954614	DUP	PDE4DIP
chr1	145092948	145097081	DEL	SEC22B
chr1	145833118	147394505	INV	ACP6
chr1	145833118	147394505	INV	BCL9
chr1	145833118	147394505	INV	CHD1L
chr1	145833118	147394505	INV	FMO5
chr1	145833118	147394505	INV	GJA5
chr1	145833118	147394505	INV	NBPF10
chr1	145833118	147394505	INV	NBPF11
chr1	145833118	147394505	INV	NBPF12
chr1	145833118	147394505	INV	PRKAB2
chr1	149332764	149714454	DUP	PPIAL4A
chr1	152084406	152084477	DEL	TCHH
chr1	152129076	152129112	DEL	RPTN
chr1	152278191	152279163	DUP	FLG
chr1	155160999	155161842	DUP	MUC1
chr1	156045579	156246852	DUP	BGLAP
chr1	156045579	156246852	DUP	LMNA
chr1	156045579	156246852	DUP	MEX3A
chr1	156045579	156246852	DUP	PAQR6
chr1	156045579	156246852	DUP	PMF1
chr1	156045579	156246852	DUP	SEMA4A
chr1	156045579	156246852	DUP	SLC25A44
chr1	156045579	156246852	DUP	SMG5
chr1	156705349	156705785	INS	RRNAD1
chr1	201178954	201179060	INS	IGFN1
chr1	230467800	230468845	INS	PGBD5
chr2	11426370	11426699	INS	ROCK2
chr2	15519553	15519846	INS	NBAS
chr2	26699355	26699988	INS	OTOF
chr2	27324279	27324331	DEL	CGREF1
chr2	27527264	27528044	INS	TRIM54
chr2	96584623	96586501	DEL	ANKRD36C
chr2	97854260	97856148	DEL	ANKRD36
chr2	98165338	98167220	DUP	ANKRD36B
chr2	112702087	112702782	INS	MERTK
chr2	127950333	127950670	INS	CYP27C1
chr2	130954939	130957410	DEL	TUBA3E
chr2	189869035	189869070	DEL	COL3A1
chr2	214171089	214175363	INS	SPAG16
chr2	218947684	218948545	INS	RUFY4
chr2	228241099	228258375	DUP	TM4SF20
chr2	230341559	230347596	INS	DNER
chr2	242157459	242157747	INS	ANO7
chr3	9982414	9982538	INS	CRELD1
chr3	10088276	11911946	DUP	ATG7
chr3	10088276	11911946	DUP	ATP2B2
chr3	10088276	11911946	DUP	BRK1
chr3	10088276	11911946	DUP	FANCD2
chr3	10088276	11911946	DUP	FANCD2OS
chr3	10088276	11911946	DUP	GHRL
chr3	10088276	11911946	DUP	HRH1
chr3	10088276	11911946	DUP	IRAK2
chr3	10088276	11911946	DUP	SEC13
chr3	10088276	11911946	DUP	SLC6A11
chr3	10088276	11911946	DUP	TAMM41
chr3	10088276	11911946	DUP	TATDN2
chr3	10088276	11911946	DUP	VGLL4
chr3	10088276	11911946	DUP	VHL
chr3	38626082	38632257	INS	SCN5A
chr3	99514305	99525674	DUP	COL8A1
chr3	100170623	100170679	INS	LNP1
chr3	119556255	119858481	DEL	GSK3B
chr3	124808631	124811353	INS	SLC12A8
chr3	151148555	151154665	INS	IGSF10
chr3	151148555	151154665	INS	MED12L
chr3	169487043	169487188	INS	ACTRT3
chr3	193354169	193355241	INS	OPA1
chr3	195346306	195452765	DEL	MUC20
chr4	19033	191028413	INV	AADAT
chr4	19033	191028413	INV	AASDH
chr4	19033	191028413	INV	ABCE1
chr4	19033	191028413	INV	ABCG2
chr4	19033	191028413	INV	ABLIM2
chr4	19033	191028413	INV	ACOX3
chr4	19033	191028413	INV	ACSL1
chr4	19033	191028413	INV	ADAMTS3
chr4	19033	191028413	INV	ADD1
chr4	19033	191028413	INV	ADH1A
chr4	19033	191028413	INV	ADH1B
chr4	19033	191028413	INV	ADH1C
chr4	19033	191028413	INV	ADH4
chr4	19033	191028413	INV	ADH5
chr4	19033	191028413	INV	ADH6
chr4	19033	191028413	INV	ADH7
chr4	19033	191028413	INV	ADRA2C
chr4	19033	191028413	INV	AFAP1
chr4	19033	191028413	INV	AFF1
chr4	19033	191028413	INV	AFP
chr4	19033	191028413	INV	AGA
chr4	19033	191028413	INV	AIMP1
chr4	19033	191028413	INV	ALB
chr4	19033	191028413	INV	ALPK1
chr4	19033	191028413	INV	AMTN
chr4	19033	191028413	INV	ANAPC10
chr4	19033	191028413	INV	ANAPC4
chr4	19033	191028413	INV	ANK2
chr4	19033	191028413	INV	ANKRD17
chr4	19033	191028413	INV	ANKRD37
chr4	19033	191028413	INV	ANKRD50
chr4	19033	191028413	INV	ANP32C
chr4	19033	191028413	INV	ANTXR2
chr4	19033	191028413	INV	ANXA10
chr4	19033	191028413	INV	ANXA3
chr4	19033	191028413	INV	ANXA5
chr4	19033	191028413	INV	AP1AR
chr4	19033	191028413	INV	APBB2
chr4	19033	191028413	INV	ARAP2
chr4	19033	191028413	INV	AREG
chr4	19033	191028413	INV	ARFIP1
chr4	19033	191028413	INV	ARHGAP10
chr4	19033	191028413	INV	ARHGAP24
chr4	19033	191028413	INV	ARHGEF38
chr4	19033	191028413	INV	ARL9
chr4	19033	191028413	INV	ARSJ
chr4	19033	191028413	INV	ART3
chr4	19033	191028413	INV	ASB5
chr4	19033	191028413	INV	ATOH1
chr4	19033	191028413	INV	ATP10D
chr4	19033	191028413	INV	ATP5I
chr4	19033	191028413	INV	ATP8A1
chr4	19033	191028413	INV	BANK1
chr4	19033	191028413	INV	BBS12
chr4	19033	191028413	INV	BBS7
chr4	19033	191028413	INV	BDH2
chr4	19033	191028413	INV	BEND4
chr4	19033	191028413	INV	BLOC1S4
chr4	19033	191028413	INV	BMP2K
chr4	19033	191028413	INV	BMP3
chr4	19033	191028413	INV	BMPR1B
chr4	19033	191028413	INV	BOD1L1
chr4	19033	191028413	INV	BST1
chr4	19033	191028413	INV	BTC
chr4	19033	191028413	INV	C1QTNF7
chr4	19033	191028413	INV	C4orf17
chr4	19033	191028413	INV	C4orf19
chr4	19033	191028413	INV	C4orf22
chr4	19033	191028413	INV	C4orf26
chr4	19033	191028413	INV	C4orf27
chr4	19033	191028413	INV	C4orf3
chr4	19033	191028413	INV	C4orf32
chr4	19033	191028413	INV	C4orf33
chr4	19033	191028413	INV	C4orf36
chr4	19033	191028413	INV	C4orf45
chr4	19033	191028413	INV	C4orf46
chr4	19033	191028413	INV	C4orf47
chr4	19033	191028413	INV	C4orf48
chr4	19033	191028413	INV	CAMK2D
chr4	19033	191028413	INV	CASP3
chr4	19033	191028413	INV	CASP6
chr4	19033	191028413	INV	CBR4
chr4	19033	191028413	INV	CC2D2A
chr4	19033	191028413	INV	CCDC109B
chr4	19033	191028413	INV	CCDC110
chr4	19033	191028413	INV	CCDC149
chr4	19033	191028413	INV	CCDC158
chr4	19033	191028413	INV	CCDC96
chr4	19033	191028413	INV	CCNA2
chr4	19033	191028413	INV	CCNG2
chr4	19033	191028413	INV	CCNI
chr4	19033	191028413	INV	CCSER1
chr4	19033	191028413	INV	CD38
chr4	19033	191028413	INV	CDKL2
chr4	19033	191028413	INV	CDKN2AIP
chr4	19033	191028413	INV	CDS1
chr4	19033	191028413	INV	CENPC
chr4	19033	191028413	INV	CENPE
chr4	19033	191028413	INV	CENPU
chr4	19033	191028413	INV	CEP135
chr4	19033	191028413	INV	CEP44
chr4	19033	191028413	INV	CFI
chr4	19033	191028413	INV	CHIC2
chr4	19033	191028413	INV	CHRNA9
chr4	19033	191028413	INV	CISD2
chr4	19033	191028413	INV	CLCN3
chr4	19033	191028413	INV	CLDN24
chr4	19033	191028413	INV	CLGN
chr4	19033	191028413	INV	CLNK
chr4	19033	191028413	INV	CLOCK
chr4	19033	191028413	INV	CNGA1
chr4	19033	191028413	INV	CNOT6L
chr4	19033	191028413	INV	COL25A1
chr4	19033	191028413	INV	COMMD8
chr4	19033	191028413	INV	COPS4
chr4	19033	191028413	INV	COQ2
chr4	19033	191028413	INV	CORIN
chr4	19033	191028413	INV	COX18
chr4	19033	191028413	INV	CPE
chr4	19033	191028413	INV	CPEB2
chr4	19033	191028413	INV	CPLX1
chr4	19033	191028413	INV	CPZ
chr4	19033	191028413	INV	CRIPAK
chr4	19033	191028413	INV	CRMP1
chr4	19033	191028413	INV	CSN2
chr4	19033	191028413	INV	CTBP1
chr4	19033	191028413	INV	CTSO
chr4	19033	191028413	INV	CXCL1
chr4	19033	191028413	INV	CXCL10
chr4	19033	191028413	INV	CXCL11
chr4	19033	191028413	INV	CXCL2
chr4	19033	191028413	INV	CXCL3
chr4	19033	191028413	INV	CXCL5
chr4	19033	191028413	INV	CXCL6
chr4	19033	191028413	INV	CXCL9
chr4	19033	191028413	INV	CXXC4
chr4	19033	191028413	INV	CYP2U1
chr4	19033	191028413	INV	CYP4V2
chr4	19033	191028413	INV	CYTL1
chr4	19033	191028413	INV	DAPP1
chr4	19033	191028413	INV	DCAF16
chr4	19033	191028413	INV	DCAF4L1
chr4	19033	191028413	INV	DCK
chr4	19033	191028413	INV	DCLK2
chr4	19033	191028413	INV	DCTD
chr4	19033	191028413	INV	DCUN1D4
chr4	19033	191028413	INV	DDIT4L
chr4	19033	191028413	INV	DDX60
chr4	19033	191028413	INV	DDX60L
chr4	19033	191028413	INV	DGKQ
chr4	19033	191028413	INV	DHX15
chr4	19033	191028413	INV	DKK2
chr4	19033	191028413	INV	DMP1
chr4	19033	191028413	INV	DNAJB14
chr4	19033	191028413	INV	DOK7
chr4	19033	191028413	INV	DRD5
chr4	19033	191028413	INV	DSPP
chr4	19033	191028413	INV	DTHD1
chr4	19033	191028413	INV	EDNRA
chr4	19033	191028413	INV	EGF
chr4	19033	191028413	INV	EIF4E
chr4	19033	191028413	INV	ELF2
chr4	19033	191028413	INV	ELMOD2
chr4	19033	191028413	INV	ELOVL6
chr4	19033	191028413	INV	ENOPH1
chr4	19033	191028413	INV	ENPEP
chr4	19033	191028413	INV	ENPP6
chr4	19033	191028413	INV	EPGN
chr4	19033	191028413	INV	EPHA5
chr4	19033	191028413	INV	EREG
chr4	19033	191028413	INV	ERVMER34-1
chr4	19033	191028413	INV	ETFDH
chr4	19033	191028413	INV	ETNPPL
chr4	19033	191028413	INV	EVC
chr4	19033	191028413	INV	EVC2
chr4	19033	191028413	INV	EXOC1
chr4	19033	191028413	INV	EXOSC9
chr4	19033	191028413	INV	F11
chr4	19033	191028413	INV	FABP2
chr4	19033	191028413	INV	FAM114A1
chr4	19033	191028413	INV	FAM13A
chr4	19033	191028413	INV	FAM149A
chr4	19033	191028413	INV	FAM160A1
chr4	19033	191028413	INV	FAM175A
chr4	19033	191028413	INV	FAM184B
chr4	19033	191028413	INV	FAM193A
chr4	19033	191028413	INV	FAM198B
chr4	19033	191028413	INV	FAM200B
chr4	19033	191028413	INV	FAM218A
chr4	19033	191028413	INV	FAM47E
chr4	19033	191028413	INV	FAM47E-STBD1
chr4	19033	191028413	INV	FAM53A
chr4	19033	191028413	INV	FAT1
chr4	19033	191028413	INV	FAT4
chr4	19033	191028413	INV	FBXL5
chr4	19033	191028413	INV	FBXO8
chr4	19033	191028413	INV	FBXW7
chr4	19033	191028413	INV	FDCSP
chr4	19033	191028413	INV	FGA
chr4	19033	191028413	INV	FGB
chr4	19033	191028413	INV	FGF2
chr4	19033	191028413	INV	FGF5
chr4	19033	191028413	INV	FGFBP1
chr4	19033	191028413	INV	FGFBP2
chr4	19033	191028413	INV	FGFR3
chr4	19033	191028413	INV	FGFRL1
chr4	19033	191028413	INV	FGG
chr4	19033	191028413	INV	FHDC1
chr4	19033	191028413	INV	FIP1L1
chr4	19033	191028413	INV	FNIP2
chr4	19033	191028413	INV	FRAS1
chr4	19033	191028413	INV	FREM3
chr4	19033	191028413	INV	FRG1
chr4	19033	191028413	INV	FRG2
chr4	19033	191028413	INV	FRYL
chr4	19033	191028413	INV	FSTL5
chr4	19033	191028413	INV	G3BP2
chr4	19033	191028413	INV	GAB1
chr4	19033	191028413	INV	GABRA2
chr4	19033	191028413	INV	GABRG1
chr4	19033	191028413	INV	GAK
chr4	19033	191028413	INV	GALNT7
chr4	19033	191028413	INV	GALNTL6
chr4	19033	191028413	INV	GAR1
chr4	19033	191028413	INV	GLRA3
chr4	19033	191028413	INV	GLRB
chr4	19033	191028413	INV	GNPDA2
chr4	19033	191028413	INV	GNRHR
chr4	19033	191028413	INV	GPM6A
chr4	19033	191028413	INV	GPR78
chr4	19033	191028413	INV	GPRIN3
chr4	19033	191028413	INV	GRIA2
chr4	19033	191028413	INV	GRK4
chr4	19033	191028413	INV	GRPEL1
chr4	19033	191028413	INV	GRSF1
chr4	19033	191028413	INV	GSTCD
chr4	19033	191028413	INV	GSX2
chr4	19033	191028413	INV	GUCY1A3
chr4	19033	191028413	INV	GUCY1B3
chr4	19033	191028413	INV	GUF1
chr4	19033	191028413	INV	GYPB
chr4	19033	191028413	INV	GYPE
chr4	19033	191028413	INV	H2AFZ
chr4	19033	191028413	INV	HADH
chr4	19033	191028413	INV	HAND2
chr4	19033	191028413	INV	HAUS3
chr4	19033	191028413	INV	HELQ
chr4	19033	191028413	INV	HELT
chr4	19033	191028413	INV	HERC3
chr4	19033	191028413	INV	HERC5
chr4	19033	191028413	INV	HERC6
chr4	19033	191028413	INV	HGFAC
chr4	19033	191028413	INV	HHIP
chr4	19033	191028413	INV	HMGB2
chr4	19033	191028413	INV	HNRNPD
chr4	19033	191028413	INV	HNRNPDL
chr4	19033	191028413	INV	HOPX
chr4	19033	191028413	INV	HPGD
chr4	19033	191028413	INV	HPSE
chr4	19033	191028413	INV	HS3ST1
chr4	19033	191028413	INV	HSD17B11
chr4	19033	191028413	INV	HSD17B13
chr4	19033	191028413	INV	HSPA4L
chr4	19033	191028413	INV	HTRA3
chr4	19033	191028413	INV	HTT
chr4	19033	191028413	INV	IBSP
chr4	19033	191028413	INV	IDUA
chr4	19033	191028413	INV	IGFBP7
chr4	19033	191028413	INV	IL15
chr4	19033	191028413	INV	ING2
chr4	19033	191028413	INV	INPP4B
chr4	19033	191028413	INV	INTS12
chr4	19033	191028413	INV	INTU
chr4	19033	191028413	INV	IRF2
chr4	19033	191028413	INV	JADE1
chr4	19033	191028413	INV	JAKMIP1
chr4	19033	191028413	INV	KCNIP4
chr4	19033	191028413	INV	KDR
chr4	19033	191028413	INV	KIAA0232
chr4	19033	191028413	INV	KIAA0922
chr4	19033	191028413	INV	KIAA1109
chr4	19033	191028413	INV	KIAA1211
chr4	19033	191028413	INV	KIT
chr4	19033	191028413	INV	KLB
chr4	19033	191028413	INV	KLF3
chr4	19033	191028413	INV	KLHL2
chr4	19033	191028413	INV	KLHL5
chr4	19033	191028413	INV	KLHL8
chr4	19033	191028413	INV	KLKB1
chr4	19033	191028413	INV	LAMTOR3
chr4	19033	191028413	INV	LAP3
chr4	19033	191028413	INV	LARP1B
chr4	19033	191028413	INV	LARP7
chr4	19033	191028413	INV	LCORL
chr4	19033	191028413	INV	LDB2
chr4	19033	191028413	INV	LEF1
chr4	19033	191028413	INV	LETM1
chr4	19033	191028413	INV	LGI2
chr4	19033	191028413	INV	LIAS
chr4	19033	191028413	INV	LIMCH1
chr4	19033	191028413	INV	LIN54
chr4	19033	191028413	INV	LNX1
chr4	19033	191028413	INV	LRAT
chr4	19033	191028413	INV	LRBA
chr4	19033	191028413	INV	LRIT3
chr4	19033	191028413	INV	LRP2BP
chr4	19033	191028413	INV	LRPAP1
chr4	19033	191028413	INV	LRRC66
chr4	19033	191028413	INV	LSM6
chr4	19033	191028413	INV	LYAR
chr4	19033	191028413	INV	MAB21L2
chr4	19033	191028413	INV	MAD2L1
chr4	19033	191028413	INV	MAEA
chr4	19033	191028413	INV	MAML3
chr4	19033	191028413	INV	MAN2B2
chr4	19033	191028413	INV	MANBA
chr4	19033	191028413	INV	MAP9
chr4	19033	191028413	INV	MAPK10
chr4	19033	191028413	INV	2021-03-01
chr4	19033	191028413	INV	MED28
chr4	19033	191028413	INV	MEPE
chr4	19033	191028413	INV	METAP1
chr4	19033	191028413	INV	METTL14
chr4	19033	191028413	INV	MFAP3L
chr4	19033	191028413	INV	MFSD10
chr4	19033	191028413	INV	MFSD7
chr4	19033	191028413	INV	MFSD8
chr4	19033	191028413	INV	MGARP
chr4	19033	191028413	INV	MGST2
chr4	19033	191028413	INV	MMAA
chr4	19033	191028413	INV	MMRN1
chr4	19033	191028413	INV	MND1
chr4	19033	191028413	INV	MOB1B
chr4	19033	191028413	INV	MRFAP1
chr4	19033	191028413	INV	MRFAP1L1
chr4	19033	191028413	INV	MRPL1
chr4	19033	191028413	INV	MRPS18C
chr4	19033	191028413	INV	MSANTD1
chr4	19033	191028413	INV	MSMO1
chr4	19033	191028413	INV	MSX1
chr4	19033	191028413	INV	MTHFD2L
chr4	19033	191028413	INV	MTNR1A
chr4	19033	191028413	INV	MTTP
chr4	19033	191028413	INV	MUC7
chr4	19033	191028413	INV	MXD4
chr4	19033	191028413	INV	MYL5
chr4	19033	191028413	INV	MYOZ2
chr4	19033	191028413	INV	N4BP2
chr4	19033	191028413	INV	NAA11
chr4	19033	191028413	INV	NAA15
chr4	19033	191028413	INV	NAAA
chr4	19033	191028413	INV	NAF1
chr4	19033	191028413	INV	NAP1L5
chr4	19033	191028413	INV	NAT8L
chr4	19033	191028413	INV	NCAPG
chr4	19033	191028413	INV	NDST3
chr4	19033	191028413	INV	NDUFC1
chr4	19033	191028413	INV	NEIL3
chr4	19033	191028413	INV	NEK1
chr4	19033	191028413	INV	NELFA
chr4	19033	191028413	INV	NEUROG2
chr4	19033	191028413	INV	NFKB1
chr4	19033	191028413	INV	NFXL1
chr4	19033	191028413	INV	NIPAL1
chr4	19033	191028413	INV	NKX3-2
chr4	19033	191028413	INV	NKX6-1
chr4	19033	191028413	INV	NMU
chr4	19033	191028413	INV	NOA1
chr4	19033	191028413	INV	NOP14
chr4	19033	191028413	INV	NPFFR2
chr4	19033	191028413	INV	NPNT
chr4	19033	191028413	INV	NPY1R
chr4	19033	191028413	INV	NR3C2
chr4	19033	191028413	INV	NSG1
chr4	19033	191028413	INV	NSUN7
chr4	19033	191028413	INV	NUDT6
chr4	19033	191028413	INV	NUDT9
chr4	19033	191028413	INV	NUP54
chr4	19033	191028413	INV	OCIAD1
chr4	19033	191028413	INV	OCIAD2
chr4	19033	191028413	INV	ODAM
chr4	19033	191028413	INV	OSTC
chr4	19033	191028413	INV	OTUD4
chr4	19033	191028413	INV	PABPC4L
chr4	19033	191028413	INV	PACRGL
chr4	19033	191028413	INV	PAICS
chr4	19033	191028413	INV	PALLD
chr4	19033	191028413	INV	PAPSS1
chr4	19033	191028413	INV	PAQR3
chr4	19033	191028413	INV	PARM1
chr4	19033	191028413	INV	PCDH18
chr4	19033	191028413	INV	PCDH7
chr4	19033	191028413	INV	PCGF3
chr4	19033	191028413	INV	PDCL2
chr4	19033	191028413	INV	PDE5A
chr4	19033	191028413	INV	PDE6B
chr4	19033	191028413	INV	PDGFC
chr4	19033	191028413	INV	PDGFRA
chr4	19033	191028413	INV	PDLIM3
chr4	19033	191028413	INV	PDLIM5
chr4	19033	191028413	INV	PDS5A
chr4	19033	191028413	INV	PF4V1
chr4	19033	191028413	INV	PGM2
chr4	19033	191028413	INV	PGRMC2
chr4	19033	191028413	INV	PI4K2B
chr4	19033	191028413	INV	PIGG
chr4	19033	191028413	INV	PITX2
chr4	19033	191028413	INV	PKD2
chr4	19033	191028413	INV	PLA2G12A
chr4	19033	191028413	INV	PLAC8
chr4	19033	191028413	INV	PLK4
chr4	19033	191028413	INV	PLRG1
chr4	19033	191028413	INV	POLN
chr4	19033	191028413	INV	POLR2B
chr4	19033	191028413	INV	PPA2
chr4	19033	191028413	INV	PPARGC1A
chr4	19033	191028413	INV	PPAT
chr4	19033	191028413	INV	PPBP
chr4	19033	191028413	INV	PPEF2
chr4	19033	191028413	INV	PPID
chr4	19033	191028413	INV	PPM1K
chr4	19033	191028413	INV	PPP2R2C
chr4	19033	191028413	INV	PPP3CA
chr4	19033	191028413	INV	PRDM5
chr4	19033	191028413	INV	PRDM8
chr4	19033	191028413	INV	PRIMPOL
chr4	19033	191028413	INV	PRKG2
chr4	19033	191028413	INV	PROM1
chr4	19033	191028413	INV	PRSS12
chr4	19033	191028413	INV	PRSS48
chr4	19033	191028413	INV	PSAPL1
chr4	19033	191028413	INV	PTPN13
chr4	19033	191028413	INV	QDPR
chr4	19033	191028413	INV	RAB28
chr4	19033	191028413	INV	RAB33B
chr4	19033	191028413	INV	RAP1GDS1
chr4	19033	191028413	INV	RAPGEF2
chr4	19033	191028413	INV	RASGEF1B
chr4	19033	191028413	INV	RASL11B
chr4	19033	191028413	INV	RASSF6
chr4	19033	191028413	INV	RBM47
chr4	19033	191028413	INV	RBPJ
chr4	19033	191028413	INV	RCHY1
chr4	19033	191028413	INV	RELL1
chr4	19033	191028413	INV	REST
chr4	19033	191028413	INV	RFC1
chr4	19033	191028413	INV	RGS12
chr4	19033	191028413	INV	RHOH
chr4	19033	191028413	INV	RNF150
chr4	19033	191028413	INV	RNF175
chr4	19033	191028413	INV	RNF212
chr4	19033	191028413	INV	RNF4
chr4	19033	191028413	INV	RPL34
chr4	19033	191028413	INV	RPL9
chr4	19033	191028413	INV	RPS3A
chr4	19033	191028413	INV	RRH
chr4	19033	191028413	INV	RUFY3
chr4	19033	191028413	INV	RWDD4
chr4	19033	191028413	INV	RXFP1
chr4	19033	191028413	INV	S100P
chr4	19033	191028413	INV	SAP30
chr4	19033	191028413	INV	SCARB2
chr4	19033	191028413	INV	SCD5
chr4	19033	191028413	INV	SCFD2
chr4	19033	191028413	INV	SCLT1
chr4	19033	191028413	INV	SCOC
chr4	19033	191028413	INV	SCRG1
chr4	19033	191028413	INV	SDAD1
chr4	19033	191028413	INV	SEC24B
chr4	19033	191028413	INV	SEC24D
chr4	19033	191028413	INV	SEC31A
chr4	19033	191028413	INV	SEL1L3
chr4	19033	191028413	INV	SEPSECS
chr4	19033	191028413	INV	2021-09-11
chr4	19033	191028413	INV	SETD7
chr4	19033	191028413	INV	SFRP2
chr4	19033	191028413	INV	SGCB
chr4	19033	191028413	INV	SGMS2
chr4	19033	191028413	INV	SH3BP2
chr4	19033	191028413	INV	SH3D19
chr4	19033	191028413	INV	SH3RF1
chr4	19033	191028413	INV	SH3TC1
chr4	19033	191028413	INV	SHISA3
chr4	19033	191028413	INV	SHROOM3
chr4	19033	191028413	INV	SLAIN2
chr4	19033	191028413	INV	SLBP
chr4	19033	191028413	INV	SLC10A4
chr4	19033	191028413	INV	SLC10A6
chr4	19033	191028413	INV	SLC10A7
chr4	19033	191028413	INV	SLC25A31
chr4	19033	191028413	INV	SLC25A4
chr4	19033	191028413	INV	SLC26A1
chr4	19033	191028413	INV	SLC2A9
chr4	19033	191028413	INV	SLC30A9
chr4	19033	191028413	INV	SLC34A2
chr4	19033	191028413	INV	SLC39A8
chr4	19033	191028413	INV	SLC4A4
chr4	19033	191028413	INV	SLC7A11
chr4	19033	191028413	INV	SLC9B1
chr4	19033	191028413	INV	SLC9B2
chr4	19033	191028413	INV	SLIT2
chr4	19033	191028413	INV	SMAD1
chr4	19033	191028413	INV	SMARCA5
chr4	19033	191028413	INV	SMARCAD1
chr4	19033	191028413	INV	SMIM14
chr4	19033	191028413	INV	SMIM20
chr4	19033	191028413	INV	SNCA
chr4	19033	191028413	INV	SNX25
chr4	19033	191028413	INV	SOD3
chr4	19033	191028413	INV	SORBS2
chr4	19033	191028413	INV	SORCS2
chr4	19033	191028413	INV	SOWAHB
chr4	19033	191028413	INV	SPARCL1
chr4	19033	191028413	INV	SPATA18
chr4	19033	191028413	INV	SPATA4
chr4	19033	191028413	INV	SPATA5
chr4	19033	191028413	INV	SPCS3
chr4	19033	191028413	INV	SPOCK3
chr4	19033	191028413	INV	SPON2
chr4	19033	191028413	INV	SPP1
chr4	19033	191028413	INV	SPRY1
chr4	19033	191028413	INV	SRD5A3
chr4	19033	191028413	INV	SRP72
chr4	19033	191028413	INV	STAP1
chr4	19033	191028413	INV	STATH
chr4	19033	191028413	INV	STIM2
chr4	19033	191028413	INV	STK32B
chr4	19033	191028413	INV	STOX2
chr4	19033	191028413	INV	STPG2
chr4	19033	191028413	INV	STX18
chr4	19033	191028413	INV	SULT1B1
chr4	19033	191028413	INV	SULT1E1
chr4	19033	191028413	INV	SYNPO2
chr4	19033	191028413	INV	TACC3
chr4	19033	191028413	INV	TACR3
chr4	19033	191028413	INV	TADA2B
chr4	19033	191028413	INV	TAPT1
chr4	19033	191028413	INV	TBC1D1
chr4	19033	191028413	INV	TBC1D14
chr4	19033	191028413	INV	TBC1D19
chr4	19033	191028413	INV	TBC1D9
chr4	19033	191028413	INV	TBCK
chr4	19033	191028413	INV	TDO2
chr4	19033	191028413	INV	TEC
chr4	19033	191028413	INV	TENM3
chr4	19033	191028413	INV	TET2
chr4	19033	191028413	INV	THAP6
chr4	19033	191028413	INV	THAP9
chr4	19033	191028413	INV	THEGL
chr4	19033	191028413	INV	TIFA
chr4	19033	191028413	INV	TIGD2
chr4	19033	191028413	INV	TIGD4
chr4	19033	191028413	INV	TKTL2
chr4	19033	191028413	INV	TLL1
chr4	19033	191028413	INV	TLR1
chr4	19033	191028413	INV	TLR10
chr4	19033	191028413	INV	TLR2
chr4	19033	191028413	INV	TLR3
chr4	19033	191028413	INV	TLR6
chr4	19033	191028413	INV	TMA16
chr4	19033	191028413	INV	TMEM128
chr4	19033	191028413	INV	TMEM129
chr4	19033	191028413	INV	TMEM144
chr4	19033	191028413	INV	TMEM150C
chr4	19033	191028413	INV	TMEM154
chr4	19033	191028413	INV	TMEM156
chr4	19033	191028413	INV	TMEM165
chr4	19033	191028413	INV	TMEM175
chr4	19033	191028413	INV	TMEM184C
chr4	19033	191028413	INV	TMEM192
chr4	19033	191028413	INV	TMEM33
chr4	19033	191028413	INV	TMPRSS11A
chr4	19033	191028413	INV	TMPRSS11D
chr4	19033	191028413	INV	TMPRSS11E
chr4	19033	191028413	INV	TMPRSS11F
chr4	19033	191028413	INV	TNIP2
chr4	19033	191028413	INV	TNIP3
chr4	19033	191028413	INV	TRAM1L1
chr4	19033	191028413	INV	TRAPPC11
chr4	19033	191028413	INV	TRIM2
chr4	19033	191028413	INV	TRIML1
chr4	19033	191028413	INV	TRIML2
chr4	19033	191028413	INV	TRMT10A
chr4	19033	191028413	INV	TRMT44
chr4	19033	191028413	INV	TRPC3
chr4	19033	191028413	INV	TSPAN5
chr4	19033	191028413	INV	TXK
chr4	19033	191028413	INV	UBA6
chr4	19033	191028413	INV	UBE2D3
chr4	19033	191028413	INV	UBE2K
chr4	19033	191028413	INV	UCHL1
chr4	19033	191028413	INV	UCP1
chr4	19033	191028413	INV	UFSP2
chr4	19033	191028413	INV	UGDH
chr4	19033	191028413	INV	UGT2B15
chr4	19033	191028413	INV	UGT2B17
chr4	19033	191028413	INV	UGT2B28
chr4	19033	191028413	INV	UGT2B4
chr4	19033	191028413	INV	UGT2B7
chr4	19033	191028413	INV	UGT8
chr4	19033	191028413	INV	UNC5C
chr4	19033	191028413	INV	USO1
chr4	19033	191028413	INV	USP17L15
chr4	19033	191028413	INV	USP38
chr4	19033	191028413	INV	USP46
chr4	19033	191028413	INV	USP53
chr4	19033	191028413	INV	UTP3
chr4	19033	191028413	INV	UVSSA
chr4	19033	191028413	INV	VEGFC
chr4	19033	191028413	INV	WDFY3
chr4	19033	191028413	INV	WDR1
chr4	19033	191028413	INV	WDR17
chr4	19033	191028413	INV	WDR19
chr4	19033	191028413	INV	WFS1
chr4	19033	191028413	INV	WHSC1
chr4	19033	191028413	INV	WWC2
chr4	19033	191028413	INV	YIPF7
chr4	19033	191028413	INV	YTHDC1
chr4	19033	191028413	INV	ZAR1
chr4	19033	191028413	INV	ZBTB49
chr4	19033	191028413	INV	ZCCHC4
chr4	19033	191028413	INV	ZFP42
chr4	19033	191028413	INV	ZFYVE28
chr4	19033	191028413	INV	ZNF141
chr4	19033	191028413	INV	ZNF330
chr4	19033	191028413	INV	ZNF518B
chr4	19033	191028413	INV	ZNF595
chr4	19033	191028413	INV	ZNF718
chr4	19033	191028413	INV	ZNF721
chr4	19033	191028413	INV	ZNF732
chr4	19033	191028413	INV	ZNF827
chr5	376622	376930	INS	AHRR
chr5	6448735	6450403	INS	UBE2QL1
chr5	6616783	6617035	INS	NSUN2
chr5	42628555	42631137	DEL	GHR
chr5	64467981	64469702	INS	ADAMTS6
chr5	78426564	78429101	INS	BHMT
chr5	82355862	82359183	INS	TMEM167A
chr5	94994221	94994538	INS	SPATA9
chr5	118459463	118467284	INS	DMXL1
chr5	134119182	134120508	INS	DDX46
chr5	140482190	140531791	DEL	PCDHB3
chr5	140482190	140531791	DEL	PCDHB4
chr5	140482190	140531791	DEL	PCDHB5
chr5	140482190	140531791	DEL	PCDHB6
chr5	140553662	140558936	DUP	PCDHB7
chr5	140553662	140558936	DUP	PCDHB8
chr5	141379670	141383134	INS	GNPDA1
chr5	147553039	147554239	DEL	SPINK14
chr5	179021585	179023210	INS	RUFY1
chr5	179064381	179082162	INV	C5orf60
chr5	179729045	179730748	INS	GFPT2
chr6	26043290	26045502	INS	HIST1H2BB
chr6	35754565	35766786	DUP	CLPS
chr6	35754565	35766786	DUP	CLPSL1
chr6	39894489	39895476	INS	MOCS1
chr6	57392155	57396506	INS	PRIM2
chr6	90582117	90584480	INS	CASP8AP2
chr6	107780332	107810590	DUP	PDSS2
chr6	128326850	128331043	INS	PTPRK
chr6	159204425	159204760	INS	EZR
chr6	168430299	168430377	INS	KIF25
chr7	1486069	1486946	INS	MICALL2
chr7	1528981	1529011	INS	INTS1
chr7	15666284	15666613	INS	MEOX2
chr7	23543219	23546168	INS	TRA2A
chr7	27804694	27806383	INS	TAX1BP1
chr7	55830743	56087150	INV	GBAS
chr7	55830743	56087150	INV	MRPS17
chr7	55830743	56087150	INV	PSPH
chr7	55830743	56087150	INV	ZNF713
chr7	76128114	76628209	DUP	DTX2
chr7	76128114	76628209	DUP	POMZP3
chr7	76128114	76628209	DUP	UPK3B
chr7	97872280	97872784	INS	TECPR1
chr7	100550162	100550653	DUP	MUC3A
chr7	101955553	101958390	INS	SH2B2
chr7	128784719	128784933	INS	TSPAN33
chr7	157448785	157449096	INS	PTPRN2
chr7	158925551	158956727	INV	VIPR2
chr8	56656862	56657965	INS	TMEM68
chr8	121480673	121488950	INV	MTBP
chr8	141778114	141856495	DUP	PTK2
chr8	144940218	144940777	DUP	EPPK1
chr8	145579950	145580011	INS	FBXL6
chr8	145739133	145739557	INS	RECQL4
chr9	21499690	22409693	DUP	CDKN2A
chr9	21499690	22409693	DUP	CDKN2B
chr9	21499690	22409693	DUP	MTAP
chr9	35906573	35906627	INS	HRCT1
chr9	66454656	68412522	INV	ANKRD20A1
chr9	66454656	68412522	INV	ANKRD20A3
chr9	86502951	86503541	INS	KIF27
chr9	139697224	139697748	DUP	CCDC183
chr9	140772670	140777194	DEL	CACNA1B
chr10	15251430	15255271	INS	FAM171A1
chr10	25145606	25146729	DEL	PRTFDC1
chr10	43677331	43678768	INS	CSGALNACT2
chr10	50950447	50951306	INS	OGDHL
chr10	70587577	70587876	DEL	STOX1
chr10	105795856	105796374	INS	COL17A1
chr10	116012947	116013412	INS	VWA2
chr10	123808031	123856008	DUP	TACC2
chr11	428027	428341	INS	ANO9
chr11	640015	640109	DEL	DRD4
chr11	850333	851011	INS	TSPAN4
chr11	1016560	1017469	DUP	MUC6
chr11	1092796	1093669	DUP	MUC2
chr11	1212759	1213575	DUP	MUC5AC
chr11	1605953	1606012	INS	KRTAP5-1
chr11	1915273	1961086	INV	TNNT3
chr11	5270593	5278491	INS	HBG1
chr11	5270593	5278491	INS	HBG2
chr11	7716915	7717231	DEL	OVCH2
chr11	7833746	7847182	INS	OR5P3
chr11	9068607	9069270	INS	SCUBE2
chr11	10823581	10823656	INS	EIF4G2
chr11	11291439	11293640	INS	GALNT18
chr11	11948525	11951330	INS	USP47
chr11	14298180	14301166	INS	RRAS2
chr11	14300748	14525379	DUP	COPB1
chr11	34172149	34174106	DUP	ABTB2
chr11	48388907	50039362	INV	FOLH1
chr11	64320639	64323520	INS	SLC22A11
chr11	66365937	66366729	INS	CCS
chr11	67267032	67267578	INS	PITPNM1
chr11	68656352	68659386	INS	MRPL21
chr11	76889278	76891070	INS	MYO7A
chr11	78516326	78516390	INS	TENM4
chr11	85606264	85606488	INS	CCDC83
chr11	99690021	99690997	INS	CNTN5
chr11	126146211	126148248	INS	FOXRED1
chr12	306219	307184	INS	SLC6A12
chr12	6472110	6472755	INS	SCNN1A
chr12	9871158	9871495	INS	CLECL1
chr12	11184084	11250750	DEL	TAS2R43
chr12	11184084	11250750	DEL	TAS2R46
chr12	11420421	11420545	DEL	PRB3
chr12	11461554	11461617	INS	PRB4
chr12	18482717	18603182	DUP	PIK3C2G
chr12	25259462	25259940	INS	LRMP
chr12	27845232	27846096	INS	PPFIBP1
chr12	40879330	40880308	DUP	MUC19
chr12	50745803	50745904	INS	FAM186A
chr12	52845166	52866825	DEL	KRT6B
chr12	52845166	52866825	DEL	KRT6C
chr12	53207602	53207642	INS	KRT4
chr12	53684500	53684641	INS	ESPL1
chr12	71532793	71533753	DUP	TSPAN8
chr12	83480848	83612353	DUP	TMTC2
chr12	110616612	110618495	INS	IFT81
chr12	118570999	118576474	INS	PEBP1
chr12	132401632	132402066	INS	ULK1
chr12	133295111	133295547	INS	PGAM5
chr12	133306180	133306657	INS	ANKLE2
chr13	46647746	46648082	INS	CPB2
chr13	53034879	53035518	INS	CKAP2
chr13	111076808	111077119	INS	COL4A2
chr13	114079006	114079920	INS	ADPRHL1
chr14	23414175	23416739	INS	HAUS4
chr14	24436057	24473173	DUP	DHRS4
chr14	24436057	24473173	DUP	DHRS4L2
chr14	39533226	39536167	INS	SEC23A
chr14	50227850	50235275	INS	KLHDC2
chr14	51404312	51404647	INS	PYGL
chr14	72248645	72799358	DEL	RGS6
chr14	73996080	74023809	DEL	ACOT1
chr14	78045154	78047910	INS	SPTLC2
chr14	89150580	89153325	INS	EML5
chr14	90767210	90767671	INS	NRDE2
chr14	92101080	92104777	INS	CATSPERB
chr14	95545035	95648304	DUP	DICER1
chr14	102726495	102733890	DEL	MOK
chr15	23685675	23686292	DUP	GOLGA6L2
chr15	34638840	34641012	INS	NUTM1
chr15	77092502	77092772	INS	SCAPER
chr16	746714	746818	INS	FBXL16
chr16	1281881	1304541	INV	TPSAB1
chr16	1447270	1447530	DEL	UNKL
chr16	2154919	2157377	INS	PKD1
chr16	2987103	2987145	INS	FLYWCH1
chr16	9017063	9017099	INS	USP7
chr16	21594443	22710751	INV	C16orf52
chr16	21594443	22710751	INV	CDR2
chr16	21594443	22710751	INV	EEF2K
chr16	21594443	22710751	INV	IGSF6
chr16	21594443	22710751	INV	METTL9
chr16	21594443	22710751	INV	NPIPB4
chr16	21594443	22710751	INV	NPIPB5
chr16	21594443	22710751	INV	OTOA
chr16	21594443	22710751	INV	PDZD9
chr16	21594443	22710751	INV	POLR3E
chr16	21594443	22710751	INV	UQCRC2
chr16	21594443	22710751	INV	VWA3A
chr16	24884318	24887106	INS	SLC5A11
chr16	67136059	67153267	DUP	C16orf70
chr16	71418542	71419863	INS	CALB2
chr16	71980719	71981678	INS	PKD1L3
chr16	75238564	75258192	INV	CTRB1
chr16	75238564	75258192	INV	CTRB2
chr16	78445823	78525268	DEL	WWOX
chr16	89262711	89262788	DEL	SLC22A31
chr16	90107060	90110455	INS	GAS8
chr17	3802555	3803174	INS	P2RX1
chr17	4837180	4837219	DEL	GP1BA
chr17	17719511	17719608	INS	SREBF1
chr17	21212907	21221183	DEL	MAP2K3
chr17	21254968	21353725	INV	KCNJ12
chr17	29119945	29120683	INS	CRLF3
chr17	34436810	34616308	DUP	CCL3L1
chr17	34436810	34616308	DUP	TBC1D3F
chr17	34436810	34616308	DUP	TBC1D3G
chr17	34436810	34616308	DUP	TBC1D3H
chr17	38975114	38975178	INS	KRT10
chr17	39254148	39254180	INS	KRTAP4-8
chr17	39340811	39340868	DEL	KRTAP4-1
chr17	45209247	45210059	INS	CDC27
chr17	57663045	57666108	DEL	DHX40
chr17	57890918	57949297	DUP	TUBD1
chr17	57890918	57949297	DUP	VMP1
chr17	61565900	61566184	INS	ACE
chr17	72889658	72889715	INS	FADS6
chr17	74069583	74073047	INS	GALR2
chr17	76171306	76171844	INS	TK1
chr17	76434510	76435652	INS	DNAH17
chr17	80391199	80392872	DEL	HEXDC
chr18	712355	712444	INS	ENOSF1
chr18	3111093	3114891	INS	MYOM1
chr18	9887412	9887457	DEL	TXNDC2
chr18	47337312	47339953	INS	ACAA2
chr18	74638764	74639336	INS	ZNF236
chr19	2037254	2037965	INS	MKNK2
chr19	5787202	5787844	INS	DUS3L
chr19	8150991	8151094	INS	FBN3
chr19	11142293	11152656	DUP	SMARCA4
chr19	14200902	14201217	INS	SAMD1
chr19	20801771	20883413	INV	ZNF626
chr19	22156782	22157115	DEL	ZNF208
chr19	22363669	22363754	DEL	ZNF676
chr19	31047784	31048133	INS	ZNF536
chr19	35849697	35862165	DEL	FFAR3
chr19	36018201	36018415	INS	SBSN
chr19	38991188	38991661	INVDUP	RYR1
chr19	39160026	40826038	DEL	ACTN4
chr19	39160026	40826038	DEL	AKT2
chr19	39160026	40826038	DEL	CAPN12
chr19	39160026	40826038	DEL	CCER2
chr19	39160026	40826038	DEL	CLC
chr19	39160026	40826038	DEL	CNTD2
chr19	39160026	40826038	DEL	DLL3
chr19	39160026	40826038	DEL	DYRK1B
chr19	39160026	40826038	DEL	ECH1
chr19	39160026	40826038	DEL	EID2
chr19	39160026	40826038	DEL	EID2B
chr19	39160026	40826038	DEL	FBL
chr19	39160026	40826038	DEL	FBXO17
chr19	39160026	40826038	DEL	FBXO27
chr19	39160026	40826038	DEL	FCGBP
chr19	39160026	40826038	DEL	GMFG
chr19	39160026	40826038	DEL	HNRNPL
chr19	39160026	40826038	DEL	IFNL1
chr19	39160026	40826038	DEL	IFNL2
chr19	39160026	40826038	DEL	IFNL3
chr19	39160026	40826038	DEL	LGALS13
chr19	39160026	40826038	DEL	LGALS4
chr19	39160026	40826038	DEL	LGALS7
chr19	39160026	40826038	DEL	LGALS7B
chr19	39160026	40826038	DEL	LRFN1
chr19	39160026	40826038	DEL	MAP3K10
chr19	39160026	40826038	DEL	MED29
chr19	39160026	40826038	DEL	MRPS12
chr19	39160026	40826038	DEL	NCCRP1
chr19	39160026	40826038	DEL	NFKBIB
chr19	39160026	40826038	DEL	PAF1
chr19	39160026	40826038	DEL	PAK4
chr19	39160026	40826038	DEL	PLEKHG2
chr19	39160026	40826038	DEL	PSMC4
chr19	39160026	40826038	DEL	RINL
chr19	39160026	40826038	DEL	RPS16
chr19	39160026	40826038	DEL	SAMD4B
chr19	39160026	40826038	DEL	SARS2
chr19	39160026	40826038	DEL	SELV
chr19	39160026	40826038	DEL	SIRT2
chr19	39160026	40826038	DEL	SUPT5H
chr19	39160026	40826038	DEL	TIMM50
chr19	39160026	40826038	DEL	TTC9B
chr19	39160026	40826038	DEL	ZFP36
chr19	39160026	40826038	DEL	ZNF546
chr19	39160026	40826038	DEL	ZNF780A
chr19	39160026	40826038	DEL	ZNF780B
chr19	42742785	42764063	DEL	ERF
chr19	42742785	42764063	DEL	GSK3A
chr19	48546782	48547450	INS	CABP5
chr19	56000242	56000399	INS	SSC5D
chr19	57838857	57839274	INS	ZNF543
chr20	401313	401540	INS	RBCK1
chr20	33814516	33814619	INS	MMP24
chr20	49027777	49413213	DUP	BCAS4
chr20	49027777	49413213	DUP	FAM65C
chr20	49027777	49413213	DUP	PARD6B
chr20	49027777	49413213	DUP	PTPN1
chr20	54963210	54963252	INS	AURKA
chr20	57429655	57429691	INS	GNAS
chr20	60569315	60572948	DUP	TAF4
chr20	62072496	62073851	INS	KCNQ2
chr21	11096782	11108481	DEL	BAGE2
chr21	41452064	41452399	INS	DSCAM
chr21	46237815	46237986	INS	SUMO3
chr21	47419778	47420278	INS	COL6A1
chr22	19906773	19907379	INS	TXNRD2
chr22	24274144	24311300	DEL	DDTL
chr22	24274144	24311300	DEL	GSTT2B
chr22	37259658	37262808	INS	NCF4
chr22	37887622	37887986	INS	CARD10
chr22	38506040	38509041	INS	BAIAP2L2
chr22	38506040	38509041	INS	PLA2G6
chr22	40304060	40400191	DUP	FAM83F
chr22	42335798	42337032	INS	CENPM
chr22	44324605	44325760	INS	PNPLA3
chr22	47274207	47275178	INS	TBC1D22A
chr22	50502242	50502479	INS	MLC1
chr22	51135968	51136279	INS	SHANK3
chrX	48822190	48823050	INS	KCND1
chrX	48971863	48972465	INS	GPKOW
chrX	85166135	85166268	INS	CHM
chrX	100749003	100749437	INS	ARMCX4
chrX	140993926	140994028	INS	MAGEC1
chr13	25670718	25670718	TRA	PABPC3
chr7	26251702	26251702	TRA	CBX3

## Sheet: BxPC3_exonSV_1061 gene list
BxPC3_exonSV_1061 gene list
chrs	start	end	type	GeneName
chr1	1950668	1950919	INS	GABRD
chr1	5934298	5934591	INS	NPHP4
chr1	6438171	6445895	DEL	ACOT7
chr1	7890019	7890069	DEL	PER3
chr1	16908138	16914477	DEL	NBPF1
chr1	17051740	17062576	INV	FAM231C
chr1	17062576	17196981	DEL	MST1L
chr1	20944751	20945067	INS	CDA
chr1	26671506	26671559	DEL	AIM1L
chr1	28204977	28206358	INS	THEMIS2
chr1	31205221	31207801	INS	LAPTM5
chr1	41847881	41848080	INS	FOXO6
chr1	47650041	47650959	INS	PDZK1IP1
chr1	93167520	93167850	INS	EVI5
chr1	94341677	94344200	INS	DNTTIP2
chr1	108733331	108737252	DEL	SLC25A24
chr1	111957516	111957585	DEL	OVGP1
chr1	144680039	144954614	DUP	NBPF20
chr1	144680039	144954614	DUP	NBPF8
chr1	144680039	144954614	DUP	NBPF9
chr1	144680039	144954614	DUP	PDE4DIP
chr1	145080163	145189463	DEL	SEC22B
chr1	152084404	152084459	DEL	TCHH
chr1	155160984	155161843	DUP	MUC1
chr1	155924389	155924697	INS	ARHGEF2
chr1	156705346	156705776	INS	RRNAD1
chr1	174989634	175026689	DUP	MRPS14
chr1	201178964	201179061	INS	IGFN1
chr1	209936076	209936412	INS	TRAF3IP3
chr1	230467787	230468840	INS	PGBD5
chr1	245982323	246072563	DEL	SMYD3
chr2	11426370	11426688	INS	ROCK2
chr2	15519553	15519861	INS	NBAS
chr2	27324302	27324352	DEL	CGREF1
chr2	27527264	27528018	INS	TRIM54
chr2	113993936	113994194	INS	PAX8
chr2	162748921	162754974	INS	SLC4A10
chr2	212894970	213006021	DEL	ERBB4
chr2	214171088	214175345	INS	SPAG16
chr2	218947684	218948551	INS	RUFY4
chr2	242105515	242105848	INS	PPP1R7
chr2	242509694	242510464	DUP	BOK
chr3	10088276	11911946	DUP	ATG7
chr3	10088276	11911946	DUP	ATP2B2
chr3	10088276	11911946	DUP	BRK1
chr3	10088276	11911946	DUP	FANCD2
chr3	10088276	11911946	DUP	FANCD2OS
chr3	10088276	11911946	DUP	GHRL
chr3	10088276	11911946	DUP	HRH1
chr3	10088276	11911946	DUP	IRAK2
chr3	10088276	11911946	DUP	SEC13
chr3	10088276	11911946	DUP	SLC6A11
chr3	10088276	11911946	DUP	TAMM41
chr3	10088276	11911946	DUP	TATDN2
chr3	10088276	11911946	DUP	VGLL4
chr3	10088276	11911946	DUP	VHL
chr3	49342783	49344034	INS	USP4
chr3	60402493	60561695	DEL	FHIT
chr3	100170627	100170679	INS	LNP1
chr3	124808631	124811380	INS	SLC12A8
chr3	151148555	151154586	INS	IGSF10
chr3	151148555	151154586	INS	MED12L
chr3	169487043	169487185	INS	ACTRT3
chr3	195346331	195452153	DUP	MUC20
chr4	19033	191028411	INV	AADAT
chr4	19033	191028411	INV	AASDH
chr4	19033	191028411	INV	ABCE1
chr4	19033	191028411	INV	ABCG2
chr4	19033	191028411	INV	ABLIM2
chr4	19033	191028411	INV	ACOX3
chr4	19033	191028411	INV	ACSL1
chr4	19033	191028411	INV	ADAMTS3
chr4	19033	191028411	INV	ADD1
chr4	19033	191028411	INV	ADH1A
chr4	19033	191028411	INV	ADH1B
chr4	19033	191028411	INV	ADH1C
chr4	19033	191028411	INV	ADH4
chr4	19033	191028411	INV	ADH5
chr4	19033	191028411	INV	ADH6
chr4	19033	191028411	INV	ADH7
chr4	19033	191028411	INV	ADRA2C
chr4	19033	191028411	INV	AFAP1
chr4	19033	191028411	INV	AFF1
chr4	19033	191028411	INV	AFP
chr4	19033	191028411	INV	AGA
chr4	19033	191028411	INV	AIMP1
chr4	19033	191028411	INV	ALB
chr4	19033	191028411	INV	ALPK1
chr4	19033	191028411	INV	AMTN
chr4	19033	191028411	INV	ANAPC10
chr4	19033	191028411	INV	ANAPC4
chr4	19033	191028411	INV	ANK2
chr4	19033	191028411	INV	ANKRD17
chr4	19033	191028411	INV	ANKRD37
chr4	19033	191028411	INV	ANKRD50
chr4	19033	191028411	INV	ANP32C
chr4	19033	191028411	INV	ANTXR2
chr4	19033	191028411	INV	ANXA10
chr4	19033	191028411	INV	ANXA3
chr4	19033	191028411	INV	ANXA5
chr4	19033	191028411	INV	AP1AR
chr4	19033	191028411	INV	APBB2
chr4	19033	191028411	INV	ARAP2
chr4	19033	191028411	INV	AREG
chr4	19033	191028411	INV	ARFIP1
chr4	19033	191028411	INV	ARHGAP10
chr4	19033	191028411	INV	ARHGAP24
chr4	19033	191028411	INV	ARHGEF38
chr4	19033	191028411	INV	ARL9
chr4	19033	191028411	INV	ARSJ
chr4	19033	191028411	INV	ART3
chr4	19033	191028411	INV	ASB5
chr4	19033	191028411	INV	ATOH1
chr4	19033	191028411	INV	ATP10D
chr4	19033	191028411	INV	ATP5I
chr4	19033	191028411	INV	ATP8A1
chr4	19033	191028411	INV	BANK1
chr4	19033	191028411	INV	BBS12
chr4	19033	191028411	INV	BBS7
chr4	19033	191028411	INV	BDH2
chr4	19033	191028411	INV	BEND4
chr4	19033	191028411	INV	BLOC1S4
chr4	19033	191028411	INV	BMP2K
chr4	19033	191028411	INV	BMP3
chr4	19033	191028411	INV	BMPR1B
chr4	19033	191028411	INV	BOD1L1
chr4	19033	191028411	INV	BST1
chr4	19033	191028411	INV	BTC
chr4	19033	191028411	INV	C1QTNF7
chr4	19033	191028411	INV	C4orf17
chr4	19033	191028411	INV	C4orf19
chr4	19033	191028411	INV	C4orf22
chr4	19033	191028411	INV	C4orf26
chr4	19033	191028411	INV	C4orf27
chr4	19033	191028411	INV	C4orf3
chr4	19033	191028411	INV	C4orf32
chr4	19033	191028411	INV	C4orf33
chr4	19033	191028411	INV	C4orf36
chr4	19033	191028411	INV	C4orf45
chr4	19033	191028411	INV	C4orf46
chr4	19033	191028411	INV	C4orf47
chr4	19033	191028411	INV	C4orf48
chr4	19033	191028411	INV	CAMK2D
chr4	19033	191028411	INV	CASP3
chr4	19033	191028411	INV	CASP6
chr4	19033	191028411	INV	CBR4
chr4	19033	191028411	INV	CC2D2A
chr4	19033	191028411	INV	CCDC109B
chr4	19033	191028411	INV	CCDC110
chr4	19033	191028411	INV	CCDC149
chr4	19033	191028411	INV	CCDC158
chr4	19033	191028411	INV	CCDC96
chr4	19033	191028411	INV	CCNA2
chr4	19033	191028411	INV	CCNG2
chr4	19033	191028411	INV	CCNI
chr4	19033	191028411	INV	CCSER1
chr4	19033	191028411	INV	CD38
chr4	19033	191028411	INV	CDKL2
chr4	19033	191028411	INV	CDKN2AIP
chr4	19033	191028411	INV	CDS1
chr4	19033	191028411	INV	CENPC
chr4	19033	191028411	INV	CENPE
chr4	19033	191028411	INV	CENPU
chr4	19033	191028411	INV	CEP135
chr4	19033	191028411	INV	CEP44
chr4	19033	191028411	INV	CFI
chr4	19033	191028411	INV	CHIC2
chr4	19033	191028411	INV	CHRNA9
chr4	19033	191028411	INV	CISD2
chr4	19033	191028411	INV	CLCN3
chr4	19033	191028411	INV	CLDN24
chr4	19033	191028411	INV	CLGN
chr4	19033	191028411	INV	CLNK
chr4	19033	191028411	INV	CLOCK
chr4	19033	191028411	INV	CNGA1
chr4	19033	191028411	INV	CNOT6L
chr4	19033	191028411	INV	COL25A1
chr4	19033	191028411	INV	COMMD8
chr4	19033	191028411	INV	COPS4
chr4	19033	191028411	INV	COQ2
chr4	19033	191028411	INV	CORIN
chr4	19033	191028411	INV	COX18
chr4	19033	191028411	INV	CPE
chr4	19033	191028411	INV	CPEB2
chr4	19033	191028411	INV	CPLX1
chr4	19033	191028411	INV	CPZ
chr4	19033	191028411	INV	CRIPAK
chr4	19033	191028411	INV	CRMP1
chr4	19033	191028411	INV	CSN2
chr4	19033	191028411	INV	CTBP1
chr4	19033	191028411	INV	CTSO
chr4	19033	191028411	INV	CXCL1
chr4	19033	191028411	INV	CXCL10
chr4	19033	191028411	INV	CXCL11
chr4	19033	191028411	INV	CXCL2
chr4	19033	191028411	INV	CXCL3
chr4	19033	191028411	INV	CXCL5
chr4	19033	191028411	INV	CXCL6
chr4	19033	191028411	INV	CXCL9
chr4	19033	191028411	INV	CXXC4
chr4	19033	191028411	INV	CYP2U1
chr4	19033	191028411	INV	CYP4V2
chr4	19033	191028411	INV	CYTL1
chr4	19033	191028411	INV	DAPP1
chr4	19033	191028411	INV	DCAF16
chr4	19033	191028411	INV	DCAF4L1
chr4	19033	191028411	INV	DCK
chr4	19033	191028411	INV	DCLK2
chr4	19033	191028411	INV	DCTD
chr4	19033	191028411	INV	DCUN1D4
chr4	19033	191028411	INV	DDIT4L
chr4	19033	191028411	INV	DDX60
chr4	19033	191028411	INV	DDX60L
chr4	19033	191028411	INV	DGKQ
chr4	19033	191028411	INV	DHX15
chr4	19033	191028411	INV	DKK2
chr4	19033	191028411	INV	DMP1
chr4	19033	191028411	INV	DNAJB14
chr4	19033	191028411	INV	DOK7
chr4	19033	191028411	INV	DRD5
chr4	19033	191028411	INV	DSPP
chr4	19033	191028411	INV	DTHD1
chr4	19033	191028411	INV	EDNRA
chr4	19033	191028411	INV	EGF
chr4	19033	191028411	INV	EIF4E
chr4	19033	191028411	INV	ELF2
chr4	19033	191028411	INV	ELMOD2
chr4	19033	191028411	INV	ELOVL6
chr4	19033	191028411	INV	ENOPH1
chr4	19033	191028411	INV	ENPEP
chr4	19033	191028411	INV	ENPP6
chr4	19033	191028411	INV	EPGN
chr4	19033	191028411	INV	EPHA5
chr4	19033	191028411	INV	EREG
chr4	19033	191028411	INV	ERVMER34-1
chr4	19033	191028411	INV	ETFDH
chr4	19033	191028411	INV	ETNPPL
chr4	19033	191028411	INV	EVC
chr4	19033	191028411	INV	EVC2
chr4	19033	191028411	INV	EXOC1
chr4	19033	191028411	INV	EXOSC9
chr4	19033	191028411	INV	F11
chr4	19033	191028411	INV	FABP2
chr4	19033	191028411	INV	FAM114A1
chr4	19033	191028411	INV	FAM13A
chr4	19033	191028411	INV	FAM149A
chr4	19033	191028411	INV	FAM160A1
chr4	19033	191028411	INV	FAM175A
chr4	19033	191028411	INV	FAM184B
chr4	19033	191028411	INV	FAM193A
chr4	19033	191028411	INV	FAM198B
chr4	19033	191028411	INV	FAM200B
chr4	19033	191028411	INV	FAM218A
chr4	19033	191028411	INV	FAM47E
chr4	19033	191028411	INV	FAM47E-STBD1
chr4	19033	191028411	INV	FAM53A
chr4	19033	191028411	INV	FAT1
chr4	19033	191028411	INV	FAT4
chr4	19033	191028411	INV	FBXL5
chr4	19033	191028411	INV	FBXO8
chr4	19033	191028411	INV	FBXW7
chr4	19033	191028411	INV	FDCSP
chr4	19033	191028411	INV	FGA
chr4	19033	191028411	INV	FGB
chr4	19033	191028411	INV	FGF2
chr4	19033	191028411	INV	FGF5
chr4	19033	191028411	INV	FGFBP1
chr4	19033	191028411	INV	FGFBP2
chr4	19033	191028411	INV	FGFR3
chr4	19033	191028411	INV	FGFRL1
chr4	19033	191028411	INV	FGG
chr4	19033	191028411	INV	FHDC1
chr4	19033	191028411	INV	FIP1L1
chr4	19033	191028411	INV	FNIP2
chr4	19033	191028411	INV	FRAS1
chr4	19033	191028411	INV	FREM3
chr4	19033	191028411	INV	FRG1
chr4	19033	191028411	INV	FRG2
chr4	19033	191028411	INV	FRYL
chr4	19033	191028411	INV	FSTL5
chr4	19033	191028411	INV	G3BP2
chr4	19033	191028411	INV	GAB1
chr4	19033	191028411	INV	GABRA2
chr4	19033	191028411	INV	GABRG1
chr4	19033	191028411	INV	GAK
chr4	19033	191028411	INV	GALNT7
chr4	19033	191028411	INV	GALNTL6
chr4	19033	191028411	INV	GAR1
chr4	19033	191028411	INV	GLRA3
chr4	19033	191028411	INV	GLRB
chr4	19033	191028411	INV	GNPDA2
chr4	19033	191028411	INV	GNRHR
chr4	19033	191028411	INV	GPM6A
chr4	19033	191028411	INV	GPR78
chr4	19033	191028411	INV	GPRIN3
chr4	19033	191028411	INV	GRIA2
chr4	19033	191028411	INV	GRK4
chr4	19033	191028411	INV	GRPEL1
chr4	19033	191028411	INV	GRSF1
chr4	19033	191028411	INV	GSTCD
chr4	19033	191028411	INV	GSX2
chr4	19033	191028411	INV	GUCY1A3
chr4	19033	191028411	INV	GUCY1B3
chr4	19033	191028411	INV	GUF1
chr4	19033	191028411	INV	GYPB
chr4	19033	191028411	INV	GYPE
chr4	19033	191028411	INV	H2AFZ
chr4	19033	191028411	INV	HADH
chr4	19033	191028411	INV	HAND2
chr4	19033	191028411	INV	HAUS3
chr4	19033	191028411	INV	HELQ
chr4	19033	191028411	INV	HELT
chr4	19033	191028411	INV	HERC3
chr4	19033	191028411	INV	HERC5
chr4	19033	191028411	INV	HERC6
chr4	19033	191028411	INV	HGFAC
chr4	19033	191028411	INV	HHIP
chr4	19033	191028411	INV	HMGB2
chr4	19033	191028411	INV	HNRNPD
chr4	19033	191028411	INV	HNRNPDL
chr4	19033	191028411	INV	HOPX
chr4	19033	191028411	INV	HPGD
chr4	19033	191028411	INV	HPSE
chr4	19033	191028411	INV	HS3ST1
chr4	19033	191028411	INV	HSD17B11
chr4	19033	191028411	INV	HSD17B13
chr4	19033	191028411	INV	HSPA4L
chr4	19033	191028411	INV	HTRA3
chr4	19033	191028411	INV	HTT
chr4	19033	191028411	INV	IBSP
chr4	19033	191028411	INV	IDUA
chr4	19033	191028411	INV	IGFBP7
chr4	19033	191028411	INV	IL15
chr4	19033	191028411	INV	ING2
chr4	19033	191028411	INV	INPP4B
chr4	19033	191028411	INV	INTS12
chr4	19033	191028411	INV	INTU
chr4	19033	191028411	INV	IRF2
chr4	19033	191028411	INV	JADE1
chr4	19033	191028411	INV	JAKMIP1
chr4	19033	191028411	INV	KCNIP4
chr4	19033	191028411	INV	KDR
chr4	19033	191028411	INV	KIAA0232
chr4	19033	191028411	INV	KIAA0922
chr4	19033	191028411	INV	KIAA1109
chr4	19033	191028411	INV	KIAA1211
chr4	19033	191028411	INV	KIT
chr4	19033	191028411	INV	KLB
chr4	19033	191028411	INV	KLF3
chr4	19033	191028411	INV	KLHL2
chr4	19033	191028411	INV	KLHL5
chr4	19033	191028411	INV	KLHL8
chr4	19033	191028411	INV	KLKB1
chr4	19033	191028411	INV	LAMTOR3
chr4	19033	191028411	INV	LAP3
chr4	19033	191028411	INV	LARP1B
chr4	19033	191028411	INV	LARP7
chr4	19033	191028411	INV	LCORL
chr4	19033	191028411	INV	LDB2
chr4	19033	191028411	INV	LEF1
chr4	19033	191028411	INV	LETM1
chr4	19033	191028411	INV	LGI2
chr4	19033	191028411	INV	LIAS
chr4	19033	191028411	INV	LIMCH1
chr4	19033	191028411	INV	LIN54
chr4	19033	191028411	INV	LNX1
chr4	19033	191028411	INV	LRAT
chr4	19033	191028411	INV	LRBA
chr4	19033	191028411	INV	LRIT3
chr4	19033	191028411	INV	LRP2BP
chr4	19033	191028411	INV	LRPAP1
chr4	19033	191028411	INV	LRRC66
chr4	19033	191028411	INV	LSM6
chr4	19033	191028411	INV	LYAR
chr4	19033	191028411	INV	MAB21L2
chr4	19033	191028411	INV	MAD2L1
chr4	19033	191028411	INV	MAEA
chr4	19033	191028411	INV	MAML3
chr4	19033	191028411	INV	MAN2B2
chr4	19033	191028411	INV	MANBA
chr4	19033	191028411	INV	MAP9
chr4	19033	191028411	INV	MAPK10
chr4	19033	191028411	INV	2021-03-01
chr4	19033	191028411	INV	MED28
chr4	19033	191028411	INV	MEPE
chr4	19033	191028411	INV	METAP1
chr4	19033	191028411	INV	METTL14
chr4	19033	191028411	INV	MFAP3L
chr4	19033	191028411	INV	MFSD10
chr4	19033	191028411	INV	MFSD7
chr4	19033	191028411	INV	MFSD8
chr4	19033	191028411	INV	MGARP
chr4	19033	191028411	INV	MGST2
chr4	19033	191028411	INV	MMAA
chr4	19033	191028411	INV	MMRN1
chr4	19033	191028411	INV	MND1
chr4	19033	191028411	INV	MOB1B
chr4	19033	191028411	INV	MRFAP1
chr4	19033	191028411	INV	MRFAP1L1
chr4	19033	191028411	INV	MRPL1
chr4	19033	191028411	INV	MRPS18C
chr4	19033	191028411	INV	MSANTD1
chr4	19033	191028411	INV	MSMO1
chr4	19033	191028411	INV	MSX1
chr4	19033	191028411	INV	MTHFD2L
chr4	19033	191028411	INV	MTNR1A
chr4	19033	191028411	INV	MTTP
chr4	19033	191028411	INV	MUC7
chr4	19033	191028411	INV	MXD4
chr4	19033	191028411	INV	MYL5
chr4	19033	191028411	INV	MYOZ2
chr4	19033	191028411	INV	N4BP2
chr4	19033	191028411	INV	NAA11
chr4	19033	191028411	INV	NAA15
chr4	19033	191028411	INV	NAAA
chr4	19033	191028411	INV	NAF1
chr4	19033	191028411	INV	NAP1L5
chr4	19033	191028411	INV	NAT8L
chr4	19033	191028411	INV	NCAPG
chr4	19033	191028411	INV	NDST3
chr4	19033	191028411	INV	NDUFC1
chr4	19033	191028411	INV	NEIL3
chr4	19033	191028411	INV	NEK1
chr4	19033	191028411	INV	NELFA
chr4	19033	191028411	INV	NEUROG2
chr4	19033	191028411	INV	NFKB1
chr4	19033	191028411	INV	NFXL1
chr4	19033	191028411	INV	NIPAL1
chr4	19033	191028411	INV	NKX3-2
chr4	19033	191028411	INV	NKX6-1
chr4	19033	191028411	INV	NMU
chr4	19033	191028411	INV	NOA1
chr4	19033	191028411	INV	NOP14
chr4	19033	191028411	INV	NPFFR2
chr4	19033	191028411	INV	NPNT
chr4	19033	191028411	INV	NPY1R
chr4	19033	191028411	INV	NR3C2
chr4	19033	191028411	INV	NSG1
chr4	19033	191028411	INV	NSUN7
chr4	19033	191028411	INV	NUDT6
chr4	19033	191028411	INV	NUDT9
chr4	19033	191028411	INV	NUP54
chr4	19033	191028411	INV	OCIAD1
chr4	19033	191028411	INV	OCIAD2
chr4	19033	191028411	INV	ODAM
chr4	19033	191028411	INV	OSTC
chr4	19033	191028411	INV	OTUD4
chr4	19033	191028411	INV	PABPC4L
chr4	19033	191028411	INV	PACRGL
chr4	19033	191028411	INV	PAICS
chr4	19033	191028411	INV	PALLD
chr4	19033	191028411	INV	PAPSS1
chr4	19033	191028411	INV	PAQR3
chr4	19033	191028411	INV	PARM1
chr4	19033	191028411	INV	PCDH18
chr4	19033	191028411	INV	PCDH7
chr4	19033	191028411	INV	PCGF3
chr4	19033	191028411	INV	PDCL2
chr4	19033	191028411	INV	PDE5A
chr4	19033	191028411	INV	PDE6B
chr4	19033	191028411	INV	PDGFC
chr4	19033	191028411	INV	PDGFRA
chr4	19033	191028411	INV	PDLIM3
chr4	19033	191028411	INV	PDLIM5
chr4	19033	191028411	INV	PDS5A
chr4	19033	191028411	INV	PF4V1
chr4	19033	191028411	INV	PGM2
chr4	19033	191028411	INV	PGRMC2
chr4	19033	191028411	INV	PI4K2B
chr4	19033	191028411	INV	PIGG
chr4	19033	191028411	INV	PITX2
chr4	19033	191028411	INV	PKD2
chr4	19033	191028411	INV	PLA2G12A
chr4	19033	191028411	INV	PLAC8
chr4	19033	191028411	INV	PLK4
chr4	19033	191028411	INV	PLRG1
chr4	19033	191028411	INV	POLN
chr4	19033	191028411	INV	POLR2B
chr4	19033	191028411	INV	PPA2
chr4	19033	191028411	INV	PPARGC1A
chr4	19033	191028411	INV	PPAT
chr4	19033	191028411	INV	PPBP
chr4	19033	191028411	INV	PPEF2
chr4	19033	191028411	INV	PPID
chr4	19033	191028411	INV	PPM1K
chr4	19033	191028411	INV	PPP2R2C
chr4	19033	191028411	INV	PPP3CA
chr4	19033	191028411	INV	PRDM5
chr4	19033	191028411	INV	PRDM8
chr4	19033	191028411	INV	PRIMPOL
chr4	19033	191028411	INV	PRKG2
chr4	19033	191028411	INV	PROM1
chr4	19033	191028411	INV	PRSS12
chr4	19033	191028411	INV	PRSS48
chr4	19033	191028411	INV	PSAPL1
chr4	19033	191028411	INV	PTPN13
chr4	19033	191028411	INV	QDPR
chr4	19033	191028411	INV	RAB28
chr4	19033	191028411	INV	RAB33B
chr4	19033	191028411	INV	RAP1GDS1
chr4	19033	191028411	INV	RAPGEF2
chr4	19033	191028411	INV	RASGEF1B
chr4	19033	191028411	INV	RASL11B
chr4	19033	191028411	INV	RASSF6
chr4	19033	191028411	INV	RBM47
chr4	19033	191028411	INV	RBPJ
chr4	19033	191028411	INV	RCHY1
chr4	19033	191028411	INV	RELL1
chr4	19033	191028411	INV	REST
chr4	19033	191028411	INV	RFC1
chr4	19033	191028411	INV	RGS12
chr4	19033	191028411	INV	RHOH
chr4	19033	191028411	INV	RNF150
chr4	19033	191028411	INV	RNF175
chr4	19033	191028411	INV	RNF212
chr4	19033	191028411	INV	RNF4
chr4	19033	191028411	INV	RPL34
chr4	19033	191028411	INV	RPL9
chr4	19033	191028411	INV	RPS3A
chr4	19033	191028411	INV	RRH
chr4	19033	191028411	INV	RUFY3
chr4	19033	191028411	INV	RWDD4
chr4	19033	191028411	INV	RXFP1
chr4	19033	191028411	INV	S100P
chr4	19033	191028411	INV	SAP30
chr4	19033	191028411	INV	SCARB2
chr4	19033	191028411	INV	SCD5
chr4	19033	191028411	INV	SCFD2
chr4	19033	191028411	INV	SCLT1
chr4	19033	191028411	INV	SCOC
chr4	19033	191028411	INV	SCRG1
chr4	19033	191028411	INV	SDAD1
chr4	19033	191028411	INV	SEC24B
chr4	19033	191028411	INV	SEC24D
chr4	19033	191028411	INV	SEC31A
chr4	19033	191028411	INV	SEL1L3
chr4	19033	191028411	INV	SEPSECS
chr4	19033	191028411	INV	2021-09-11
chr4	19033	191028411	INV	SETD7
chr4	19033	191028411	INV	SFRP2
chr4	19033	191028411	INV	SGCB
chr4	19033	191028411	INV	SGMS2
chr4	19033	191028411	INV	SH3BP2
chr4	19033	191028411	INV	SH3D19
chr4	19033	191028411	INV	SH3RF1
chr4	19033	191028411	INV	SH3TC1
chr4	19033	191028411	INV	SHISA3
chr4	19033	191028411	INV	SHROOM3
chr4	19033	191028411	INV	SLAIN2
chr4	19033	191028411	INV	SLBP
chr4	19033	191028411	INV	SLC10A4
chr4	19033	191028411	INV	SLC10A6
chr4	19033	191028411	INV	SLC10A7
chr4	19033	191028411	INV	SLC25A31
chr4	19033	191028411	INV	SLC25A4
chr4	19033	191028411	INV	SLC26A1
chr4	19033	191028411	INV	SLC2A9
chr4	19033	191028411	INV	SLC30A9
chr4	19033	191028411	INV	SLC34A2
chr4	19033	191028411	INV	SLC39A8
chr4	19033	191028411	INV	SLC4A4
chr4	19033	191028411	INV	SLC7A11
chr4	19033	191028411	INV	SLC9B1
chr4	19033	191028411	INV	SLC9B2
chr4	19033	191028411	INV	SLIT2
chr4	19033	191028411	INV	SMAD1
chr4	19033	191028411	INV	SMARCA5
chr4	19033	191028411	INV	SMARCAD1
chr4	19033	191028411	INV	SMIM14
chr4	19033	191028411	INV	SMIM20
chr4	19033	191028411	INV	SNCA
chr4	19033	191028411	INV	SNX25
chr4	19033	191028411	INV	SOD3
chr4	19033	191028411	INV	SORBS2
chr4	19033	191028411	INV	SORCS2
chr4	19033	191028411	INV	SOWAHB
chr4	19033	191028411	INV	SPARCL1
chr4	19033	191028411	INV	SPATA18
chr4	19033	191028411	INV	SPATA4
chr4	19033	191028411	INV	SPATA5
chr4	19033	191028411	INV	SPCS3
chr4	19033	191028411	INV	SPOCK3
chr4	19033	191028411	INV	SPON2
chr4	19033	191028411	INV	SPP1
chr4	19033	191028411	INV	SPRY1
chr4	19033	191028411	INV	SRD5A3
chr4	19033	191028411	INV	SRP72
chr4	19033	191028411	INV	STAP1
chr4	19033	191028411	INV	STATH
chr4	19033	191028411	INV	STIM2
chr4	19033	191028411	INV	STK32B
chr4	19033	191028411	INV	STOX2
chr4	19033	191028411	INV	STPG2
chr4	19033	191028411	INV	STX18
chr4	19033	191028411	INV	SULT1B1
chr4	19033	191028411	INV	SULT1E1
chr4	19033	191028411	INV	SYNPO2
chr4	19033	191028411	INV	TACC3
chr4	19033	191028411	INV	TACR3
chr4	19033	191028411	INV	TADA2B
chr4	19033	191028411	INV	TAPT1
chr4	19033	191028411	INV	TBC1D1
chr4	19033	191028411	INV	TBC1D14
chr4	19033	191028411	INV	TBC1D19
chr4	19033	191028411	INV	TBC1D9
chr4	19033	191028411	INV	TBCK
chr4	19033	191028411	INV	TDO2
chr4	19033	191028411	INV	TEC
chr4	19033	191028411	INV	TENM3
chr4	19033	191028411	INV	TET2
chr4	19033	191028411	INV	THAP6
chr4	19033	191028411	INV	THAP9
chr4	19033	191028411	INV	THEGL
chr4	19033	191028411	INV	TIFA
chr4	19033	191028411	INV	TIGD2
chr4	19033	191028411	INV	TIGD4
chr4	19033	191028411	INV	TKTL2
chr4	19033	191028411	INV	TLL1
chr4	19033	191028411	INV	TLR1
chr4	19033	191028411	INV	TLR10
chr4	19033	191028411	INV	TLR2
chr4	19033	191028411	INV	TLR3
chr4	19033	191028411	INV	TLR6
chr4	19033	191028411	INV	TMA16
chr4	19033	191028411	INV	TMEM128
chr4	19033	191028411	INV	TMEM129
chr4	19033	191028411	INV	TMEM144
chr4	19033	191028411	INV	TMEM150C
chr4	19033	191028411	INV	TMEM154
chr4	19033	191028411	INV	TMEM156
chr4	19033	191028411	INV	TMEM165
chr4	19033	191028411	INV	TMEM175
chr4	19033	191028411	INV	TMEM184C
chr4	19033	191028411	INV	TMEM192
chr4	19033	191028411	INV	TMEM33
chr4	19033	191028411	INV	TMPRSS11A
chr4	19033	191028411	INV	TMPRSS11D
chr4	19033	191028411	INV	TMPRSS11E
chr4	19033	191028411	INV	TMPRSS11F
chr4	19033	191028411	INV	TNIP2
chr4	19033	191028411	INV	TNIP3
chr4	19033	191028411	INV	TRAM1L1
chr4	19033	191028411	INV	TRAPPC11
chr4	19033	191028411	INV	TRIM2
chr4	19033	191028411	INV	TRIML1
chr4	19033	191028411	INV	TRIML2
chr4	19033	191028411	INV	TRMT10A
chr4	19033	191028411	INV	TRMT44
chr4	19033	191028411	INV	TRPC3
chr4	19033	191028411	INV	TSPAN5
chr4	19033	191028411	INV	TXK
chr4	19033	191028411	INV	UBA6
chr4	19033	191028411	INV	UBE2D3
chr4	19033	191028411	INV	UBE2K
chr4	19033	191028411	INV	UCHL1
chr4	19033	191028411	INV	UCP1
chr4	19033	191028411	INV	UFSP2
chr4	19033	191028411	INV	UGDH
chr4	19033	191028411	INV	UGT2B15
chr4	19033	191028411	INV	UGT2B17
chr4	19033	191028411	INV	UGT2B28
chr4	19033	191028411	INV	UGT2B4
chr4	19033	191028411	INV	UGT2B7
chr4	19033	191028411	INV	UGT8
chr4	19033	191028411	INV	UNC5C
chr4	19033	191028411	INV	USO1
chr4	19033	191028411	INV	USP17L15
chr4	19033	191028411	INV	USP38
chr4	19033	191028411	INV	USP46
chr4	19033	191028411	INV	USP53
chr4	19033	191028411	INV	UTP3
chr4	19033	191028411	INV	UVSSA
chr4	19033	191028411	INV	VEGFC
chr4	19033	191028411	INV	WDFY3
chr4	19033	191028411	INV	WDR1
chr4	19033	191028411	INV	WDR17
chr4	19033	191028411	INV	WDR19
chr4	19033	191028411	INV	WFS1
chr4	19033	191028411	INV	WHSC1
chr4	19033	191028411	INV	WWC2
chr4	19033	191028411	INV	YIPF7
chr4	19033	191028411	INV	YTHDC1
chr4	19033	191028411	INV	ZAR1
chr4	19033	191028411	INV	ZBTB49
chr4	19033	191028411	INV	ZCCHC4
chr4	19033	191028411	INV	ZFP42
chr4	19033	191028411	INV	ZFYVE28
chr4	19033	191028411	INV	ZNF141
chr4	19033	191028411	INV	ZNF330
chr4	19033	191028411	INV	ZNF518B
chr4	19033	191028411	INV	ZNF595
chr4	19033	191028411	INV	ZNF718
chr4	19033	191028411	INV	ZNF721
chr4	19033	191028411	INV	ZNF732
chr4	19033	191028411	INV	ZNF827
chr5	376631	376809	INS	AHRR
chr5	4384270	5792186	DEL	ADAMTS16
chr5	6448735	6450396	INS	UBE2QL1
chr5	6616783	6617027	INS	NSUN2
chr5	19370387	19498499	DEL	CDH18
chr5	33546748	33633335	DEL	ADAMTS12
chr5	35708769	35709667	INS	SPEF2
chr5	42628445	42631119	DEL	GHR
chr5	59205262	59503100	DEL	PDE4D
chr5	64468022	64469673	INS	ADAMTS6
chr5	79756216	79825550	DUP	FAM151B
chr5	79756216	79825550	DUP	ZFYVE16
chr5	82355861	82359191	INS	TMEM167A
chr5	92983216	93107841	DEL	POU5F2
chr5	108224043	108405202	DUP	FER
chr5	118459462	118467293	INS	DMXL1
chr5	134119182	134120518	INS	DDX46
chr5	140553661	140558864	DUP	PCDHB7
chr5	140553661	140558864	DUP	PCDHB8
chr5	179021585	179023211	INS	RUFY1
chr5	179060981	179085567	INV	C5orf60
chr6	5342083	5713611	DEL	FARS2
chr6	39894481	39895405	INS	MOCS1
chr6	57392155	57396416	INS	PRIM2
chr6	90582115	90584474	INS	CASP8AP2
chr6	101821501	101975290	DEL	GRIK2
chr6	124432536	124470958	DUP	NKAIN2
chr6	128326850	128331012	INS	PTPRK
chr6	159204422	159204767	INS	EZR
chr6	162666645	162695731	DEL	PARK2
chr6	163965579	163988242	INV	QKI
chr6	168430277	168430362	INS	KIF25
chr7	1528971	1529025	INS	INTS1
chr7	27804694	27806392	INS	TAX1BP1
chr7	31732126	32037008	DEL	PDE1C
chr7	32618214	32738046	DEL	AVL9
chr7	76128113	76628281	DUP	DTX2
chr7	76128113	76628281	DUP	POMZP3
chr7	76128113	76628281	DUP	UPK3B
chr7	82430526	82430835	INS	PCLO
chr7	100385562	100385597	DEL	ZAN
chr7	100550586	100551078	DUP	MUC3A
chr7	100638982	100647478	DEL	MUC12
chr7	101955576	101958280	INS	SH2B2
chr7	107738818	107738876	INS	LAMB4
chr7	107829264	107835358	INS	NRCAM
chr7	128784719	128784955	INS	TSPAN33
chr7	129066575	129066881	INS	AHCYL2
chr7	132492803	133229445	DEL	CHCHD3
chr7	132492803	133229445	DEL	EXOC4
chr7	157414002	157414071	INS	PTPRN2
chr8	2020397	2020440	INS	MYOM2
chr8	10467587	10467776	INS	RP1L1
chr8	18856855	19213984	DEL	PSD3
chr8	18856855	19213984	DEL	SH2D4A
chr8	56656862	56657953	INS	TMEM68
chr8	130758053	130767119	INS	GSDMC
chr8	144940217	144940777	DUP	EPPK1
chr9	6727608	30688948	DEL	ACER2
chr9	6727608	30688948	DEL	ADAMTSL1
chr9	6727608	30688948	DEL	BNC2
chr9	6727608	30688948	DEL	C9orf72
chr9	6727608	30688948	DEL	CAAP1
chr9	6727608	30688948	DEL	CCDC171
chr9	6727608	30688948	DEL	CDKN2A
chr9	6727608	30688948	DEL	CDKN2B
chr9	6727608	30688948	DEL	CNTLN
chr9	6727608	30688948	DEL	DENND4C
chr9	6727608	30688948	DEL	DMRTA1
chr9	6727608	30688948	DEL	ELAVL2
chr9	6727608	30688948	DEL	EQTN
chr9	6727608	30688948	DEL	FOCAD
chr9	6727608	30688948	DEL	FREM1
chr9	6727608	30688948	DEL	HAUS6
chr9	6727608	30688948	DEL	IFNA1
chr9	6727608	30688948	DEL	IFNA13
chr9	6727608	30688948	DEL	IFNA2
chr9	6727608	30688948	DEL	IFNA5
chr9	6727608	30688948	DEL	IFNA6
chr9	6727608	30688948	DEL	IFNA8
chr9	6727608	30688948	DEL	IFNB1
chr9	6727608	30688948	DEL	IFNE
chr9	6727608	30688948	DEL	IFNK
chr9	6727608	30688948	DEL	IFT74
chr9	6727608	30688948	DEL	KDM4C
chr9	6727608	30688948	DEL	KLHL9
chr9	6727608	30688948	DEL	LINGO2
chr9	6727608	30688948	DEL	LRRC19
chr9	6727608	30688948	DEL	LURAP1L
chr9	6727608	30688948	DEL	MLLT3
chr9	6727608	30688948	DEL	MOB3B
chr9	6727608	30688948	DEL	MPDZ
chr9	6727608	30688948	DEL	MTAP
chr9	6727608	30688948	DEL	NFIB
chr9	6727608	30688948	DEL	PLAA
chr9	6727608	30688948	DEL	PLIN2
chr9	6727608	30688948	DEL	PSIP1
chr9	6727608	30688948	DEL	PTPRD
chr9	6727608	30688948	DEL	RPS6
chr9	6727608	30688948	DEL	RRAGA
chr9	6727608	30688948	DEL	SH3GL2
chr9	6727608	30688948	DEL	SLC24A2
chr9	6727608	30688948	DEL	SNAPC3
chr9	6727608	30688948	DEL	TEK
chr9	6727608	30688948	DEL	TMEM261
chr9	6727608	30688948	DEL	TTC39B
chr9	6727608	30688948	DEL	TUSC1
chr9	6727608	30688948	DEL	TYRP1
chr9	6727608	30688948	DEL	ZDHHC21
chr9	35906583	35906644	INS	HRCT1
chr9	66454656	68412522	INV	ANKRD20A1
chr9	66454656	68412522	INV	ANKRD20A3
chr9	86502953	86503537	INS	KIF27
chr9	117428792	118353967	DEL	2021-12-01
chr9	117428792	118353967	DEL	TNC
chr9	117428792	118353967	DEL	TNFSF15
chr9	117428792	118353967	DEL	TNFSF8
chr9	139697224	139697497	DUP	CCDC183
chr9	139944496	139944754	DUP	ENTPD2
chr10	5004179	5047484	INV	AKR1C1
chr10	5004179	5047484	INV	AKR1C2
chr10	17931305	18801817	DEL	CACNB2
chr10	17931305	18801817	DEL	MRC1
chr10	17931305	18801817	DEL	TMEM236
chr10	47654509	48359905	DUP	AGAP9
chr10	47654509	48359905	DUP	ANTXRL
chr10	47654509	48359905	DUP	ANXA8
chr10	47654509	48359905	DUP	ANXA8L1
chr10	47654509	48359905	DUP	FAM25C
chr10	50950453	50951290	INS	OGDHL
chr10	70587604	70587939	DEL	STOX1
chr10	73197376	73714406	DEL	C10orf105
chr10	73197376	73714406	DEL	C10orf54
chr10	73197376	73714406	DEL	CDH23
chr10	73197376	73714406	DEL	PSAP
chr10	73958151	74024262	DEL	ANAPC16
chr10	73958151	74024262	DEL	ASCC1
chr10	74182691	74183028	INS	MICU1
chr10	105541757	105832007	DUP	COL17A1
chr10	105541757	105832007	DUP	OBFC1
chr10	105541757	105832007	DUP	SH3PXD2A
chr10	105541757	105832007	DUP	SLK
chr10	107022788	107992349	DUP	SORCS3
chr10	116012944	116013463	INS	VWA2
chr10	118058047	119291007	DUP	C10orf82
chr10	118058047	119291007	DUP	ENO4
chr10	118058047	119291007	DUP	HSPA12A
chr10	118058047	119291007	DUP	PDZD8
chr10	118058047	119291007	DUP	PNLIPRP2
chr10	118058047	119291007	DUP	PNLIPRP3
chr10	118058047	119291007	DUP	SLC18A2
chr10	118058047	119291007	DUP	VAX1
chr10	134999443	134999490	INS	KNDC1
chr11	294522	294556	INS	ATHL1
chr11	428026	428349	INS	ANO9
chr11	1016872	1018549	DUP	MUC6
chr11	1212790	1213575	DUP	MUC5AC
chr11	1276787	1276904	DEL	MUC5B
chr11	1651219	1651301	INS	KRTAP5-5
chr11	1915272	1961084	INV	TNNT3
chr11	7716915	7717231	DEL	OVCH2
chr11	9644193	10154461	DUP	SBF2
chr11	9644193	10154461	DUP	SWAP70
chr11	10823581	10823657	INS	EIF4G2
chr11	11922274	12213359	DEL	DKK3
chr11	11922274	12213359	DEL	MICAL2
chr11	11922274	12213359	DEL	USP47
chr11	14298172	14301062	INS	RRAS2
chr11	48388907	50039362	INV	FOLH1
chr11	64320614	64323506	INS	SLC22A11
chr11	67267023	67267564	INS	PITPNM1
chr11	68656357	68659468	INS	MRPL21
chr11	71238715	71238747	INS	KRTAP5-7
chr11	76889275	76891058	INS	MYO7A
chr11	78516326	78516390	INS	TENM4
chr11	83805142	84336222	DEL	DLG2
chr11	85606264	85606487	INS	CCDC83
chr11	99690134	99691308	DUP	CNTN5
chr11	105925668	107675753	INV	AASDHPPT
chr11	105925668	107675753	INV	ALKBH8
chr11	105925668	107675753	INV	CWF19L2
chr11	105925668	107675753	INV	ELMOD1
chr11	105925668	107675753	INV	GUCY1A2
chr11	105925668	107675753	INV	KBTBD3
chr11	105925668	107675753	INV	SLC35F2
chr11	105925668	107675753	INV	SLN
chr11	111400723	112345779	DEL	ALG9
chr11	111400723	112345779	DEL	BCO2
chr11	111400723	112345779	DEL	C11orf1
chr11	111400723	112345779	DEL	C11orf57
chr11	111400723	112345779	DEL	C11orf88
chr11	111400723	112345779	DEL	CRYAB
chr11	111400723	112345779	DEL	DIXDC1
chr11	111400723	112345779	DEL	DLAT
chr11	111400723	112345779	DEL	FDXACB1
chr11	111400723	112345779	DEL	HSPB2
chr11	111400723	112345779	DEL	IL18
chr11	111400723	112345779	DEL	LAYN
chr11	111400723	112345779	DEL	PIH1D2
chr11	111400723	112345779	DEL	PLET1
chr11	111400723	112345779	DEL	PPP2R1B
chr11	111400723	112345779	DEL	PTS
chr11	111400723	112345779	DEL	SDHD
chr11	111400723	112345779	DEL	SIK2
chr11	111400723	112345779	DEL	TEX12
chr11	111400723	112345779	DEL	TIMM8B
chr11	120357458	121531166	DEL	GRIK4
chr11	120357458	121531166	DEL	SC5D
chr11	120357458	121531166	DEL	SORL1
chr11	120357458	121531166	DEL	TBCEL
chr11	120357458	121531166	DEL	TECTA
chr11	126146199	126148345	INS	FOXRED1
chr13	21729291	21732061	DEL	SKA3
chr12	306216	307180	INS	SLC6A12
chr12	6472110	6472751	INS	SCNN1A
chr12	7059157	7061505	INS	PTPN6
chr12	7343153	7343197	DEL	PEX5
chr12	9871158	9871495	INS	CLECL1
chr12	11420414	11420712	DEL	PRB3
chr12	25259462	25259948	INS	LRMP
chr12	40879976	40881023	DUP	MUC19
chr12	50745802	50745907	INS	FAM186A
chr12	53207602	53207639	INS	KRT4
chr12	53684500	53684643	INS	ESPL1
chr12	71532793	71533753	DUP	TSPAN8
chr12	104380727	104382543	INV	TDG
chr12	110616609	110618490	INS	IFT81
chr12	111318520	111319528	INS	CCDC63
chr12	121693003	121693442	INS	CAMKK2
chr12	132633435	132635310	DUP	NOC4L
chr12	133306184	133306680	INS	ANKLE2
chr13	53034862	53035548	INS	CKAP2
chr13	111076811	111077132	INS	COL4A2
chr13	114078992	114079761	INS	ADPRHL1
chr13	114189781	114293991	DEL	TFDP1
chr13	114189781	114293991	DEL	TMCO3
chr15	41865841	41870084	DEL	TYRO3
chr14	23414173	23416697	INS	HAUS4
chr14	24441786	24484260	DEL	DHRS4L2
chr14	50227851	50235229	INS	KLHDC2
chr14	64691147	64691389	INS	SYNE2
chr14	89150580	89153309	INS	EML5
chr14	90767212	90767752	INS	NRDE2
chr14	92101080	92104768	INS	CATSPERB
chr14	92537353	92537393	INS	ATXN3
chr14	105411936	105412430	DEL	AHNAK2
chr15	23684958	23685692	DUP	GOLGA6L2
chr15	34113099	34114214	INS	RYR3
chr15	34638840	34641022	INS	NUTM1
chr15	40648348	40648384	INS	PHGR1
chr15	41100332	41100650	INS	ZFYVE19
chr15	42849523	42850975	INS	HAUS2
chr15	77092496	77092779	INS	SCAPER
chr15	101019423	101025446	INS	CERS3
chr16	710940	711061	INS	WDR90
chr16	746709	746827	INS	FBXL16
chr16	1447277	1447538	DEL	UNKL
chr16	2987115	2987154	INS	FLYWCH1
chr16	9017063	9017097	INS	USP7
chr16	15045633	15045687	INS	NPIPA1
chr16	21594442	22710752	INV	C16orf52
chr16	21594442	22710752	INV	CDR2
chr16	21594442	22710752	INV	EEF2K
chr16	21594442	22710752	INV	IGSF6
chr16	21594442	22710752	INV	METTL9
chr16	21594442	22710752	INV	NPIPB4
chr16	21594442	22710752	INV	NPIPB5
chr16	21594442	22710752	INV	OTOA
chr16	21594442	22710752	INV	PDZD9
chr16	21594442	22710752	INV	POLR3E
chr16	21594442	22710752	INV	UQCRC2
chr16	21594442	22710752	INV	VWA3A
chr16	24884303	24887099	INS	SLC5A11
chr16	58620276	58620643	INS	CNOT1
chr16	71418607	71419900	INS	CALB2
chr16	71980732	71981709	INS	PKD1L3
chr16	75240098	75256652	INV	CTRB1
chr16	75240098	75256652	INV	CTRB2
chr16	79064886	79474766	DUP	WWOX
chr16	89178471	89178525	INS	ACSF3
chr16	90107059	90109196	INS	GAS8
chr17	1386115	1386196	INS	MYO1C
chr17	3802555	3803179	INS	P2RX1
chr17	4837179	4837217	DEL	GP1BA
chr17	12041438	12047244	DEL	MAP2K4
chr17	17719511	17719605	INS	SREBF1
chr17	21212907	21221182	DEL	MAP2K3
chr17	21254968	21353726	INV	KCNJ12
chr17	29119945	29120686	INS	CRLF3
chr17	39254148	39254180	INS	KRTAP4-8
chr17	39340802	39340859	DEL	KRTAP4-1
chr17	45209244	45210079	INS	CDC27
chr17	61565900	61566191	INS	ACE
chr17	72889684	72889717	INS	FADS6
chr17	74069580	74073073	INS	GALR2
chr17	76171304	76171838	INS	TK1
chr17	76434507	76435393	INS	DNAH17
chr17	80544055	80544444	DUP	FOXK2
chr18	10911136	10911445	INS	PIEZO2
chr18	47337315	47339884	INS	ACAA2
chr18	48340376	49372439	DEL	ELAC1
chr18	48340376	49372439	DEL	ME2
chr18	48340376	49372439	DEL	MEX3C
chr18	48340376	49372439	DEL	MRO
chr18	48340376	49372439	DEL	SMAD4
chr19	877655	879950	DUP	MED16
chr19	1049433	1050024	DUP	ABCA7
chr19	4511754	4511961	INS	PLIN4
chr19	5787192	5787837	INS	DUS3L
chr19	8150990	8151120	INS	FBN3
chr19	8564389	8564535	INS	PRAM1
chr19	14200902	14201226	INS	SAMD1
chr19	20731092	20794058	DUP	ZNF737
chr19	20807167	20807334	DEL	ZNF626
chr19	22363781	22364031	DUP	ZNF676
chr19	39262441	39281562	INV	LGALS7
chr19	39262441	39281562	INV	LGALS7B
chr19	48546781	48547503	INS	CABP5
chr19	49964342	49967135	INS	ALDH16A1
chr19	52888069	52888533	INS	ZNF880
chr19	54800856	54807620	DEL	LILRA3
chr19	56000242	56000399	INS	SSC5D
chr19	56688277	56688775	INS	GALP
chr19	57838857	57839278	INS	ZNF543
chr20	401313	401543	INS	RBCK1
chr20	14690294	15224276	DEL	MACROD2
chr20	33814526	33814622	INS	MMP24
chr20	35807792	35807825	INS	MROH8
chr20	35811750	35920713	DUP	GHRH
chr20	35811750	35920713	DUP	RPN2
chr20	54963177	54963236	INS	AURKA
chr20	60640314	60640349	DEL	TAF4
chr20	61444690	61444811	DEL	OGFR
chr20	61866744	61867524	INS	BIRC7
chr20	62072492	62073849	INS	KCNQ2
chr20	62728306	62729298	INS	OPRL1
chr21	42813770	43646628	DEL	ABCG1
chr21	42813770	43646628	DEL	C2CD2
chr21	42813770	43646628	DEL	MX1
chr21	42813770	43646628	DEL	PRDM15
chr21	42813770	43646628	DEL	RIPK4
chr21	42813770	43646628	DEL	TMPRSS2
chr21	42813770	43646628	DEL	UMODL1
chr21	42813770	43646628	DEL	ZBTB21
chr21	46237828	46237992	INS	SUMO3
chr21	47565655	47565921	INS	FTCD
chr22	19906773	19907382	INS	TXNRD2
chr22	24342754	24397005	DEL	GSTT1
chr22	25663576	25920607	DUP	LRP5L
chr22	37259658	37262783	INS	NCF4
chr22	37887631	37887986	INS	CARD10
chr22	38120522	38120810	DUP	TRIOBP
chr22	38482354	38482396	DEL	BAIAP2L2
chr22	42335786	42336563	INS	CENPM
chr22	45723890	45724218	DEL	FAM118A
chr22	47274214	47275182	INS	TBC1D22A
chr22	50502248	50502479	INS	MLC1
chr22	50942462	50942786	INS	LMF2
chrX	42972457	43686331	DEL	MAOA
chrX	42972457	43686331	DEL	MAOB
chrX	48971868	48972445	INS	GPKOW
chrX	62660379	62865474	DEL	ARHGEF9
chrX	85166135	85166501	INS	CHM
chrX	96693647	96797748	DUP	DIAPH2
chrX	140993827	140994042	INS	MAGEC1
chr13	25670718	25670718	TRA	PABPC3
