# Supplementary material for: Dynamic Interplay between Structural Variations and 3D Genome Organization in Pancreatic Cancer
Source: Adv Sci (Weinh). 2022 May 15;9(18):2200818. doi: 10.1002/advs.202200818 (PMC9218654; doi:10.1002/advs.202200818)
Supplement: Supplementary file 6 — Supplemental Table 5 [file ADVS-9-2200818-s010.xlsx]

## Sheet: BxPC3_exonSV_232 specific gene 
BxPC3_exonSV_232 specific gene list
chrs	start	end	type	GeneName
chr1	1950668	1950919	INS	GABRD
chr1	5934298	5934591	INS	NPHP4
chr1	6438171	6445895	DEL	ACOT7
chr1	7890019	7890069	DEL	PER3
chr1	47650041	47650959	INS	PDZK1IP1
chr1	108733331	108737252	DEL	SLC25A24
chr1	111957516	111957585	DEL	OVGP1
chr1	144680039	144954614	DUP	NBPF8
chr1	144680039	144954614	DUP	NBPF9
chr1	155924389	155924697	INS	ARHGEF2
chr1	174989634	175026689	DUP	MRPS14
chr2	11426370	11426688	INS	ROCK2
chr2	113993936	113994194	INS	PAX8
chr2	162748921	162754974	INS	SLC4A10
chr2	212894970	213006021	DEL	ERBB4
chr2	242105515	242105848	INS	PPP1R7
chr2	242509694	242510464	DUP	BOK
chr3	100170627	100170679	INS	LNP1
chr3	124808631	124811380	INS	SLC12A8
chr5	19370387	19498499	DEL	CDH18
chr5	140553661	140558864	DUP	PCDHB7
chr5	140553661	140558864	DUP	PCDHB8
chr6	5342083	5713611	DEL	FARS2
chr6	124432536	124470958	DUP	NKAIN2
chr6	162666645	162695731	DEL	PARK2
chr6	163965579	163988242	INV	QKI
chr7	31732126	32037008	DEL	PDE1C
chr7	32618214	32738046	DEL	AVL9
chr7	82430526	82430835	INS	PCLO
chr7	100385562	100385597	DEL	ZAN
chr7	100638982	100647478	DEL	MUC12
chr7	101955576	101958280	INS	SH2B2
chr7	129066575	129066881	INS	AHCYL2
chr7	132492803	133229445	DEL	CHCHD3
chr7	132492803	133229445	DEL	EXOC4
chr7	157414002	157414071	INS	PTPRN2
chr8	18856855	19213984	DEL	PSD3
chr8	18856855	19213984	DEL	SH2D4A
chr8	130758053	130767119	INS	GSDMC
chr9	6727608	30688948	DEL	ACER2
chr9	6727608	30688948	DEL	ADAMTSL1
chr9	6727608	30688948	DEL	BNC2
chr9	6727608	30688948	DEL	C9orf72
chr9	6727608	30688948	DEL	CAAP1
chr9	6727608	30688948	DEL	CCDC171
chr9	6727608	30688948	DEL	CDKN2A
chr9	6727608	30688948	DEL	CDKN2B
chr9	6727608	30688948	DEL	CNTLN
chr9	6727608	30688948	DEL	DENND4C
chr9	6727608	30688948	DEL	DMRTA1
chr9	6727608	30688948	DEL	ELAVL2
chr9	6727608	30688948	DEL	EQTN
chr9	6727608	30688948	DEL	FOCAD
chr9	6727608	30688948	DEL	FREM1
chr9	6727608	30688948	DEL	HAUS6
chr9	6727608	30688948	DEL	IFNA1
chr9	6727608	30688948	DEL	IFNA13
chr9	6727608	30688948	DEL	IFNA2
chr9	6727608	30688948	DEL	IFNA5
chr9	6727608	30688948	DEL	IFNA6
chr9	6727608	30688948	DEL	IFNA8
chr9	6727608	30688948	DEL	IFNB1
chr9	6727608	30688948	DEL	IFNE
chr9	6727608	30688948	DEL	IFNK
chr9	6727608	30688948	DEL	IFT74
chr9	6727608	30688948	DEL	KDM4C
chr9	6727608	30688948	DEL	KLHL9
chr9	6727608	30688948	DEL	LINGO2
chr9	6727608	30688948	DEL	LRRC19
chr9	6727608	30688948	DEL	LURAP1L
chr9	6727608	30688948	DEL	MLLT3
chr9	6727608	30688948	DEL	MOB3B
chr9	6727608	30688948	DEL	MPDZ
chr9	6727608	30688948	DEL	MTAP
chr9	6727608	30688948	DEL	NFIB
chr9	6727608	30688948	DEL	PLAA
chr9	6727608	30688948	DEL	PLIN2
chr9	6727608	30688948	DEL	PSIP1
chr9	6727608	30688948	DEL	PTPRD
chr9	6727608	30688948	DEL	RPS6
chr9	6727608	30688948	DEL	RRAGA
chr9	6727608	30688948	DEL	SH3GL2
chr9	6727608	30688948	DEL	SLC24A2
chr9	6727608	30688948	DEL	SNAPC3
chr9	6727608	30688948	DEL	TEK
chr9	6727608	30688948	DEL	TMEM261
chr9	6727608	30688948	DEL	TTC39B
chr9	6727608	30688948	DEL	TUSC1
chr9	6727608	30688948	DEL	TYRP1
chr9	6727608	30688948	DEL	ZDHHC21
chr9	117428792	118353967	DEL	2021-12-01
chr9	117428792	118353967	DEL	TNC
chr9	117428792	118353967	DEL	TNFSF15
chr9	117428792	118353967	DEL	TNFSF8
chr10	5004179	5047484	INV	AKR1C1
chr10	5004179	5047484	INV	AKR1C2
chr10	17931305	18801817	DEL	CACNB2
chr10	17931305	18801817	DEL	MRC1
chr10	17931305	18801817	DEL	TMEM236
chr10	73197376	73714406	DEL	C10orf105
chr10	73197376	73714406	DEL	C10orf54
chr10	73197376	73714406	DEL	CDH23
chr10	73197376	73714406	DEL	PSAP
chr10	73958151	74024262	DEL	ANAPC16
chr10	73958151	74024262	DEL	ASCC1
chr10	105541757	105832007	DUP	COL17A1
chr10	105541757	105832007	DUP	OBFC1
chr10	105541757	105832007	DUP	SH3PXD2A
chr10	105541757	105832007	DUP	SLK
chr10	107022788	107992349	DUP	SORCS3
chr10	118058047	119291007	DUP	C10orf82
chr10	118058047	119291007	DUP	ENO4
chr10	118058047	119291007	DUP	HSPA12A
chr10	118058047	119291007	DUP	PDZD8
chr10	118058047	119291007	DUP	PNLIPRP2
chr10	118058047	119291007	DUP	PNLIPRP3
chr10	118058047	119291007	DUP	SLC18A2
chr10	118058047	119291007	DUP	VAX1
chr10	134999443	134999490	INS	KNDC1
chr11	294522	294556	INS	ATHL1
chr11	428026	428349	INS	ANO9
chr11	1276787	1276904	DEL	MUC5B
chr11	1651219	1651301	INS	KRTAP5-5
chr11	9644193	10154461	DUP	SBF2
chr11	9644193	10154461	DUP	SWAP70
chr11	11922274	12213359	DEL	DKK3
chr11	11922274	12213359	DEL	MICAL2
chr11	11922274	12213359	DEL	USP47
chr11	14298172	14301062	INS	RRAS2
chr11	64320614	64323506	INS	SLC22A11
chr11	83805142	84336222	DEL	DLG2
chr11	105925668	107675753	INV	AASDHPPT
chr11	105925668	107675753	INV	ALKBH8
chr11	105925668	107675753	INV	CWF19L2
chr11	105925668	107675753	INV	ELMOD1
chr11	105925668	107675753	INV	GUCY1A2
chr11	105925668	107675753	INV	KBTBD3
chr11	105925668	107675753	INV	SLC35F2
chr11	105925668	107675753	INV	SLN
chr11	111400723	112345779	DEL	ALG9
chr11	111400723	112345779	DEL	BCO2
chr11	111400723	112345779	DEL	C11orf1
chr11	111400723	112345779	DEL	C11orf57
chr11	111400723	112345779	DEL	C11orf88
chr11	111400723	112345779	DEL	CRYAB
chr11	111400723	112345779	DEL	DIXDC1
chr11	111400723	112345779	DEL	DLAT
chr11	111400723	112345779	DEL	FDXACB1
chr11	111400723	112345779	DEL	HSPB2
chr11	111400723	112345779	DEL	IL18
chr11	111400723	112345779	DEL	LAYN
chr11	111400723	112345779	DEL	PIH1D2
chr11	111400723	112345779	DEL	PLET1
chr11	111400723	112345779	DEL	PPP2R1B
chr11	111400723	112345779	DEL	PTS
chr11	111400723	112345779	DEL	SDHD
chr11	111400723	112345779	DEL	SIK2
chr11	111400723	112345779	DEL	TEX12
chr11	111400723	112345779	DEL	TIMM8B
chr11	120357458	121531166	DEL	GRIK4
chr11	120357458	121531166	DEL	SC5D
chr11	120357458	121531166	DEL	SORL1
chr11	120357458	121531166	DEL	TBCEL
chr11	120357458	121531166	DEL	TECTA
chr13	21729291	21732061	DEL	SKA3
chr12	9871158	9871495	INS	CLECL1
chr12	25259462	25259948	INS	LRMP
chr12	71532793	71533753	DUP	TSPAN8
chr12	104380727	104382543	INV	TDG
chr13	114189781	114293991	DEL	TFDP1
chr13	114189781	114293991	DEL	TMCO3
chr15	41865841	41870084	DEL	TYRO3
chr14	64691147	64691389	INS	SYNE2
chr14	92101080	92104768	INS	CATSPERB
chr14	105411936	105412430	DEL	AHNAK2
chr15	40648348	40648384	INS	PHGR1
chr15	101019423	101025446	INS	CERS3
chr16	710940	711061	INS	WDR90
chr16	1447277	1447538	DEL	UNKL
chr16	15045633	15045687	INS	NPIPA1
chr16	24884303	24887099	INS	SLC5A11
chr16	71980732	71981709	INS	PKD1L3
chr16	79064886	79474766	DUP	WWOX
chr16	89178471	89178525	INS	ACSF3
chr16	90107059	90109196	INS	GAS8
chr17	12041438	12047244	DEL	MAP2K4
chr17	39254148	39254180	INS	KRTAP4-8
chr17	61565900	61566191	INS	ACE
chr17	74069580	74073073	INS	GALR2
chr17	76171304	76171838	INS	TK1
chr17	80544055	80544444	DUP	FOXK2
chr18	10911136	10911445	INS	PIEZO2
chr18	48340376	49372439	DEL	ELAC1
chr18	48340376	49372439	DEL	ME2
chr18	48340376	49372439	DEL	MEX3C
chr18	48340376	49372439	DEL	MRO
chr18	48340376	49372439	DEL	SMAD4
chr19	877655	879950	DUP	MED16
chr19	1049433	1050024	DUP	ABCA7
chr19	8150990	8151120	INS	FBN3
chr19	14200902	14201226	INS	SAMD1
chr19	20731092	20794058	DUP	ZNF737
chr19	49964342	49967135	INS	ALDH16A1
chr19	54800856	54807620	DEL	LILRA3
chr19	56688277	56688775	INS	GALP
chr20	401313	401543	INS	RBCK1
chr20	14690294	15224276	DEL	MACROD2
chr20	35807792	35807825	INS	MROH8
chr20	35811750	35920713	DUP	GHRH
chr20	35811750	35920713	DUP	RPN2
chr20	60640314	60640349	DEL	TAF4
chr20	61444690	61444811	DEL	OGFR
chr20	61866744	61867524	INS	BIRC7
chr20	62728306	62729298	INS	OPRL1
chr21	42813770	43646628	DEL	ABCG1
chr21	42813770	43646628	DEL	C2CD2
chr21	42813770	43646628	DEL	MX1
chr21	42813770	43646628	DEL	PRDM15
chr21	42813770	43646628	DEL	RIPK4
chr21	42813770	43646628	DEL	TMPRSS2
chr21	42813770	43646628	DEL	UMODL1
chr21	42813770	43646628	DEL	ZBTB21
chr21	46237828	46237992	INS	SUMO3
chr21	47565655	47565921	INS	FTCD
chr22	25663576	25920607	DUP	LRP5L
chr22	50942462	50942786	INS	LMF2
chrX	42972457	43686331	DEL	MAOA
chrX	42972457	43686331	DEL	MAOB
chrX	62660379	62865474	DEL	ARHGEF9
chrX	85166135	85166501	INS	CHM
chrX	96693647	96797748	DUP	DIAPH2
chr13	25670718	25670718	TRA	PABPC3

## Sheet: PANC1_exonSV_177 specific gene 
PANC1_exonSV_177 specific gene list
chrs	start	end	type	GeneName
chr1	1120035	1120359	DUP	TTLL10
chr1	6037952	6039161	INS	NPHP4
chr1	89475914	89478561	DEL	GBP3
chr1	108733325	108737252	DEL	SLC25A24
chr1	144680038	144954614	DUP	NBPF8
chr1	144680038	144954614	DUP	NBPF9
chr1	149332764	149714454	DUP	PPIAL4A
chr1	156045579	156246852	DUP	BGLAP
chr1	156045579	156246852	DUP	LMNA
chr1	156045579	156246852	DUP	MEX3A
chr1	156045579	156246852	DUP	PAQR6
chr1	156045579	156246852	DUP	PMF1
chr1	156045579	156246852	DUP	SEMA4A
chr1	156045579	156246852	DUP	SLC25A44
chr1	156045579	156246852	DUP	SMG5
chr2	11426370	11426699	INS	ROCK2
chr2	26699355	26699988	INS	OTOF
chr2	96584623	96586501	DEL	ANKRD36C
chr2	127950333	127950670	INS	CYP27C1
chr2	189869035	189869070	DEL	COL3A1
chr2	228241099	228258375	DUP	TM4SF20
chr2	230341559	230347596	INS	DNER
chr2	242157459	242157747	INS	ANO7
chr3	99514305	99525674	DUP	COL8A1
chr3	100170623	100170679	INS	LNP1
chr3	119556255	119858481	DEL	GSK3B
chr3	124808631	124811353	INS	SLC12A8
chr5	140482190	140531791	DEL	PCDHB3
chr5	140482190	140531791	DEL	PCDHB4
chr5	140482190	140531791	DEL	PCDHB5
chr5	140482190	140531791	DEL	PCDHB6
chr5	140553662	140558936	DUP	PCDHB7
chr5	140553662	140558936	DUP	PCDHB8
chr5	179729045	179730748	INS	GFPT2
chr6	35754565	35766786	DUP	CLPS
chr6	35754565	35766786	DUP	CLPSL1
chr6	107780332	107810590	DUP	PDSS2
chr7	1486069	1486946	INS	MICALL2
chr7	15666284	15666613	INS	MEOX2
chr7	97872280	97872784	INS	TECPR1
chr7	101955553	101958390	INS	SH2B2
chr7	157448785	157449096	INS	PTPRN2
chr7	158925551	158956727	INV	VIPR2
chr8	121480673	121488950	INV	MTBP
chr8	145579950	145580011	INS	FBXL6
chr8	145739133	145739557	INS	RECQL4
chr9	21499690	22409693	DEL	CDKN2A
chr9	21499690	22409693	DEL	CDKN2B
chr9	21499690	22409693	DEL	MTAP
chr10	15251430	15255271	INS	FAM171A1
chr10	25145606	25146729	DEL	PRTFDC1
chr10	105795856	105796374	INS	COL17A1
chr10	123808031	123856008	DUP	TACC2
chr11	428027	428341	INS	ANO9
chr11	640015	640109	DEL	DRD4
chr11	850333	851011	INS	TSPAN4
chr11	1605953	1606012	INS	KRTAP5-1
chr11	7833746	7847182	INS	OR5P3
chr11	9068607	9069270	INS	SCUBE2
chr11	11948525	11951330	INS	USP47
chr11	14298180	14301166	INS	RRAS2
chr11	14300748	14525379	DUP	COPB1
chr11	34172149	34174106	DUP	ABTB2
chr11	64320639	64323520	INS	SLC22A11
chr12	9871158	9871495	INS	CLECL1
chr12	11184084	11250750	DEL	TAS2R43
chr12	25259462	25259940	INS	LRMP
chr12	27845232	27846096	INS	PPFIBP1
chr12	52845166	52866825	DEL	KRT6B
chr12	52845166	52866825	DEL	KRT6C
chr12	71532793	71533753	DUP	TSPAN8
chr12	83480848	83612353	DUP	TMTC2
chr12	118570999	118576474	INS	PEBP1
chr12	132401632	132402066	INS	ULK1
chr12	133295111	133295547	INS	PGAM5
chr14	24436057	24473173	DUP	DHRS4
chr14	39533226	39536167	INS	SEC23A
chr14	51404312	51404647	INS	PYGL
chr14	72248645	72799358	DEL	RGS6
chr14	78045154	78047910	INS	SPTLC2
chr14	92101080	92104777	INS	CATSPERB
chr14	95545035	95648304	DUP	DICER1
chr14	102726495	102733890	DEL	MOK
chr16	1281881	1304541	INV	TPSAB1
chr16	1447270	1447530	DEL	UNKL
chr16	2154919	2157377	INS	PKD1
chr16	24884318	24887106	INS	SLC5A11
chr16	67136059	67153267	DUP	C16orf70
chr16	71980719	71981678	INS	PKD1L3
chr16	78445823	78525268	DEL	WWOX
chr16	89262711	89262788	DEL	SLC22A31
chr16	90107060	90110455	INS	GAS8
chr17	34436810	34616308	DUP	CCL3L1
chr17	34436810	34616308	DUP	TBC1D3F
chr17	34436810	34616308	DUP	TBC1D3G
chr17	34436810	34616308	DUP	TBC1D3H
chr17	38975114	38975178	INS	KRT10
chr17	39254148	39254180	INS	KRTAP4-8
chr17	57663045	57666108	DEL	DHX40
chr17	57890918	57949297	DUP	TUBD1
chr17	57890918	57949297	DUP	VMP1
chr17	61565900	61566184	INS	ACE
chr17	74069583	74073047	INS	GALR2
chr17	76171306	76171844	INS	TK1
chr17	80391199	80392872	DEL	HEXDC
chr19	8150991	8151094	INS	FBN3
chr19	11142293	11152656	DUP	SMARCA4
chr19	14200902	14201217	INS	SAMD1
chr19	31047784	31048133	INS	ZNF536
chr19	35849697	35862165	DEL	FFAR3
chr19	36018201	36018415	INS	SBSN
chr19	38991188	38991661	INVDUP	RYR1
chr19	39160026	40826038	DEL	ACTN4
chr19	39160026	40826038	DEL	AKT2
chr19	39160026	40826038	DEL	CAPN12
chr19	39160026	40826038	DEL	CCER2
chr19	39160026	40826038	DEL	CLC
chr19	39160026	40826038	DEL	CNTD2
chr19	39160026	40826038	DEL	DLL3
chr19	39160026	40826038	DEL	DYRK1B
chr19	39160026	40826038	DEL	ECH1
chr19	39160026	40826038	DEL	EID2
chr19	39160026	40826038	DEL	EID2B
chr19	39160026	40826038	DEL	FBL
chr19	39160026	40826038	DEL	FBXO17
chr19	39160026	40826038	DEL	FBXO27
chr19	39160026	40826038	DEL	FCGBP
chr19	39160026	40826038	DEL	GMFG
chr19	39160026	40826038	DEL	HNRNPL
chr19	39160026	40826038	DEL	IFNL1
chr19	39160026	40826038	DEL	IFNL2
chr19	39160026	40826038	DEL	IFNL3
chr19	39160026	40826038	DEL	LGALS13
chr19	39160026	40826038	DEL	LGALS4
chr19	39160026	40826038	DEL	LRFN1
chr19	39160026	40826038	DEL	MAP3K10
chr19	39160026	40826038	DEL	MED29
chr19	39160026	40826038	DEL	MRPS12
chr19	39160026	40826038	DEL	NCCRP1
chr19	39160026	40826038	DEL	NFKBIB
chr19	39160026	40826038	DEL	PAF1
chr19	39160026	40826038	DEL	PAK4
chr19	39160026	40826038	DEL	PLEKHG2
chr19	39160026	40826038	DEL	PSMC4
chr19	39160026	40826038	DEL	RINL
chr19	39160026	40826038	DEL	RPS16
chr19	39160026	40826038	DEL	SAMD4B
chr19	39160026	40826038	DEL	SARS2
chr19	39160026	40826038	DEL	SELV
chr19	39160026	40826038	DEL	SIRT2
chr19	39160026	40826038	DEL	SUPT5H
chr19	39160026	40826038	DEL	TIMM50
chr19	39160026	40826038	DEL	TTC9B
chr19	39160026	40826038	DEL	ZFP36
chr19	39160026	40826038	DEL	ZNF546
chr19	39160026	40826038	DEL	ZNF780A
chr19	39160026	40826038	DEL	ZNF780B
chr19	42742785	42764063	DEL	ERF
chr19	42742785	42764063	DEL	GSK3A
chr20	401313	401540	INS	RBCK1
chr20	49027777	49413213	DUP	BCAS4
chr20	49027777	49413213	DUP	FAM65C
chr20	49027777	49413213	DUP	PARD6B
chr20	49027777	49413213	DUP	PTPN1
chr20	57429655	57429691	INS	GNAS
chr20	60569315	60572948	DUP	TAF4
chr21	11096782	11108481	DEL	BAGE2
chr21	41452064	41452399	INS	DSCAM
chr21	46237815	46237986	INS	SUMO3
chr21	47419778	47420278	INS	COL6A1
chr22	24274144	24311300	DEL	DDTL
chr22	24274144	24311300	DEL	GSTT2B
chr22	40304060	40400191	DUP	FAM83F
chr22	44324605	44325760	INS	PNPLA3
chrX	85166135	85166268	INS	CHM
chr13	25670718	25670718	TRA	PABPC3
chr7	26251702	26251702	TRA	CBX3
