# Supplementary material for: Dynamic Interplay between Structural Variations and 3D Genome Organization in Pancreatic Cancer
Source: Adv Sci (Weinh). 2022 May 15;9(18):2200818. doi: 10.1002/advs.202200818 (PMC9218654; doi:10.1002/advs.202200818)
Supplement: Supplementary file 7 — Supplemental Table 6 [file ADVS-9-2200818-s026.xlsx]

## Sheet: BxPC3_exonSV_25 specific HCG
BxPC3_exonSV_25 specific human cancer gene list
chrs	start	end	type	GeneName
chr2	113993936	113994194	INS	PAX8
chr2	212894970	213006021	DEL	ERBB4
chr6	162666645	162695731	DEL	PARK2
chr6	163965579	163988242	INV	QKI
chr9	6727608	30688948	DEL	CDKN2A
chr9	6727608	30688948	DEL	CDKN2B
chr9	6727608	30688948	DEL	KDM4C
chr9	6727608	30688948	DEL	MLLT3
chr9	6727608	30688948	DEL	MTAP
chr9	6727608	30688948	DEL	NFIB
chr9	6727608	30688948	DEL	PSIP1
chr9	6727608	30688948	DEL	PTPRD
chr9	6727608	30688948	DEL	TEK
chr9	117428792	118353967	DEL	TNC
chr11	14298172	14301062	INS	RRAS2
chr11	111400723	112345779	DEL	DLAT
chr11	111400723	112345779	DEL	SDHD
chr11	111400723	112345779	DEL	TIMM8B
chr13	114189781	114293991	DEL	TFDP1
chr14	105411936	105412430	DEL	AHNAK2
chr17	12041438	12047244	DEL	MAP2K4
chr18	48340376	49372439	DEL	SMAD4
chr21	42813770	43646628	DEL	MX1
chr21	42813770	43646628	DEL	RIPK4
chr21	42813770	43646628	DEL	TMPRSS2

## Sheet: PANC1_exonSV_17 specific HCG
PANC1_exonSV_17 specific human cancer gene list
chrs	start	end	type	GeneName
chr1	156045579	156246852	DUP	LMNA
chr2	189869035	189869070	DEL	COL3A1
chr2	230341559	230347596	INS	DNER
chr3	119556255	119858481	DEL	GSK3B
chr6	107780332	107810590	DUP	PDSS2
chr8	145739133	145739557	INS	RECQL4
chr9	21499690	22409693	DEL	CDKN2A
chr9	21499690	22409693	DEL	CDKN2B
chr9	21499690	22409693	DEL	MTAP
chr11	14298180	14301166	INS	RRAS2
chr12	27845232	27846096	INS	PPFIBP1
chr14	95545035	95648304	DUP	DICER1
chr19	11142293	11152656	DUP	SMARCA4
chr19	39160026	40826038	DEL	AKT2
chr19	39160026	40826038	DEL	ZNF780A
chr20	57429655	57429691	INS	GNAS
chr21	41452064	41452399	INS	DSCAM
