# Supplementary material for: Dynamic Interplay between Structural Variations and 3D Genome Organization in Pancreatic Cancer
Source: Adv Sci (Weinh). 2022 May 15;9(18):2200818. doi: 10.1002/advs.202200818 (PMC9218654; doi:10.1002/advs.202200818)
Supplement: Supplementary file 8 — Supplemental Table 7 [file ADVS-9-2200818-s028.xlsx]

## Sheet: Sheet1
Supplementary table 7. Comparison of three cell lines by Cellosaurus
Cell line name	HPDE6-C7	BxPC-3	PANC-1
Accession	RRID:CVCL_0P38	RRID:CVCL_0186	RRID:CVCL_0480
Sequence variations	Display copy number of p16INK4A gene, wild type p53 and KRAS genes	Heterozygous for BRAF Homozygous for CDKN2A deletion	Homozygous for CDKN2A deletion
		Has no KRAS mutation	Heterozygous for KRAS p.Gly12Asp (c.35G>A)
		Homozygous for SMAD4 deletion Homozygous for TP53 p.Tyr220Cys (c.659A>G)	Homozygous for TP53 p.Arg273His (c.818G>A)
Species of origin	Homo sapiens (Human) (NCBI Taxonomy: 9606)	Homo sapiens (Human) (NCBI Taxonomy: 9606)	Homo sapiens (Human) (NCBI Taxonomy: 9606)
Disease		Pancreatic ductal adenocarcinoma (NCIt: C9120)	Pancreatic ductal adenocarcinoma (NCIt: C9120)
Sex of cell	Female	Female	Male
Age at sampling		61Y	56Y
Category	Transformed cell line	Cancer cell line	Cancer cell line
Morphology:	Epithelial	Epithelial	Epithelial
