# Supplementary material for: Dynamic Interplay between Structural Variations and 3D Genome Organization in Pancreatic Cancer
Source: Adv Sci (Weinh). 2022 May 15;9(18):2200818. doi: 10.1002/advs.202200818 (PMC9218654; doi:10.1002/advs.202200818)
Supplement: Supplementary file 9 — Supplemental Table 8 [file ADVS-9-2200818-s023.xlsx]

## Sheet: Filtered Data statistics
Sample	HPDE6C7	PANC1	BxPC3
Read Length (bp)	50	50	50
Raw Paired-end Reads	1895600273	1604973834	1993638125
Raw Bases (bp)	568680081900	481492150200	598091437500
Clean Paired-end Reads	1848124664	1527071831	1930723052
Clean Paired-end Reads Rate (%)	97.5	95.15	97
Low-quality Paired-end Reads	30809045	57006493	43708801
Low-quality Paired-end Reads Rate (%)	1.63	3.55	2.16
Ns Paired-end Reads	354958	185753	174626
Ns Paired-end Reads Rate (%)	0.02	0.01	0.01
Adapter Polluted Paired-end Reads	16311606	20709757	19031646
Adapter Polluted Paired-end Reads Rate (%)	0.86	1.29	0.97
PolyG Paired-end Reads	0	0	0
PolyG Paired-end Reads Rate(%)	0	0	0
Raw Q30 Bases Rate (%)	93.66	87.35	91.52
Clean Q30 Bases Rate (%)	96.29	92.2	95.31

## Sheet: Alignment Statistics
Sample	HPDE6C7	PANC1	BxPC3
Clean Paired-end Reads	1848124664	1527071831	1930723052
Unmapped Paired-end Reads	315587828	131182072	144717175
Unmapped Paired-end Reads Rate (%)	17.08	8.59	8.03
Paired-end Reads with Singleton	142174137	308291567	185684673
Paired-end Reads with Singleton Rate (%)	7.69	20.19	9.95
Multi Mapped Paired-end Reads	331258399	224841457	396389513
Multi Mapped Ratio (%)	17.92	14.72	20.51
Unique Mapped Paired-end Reads	1059104300	862756735	1203931691
Unique Mapped Ratio (%)	57.31	56.5	61.52

## Sheet: Valid Interaction Statistics
Sample	HPDE6C7	PANC1	BxPC3
Unique Mapped Paired-end Reads	1059104300	862756735	1203931691
Dangling End Paired-end Reads	48240236	70073701	24011588
Dangling End Rate (%)	4.55	8.12	1.76
Self Circle Paired-end Reads	5954716	3963931	2732423
Self Circle Rate (%)	0.56	0.46	0.26
Dumped Paired-end Reads	41331598	243176806	325340051
Dumped Rate (%)	3.9	28.19	29.04
Interaction Paired-end Reads	963577750	545542297	851847629
Interaction Rate (%)	90.98	63.23	68.95
Valid Paired-end Reads	622002721	407142938	717517410
Valid Rate (%)	58.73	47.19	57.71
