# Supplementary material for: Dynamic Interplay between Structural Variations and 3D Genome Organization in Pancreatic Cancer
Source: Adv Sci (Weinh). 2022 May 15;9(18):2200818. doi: 10.1002/advs.202200818 (PMC9218654; doi:10.1002/advs.202200818)
Supplement: Supplementary file 10 — Supplemental Table 9 [file ADVS-9-2200818-s003.xlsx]

## Sheet: BxPC3_HPDE6C7
Supplementary table 9 A/B transition in BxPC3
BxPC3_HPDE6C7	StableA	AtoB	BtoA	StableB
AllGenome	0.415	0.153	0.095	0.337
chr1	0.392797	0.11474	0.163317	0.329146
chr2	0.38992	0.0848806	0.159151	0.366048
chr3	0.367347	0.0612245	0.127551	0.443878
chr4	0.378947	0.126316	0.0842105	0.410526
chr5	0.351955	0.117318	0.111732	0.418994
chr6	0.405882	0.0941176	0.170588	0.329412
chr7	0.386076	0.0949367	0.120253	0.398734
chr8	0.393103	0.0689655	0.117241	0.42069
chr9	0.84	0.008	0.016	0.136
chr10	0.455224	0.0820896	0.134328	0.328358
chr11	0.406015	0.0902256	0.165414	0.338346
chr12	0.340909	0.113636	0.166667	0.378788
chr13	0.103093	0.0618557	0.463918	0.371134
chr14	0.460674	0.0224719	0.168539	0.348315
chr15	0.373494	0.277108	0.0481928	0.301205
chr16	0.358025	0.037037	0.246914	0.358025
chr17	0.4125	0.1125	0.125	0.35
chr18	0.480519	0.350649	0.103896	0.0649351
chr19	0.517241	0	0.103448	0.37931
chr20	0.393443	0.0819672	0.147541	0.377049
chr21	0.263158	0.0789474	0.447368	0.210526
chr22	0.361111	0.194444	0.166667	0.277778
chrX	0.543046	0.0463576	0.377483	0.0331126

## Sheet: PANC1_HPDE6C7
Supplementary table 9 A/B transition in PANC1
PANC1_HPDE6C7	StableA	AtoB	BtoA	StableB
AllGenome	0.404	0.162	0.079	0.354
chr1	0.384422	0.0753769	0.171692	0.368509
chr2	0.37931	0.071618	0.169761	0.37931
chr3	0.336735	0.0663265	0.158163	0.438776
chr4	0.331579	0.0947368	0.131579	0.442105
chr5	0.318436	0.167598	0.145251	0.368715
chr6	0.423529	0.0823529	0.152941	0.341176
chr7	0.341772	0.0443038	0.164557	0.449367
chr8	0.324138	0.124138	0.186207	0.365517
chr9	0.824	0.016	0.032	0.128
chr10	0.455224	0.0970149	0.134328	0.313433
chr11	0.383459	0.0300752	0.18797	0.398496
chr12	0.401515	0.113636	0.106061	0.378788
chr13	0.350515	0	0.216495	0.43299
chr14	0.393258	0	0.235955	0.370787
chr15	0.26506	0.108434	0.156627	0.46988
chr16	0.419753	0.0246914	0.185185	0.37037
chr17	0.4	0.25	0.1375	0.2125
chr18	0.38961	0.0909091	0.194805	0.324675
chr19	0.362069	0.0862069	0.258621	0.293103
chr20	0.47541	0.0163934	0.0655738	0.442623
chr21	0.157895	0.0789474	0.552632	0.210526
chr22	0.388889	0.194444	0.138889	0.277778
chrX	0.688742	0.0529801	0.231788	0.0264901
