# Supplementary material for: Dynamic Interplay between Structural Variations and 3D Genome Organization in Pancreatic Cancer
Source: Adv Sci (Weinh). 2022 May 15;9(18):2200818. doi: 10.1002/advs.202200818 (PMC9218654; doi:10.1002/advs.202200818)
Supplement: Supplementary file 11 — Supplemental Table 10 [file ADVS-9-2200818-s022.xlsx]

## Sheet: BxPC3_A2B
chrs	start	end	GeneName	PANC1_log2FC	PANC1_qval	BxPC3_log2FC	BxPC3_qval	BxPC3	PANC1	HPDE6C7		Human cancer gene		Highlighted gene
chr10	123237848	123357972	FGFR2	5.00391	0.000534003	11.4362	1.40125e-21	5.5806	0.0697204	0.00205329		MATK		EGR2
chr13	46700055	46786006	LCP1	-2.76632	0.232218	11.0338	1.35663e-89	39.7455	0.0027508	0.0197652		CSDE1		RNF43
chrX	66764465	66950461	AR	1.41818		7.79143	3.70308e-10	0.278271	0.00363173	0.00120731		BRCA1		DICER1
chr16	79619740	79634611	MAF	3.96239	0.0521995	7.62681	3.16065e-09	0.220905	0.0187597	0		HGF		MLLT4
chr2	130831108	130886795	POTEF	8.46588	9.90938e-12	6.28864	8.18113e-06	0.139657	0.680088	0		BCLAF1		MAP3K4
chr11	111222977	111326355	POU2AF1	1.80613		5.83495	8.88762e-05	0.0600583	0.00397281	0		RANBP3		MYCN
chr10	64571756	64679660	EGR2	4.00696	5.43459e-86	5.13402	5.68218e-165	10.0881	4.97881	0.300969		TRIO		MMP2
chr17	56429861	56494956	RNF43	0.58712	0.211574	5.05586	1.77294e-116	3.44082	0.166768	0.107373		CDH1		CCND2
chr3	134316643	134979309	EPHB1	7.9241	3.57397e-10	4.63754	0.0112629	0.0279416	0.293547	0		MED17		SOX17
chr13	28536274	28545276	CDX2	8.42258	1.3876e-11	4.09196	0.0458794	0.0322458	0.699249	0		TPR		SMAD4
chr12	113494514	113535833	DTX1	6.40157	8.0817e-07	3.97068	0.0213499	0.0542879	0.31544	0.00332829		NEDD4L
chr14	99635624	99737861	BCL11B	-0.816577	0.0696574	3.44054	3.1813e-70	1.94988	0.109781	0.186908		PIK3CB
chr3	191857184	192485553	FGF12	-0.23827	0.868718	3.24002	1.77728e-06	0.163664	0.015882	0.0182032		CUL1
chr8	57073463	57123883	PLAG1	-0.270755	0.321069	3.23537	4.11733e-135	3.88849	0.36897	0.431117		MLL3
chr1	2487078	2496821	TNFRSF14	-0.931469	1.54456e-11	2.97889	0	16.356	1.17079	2.16481		CCAR1
chr5	36606457	36688436	SLC1A3	-11.093	2.98201e-20	2.50928	4.31307e-300	14.8067	0	2.71921		CASP8
chr1	14026693	14151574	PRDM2	1.95108	1.78319e-107	2.11709	4.14096e-127	5.03502	4.83662	1.21086		SPEN
chrX	76760356	77041702	ATRX	1.73285	1.5429e-241	2.10252	0	13.5813	11.329	3.30631		MAP2K4
chr1	36805225	36851497	STK40	0.959285	4.75445e-36	2.02023	3.00518e-219	14.856	7.67353	3.82738		ASPM
chr12	70910630	71031220	PTPRB	-7.23829	6.61956e-22	1.97863	3.96084e-84	2.37343	0.00430993	0.629307		GOLGA5
chr19	36208921	36229779	KMT2B	0.88085	0.0816964	1.93439	1.13655e-06	0.229924	0.11931	0.0624441		FGFR2
chr6	168227602	168372703	MLLT4	2.84223	0	1.89407	5.65947e-306	9.86358	20.5054	2.77387		TP53BP1
chr12	106695707	106740793	TCP11L2	-0.668723	0.0401648	1.81329	3.69589e-19	1.1872	0.229033	0.35256		RHOA
chr14	95552565	95624347	DICER1	1.44894	7.07637e-211	1.78354	0	14.5114	12.4007	4.40289		NAV3
chrX	70586114	70752224	TAF1	1.32821	4.56586e-115	1.70825	2.1106e-195	8.99527	7.44797	2.87539		CBFB
chrX	63404997	63425624	AMER1	0.841624	5.92776e-12	1.66088	2.11571e-56	3.25084	1.9858	1.075		FGFR3
chr21	42792231	42831141	MX1	-0.988475	0.000269621	1.62212	1.14058e-18	1.32431	0.233294	0.448351		MEF2A
chr3	53190025	53226733	PRKCD	0.615868	1.60793e-13	1.58779	2.3984e-113	18.2937	10.0525	6.3634		CLTCL1
chr6	161412759	161538417	MAP3K4	0.418984	3.59437e-09	1.57935	1.76712e-156	11.7363	5.65746	4.10344		PABPC1
chr8	57124245	57131357	CHCHD7	0.331726	0.00673192	1.5748	5.23345e-60	5.59673	2.54868	1.96426		SMC1A
chr16	71315292	71323618	CMTR2	0.505511	1.61005e-06	1.44403	7.36116e-57	5.01456	2.82018	1.92612		AMPH
chrX	70338406	70362303	MED12	1.03651	1.0226e-85	1.35107	2.01096e-147	14.616	12.664	5.98846		MLLT10
chr19	36500022	36505141	ALKBH6	1.647	1.18354e-09	1.30649	1.79384e-05	0.716892	0.977589	0.302916		PCM1
chr19	54641444	54659419	CNOT3	1.15188	3.79398e-119	1.28245	8.57831e-142	16.8471	16.5834	7.23642		CIC
chr2	178092323	178257425	NFE2L2	0.409549	4.08506e-20	1.20523	1.15668e-200	30.4088	18.8761	13.7807		KEAP1
chr11	111957497	111990353	SDHD	0.609333	6.51678e-16	1.20175	2.64715e-66	32.7913	23.4323	14.9073		PSEN1
chr8	52730140	52811735	PCMTD1	0.229134	0.0106529	1.19133	2.36025e-58	6.48031	3.58429	2.9645		TCF7
chr3	40547483	40560227	ZNF620	-0.555927	0.221517	1.10372	0.00111648	0.729254	0.248871	0.354646		CYLD
chrX	70503042	70521018	NONO	1.43673	0	1.05319	0	99.8211	140.321	50.258		CAD
chrX	70316047	70323385	FOXO4	-1.95618	5.85617e-21	1.02443	1.13215e-14	4.4596	0.607972	2.28746		ATRX
chr1	58881056	59012474	OMA1	0.510216	0.000160272	1.02035	3.61103e-14	4.33095	3.27481	2.22937		MECOM
chr5	34656342	34832732	RAI14	-1.96694	6.85055e-274	1.0078	2.6251e-172	27.2756	3.73918	14.1708		MAP3K4
chr13	114239013	114295785	TFDP1	-0.167822	9.8066e-06	-1.01549	1.2163e-116	19.4869	37.7914	41.1554		ABCB1
chr7	32997017	33046543	FKBP9	-0.241336	1.6352e-08	-1.02889	1.46246e-103	22.3337	41.5504	47.627		CTTN
chr2	135894486	136288806	ZRANB3	0.308135	0.0182942	-1.09107	6.85765e-11	0.513944	1.45959	1.14295		MAST2
chr22	35695268	35743985	TOM1	-1.26619	2.67525e-53	-1.11935	3.86999e-40	3.55693	3.46258	8.07604		HUWE1
chr17	8043790	8059824	PER1	-1.51769	1.50037e-80	-1.14331	7.84509e-53	3.43291	2.85337	7.91978		MMP2
chr13	35516424	36247159	NBEA	-0.153684	0.262611	-1.63466	1.70541e-22	0.318622	0.959726	1.03505		GNAS
chr3	59735036	61237133	FHIT	-3.56534	7.18615e-06	-1.76205	0.00395657	0.052167	0.0159895	0.184262		ITGA6
chr6	41902671	42018095	CCND3	-2.22644	0	-1.79394	0	8.7753	7.00602	31.8		ESR1
chr13	110406184	110438915	IRS2	-1.60024	1.64123e-136	-1.87237	1.22052e-155	3.02921	3.94373	11.5943		MAP3K1
chr1	2985732	3355185	PRDM16	6.21818	3.95663e-120	-1.97889	0.0367026	0.0120167	3.82783	0.0497499		HSP90AB1
chr1	147013182	147098017	BCL9	-1.04538	1.83602e-66	-2.31943	9.12693e-213	2.30717	6.01122	12.0318		JAK2
chr6	41651716	41703997	TFEB	-2.6823	5.72997e-92	-2.53759	1.98148e-81	0.724843	0.706526	4.39815		ABL1
chr6	161768452	163148803	PARK2	-2.14096	3.60895e-05	-2.82988	1.4203e-06	0.042903	0.0745914	0.318468		LZTR1
chr18	52889562	53332018	TCF4	3.56365	1.8716e-22	-3.04717	0.0143191	0.00197541	0.209156	0.0171384		HMGXB4
chr12	131274145	131323811	STX2	1.21354	1.39057e-91	-3.33725	5.1724e-130	0.811285	20.449	8.5508		TOM1
chr21	39751949	40033704	ERG	3.13325	7.01469e-09	-3.6229	0.0451764	0.00185662	0.233213	0.0256377		MYH9
chr2	176968944	176974722	HOXD11	-2.02417	0.0118483	-3.62871	0.00166042	0.0189612	0.0621199	0.244787		EP300
chr2	16080686	16087129	MYCN	-4.73259	0.00770332	-3.6359	0.044248	0.00557179	0	0.0796497		NIN
chr16	55423612	55540603	MMP2	3.62337	5.9923e-40	-3.86108	0.000409499	0.00909485	1.74776	0.137152		DICER1
chr13	27131840	27263085	WASF3	-0.734676	3.61027e-09	-3.99452	5.2054e-76	0.198616	2.04901	3.3052		TRIP11
chr20	39314488	39317880	MAFB	-9.91292	1.67392e-21	-4.45801	1.54175e-116	0.348383	0.00854373	8.03134		CHD8
chr12	4382938	4414516	CCND2	-2.82057	3.9486e-24	-4.81802	1.38004e-25	0.0270149	0.115823	0.794763		ANKRD12
chr5	169064251	169510386	DOCK2	-2.38109	7.35754e-06	-5.49733	2.09128e-06	0.00226245	0.0215877	0.109026		STAG2
chr12	104849073	105155792	CHST11	-7.32128	1.01172e-154	-6.65307	4.44769e-179	0.0958384	0.0651622	10.0938		NUP93
chr2	176957619	176960666	HOXD13	-6.38067	1.00331e-06	-7.20805	3.59292e-08	0	0.00657642	0.564416		CTCF
chr5	170736288	170739138	TLX3	-9.09463	3.53792e-18	-8.37584	1.41209e-22	0.0295908	0.0196125	10.3528		TSC2
chr8	55370495	55373448	SOX17	-2.51782	2.62983e-21	-9.43177	1.31968e-14	0	0.454568	2.52579		ERCC2
chr3	138663066	138665982	FOXL2	-0.322254	0.0060672	-9.91858	2.13826e-16	0.0052052	4.55961	5.53267		PPP2R1A
chr18	48494410	48611415	SMAD4	-0.191459	0.00743405	-12.3959	3.77519e-25	0	3.11836	3.4512		CRTC1
chr12	115108059	115121969	TBX3	-2.75843	4.69903e-182	-12.4184	3.09205e-25	0	1.20024	7.87334		PIK3CG
chr19	51525472	51531295	KLK11	0.897999		14.074	3.74597e-32	43.2087	0.00460911	0		EZH2
chrX	85116185	85302566	CHM	12.7702	1.2644e-26	12.6987	2.38722e-26	5.99892	6.79381	0		RHEB
chrX	84532402	84634748	POF1B	3.37947	0.164492	12.1539	3.38291e-24	8.82236	0.0217528	0		GATA3
chr14	88304164	88460009	GALC	11.2423	7.02085e-21	12.0601	6.89675e-24	9.50527	5.80967	0.0022693		SMC3
chrX	75392771	75398039	PBDC1	12.208	2.07211e-24	11.5792	5.13391e-22	19.8723	33.1075	0		RNF43
chr19	55464498	55512510	NLRP2	0.831714		11.2032	9.62521e-21	5.67401	0.00460626	0.00245334		MED13
chr16	82031221	82045093	SDR42E1	5.1157	0.00153943	11.0629	3.90712e-20	5.29751	0.0924437	0		DDX5
chr19	51559463	51568371	KLK13	2.38718		11.0451	4.44008e-20	8.21155	0.0219746	0		PRKAR1A
chr19	51515995	51523431	KLK10	0.361257	0.824462	11.0298	7.25482e-77	45.9895	0.0303406	0.0227819		FBXW7
chr2	31133333	31378068	GALNT14	6.98155	1.39132e-07	10.9353	1.09128e-19	3.34449	0.232303	0		WHSC1
chr4	156263810	156298122	MAP9	11.0515	4.12254e-20	10.7159	6.42741e-19	1.48121	2.01408	0		HSPA8
chr13	20761609	20767037	GJB2	8.4386	6.44759e-52	10.6988	3.26502e-84	67.7237	15.2331	0.0434271		CCND1
chrX	84258832	84343069	APOOL	10.4963	3.97136e-18	10.6959	7.76174e-19	10.1163	9.48989	0		NUP98
chrX	7866288	7895780	PNPLA4	5.04268	0.00194398	10.5926	1.76103e-18	3.5006	0.0805735	0		GTF2H1
chrX	84347293	84364054	SATL1	9.78747	8.31615e-16	10.0251	1.46197e-16	3.57695	3.26832	0		CDKN1B
chr11	134201768	134248235	GLB1L2	11.5938	4.74171e-22	9.82548	6.51932e-16	0.972045	3.56994	0		CHD4
chr17	31254928	31272124	TMEM98	9.77412	9.10182e-16	9.79469	8.24851e-16	1.33547	1.41858	0		UHRF1BP1L
chr13	20796110	20806534	GJB6	8.52128	6.85234e-12	9.54086	5.94779e-15	2.58823	1.37611	0		ERBB2IP
chr1	232940643	232946092	MAP10	8.80678	1.10153e-12	9.4552	1.02164e-14	1.00451	0.690941	0		LIFR
chr4	331603	378653	ZNF141	0.897999		9.38721	1.6983e-14	0.909306	0.00256462	0		FN1
chr21	29811667	30047170	AF131217.1	-1.89458		9.28157	6.38711e-19	2.69116	0	0.0044159		SF3B1
chr7	37723446	37991543	EPDR1	13.0743	7.22001e-28	9.2454	4.74964e-14	1.653	25.3115	0		SOS1
chr6	18120718	18122851	NHLRC1	8.98832	2.60993e-13	9.18822	7.47095e-14	2.13153	1.99991	0		NFE2L2
chrX	86772752	86925050	KLHL4	12.7889	1.06342e-26	9.13634	1.04261e-13	0.754303	10.222	0		RPL22
chrX	92929012	92967273	FAM133A	2.16072	0.403358	9.01719	1.32588e-13	2.30397	0.0214499	0.00427436		LEPR
chr16	55600584	55601599	CAPNS2	-0.476086	0.838463	8.98876	2.59625e-34	28.249	0.0426546	0.0576536		TXNIP
chr10	45495923	45500774	ZNF22	7.25957	1.46967e-11	8.92768	1.64296e-17	5.39272	1.82678	0.0113072		ARID1A
chr2	130748029	130808704	FAR2P1	11.039	4.75561e-20	8.89015	6.25132e-13	0.458385	2.19055	0		STK11
chr5	178191862	178245436	AACSP1	5.22518	0.000224426	8.85029	4.51023e-13	2.07261	0.180949	0.00431606		MLL
chr3	139236276	139258671	RBP1	6.40618	3.53595e-06	8.84574	1.04092e-12	0.919301	0.182342	0		MYB
chr12	107712190	108053419	BTBD11	1.57347	0.116766	8.84112	5.48711e-65	6.54134	0.0457937	0.0149867		SGK1
chr12	113536624	113574044	RASAL1	4.37982	0.0178211	8.83552	8.69619e-13	0.740376	0.0363538	0		TJP2
chrX	84498997	84528368	ZNF711	11.5237	8.03079e-22	8.73677	1.76853e-12	0.659656	4.90536	0		DNMT3A
chr4	156680144	156728743	GUCY1B3	7.49645	6.17426e-09	8.73118	1.9275e-12	0.890326	0.407927	0		APAF1
chr17	16454701	16472520	ZNF287	10.8954	1.47055e-19	8.65331	3.33459e-12	0.880423	4.48863	0		SPOP
chrX	99546642	99665271	PCDH19	4.95921	0.00330043	8.57968	5.20311e-12	0.305918	0.026761	0		MAPK8IP1
chr2	31456880	31492313	EHD3	10.6896	8.49221e-19	8.52752	7.57491e-12	0.580308	2.79784	0		ZMYM2
chr1	35225342	35229325	GJB4	-1.54503		8.50045	2.83803e-23	5.40415	0.00505217	0.0156101		PIK3CA
chr11	78363876	79151992	TENM4	3.38918	0.193784	8.43793	2.07695e-11	0.165587	0.00540702	0		FLT3
chr20	60985293	61002589	RBBP8NL	-1.02555		8.40818	7.72717e-12	1.84735	0	0.00554527		RPL5
chr16	31212806	31214771	PYCARD	7.33221	4.86733e-09	8.36323	1.30193e-11	3.01148	1.58858	0.00932447		NCOA3
chr2	6980701	7006766	CMPK2	3.79555	0.0739515	8.33578	3.01442e-11	0.587679	0.0272416	0		PLCG1
chr17	33762115	33775856	SLFN13	9.52123	3.24328e-85	8.30343	5.96648e-64	4.30487	10.7895	0.014218		AARS2
chr11	6947635	7005863	ZNF215	9.63007	2.39971e-20	8.286	4.17842e-15	2.19089	5.99419	0.00725527		CDKN1A
chr17	34087916	34092098	C17orf50	2.83206	0.168985	8.10045	5.33906e-11	3.92264	0.109614	0.0133993		GOT2
chr12	25173936	25261268	LRMP	-2.96022	0.315458	8.07998	1.56881e-27	2.96548	0	0.0118366		FOXA2
chr8	58890917	58896685	RP11-1112C15.1	0.897999		8.03468	2.08053e-10	0.969557	0.0068033	0		MAX
chr17	72912176	72919351	USH1G	0.866742	0.395711	8.01699	1.26023e-78	12.3298	0.0934062	0.0498984		KDM5C
chr1	159896829	159915386	IGSF9	4.85786	1.97677e-18	7.9787	1.15142e-58	4.8426	0.598911	0.0197143		NUP214
chr13	24144509	24250232	TNFRSF19	6.20582	2.36715e-06	7.934	1.53776e-10	0.728337	0.236631	0.00303566		SMARCA4
chr4	156587863	156653501	GUCY1A3	3.1136	0.225435	7.90354	5.05131e-10	0.323867	0.0126099	0		AKAP9
chr6	54711569	54806820	FAM83B	-3.75627	0.110805	7.87648	9.37323e-45	7.33933	0	0.0333929		GNAI1
chr13	111635654	111642911	LINC00431	-2.52861		7.85632	8.51151e-20	14.3611	0	0.0661101		ADORA2A
chr16	71660064	71676017	MARVELD3	1.30807	0.328143	7.81258	8.16836e-32	2.46366	0.0293419	0.0115454		AJUBA
chr11	124932963	124959131	SLC37A2	-2.29734	0.0702405	7.72388	5.09387e-114	10.7142	0.0109858	0.0522976		FOXA1
chr19	35606732	35615228	FXYD3	-6.64244	6.41776e-14	7.6345	0	237.981	0.0130557	1.25141		ARHGEF6
chr7	143087382	143105985	EPHA1	0.476717	0.496865	7.61877	5.18073e-162	16.431	0.126124	0.0883615		MLLT4
chrX	105937024	106040223	RNF128	10.8959	1.46369e-19	7.61801	3.33863e-09	0.446607	4.66714	0		CLIP1
chr13	48963707	49018840	LPAR6	6.28753	7.51555e-20	7.56061	1.1927e-29	3.25734	1.45187	0.0178786		SYNE1
chr11	5326206	5526882	AC104389.28	2.37894		7.55812	4.51545e-09	0.530472	0.0157777	0		NR1H2
chr19	54663846	54676944	TMC4	3.02886	6.01471e-23	7.48586	6.57765e-245	25.1995	1.23498	0.14655		ZNF132
chr13	30677315	30683012	LINC00365	1.78806		7.45091	9.01746e-09	0.455218	0.0096694	0		SPATA6
chr11	125753509	125770543	HYLS1	9.22497	5.92502e-45	7.4504	1.07429e-28	4.12054	15.1855	0.0248155		GPS2
chr6	41604620	41621984	MDFI	2.25482	5.07937e-05	7.39287	3.82597e-98	16.9405	0.520474	0.106205		KRAS
chr4	9772777	10056560	SLC2A9	2.62525	0.00114102	7.34853	9.02343e-44	2.78679	0.114761	0.0183313		VHL
chr11	125315646	125366213	FEZ1	5.06881	1.83867e-05	7.33272	8.42967e-12	0.767153	0.171922	0.00486255		CDC73
chrX	101408680	101411029	BEX5	3.12133	0.25595	7.30383	2.18264e-08	1.1594	0.0690353	0		DOCK2
chr20	58152564	58422766	PHACTR3	4.14022	0.00149222	7.26221	1.57442e-11	0.711996	0.0882541	0.0049367		PDGFRA
chr2	95940201	95957056	PROM2	-2.53649	3.71677e-12	7.16124	0	72.3568	0.0935977	0.52696		ARHGAP32
chrX	69642881	69653240	GDPD2	2.15825	0.170851	7.13983	4.23601e-16	2.26637	0.0771628	0.0168054		APC
chr17	34083268	34122711	MMP28	1.51835	1.71456e-09	7.10536	0	66.6645	1.49801	0.5086		TBX3
chr2	130794531	130795995	KLF2P1	9.51774	7.21014e-15	7.08165	1.03424e-07	1.01405	5.91364	0		ACVR1B
chrX	75648046	75651744	MAGEE1	10.3008	1.70741e-17	7.03678	1.29395e-07	0.276794	2.86499	0		DHX9
chr11	124958377	124960411	AP001007.1	-1.29616	0.305622	6.95166	1.30023e-66	12.047	0.0430549	0.102899		LCP1
chr7	143104906	143220542	EPHA1-AS1	-1.02555		6.89765	6.67148e-08	0.340737	0	0.00274666		RAC1
chrX	96686285	96897588	DIAPH2-AS1	1.42847		6.83895	1.08031e-07	0.753599	0.0191397	0.00632362		MDC1
chr6	39867354	39902290	MOCS1	11.8286	5.82753e-23	6.81373	4.84031e-07	0.169688	5.90807	0		NUMA1
chr6	35265595	35289548	DEF6	0.709444	0.390937	6.69608	5.07604e-74	9.30777	0.158034	0.0936477		ADAM10
chr13	32974861	33002315	N4BP2L1	4.0205	0.00209169	6.68248	9.80895e-10	0.5149	0.0879646	0.00533685		FBXO11
chr7	34697851	34917944	NPSR1	-1.02555		6.67761	2.29304e-07	0.581371	0	0.00579205		NCOA4
chr6	54807965	54809897	RP3-523K23.2	-3.90308	0.0671855	6.64574	7.08452e-35	5.84981	0	0.0601476		BARD1
chr2	31395924	31456724	CAPN14	4.37511	0.0214428	6.6274	1.43166e-06	0.191824	0.0433515	0		IDH1
chr5	134906373	134914969	CXCL14	-2.49812	0.019254	6.59934	3.37671e-113	18.7614	0.036695	0.202069		KIAA1109
chr10	45493146	45496336	C10orf25	4.68806	0.000115818	6.58115	2.56099e-09	0.8797	0.255519	0.00977556		FBN2
chr11	6734767	6767670	GVINP1	5.9667	3.67359e-05	6.54503	2.72359e-06	0.0863797	0.0623815	0		PHLDA1
chr19	55583388	55599291	EPS8L1	4.70624	6.89148e-147	6.48445	0	20.6135	6.48326	0.243209		LUM
chr13	52951305	52980629	THSD1	2.93353	2.55487e-05	6.47886	5.33219e-37	3.39127	0.313364	0.0400253		BRCA2
chr3	40428647	40470110	ENTPD3	-0.34878	0.849747	6.46449	1.10916e-24	2.2276	0.0216343	0.0269826		RB1
chrX	63444187	63615333	MTMR8	7.81688	7.15796e-10	6.21207	1.28446e-05	0.151668	0.497263	0		TCF12
chr13	43460524	43566407	EPSTI1	-1.45903	0.448693	6.20911	1.01148e-29	1.69659	0.00889734	0.0235772		CRTC3
chr12	108523248	108644314	WSCD2	0.897999		6.1742	1.46439e-05	0.0858704	0.00223284	0		ZFHX3
chr11	111164114	111175770	COLCA1	-0.979299		6.16742	3.0709e-08	0.351445	0.00254688	0.00520214		KIFC3
chr1	2357419	2436969	PLCH2	7.88256	0	6.16116	0	13.5935	48.3114	0.197945		NCOR1
chr2	133429374	134326034	NCKAP5	-0.0836697	0.974868	6.15087	1.32373e-11	0.316128	0.00462054	0.00477497		CLTC
chr11	5274420	5667019	HBG2	1.78059		6.13101	2.11897e-05	0.269434	0.014157	0		TP53
chr16	31142756	31147083	PRSS8	-4.40945	1.96414e-05	6.10096	1.2826e-208	19.6604	0.0144073	0.298915		SMAD4
chr8	59717977	60031767	TOX	0.897999		6.05611	2.64136e-05	0.125605	0.00354411	0		ERBB2
chr1	3569084	3652765	TP73	4.28512	5.69146e-34	6.04242	1.44264e-81	3.30416	1.05314	0.0524666		AKT1
chr11	5710919	5758319	TRIM22	-0.187613	0.808631	6.03131	5.31467e-117	5.37017	0.0777397	0.0856506		CARM1
chr2	16730727	16847599	FAM49A	1.41715		5.86725	1.58814e-05	0.162673	0.00802497	0.00268011		PIP5K1A
chr17	34071530	34079897	GAS2L2	2.14915	0.152771	5.75073	4.50458e-10	0.757467	0.0673865	0.0148276		LPP
chr19	35742343	35744542	AC002128.5	2.76057	0.0955132	5.73343	5.6971e-07	2.42538	0.329558	0.0460952		METTL14
chr21	47013568	47017005	AL133493.2	1.78806		5.68329	0.000162828	0.47433	0.0343064	0		PIK3R1
chrX	105412298	105452949	MUM1L1	5.04451	0.00200737	5.68271	0.000216092	0.0921954	0.0639482	0		RASA1
chrX	68725084	68752351	FAM155B	8.79983	5.47754e-13	5.66041	4.19327e-05	0.191334	1.81717	0.00363848		ZNF300
chr11	124617368	124622134	VSIG2	-0.0618757	0.960198	5.64033	1.82051e-40	6.88724	0.141895	0.143727		TRIM7
chr17	72931814	72946087	OTOP3	0.897999		5.63109	0.000212001	0.153673	0.00570277	0		EGFR
chr7	141607613	141806547	MGAM	1.83751	0.507764	5.55843	7.24087e-05	0.0665236	0.00543714	0.00132288		KDM6A
chr19	51499263	51505967	KLK8	-1.02555		5.55327	6.05358e-05	0.382622	0	0.00763723		MSN
chr1	91326107	91328477	RP4-665J23.4	1.79506		5.51792	0.000388445	0.406906	0.0333122	0		TAF1
chrX	70435044	70445366	GJB1	2.80318		5.45814	0.000500813	0.153534	0.026324	0		NONO
chr17	30089459	30096067	RP11-805L22.3	2.39118		5.45429	0.000476912	0.677489	0.0875119	0		RBMX
chr13	33929343	34250905	RP11-141M1.3	0.897999		5.45339	0.000478055	0.22264	0.00934733	0		WHSC1L1
chr10	100011780	100016332	RP11-34A14.3	0.831711		5.42526	0.000106695	0.558952	0.0248967	0.0121947		CDKN2A
chr13	43136872	43182149	TNFSF11	-1.02555		5.39366	0.00012305	0.233677	0	0.00534256		NOTCH1
chr13	113621798	113623138	MCF2L-AS1	0.897999		5.32722	0.00156355	0.43966	0.0206899	0		TCF7L2
chr21	19641433	19858197	TMPRSS15	-1.02555		5.24767	0.000234346	0.136284	0	0.00344938		ATM
chr6	38683117	38998301	DNAH8	0.897999		5.2473	0.00114158	0.0196815	0.000953303	0		FRG1B
chr1	2423739	2424697	RP3-395M20.2	6.86873	2.38135e-10	5.24028	9.10624e-06	2.34454	7.82198	0.0641812		ARID5B
chr2	7005937	7038370	RSAD2	-2.89431		5.21377	3.73836e-10	0.432892	0	0.0119341		ZFP36L2
chr11	125034583	125303285	PKNOX2	1.78806		5.08237	0.00351981	0.0403377	0.00443391	0		ANAPC1
chr3	190040330	190129932	CLDN16	-0.0479916	0.968673	5.06149	1.00767e-34	2.10389	0.0654173	0.065098		CAST
chrX	112017731	112084043	AMOT	9.45926	8.87014e-15	5.02058	0.00303759	0.0298069	0.695891	0		RANBP2
chr1	134901	139379	AL627309.1	-1.57408	0.043028	5.00023	5.54936e-73	6.2887	0.0711797	0.205742		NR4A2
chr21	16343791	16365175	AF127577.11	-0.0637706		4.96797	0.000857757	0.576828	0.0177679	0.0177199		AKD1
chr11	113258513	113271140	ANKK1	-1.02555		4.96457	0.000749134	0.182597	0	0.00562018		RPGR
chrX	105855160	105922672	CXorf57	8.60204	3.98554e-12	4.93742	0.00411244	0.0492946	0.673289	0		EEF1A1
chr21	16191164	16254296	AF127936.7	1.31498	0.00432597	4.93051	5.43311e-73	2.26508	0.19875	0.0773025		PHF6
chr4	156197841	156302498	AC097467.2	4.11601	0.0356445	4.92473	0.00388754	0.0493311	0.0303689	0		BUB1B
chr4	9495380	9499710	UNC93B7	2.80318		4.91945	0.00431328	0.334465	0.0834528	0		EIF4A2
chrX	115567790	115592625	SLC6A14	-6.44526	3.32282e-06	4.90586	3.04352e-89	4.30972	0	0.150394		KIT
chr10	124608594	124639157	FAM24B	5.34701	3.89153e-06	4.87902	5.77897e-05	0.706848	1.05364	0.0252603		BRAF
chr8	133697253	133772958	TMEM71	-3.25952	0.225634	4.87739	1.42894e-10	0.624665	0	0.0224631		RUNX1
chr4	155525286	155534119	FGG	0.568434	0.856339	4.85457	8.14712e-05	0.22595	0.012276	0.00791302		ARHGAP35
chr1	2424876	2425918	RP3-395M20.3	6.13905	2.62334e-15	4.84485	1.77421e-08	3.17195	8.36281	0.118804		KALRN
chr19	35125749	35126622	CTD-2553L13.7	2.79777		4.84474	0.00602871	0.256749	0.0671091	0		U2AF1
chr11	7041677	7092539	NLRP14	6.0035	3.37666e-05	4.84292	0.0055303	0.0617539	0.148502	0		NLRP3
chr7	143839102	143840031	OR2A13P	3.7986	0.0781158	4.84264	0.00606031	0.240933	0.126016	0		NBPF10
chr13	39261266	39460074	FREM2	3.37294	0.188548	4.83908	0.00525962	0.0148618	0.00578659	0		ELF3
chr19	54976210	54984411	CDC42EP5	2.67438	1.88387e-30	4.8379	3.10464e-152	38.4845	9.26334	1.40937		TGFBR2
chr7	140103843	140126050	RAB19	-1.02555		4.83125	0.00137779	0.380428	0	0.0125162		BAP1
chr12	113416200	113449528	OAS2	-6.80413	5.20567e-10	4.82888	1.87943e-96	13.7135	0.004689	0.503982		PRKCD
chr4	72053003	72437804	SLC4A4	1.80038		4.82795	0.00600021	0.0264652	0.00351296	0		PBRM1
chr10	45497670	45642669	CEP164P1	3.60298	0.106727	4.82314	0.00763955	0.0402112	0.0186206	0		SOX17
chr2	177494317	177502659	LINC01116	4.46798	6.59442e-18	4.78121	1.81854e-20	2.39269	2.07639	0.0903684		ADCY1
chr10	121574741	121576154	PHACTR2P1	3.53247	0.0476867	4.77809	0.00149622	0.294914	0.133889	0.0103262		RAD21
chr16	86755697	86771432	CTD-2015G9.2	1.78059		4.74124	0.0104086	0.317491	0.0436114	0		WRN
chr21	42733870	42781317	MX2	4.30441	0	4.74017	0	6.96652	5.54978	0.273136		NSD1
chr3	191275113	191308145	RP11-197K6.1	6.55076	1.68841e-06	4.73142	0.00777216	0.20531	0.781149	0		B2M
chr7	148518104	148518165	RNU7-20P	5.44136	0.000445753	4.73142	0.00777216	3.34125	5.90069	0		ZNF91
chr12	114117264	114211488	RP11-438N16.1	-1.09349	0.0861956	4.69014	6.77488e-85	3.98493	0.078092	0.161446		CDK12
chr16	19868616	19897489	GPRC5B	1.12267	1.03028e-08	4.67799	0	13.1787	1.20812	0.538008		MLL2
chr18	74240612	74322925	LINC00908	-1.02555		4.66691	0.002153	0.127135	0	0.00480936		TUBA1A
chr7	143883176	143991230	ARHGEF35	4.42498	8.00461e-36	4.65238	1.36267e-39	3.33291	3.06708	0.138235		CTNNB1
chr2	129999746	130031421	AC079586.1	3.1085	0.259296	4.61348	0.0142905	0.0861063	0.0326823	0		STAT3
chr11	7710669	7727968	OVCH2	-1.02555		4.6061	0.00274051	0.169913	0	0.00654569		AXIN2
chr21	40928369	41045064	B3GALT5	-3.19944	6.22439e-05	4.54583	2.23578e-89	1.42156	0.00719972	0.0641983		TET2
chr2	132285248	132291239	CCDC74A	11.789	7.11854e-23	4.54177	0.0040265	0.0829749	13.5939	0.00363481		AR
chr10	124030821	124097677	BTBD16	2.50633	0.0336041	4.53974	1.98001e-07	0.548149	0.145386	0.0253487		MN1
chr2	88055474	88285309	RGPD2	2.52389	0.00175049	4.52324	1.31802e-13	0.368328	0.0992452	0.0167312		SIN3A
chr6	41010293	41012076	TSPO2	1.79506		4.51859	0.0159211	0.18097	0.0296371	0		ASXL1
chr10	81422948	81424542	RP11-182L21.5	3.38297	0.157856	4.51248	0.0183553	0.111716	0.0550615	0		GPHN
chr1	11869	14412	DDX11L1	0.897999		4.50641	0.0158192	0.100852	0.00817093	0		MLLT3
chr14	70989075	71001732	ADAM20	3.37666	0.159065	4.50095	0.0188111	0.0631253	0.0311798	0		PTEN
chr6	40994772	41006928	UNC5CL	2.67433	0.00290338	4.48789	2.52232e-10	0.637144	0.195336	0.0296936		MST1
chr19	35739233	35758867	LSR	1.75543	6.55133e-91	4.46381	0	93.6391	15.436	4.43378		RNF213
chr2	182818968	182996125	PPP1R1C	3.95249	1.36177e-06	4.44476	1.51182e-08	0.312184	0.239419	0.0150926		PRPF8
chr9	214854	465259	DOCK8	-0.844829	0.723429	4.43802	2.70103e-08	0.111968	0.00320005	0.0056189		HRAS
chr20	58662895	59102516	RP5-1043L13.1	-1.02555		4.43533	0.00542562	0.0640367	0	0.00284237		ATR
chrX	73289111	73290667	RP13-33H18.1	3.41521	0.0611926	4.43245	0.00506289	0.277746	0.147629	0.0120503		ATG13
chr6	160181360	160200144	ACAT2	5.94141	2.11767e-162	4.42964	3.29431e-73	3.47726	10.6904	0.16783		SMAD2
chr12	1901123	2028002	CACNA2D4	2.63825	0.225114	4.42201	0.00507834	0.0426204	0.0133513	0.00202748		TOP3A
chr1	2567415	2718286	TTC34	7.70022	1.47443e-09	4.39034	0.0210852	0.0277355	0.296231	0		TBL1XR1
chr4	155548097	155674270	LRAT	5.03957	0.00221869	4.39034	0.0210852	0.0216397	0.0365508	0		PLEC
chr21	15588451	15600693	RBM11	0.897999		4.39034	0.0210852	0.0693388	0.00620369	0		SUZ12
chrX	70798261	70833433	ACRC	3.93566	1.83542e-19	4.3777	1.61279e-24	1.37971	1.09393	0.0695728		PTPN11
chrX	68048840	68061990	EFNB1	-0.725788	1.22204e-11	4.28567	0	108.159	3.61264	5.79478		NPM1
chr13	24513696	24520921	ANKRD20A19P	0.843075		4.28301	0.00788057	0.105692	0.0105373	0.00509422		SETD2
chr21	15964251	16031142	AF165138.7	2.38004		4.25068	0.0314552	0.0785767	0.0232515	0		IDH2
chr8	325931	333174	FAM87A	3.10228	0.30765	4.23626	0.0391814	0.032378	0.0158333	0		FES
chr19	35129027	35131594	CTD-2553L13.4	2.79344		4.23304	0.0394333	0.354417	0.14082	0		COL18A1
chr2	88047606	88058312	PLGLB2	-1.97738		4.2282	0.00118619	0.236791	0	0.0137426		EWSR1
chrX	70323739	70326638	CXorf65	-1.02555		4.22173	0.0102201	0.251583	0	0.0137304		NEB
chr1	15442448	15478960	TMEM51-AS1	0.588247	0.739767	4.19801	2.54798e-07	0.440288	0.0395834	0.0258363		BCOR
chrX	110949877	110954329	ALG13-AS1	2.62949	0.0222378	4.19528	3.58612e-06	5.32529	1.94566	0.308607		CHEK2
chr20	58533471	58609066	CDH26	2.51987	0.000818022	4.17843	9.34933e-12	0.400041	0.136598	0.0231857		MED12
chr1	36560837	36590821	COL8A2	6.13296	1.82085e-39	4.17611	5.14971e-14	0.599185	2.51291	0.0341594		WT1
chr19	36195429	36207940	ZBTB32	1.24134	0.13933	4.15568	1.22793e-17	1.27797	0.184213	0.0764195		AHNAK2
chr1	2522078	2564481	MMEL1	-0.0673369	0.965472	4.14639	6.68862e-13	0.642594	0.0374464	0.0381563		ZFP36L1
chr19	55860674	55866182	COX6B2	5.21081	2.81272e-119	4.14401	4.19742e-64	3.40679	7.68566	0.202169		IRS2
chr16	20944433	21170762	DNAH3	-1.34017	0.242241	4.14288	1.31401e-21	0.283244	0.00679798	0.0166859		RXRA
chr19	35248981	35264134	ZNF599	4.878	2.81458e-37	4.13231	5.61163e-23	0.689916	1.24887	0.0404507		FANCA
chr19	55538961	55565296	CTC-550B14.6	2.99806	0.134392	4.12998	0.0130038	0.209173	0.102663	0.0121856		H3F3C
chr1	147744014	147752855	RP11-495P10.6	4.49095	0.0159574	4.10178	0.0450112	0.318889	0.449898	0		LRRK2
chr2	177476165	177476977	RP11-324L17.1	3.59802	0.111343	4.1012	0.0450449	0.16477	0.12509	0		ARID2
chr19	54006646	54015941	CTD-2224J9.8	0.897999		4.09832	0.044193	0.0938882	0.0102886	0		NCOR2
chr14	95078714	95090392	SERPINA3	6.18821	1.11737e-05	4.09544	0.0455752	0.0295843	0.136127	0		POTEF
chr18	77398928	77439745	RP11-567M16.3	5.44136	0.000445753	4.08838	0.0499773	0.11934	0.329291	0		NF1
chr1	3403810	3404191	RP11-168F9.2	-0.979334		4.07311	0.00237046	1.25077	0.0375606	0.0787675		BLM
chr7	143295133	143305111	FAM115B	4.29775	1.59544e-28	4.07017	1.07351e-23	1.93033	2.43569	0.120027		TFDP1
chr21	30449792	30548210	MAP3K7CL	-1.88981	0.0153937	4.06963	6.94629e-46	2.05706	0.0355474	0.127998		CTNND1
chr6	35748794	35761452	CLPSL1	-1.02555		4.05924	0.0153629	0.320721	0	0.0184826		MTOR
chr1	56713966	56724243	RP11-504A18.1	-1.02555		4.05386	0.0150715	0.186808	0	0.0105429		MAP3K3
chr1	3816936	3833789	LINC01134	5.56079	4.7469e-05	4.05024	0.0165786	0.0619381	0.190206	0.00350478		DMD
chr21	29420733	29509930	AL035610.1	-4.37955	0.0196832	4.04945	1.8112e-13	0.794834	0	0.0500927		ZNF814
chrX	73325407	73327793	UHRF2P1	0.833174		3.97785	0.0223017	0.100349	0.012267	0.00611698		RPSAP58
chr21	40378574	40383255	AF064858.11	-3.25952	0.225634	3.97533	1.75492e-06	2.18864	0	0.146915		HLA-A
chr5	134303596	134347392	CATSPER3	0.835562	0.516636	3.96621	1.33882e-08	0.978923	0.120069	0.0649617		NRAS
chr12	29433351	29470781	RP11-996F15.2	1.91917	0.23649	3.93663	0.000322372	0.273563	0.0729494	0.0189997		ZNF844
chr3	134070694	134075403	RPL39P5	-3.28566	0.225286	3.92893	4.11468e-06	2.41484	0	0.170497		HLA-B
chr21	40360633	40378079	AF064858.8	-4.10255	0.0408233	3.91114	1.97814e-10	1.35769	0	0.0950725		CEBPA
chr10	124134212	124191867	PLEKHA1	2.28389	1.47178e-253	3.88411	0	17.3861	6.17786	1.22922		LYN
chr6	7326889	7389976	CAGE1	-0.0637704		3.8813	0.0253969	0.0637866	0.00416877	0.00441001		MALAT1
chrX	99928327	99928978	RP11-524D16__A.3	0.338109	0.669006	3.87688	1.29297e-28	8.91588	0.829533	0.63597		TSHZ3
chr9	79226292	79521003	PRUNE2	5.29144	1.86854e-08	3.87107	0.000429281	0.0420555	0.120992	0.00305515		SETBP1
chr10	124214169	124216868	ARMS2	0.833174		3.85851	0.0302536	0.268831	0.0357964	0.0178499		CRIPAK
chr13	46276446	46288694	SPERT	-0.619134	0.835409	3.8532	0.000501607	0.293233	0.0140912	0.0207354		EPHA3
chr1	159032274	159116886	AIM2	-6.29334	1.60847e-06	3.85053	1.18352e-75	8.2049	0.00733259	0.592355		EPPK1
chr10	119776998	119805321	RP11-354M20.3	3.20328	0.0364964	3.83224	0.0061484	0.191971	0.133674	0.0137022		TSHZ2
chr19	55692616	55720874	PTPRH	4.91106	0	3.79209	8.21953e-199	9.82205	22.9871	0.741349		SOX9
chr12	3900213	3982608	PARP11	3.47178	4.12026e-19	3.78946	7.00986e-23	0.756635	0.654698	0.0571734		PRX
chr1	2481359	2488470	RP3-395M20.8	-2.30217	0.000200571	3.78896	6.40454e-66	2.25769	0.0357301	0.170301		ERBB4
chr17	15434087	15434403	RP11-385D13.3	1.74276	0.413588	3.7693	0.00742661	1.21216	0.318967	0.0921213		TLR4
chr21	39529128	39679279	KCNJ15	-5.74868	3.98379e-07	3.76267	5.42587e-95	2.03888	0.00303272	0.156903		MLL4
chr3	118619404	118864915	IGSF11	2.41715	0.283108	3.75795	0.0398953	0.0419928	0.017907	0.00291694		POLQ
chr13	51285144	51418075	DLEU7	-0.0601936	0.976228	3.72693	1.58217e-05	0.256109	0.0200418	0.0202582		HIST1H1C
chr12	5497755	5515817	RP11-1038A11.1	-4.49355	0.014758	3.71779	8.73679e-12	1.5836	0	0.124697		EPHB6
chr2	178093919	178094234	DNAJC19P5	4.74705	9.28696e-05	3.71619	0.00870295	1.16779	2.58033	0.0912806		USP9X
chr1	91248543	91317207	RP4-665J23.1	6.74426	6.29826e-10	3.71261	0.00912804	0.0944149	0.835927	0.00739986		NFE2L3
chr3	131043936	131100319	RP11-933H2.4	2.98031	0.00526014	3.71036	0.000133316	0.175899	0.114226	0.0140319		B4GALT3
chr11	111169565	111179460	COLCA2	-1.97469	0.0126692	3.69967	1.04788e-35	3.72625	0.0788968	0.302098		VEZF1
chr19	51479729	51487355	KLK7	-1.93438	0.48018	3.68684	0.000209321	0.296075	0.00587317	0.0236141		HIST1H2BD
chr11	113239200	113239839	RP11-159N11.4	4.08212	0.0121084	3.67315	0.0416897	0.303174	0.433807	0.0241999		EGR3
chr17	30836972	30850442	RP11-466A19.8	-1.02555		3.66457	0.040946	0.207831	0	0.0153651		ACVR2A
chrX	73340847	73351758	DDX3YP1	2.63968	0.219055	3.66068	0.0411661	0.0984355	0.0523491	0.00748781		MIR142
chr19	35168544	35177302	ZNF302	3.87335	9.32734e-183	3.65954	4.44298e-147	6.41289	8.01638	0.52805		CDKN2C
chr1	657472	660283	CICP3	0.511978	0.854293	3.62957	0.0208539	0.143177	0.0179646	0.0122563		PCBP1
chr3	134066130	134068075	RP11-375I20.6	-2.65922	0.00920156	3.60717	3.53139e-25	2.66068	0.0375601	0.230188		ACVR2B
chrX	70327254	70331958	IL2RG	-6.60811	1.44975e-09	3.60246	8.82124e-150	11.6215	0.010536	0.998524		ADNP
chrX	69488155	69501690	ARR3	4.3662	0.000598898	3.60031	0.0118611	0.198203	0.363564	0.0167799		ALK
chr13	29274201	29293107	SLC46A3	3.52939	4.60621e-16	3.57552	3.8146e-15	0.846198	0.883764	0.0739357		ALKBH6
chr11	124629025	124635832	RP11-677M14.3	2.36354	0.0284013	3.57431	5.48731e-05	0.548579	0.256147	0.0486213		ALPK2
chr16	31987124	32015049	RP11-1166P10.1	-1.92727		3.52153	0.0159522	0.145706	0	0.0133504		ANK3
chr19	55738007	55741647	TMEM86B	4.03863	3.55343e-10	3.52091	5.18904e-07	0.358684	0.552287	0.0332995		APOL2
chr19	35753749	35755707	AD000684.2	1.52051	0.067426	3.47382	7.2454e-09	1.70087	0.473258	0.160167		ASXL2
chr1	3370990	3397677	ARHGEF16	-0.4804	0.00017893	3.43186	0	24.2262	1.73446	2.34643		ATP5B
chr13	38624954	38717369	LINC00571	-2.93518	0.28778	3.42585	0.000632203	0.515079	0	0.0505668		AZGP1
chrX	99899215	99926296	SRPX2	0.539983	0.000397473	3.41781	3.49839e-287	27.4112	4.01727	2.67869		BHMT2
chrX	70752933	70795747	OGT	2.23951	0	3.41569	0	79.0174	37.6805	7.73708		BRE
chr8	183119	183692	RP5-855D21.3	2.94024	0.0190077	3.39987	0.00536128	0.778377	0.609181	0.0766111		C3orf70
chr5	36666316	36725297	CTD-2353F22.1	-4.08847	0.043669	3.39574	3.18053e-07	1.15423	0	0.114296		CAP2
chr7	143013219	143049176	CLCN1	3.17662	0.0320613	3.39049	0.0209019	0.0901174	0.0836594	0.00910138		CARD11
chr7	143963794	143966381	CTAGE8	3.46415	1.81847e-12	3.38337	2.07787e-11	0.854671	0.974027	0.0856503		CCDC120
chrX	70633684	70633936	AL590762.10	1.24898	0.57917	3.38246	0.0215365	1.16935	0.289259	0.11893		CCDC6
chr13	21872278	21880512	MIPEPP3	1.58248	0.0496927	3.37548	9.45125e-10	3.10311	0.970703	0.316544		CD1D
chr2	217730	266398	SH3YL1	2.98146	2.06671e-105	3.37543	1.58323e-148	2.95322	2.42228	0.297098		CD70
chr6	87992696	88038996	GJB7	-0.548796	0.752142	3.37309	9.8679e-06	0.371195	0.0264866	0.0375042		CD79B
chr10	81891438	81905115	PLAC9	-3.35231	0.0009646	3.35799	2.65189e-26	4.55818	0.0468292	0.465216		CDC27
chr8	675188	675877	RP11-43A14.1	0.672991	0.744814	3.33865	0.00519717	1.35572	0.230378	0.140293		CDK4
chr6	132029581	132032206	CTAGE9	3.37401	0.000178577	3.33752	0.000355725	0.270677	0.299466	0.027665		CEP76
chr8	133838424	133839148	CTC-137K3.1	0.508085	0.854928	3.31089	0.0254352	0.388557	0.0604283	0.0415023		CNBD1
chr2	177037923	177053686	HOXD-AS1	3.41192	1.10637e-81	3.30253	1.40536e-75	3.44554	4.00356	0.364127		CNKSR1
chr13	42031695	42045018	RGCC	2.54663	7.3163e-17	3.28853	3.28766e-32	6.68218	4.30477	0.713212		COL5A1
chr13	42614176	42830714	DGKH	1.76408	2.39365e-112	3.28024	0	7.15916	2.69709	0.77031		COL5A3
chr6	18368779	18469105	RNF144B	2.2571	9.16305e-51	3.26523	1.77525e-149	6.40738	3.43066	0.695505		CREBBP
chr11	101918174	101955291	C11orf70	3.41666	4.05344e-19	3.24715	7.05744e-16	1.26794	1.53654	0.139902		CUL4B
chr12	5399646	5492819	RP11-1038A11.3	-4.73007	0.00655548	3.24058	1.42998e-09	1.16587	0	0.129091		CUX1
chr19	36494209	36499695	SYNE4	2.05749	0.0020373	3.23862	2.23417e-09	0.7402	0.352524	0.0823996		DDX3X
chr10	121410882	121437331	BAG3	1.64351	1.54901e-136	3.22554	0	91.1935	32.8338	10.1949		DIAPH1
chr1	147830374	147830815	RP6-74O6.6	0.475217	0.870124	3.225	0.0360894	0.606034	0.0982522	0.0700812		DIS3
chr1	943456	943609	RP11-54O7.10	2.26369	0.065582	3.20637	0.00212848	3.38036	1.89483	0.380364		DNAH12
chr8	133584320	133687838	LRRC6	0.820479	0.560666	3.19549	0.000175304	0.295173	0.0610019	0.0333412		DNER
chr1	677193	685396	RP11-206L10.3	1.30169	0.272965	3.19452	5.66082e-05	0.18597	0.0538736	0.0211394		EIF2S2
chr5	170846660	170884627	FGF18	2.05544	0.00719538	3.19252	2.01117e-07	0.717751	0.352633	0.082745		EPHA2
chr16	12021230	12070500	RP11-166B2.1	2.1497	0.0165579	3.14025	2.27192e-05	0.446154	0.24192	0.0528611		ERBB3
chr13	21951116	21952013	ZDHHC20-IT1	0.32561	0.889519	3.12059	0.0129954	0.844918	0.132179	0.103584		EZH1
chr7	155250824	155257526	EN2	2.24109	2.46077e-05	3.11898	1.47664e-10	0.760475	0.44666	0.0918794		EZR
chrX	73168808	73169393	RP13-216E22.4	1.17424	0.303235	3.10949	6.41094e-05	2.17268	0.613456	0.2649		FAM166A
chr10	100007447	100028007	LOXL4	-1.28519	1.09886e-05	3.1071	2.89509e-100	7.15778	0.367163	0.866827		FAM46C
chr1	35220648	35224113	GJB5	-4.58158	1.93933e-17	3.08627	1.14557e-116	20.2818	0.107453	2.49695		FAT1
chr11	6642556	6677085	DCHS1	2.80945	5.42664e-07	3.08046	1.07259e-08	0.166891	0.149039	0.0207264		FGFBP1
chr13	46108657	46189874	FAM194B	0.948463	0.63691	3.07996	0.0151201	0.121311	0.029642	0.0147775		FLG
chr1	1981909	2116834	PRKCZ	2.66884	1.56355e-61	3.07473	1.07438e-86	2.66504	2.16767	0.330599		FOXQ1
chr20	37166401	37167101	RPS3P2	-0.0814415		3.06858	0.0483278	0.340287	0.0414826	0.0429232		FRMD7
chr11	124622026	124632186	ESAM	3.07524	5.00824e-14	3.06549	2.63161e-13	0.880819	0.955192	0.111109		GNA13
chr19	55728028	55732984	CTD-2587H24.10	3.12319	5.22692e-05	3.05621	0.000182257	0.52429	0.592079	0.0668343		GNB1
chr7	143969538	143991256	ARHGEF34P	3.38937	5.3595e-91	3.04002	1.05514e-62	2.94837	4.04766	0.373554		GNPTAB
chrX	70521584	70525221	ITGB1BP2	2.5104	2.09998e-05	3.02776	4.15972e-08	0.790349	0.595042	0.102647		GOT1
chr19	35084234	35166604	SCGB2B2	1.97251	0.00895916	2.97721	5.25623e-06	0.408849	0.219166	0.0540082		GUSB
chrX	73183790	73513409	FTX	2.14388	5.45058e-09	2.96973	2.00288e-19	0.7418	0.451283	0.0995883		HIST1H1E
chr13	41025131	41055143	LINC00598	-3.25245	0.197066	2.95402	0.00218798	0.528982	0	0.0717664		HIST1H3B
chrX	101975616	102008468	BHLHB9	2.84955	6.09033e-34	2.95372	5.1387e-35	1.60335	1.608	0.215477		HIST1H4E
chr6	35465651	35480715	TULP1	0.952907	0.578124	2.94582	0.00882523	0.146221	0.0393607	0.0195028		IL7R
chr10	121485609	121588652	INPP5F	3.11068	1.17516e-198	2.94256	6.29703e-160	6.58747	7.97683	0.896341		ING1
chr1	931346	933431	RP11-54O7.17	-0.907999	0.00139582	2.94142	7.5596e-92	10.5607	0.789643	1.43647		INPPL1
chr7	140774032	141180180	TMEM178B	-4.61822	7.18449e-13	2.92426	1.19619e-70	1.6643	0.00962246	0.228666		INTS12
chr7	156431057	156433348	C7orf13	4.05672	6.76836e-20	2.91756	3.93821e-08	0.743316	1.76584	0.102383		IPO7
chr5	34190161	34193758	RP11-1023L17.2	1.56301	0.0904187	2.90703	2.63094e-05	0.295628	0.126026	0.0416149		IRF4
chr18	52546688	52548040	RP11-99A1.2	-2.47364		2.89999	0.0343156	0.284903	0	0.039171		IRF6
chr19	35615417	35633355	LGI4	-0.98817	0.375988	2.89977	1.66942e-08	0.396483	0.0288683	0.0556903		ITGB7
chr11	93551398	93583697	VSTM5	-1.25988	0.245352	2.88843	6.78978e-10	0.624924	0.0381317	0.0880308		ITPKB
chr14	89017941	89018837	RP11-507K2.3	-0.0939574	0.97227	2.86453	0.0305217	0.434247	0.060484	0.0634779		KEL
chr19	54720147	54746602	LILRB3	0.264166	0.852788	2.85219	0.000215468	0.198819	0.0356673	0.0286889		KLHL8
chr16	56974190	56975254	RP11-325K4.3	-1.05365	0.61321	2.84707	0.00154768	1.01218	0.0730818	0.146054		LCTL
chr5	134368970	134691744	C5orf66	-0.613915	0.0671835	2.82557	5.27098e-58	2.90052	0.28809	0.427526		MAP2K1
chr10	123748689	124014060	TACC2	3.26814	0	2.82546	0	5.24603	7.68356	0.773009		MAP4K3
chr1	752751	755214	FAM87B	1.64379	0.240677	2.82451	0.0133564	0.205094	0.0976407	0.0301317		MBD1
chr13	114518603	114542321	GAS6-AS1	-0.567283	0.712202	2.8223	5.06494e-05	1.28665	0.131445	0.188186		MED23
chr3	139279022	139396859	NMNAT3	-0.701354	0.319914	2.79651	2.30712e-18	1.28117	0.122543	0.193109		MET
chr13	32872291	32872849	RP11-37E23.5	-3.7187	0.0966174	2.79293	0.000910088	1.56414	0	0.234279		MGA
chr14	71276922	71282120	RP6-65G23.3	1.93338	1.07251e-12	2.7727	4.35318e-31	10.9139	6.57322	1.66752		MICALCL
chr17	15468798	15522826	CDRT1	-5.49202	0.00044495	2.76768	4.35011e-09	0.536133	0	0.0816498		MORC4
chr1	2517930	2522908	FAM213B	0.483478	6.04429e-08	2.76171	0	38.5469	8.55895	5.93412		MPO
chr21	40400461	40401053	AF064858.10	-2.49577		2.73596	0.0458794	0.963438	0	0.150599		MUC17
chr13	21877654	21922860	LINC00422	1.11646	0.50146	2.73216	0.0227934	0.201114	0.0703481	0.031317		MXRA5
chr1	141474	173862	RP11-34P13.13	0.586594	0.483153	2.72346	1.43713e-06	0.28793	0.0706496	0.0458666		MYCN
chr20	39726969	39766643	RP1-1J6.2	2.26755	0.0692805	2.71128	0.0265003	0.251244	0.199316	0.0398209		MYD88
chr6	41748087	41757879	PRICKLE4	0.89109	1.86076e-12	2.70765	9.89942e-184	10.4723	3.2035	1.67435		MYOCD
chr16	71952815	71959638	RP11-498D10.5	1.42456	0.0674323	2.69872	6.50313e-06	1.67722	0.744847	0.267304		NBPF1
chr7	32496575	32497370	AC018641.7	0.541585	0.78573	2.67348	0.0240135	0.44975	0.110103	0.072474		NTN4
chr1	36035414	36043330	RP4-728D4.2	-0.0468507	0.981724	2.66317	0.0244261	0.345577	0.0567488	0.0563564		NUP210L
chr10	81975607	81975875	RPS12P2	1.51501	0.377238	2.66049	0.0475445	0.997109	0.483649	0.164805		ODAM
chr6	7541808	7586950	DSP	-0.27426	1.77666e-16	2.64591	0	135.189	19.2463	22.5736		OMA1
chr13	49063095	49107369	RCBTB2	0.770715	0.00705442	2.64082	9.32822e-40	3.26056	0.961213	0.545908		OR4A16
chr19	36641824	36643771	COX7A1	0.414852	0.680748	2.62366	1.47911e-05	1.30436	0.304887	0.222289		OR52N1
chr10	124591665	124639146	CUZD1	2.09495	5.00872e-08	2.61229	2.53116e-13	0.944341	0.710993	0.16162		OTUD7A
chr17	15339332	15406922	CDRT4	-0.0495108	0.969	2.61212	2.02575e-05	0.396562	0.0671011	0.0670575		PAPD5
chr1	2512999	2515972	RP3-395M20.9	-1.94976	0.507678	2.60458	0.0414003	0.546986	0.0235322	0.0932986		PDAP1
chr21	16333556	16437321	NRIP1	-0.795428	2.17934e-13	2.59251	0	15.0199	1.54664	2.6014		PDCD2L
chr4	53179	88099	ZNF595	7.29558	2.46806e-43	2.58445	0.00162752	0.173396	4.87056	0.0305341		PDSS2
chr19	36803969	36822620	LINC00665	8.12498	6.20266e-48	2.57532	0.00456124	0.0818927	4.13035	0.014414		PLCG2
chr15	89420519	89438857	HAPLN3	4.22854	4.88772e-138	2.57477	4.40365e-32	2.50698	8.50253	0.439755		POLE
chrX	73429811	73433495	RP3-368A4.6	1.97517	4.87699e-17	2.57426	7.94249e-34	2.48615	1.76804	0.435374		POU2AF1
chr1	15764935	15775737	CTRC	-3.52999	0.014168	2.56486	1.57905e-07	0.528992	0.00839972	0.0938212		POU2F2
chr16	71963441	72033877	PKD1L3	0.642781	0.556672	2.56345	0.000233688	0.17691	0.050291	0.0312913		PPM1D
chr6	39156749	39197226	KCNK5	-1.86415	5.51483e-17	2.55404	5.82552e-131	9.85362	0.497452	1.75435		PPP6C
chrX	71346958	71351758	RGAG4	7.3052	1.11057e-27	2.55319	0.0149228	0.0864765	2.50867	0.0154332		PRDM1
chr1	227615	267253	AP006222.2	3.17069	3.14668e-05	2.54427	0.00343949	0.146247	0.243166	0.0263412		QKI
chr1	694412	700305	RP11-206L10.5	1.81302	0.0978602	2.5393	0.00895989	1.6699	1.08644	0.299347		RAB40A
chr17	72420990	72447792	GPRC5C	-0.418973	1.28689e-05	2.52717	0	17.3615	2.42651	3.14669		RBM10
chr13	28710980	28712330	PAN3-AS1	-0.532813	0.604585	2.52044	3.84231e-06	1.08039	0.140065	0.196496		RIT1
chr19	54960065	54973217	LENG8	1.92718	0	2.51309	0	61.2267	43.9604	11.2059		RPS15
chrX	62567107	62571223	SPIN4	0.95943	7.04472e-22	2.50966	1.47433e-215	15.8245	5.82239	2.90253		RPS2
chr11	32851489	32879669	PRRG4	-4.91695	2.4912e-52	2.4971	1.35852e-195	10.8451	0.0686775	2.00763		RSBN1L
chr3	190023490	190040264	CLDN1	-2.51085	0	2.4833	0	166.225	5.62206	31.0705		SACS
chr6	167357853	167360151	AL133458.1	-0.281706	0.86987	2.48006	0.00542403	0.239914	0.0379626	0.0447818		SELP
chr4	73964539	73964862	HMGA1P2	-0.0684427	0.966598	2.4534	0.00424391	1.90943	0.358167	0.365422		2021-09-12
chrX	69664711	69725337	DLG3	-0.155872	0.102676	2.44499	0	16.4031	2.91307	3.14757		SERPINB13
chr16	56974940	56975638	RP11-325K4.2	-1.06699	0.46354	2.41847	0.00104763	1.08259	0.104566	0.212426		SETDB1
chr5	134258993	134259739	CTB-36O1.7	1.6969	0.155936	2.40965	0.0184414	0.596684	0.391753	0.115363		SFRS2
chr16	31271311	31344213	ITGAM	-1.16401	0.162279	2.40953	1.33095e-08	0.397153	0.0358682	0.0781307		SIRT4
chr12	71031853	71314623	PTPRR	-8.34413	2.42097e-11	2.40282	4.25097e-43	2.49624	0	0.492444		SLC1A3
chr16	50727514	50766988	NOD2	-3.85204	0.000661175	2.40148	7.87138e-10	0.541513	0.0076232	0.106234		SLC26A3
chr17	72858619	72869156	FDXR	1.02543	1.82445e-19	2.39538	3.39228e-150	13.4617	5.61202	2.67305		SLC44A3
chr2	31557187	31637581	XDH	-3.94762	5.59829e-36	2.3896	2.32857e-114	5.97317	0.0796102	1.19201		SLC4A5
chr19	55911113	55911787	CTD-2105E13.13	1.94036	0.0707172	2.38933	0.0182954	0.656194	0.518865	0.130572		SMARCB1
chr3	131080742	131083966	NUDT16P1	0.0848636	0.783796	2.38367	1.0299e-42	5.80891	1.27347	1.16544		SNX25
chr17	34245070	34257777	RDM1	5.18999	1.5713e-26	2.37637	0.00122589	0.406385	3.09109	0.0810476		STK19
chr3	132316081	132337811	ACKR4	1.90733	0.00898513	2.37003	0.000557079	0.385051	0.300806	0.0776259		STX2
chr1	35246790	35251970	GJB3	-8.17492	9.48509e-42	2.36612	0	50.656	0.0365092	10.2612		TAP1
chr20	42825136	42839431	OSER1	0.990472	4.90842e-29	2.36611	3.54062e-250	46.7688	19.4243	9.48577		TBC1D12
chr14	95648277	95786243	CLMN	4.00442	0	2.35772	4.35506e-223	4.70843	15.895	0.958631		TCEB1
chr8	57212569	57233335	SDR16C5	-0.79286	0.000366016	2.34812	1.35218e-74	8.26821	1.00853	1.69151		TCP11L2
chr10	124768495	124817827	ACADSB	3.152	1.14373e-149	2.34425	5.56212e-60	3.00484	5.6671	0.618454		TDRD10
chr6	166822852	167319939	RPS6KA2	1.25289	5.95713e-06	2.34128	9.81863e-23	0.896529	0.45437	0.18534		TIMM17A
chr13	20248764	20250024	RP11-523H24.3	1.34436	0.264924	2.33646	0.0198874	1.14323	0.619544	0.23817		TNF
chr10	119040000	119134978	PDZD8	1.69757	5.71198e-109	2.33466	4.00217e-214	11.8137	8.18459	2.44442		TNFRSF14
chr6	35441374	35464853	TEAD3	0.221744	0.0411901	2.33389	3.94401e-241	26.6565	6.64623	5.52565		TPX2
chr7	149244245	149321843	ZNF767	1.29623	4.77984e-17	2.32161	1.42694e-70	5.367	2.84171	1.12151		TRAF3
chrX	135991554	136103789	RP11-308D16.4	2.3034	9.06535e-09	2.31666	3.76616e-08	0.768777	0.821044	0.161248		TRIM23
chr1	38509523	38512450	POU3F1	-1.45736	0.27529	2.31549	0.000523728	0.314107	0.0248632	0.0665811		TSC1
chr8	133879203	134147147	TG	-0.382727	0.808632	2.30618	0.00230575	0.0627045	0.0104953	0.0132268		TTLL9
chr10	124639246	124658230	RP11-564D11.3	4.20614	6.15794e-54	2.30538	7.11972e-10	1.22455	4.92063	0.25943		TXNDC8
chr16	71559136	71572649	CHST4	-4.25558	0.0285312	2.29583	0.00276233	0.261036	0	0.0559657		WASF3
chr2	95963052	96051825	KCNIP3	3.55069	1.24457e-10	2.29342	0.000895861	0.105842	0.272311	0.0225951		XIRP2
chr14	61654277	62017694	PRKCH	-5.26488	3.13242e-53	2.27463	3.16254e-166	6.2845	0.0364932	1.35688		XPO1
chr6	86370710	86388451	SNHG5	2.36854	2.12915e-245	2.2732	7.5539e-226	39.3506	45.2929	8.50296		ZNF180
chr6	7540684	7541571	RP3-512B11.3	0.949126	0.056397	2.26849	1.46229e-09	3.22598	1.3934	0.701355		ZNF471
chr14	62004226	62012005	RP11-47I22.1	-3.87326	0.0245417	2.24367	0.000491131	1.69655	0.0248418	0.376187		ZNF483
chr10	124750322	124768333	IKZF5	1.34554	1.39788e-17	2.24183	4.48764e-67	4.49089	2.60066	0.991886		ZNF620
chr4	189659506	189660648	RP11-756P10.3	0.591008	0.312822	2.23418	3.19503e-08	2.10345	0.727267	0.470252		ZNF750
chr11	113691578	113692607	RP11-667M19.9	2.08595	0.0357032	2.2195	0.0206769	0.448148	0.440912	0.100606		ZRANB3
chr8	182137	197342	ZNF596	2.09472	1.61343e-06	2.21896	7.11378e-07	0.367	0.362969	0.0825254		TERT
chr5	97912045	97912964	CTBP2P4	1.62753	0.00173845	2.21555	2.36328e-06	1.85751	1.33262	0.418595		FGF3
chrX	70263064	70265320	SOCS5P4	2.2129	0.0201812	2.21503	0.018047	0.292991	0.314596	0.0659428		HIST1H3G
chr20	39969560	39989222	LPIN3	0.79119	2.76356e-10	2.21119	9.93512e-108	9.83089	3.9599	2.22154		CRLF2
chr1	15729475	15735929	RP3-467K16.4	-0.0586591	0.959914	2.20744	0.000389456	0.201342	0.0450056	0.0454212		ROS1
chr18	77905807	77936315	AC139100.2	2.63799	2.01472e-14	2.20187	4.35463e-09	0.565964	0.824631	0.128343		KMT2D
chr6	166748056	166748959	HNRNPA1P49	2.72033	0.000590473	2.20078	0.0170992	0.573243	0.886627	0.129799		HIST3H3
chr1	15573768	15726779	FHAD1	-1.26822	0.0381241	2.18577	1.77189e-11	0.27699	0.0273002	0.06393		SOCS1
chr11	7020549	7041599	ZNF214	3.36629	7.69779e-17	2.18264	3.53118e-05	0.500957	1.22592	0.115678		PAK7
chr10	123716603	123734732	NSMCE4A	1.90908	4.82067e-87	2.17974	1.31322e-99	14.9782	13.3795	3.45435		HIST1H3C
chr1	761586	762902	LINC00115	1.74972	0.00463696	2.17676	0.000199227	0.869706	0.696412	0.199809		PIK3C2G
chr16	55572112	55575939	RP11-212I21.4	0.110164	0.896104	2.17483	1.57534e-05	0.383929	0.0989418	0.0890664		PTPRD
chr7	156446879	156450387	AC005534.8	-0.551872	0.750707	2.16814	0.023564	0.599714	0.0983847	0.139655		HIST1H3H
chr10	121334199	121356541	TIAL1	1.77045	2.69471e-299	2.16417	0	41.7023	34.2079	9.7252		HIST1H3I
chrX	69353299	69386174	IGBP1	1.42307	2.21431e-63	2.15877	4.42177e-174	33.9854	21.9864	7.94387		NOTCH3
chr1	163038565	163046592	RGS4	-6.91929	2.067e-07	2.15571	3.06855e-12	0.832684	0	0.195161		KDR
chrX	69383692	69385056	IGBP1-AS1	1.83634	0.0456282	2.15158	0.0161045	0.931146	0.806643	0.22074		GATA1
chr16	18995256	19075264	TMC7	0.547122	0.000897543	2.14461	1.12521e-72	4.43246	1.57768	1.04745		GLI1
chr22	16122720	16123768	LA16c-60H5.7	2.59218	2.25945e-11	2.13684	1.49132e-06	1.83245	2.71078	0.435009		TMPRSS2
chr17	15474805	15554967	RP11-385D13.1	-6.72611	5.94956e-07	2.13594	1.9744e-11	0.630218	0	0.149661		PTPRT
chr1	159921282	159924044	SLAMF9	-3.26527	0.0910782	2.11946	0.00954606	0.528295	0.012665	0.125985		HIST1H3F
chr6	7341087	7342289	RP11-69L16.6	-3.72322	0.0908491	2.06894	0.0362743	0.344127	0	0.0855433		NTRK1
chr1	15736391	15756839	EFHD2	-0.61174	3.9464e-35	2.06723	0	169.249	28.4886	42.208		HIST1H3E
chrX	73422669	73424430	RAB11FIP1P1	1.61891	0.000182204	2.06613	1.51654e-07	1.33837	1.05698	0.332644		RECQL4
chr13	32605437	32870794	FRY	-3.97348	1.00261e-30	2.06593	2.56619e-67	1.49536	0.0245022	0.373139		DDR2
chr10	122610687	122669036	WDR11	1.65101	1.45826e-183	2.06071	2.74618e-302	10.8706	8.81763	2.7224		GRIN2A
chr8	96146032	96168912	PLEKHF2	0.902289	1.28442e-17	2.05799	6.29675e-116	14.0307	6.78733	3.52271		MEN1
chr13	111530887	111567416	ANKRD10	0.582323	5.0403e-17	2.04785	9.05161e-301	25.432	9.92347	6.42799		MPL
chr18	74690783	74845639	MBP	1.43076	4.96092e-82	2.0214	1.16498e-188	5.00057	3.57857	1.28785		MYOD1
chr8	133850375	133856543	AF230666.2	1.40891	0.0761241	2.01543	0.00470989	0.504261	0.356562	0.130079		MEF2B
chrX	99929488	99987110	SYTL4	-3.28722	1.54494e-40	2.01164	3.09718e-90	4.60555	0.126413	1.19332		JAK1
chr17	30819540	31204195	MYO1D	-2.6231	7.5744e-165	2.01043	0	22.0115	0.955011	5.70737		EPHA5
chr11	32613339	32614317	HNRNPA3P9	0.362041	0.788473	1.99572	0.0237679	0.515169	0.178838	0.134039		ETV6
chr16	27279526	27301813	CTD-3203P2.2	-0.0592038	0.969589	1.99333	0.0213275	0.152755	0.0396442	0.0400362		MSH6
chr17	15410180	15410668	AC005517.3	0.15522	0.871693	1.98898	0.000816403	2.06709	0.624283	0.54469		NOTCH4
chr19	35166998	35168486	AC020910.2	1.43435	0.000128412	1.9848	1.15966e-08	1.95634	1.43872	0.517004		PDCD1
chr7	148959262	148994393	ZNF783	1.43181	3.01494e-44	1.97881	1.51275e-94	5.61647	4.14133	1.48717		PIM1
chr5	134260338	134262149	MTND5P11	1.67463	0.0377129	1.97715	0.0100609	0.368803	0.323025	0.0980619		ARAF
chr6	160133833	160135017	HNRNPH1P1	1.17643	0.286295	1.97174	0.0342667	0.375538	0.233323	0.100517		RET
chr21	26734135	26734745	RPL13AP7	0.174329	0.890131	1.96425	0.0125313	0.99283	0.309737	0.266333		DAXX
chr6	41068761	41108571	ADCY10P1	0.880857	0.00526971	1.96319	1.27645e-14	0.948625	0.482846	0.253831		EPHB1
chrX	79926353	80065187	BRWD3	2.37371	0	1.95754	3.83062e-195	6.43993	9.26038	1.73208		MSH2
chr15	89630690	89745591	ABHD2	0.375035	1.98303e-13	1.95387	0	21.4628	7.74173	5.78712		ERG
chr13	45915480	45965872	TPT1-AS1	1.70523	1.14079e-17	1.95274	1.54062e-21	1.03785	0.941691	0.27984		FLT1
chr13	111547406	111551519	ANKRD10-IT1	1.12685	9.68567e-06	1.95236	5.89639e-19	18.1089	11.014	4.88494		KMT2C
chr19	35067638	35068606	SCGB1B2P	1.02589	0.341015	1.95193	0.0323952	0.792373	0.449284	0.212446		PTPRS
chr7	143339348	143534026	RP11-61L23.2	3.89603	1.49581e-12	1.93559	0.0167777	0.10072	0.422892	0.0274391		RPS6KA4
chr19	54357835	54372361	AC008753.6	2.55577	1.01721e-07	1.92896	0.000552001	2.57233	4.2776	0.705268		SMO
chr18	47349183	47721463	MYO5B	-2.28085	3.78198e-40	1.907	9.78665e-103	4.29799	0.254428	1.19884		FH
chrX	110909043	111003877	ALG13	1.67992	1.24913e-98	1.90029	9.53887e-128	8.18227	7.5688	2.28913		MYC
chr1	934342	935552	HES4	1.12369	5.77656e-23	1.89865	8.12777e-12	37.2834	23.4775	10.445		PALB2
chr15	89179384	89199714	ISG20	0.849753	3.31136e-05	1.89666	1.12447e-28	1.50647	0.785335	0.422295		AXL
chr19	55896713	55914612	RPL28	1.35116	0	1.89566	0	132.742	98.0677	37.2636		EPHA7
chr10	121259340	121302220	RGS10	2.90769	3.63827e-133	1.88839	2.91092e-40	12.5258	27.3612	3.5337		MLH1
chr19	54720737	54746649	LILRA6	-0.590273	0.629192	1.88738	0.00730034	0.197831	0.0379907	0.055452		ALOX12B
chr2	178413726	178417742	TTC30B	2.18723	1.22009e-20	1.87958	1.49956e-13	1.30477	1.73981	0.369611		TET1
chr19	36505562	36524245	CLIP3	3.82416	8.07854e-39	1.87807	1.00358e-05	0.525062	2.17488	0.149674		FLT4
chr6	37787275	38122400	ZFAND3	2.02719	2.83868e-291	1.87322	7.74667e-225	24.0245	28.8065	6.85044		POLD1
chr17	72666717	72743474	RAB37	-0.316547	0.680884	1.86667	3.06308e-05	0.374943	0.0886907	0.107231		MRE11A
chr10	120065401	120101840	FAM204A	1.39158	1.92709e-42	1.86469	7.03689e-81	5.24892	4.07425	1.50408		LATS2
chr5	65892176	66465423	MAST4	-0.630403	2.50738e-11	1.86279	6.1512e-188	5.75135	1.1006	1.65153		DNMT3B
chr5	168043317	168044059	CTC-575D19.1	1.44583	1.51004e-20	1.86231	3.85914e-35	19.7492	15.9455	5.67005		HIST1H3A
chr3	130745694	131069309	NEK11	2.95723	6.19328e-38	1.86084	6.0438e-11	0.74976	1.72768	0.215852		TOP1
chrX	113818551	114144624	HTR2C	-7.73095	1.32966e-09	1.85365	4.91702e-15	1.18207	0	0.342296		INHA
chr10	124713897	124757029	PSTK	2.76942	6.90461e-50	1.84392	6.71135e-16	0.920241	1.88488	0.267142		FGF4
chr10	120967101	121215131	GRK5	2.9765	2.53119e-301	1.8216	1.58524e-74	11.6448	27.9306	3.44572		REL
chr19	35988122	36004560	DMKN	0.809493	1.32318e-46	1.81828	2.22927e-301	20.1365	10.7842	5.97019		JAK3
chr11	101785746	101871789	KIAA1377	0.545837	0.000950332	1.81694	9.13302e-46	2.38	1.06265	0.705154		HIST1H3D
chr6	39078097	39080728	ANKRD18EP	2.97322	9.06856e-41	1.81384	2.19007e-10	1.58859	3.82018	0.473509		TP63
chr5	134363425	134370503	PITX1	-2.4518	0	1.80611	0	89.2308	5.02722	26.6671		IKBKE
chr20	60880488	60881381	RP11-157P1.4	-0.839618	0.00465763	1.8032	5.38786e-22	15.6041	2.69245	4.68288		FGFR4
chr3	137980279	138048728	NME9	1.40171	0.0245629	1.8019	0.00295836	0.276317	0.225697	0.0828784		CSF1R
chr8	21995533	21999464	REEP4	-0.868973	9.41969e-34	1.79425	4.79392e-302	65.3432	11.1176	19.695		PDGFRB
chrX	101906294	101914011	GPRASP1	5.43832	1.0469e-106	1.7786	0.000115613	0.313766	4.27024	0.0956782		AMER1
chr11	7534529	7678358	PPFIBP2	3.816	1.39142e-92	1.771	2.21133e-11	0.46634	2.07359	0.142793		NF2
chr19	51014857	51017947	ASPDH	-0.484574	0.617376	1.76659	0.00283261	0.582883	0.132013	0.179656		PARK2
chr6	169857307	170102159	WDR27	1.40247	2.73706e-93	1.76481	5.71126e-156	6.91221	5.79493	2.12581		IRS1
chr1	147762996	147767966	RP11-495P10.8	0.7001	0.466812	1.76333	0.018586	0.946893	0.488374	0.291044		NKX2-1
chrX	71475529	71497150	RPS4X	1.5127	0	1.75534	0	353.609	322.067	109.427		RARA
chr2	29320571	29412509	CLIP4	1.69387	5.71433e-125	1.75049	6.74027e-121	7.83027	8.11344	2.42995		TRAF7
chr3	135684515	135866733	PPP2R3A	-0.0271029	0.880194	1.73982	2.12929e-55	3.57603	1.13233	1.11862		SOX2
chr9	79034752	79122332	GCNT1	-4.72597	4.41013e-42	1.72702	1.24774e-49	4.39124	0.0539864	1.38456		RFWD2
chr7	141362722	141363646	RP5-894A10.6	1.39304	2.39709e-06	1.72363	1.35206e-09	4.39664	3.7687	1.39391		HIST1H3J
chr13	28120050	28194541	LNX2	0.936746	5.88574e-16	1.72285	1.21603e-55	6.40706	4.00464	2.02996		NFKBIA
chr2	178477720	178483694	TTC30A	1.80047	3.97864e-16	1.72017	1.24861e-13	1.03358	1.1775	0.326858		BTK
chr8	132916335	133025889	EFR3A	0.88133	1.3519e-59	1.71782	1.12172e-291	25.4077	15.3343	8.07024		MST1R
chr7	24836158	25021253	OSBPL3	-1.90018	7.15123e-114	1.71418	1.68155e-267	17.8507	1.5706	5.68474		FOXL2
chr19	34971874	34997258	WTIP	4.21282	8.42099e-209	1.71344	6.91602e-16	0.928006	5.64278	0.296586		ARID1B
chr10	119000604	119038941	SLC18A2	0.893484	1.1788e-07	1.71149	1.94049e-30	3.5966	2.19755	1.14608		HNF1A
chr16	19727778	19868907	IQCK	1.21399	3.72097e-12	1.70806	9.62821e-25	2.9192	2.23345	0.933187		CDK8
chr13	25670300	25673389	PABPC3	0.681114	0.390937	1.70234	0.00757671	0.284091	0.150805	0.0916689		KLF4
chr11	111126707	111157126	C11orf53	-5.82552	0.000101089	1.69304	0.00142399	1.13712	0	0.367157		TSHR
chr5	34019553	34043937	C1QTNF3	0.838875	0.0561227	1.69242	3.24031e-06	0.68993	0.411525	0.223151		LATS1
chr10	81910645	81965328	ANXA11	-0.0408952	0.355084	1.69138	0	59.3712	19.2593	19.21		PLK2
chr1	714150	745440	RP11-206L10.9	1.50708	4.04873e-05	1.66997	2.60613e-06	0.471699	0.453441	0.154452		CCNE1
chr19	53970989	54006950	ZNF813	1.25355	5.59282e-17	1.66801	1.22166e-32	2.37777	1.92287	0.781576		CD79A
chr7	148799876	148823438	ZNF425	1.61211	9.80136e-08	1.66576	1.2802e-07	1.00439	1.04254	0.329198		FUBP1
chrX	73420064	73461983	RP3-368A4.5	1.47249	1.49481e-17	1.66534	3.98824e-22	2.69788	2.54359	0.886978		DOT1L
chr19	55682567	55691809	SYT5	3.3865	1.31578e-38	1.64307	1.43426e-05	0.454035	1.63788	0.152134		CTLA4
chr17	72744791	72765492	SLC9A3R1	-0.973655	3.09247e-56	1.63379	0	90.6028	16.0211	30.5097		ERCC5
chr3	69219141	69591734	FRMD4B	-1.90158	4.16e-29	1.62667	6.54096e-61	3.20754	0.299563	1.08599		KMT2A
chr3	132276986	132441303	NPHP3	2.02732	1.04295e-105	1.62191	3.2776e-56	2.26329	3.23015	0.768171		AURKA
chr1	3541566	3546691	TPRG1L	1.22934	2.25148e-87	1.6219	1.03507e-151	35.3975	29.0571	12.0151		TNFAIP3
chr19	51322404	51327043	KLK1	-1.76938	0.00143732	1.61687	2.02365e-07	1.36881	0.141446	0.466894		IKZF1
chr1	15479028	15546976	TMEM51	0.478101	0.000163746	1.59581	5.384e-47	13.8473	6.88143	4.79063		RAD54L
chr6	87862551	87973914	ZNF292	1.81871	2.73507e-171	1.59377	1.37434e-115	4.72175	5.94723	1.63424		PMS1
chr12	64215801	64217675	PABPC1P4	0.109134	0.869489	1.5917	0.000376783	0.885746	0.341543	0.307281		PIK3CD
chr9	14511	29739	XXyac-YRM2039.2	1.06336	8.99268e-07	1.58349	9.22968e-15	3.50092	2.62963	1.22154		AXIN1
chr13	41506056	41635576	ELF1	-0.612247	2.97902e-12	1.57687	1.27399e-134	19.8777	4.69565	6.96278		IFNGR1
chr16	27561454	27791690	KIAA0556	0.324891	0.000130158	1.57627	6.6878e-115	6.60716	2.99038	2.31501		KDM5A
chr3	190359952	190360292	RN7SKP296	-3.7099	0.00775361	1.5761	0.00401265	3.09276	0.0858693	1.08548		PMS2
chr1	3406484	3528059	MEGF6	-1.68315	6.45906e-59	1.57256	7.34124e-131	11.6695	1.31685	4.09948		TGFBR1
chr20	60813580	60871268	OSBPL2	0.0862428	0.193046	1.56971	2.84637e-245	31.5157	12.1439	11.0901		RAD50
chr1	661611	663527	RP11-206L10.1	1.09581	0.00167192	1.56659	1.18874e-06	2.36568	1.83901	0.833035		PHOX2B
chrX	68380694	68385636	PJA1	0.37311	8.94166e-06	1.5617	4.92122e-115	20.5993	9.74167	7.29132		ZRSR2
chr20	37101459	37207504	RALGAPB	1.09812	1.51805e-109	1.54893	2.86152e-253	12.1232	9.56018	4.33052		RPTOR
chr2	203879602	204091101	NBEAL1	1.43297	1.42578e-39	1.53723	3.71686e-44	1.45512	1.45889	0.52404		AURKB
chr7	32852369	32878182	DPY19L1P2	1.95619	0.000354144	1.53322	0.0141874	0.892652	1.2898	0.321839		HIST2H3D
chr1	955503	991496	AGRN	-0.867957	1.5414e-206	1.52796	0	150.395	30.7956	54.4919		JUN
chr3	58703092	59035810	C3orf67	2.67949	8.3006e-41	1.52788	2.61278e-09	0.478172	1.14486	0.173318		SYK
chr14	62147759	62162541	HIF1A-AS1	-2.96923	0.057294	1.52569	0.037852	0.936126	0.0446002	0.339425		BRIP1
chr19	55890613	55895966	TMEM238	1.08096	0.100787	1.51366	0.0164516	1.02198	0.815859	0.377787		DNMT1
chr1	36038971	36060929	TFAP2E	2.15674	9.82508e-09	1.51033	0.000723979	0.698362	1.17773	0.255965		GATA2
chr10	124690419	124713919	C10orf88	2.15902	2.31305e-60	1.50688	1.06416e-21	4.9207	8.33439	1.80879		FGF19
chr19	34745442	34846491	KIAA0355	1.67041	1.66079e-98	1.50601	5.74824e-68	5.71642	6.90393	2.10067		NBN
chr1	147760107	147761057	RP11-495P10.9	0.433372	0.590723	1.49625	0.0161983	3.07043	1.58343	1.13634		NOTCH2
chr11	5617339	5634188	TRIM6	4.11927	1.72847e-262	1.48535	5.01672e-15	2.14313	14.3387	0.798828		BCL6
chr18	74203608	74205487	RP11-17M16.2	1.63668	0.00213453	1.47855	0.0106944	1.29552	1.5589	0.482022		IL10
chr20	42136320	42179590	L3MBTL1	2.13154	1.18184e-50	1.47841	5.55575e-19	0.992934	1.68234	0.372679		PIK3R2
chr19	36630477	36641255	CAPNS1	1.54172	0	1.47781	0	133.305	150.148	50		BRD4
chr10	121652223	121702014	SEC23IP	1.8175	1.45606e-234	1.47486	7.1248e-147	15.4623	21.127	5.81312		PARP1
chr6	132269316	132272513	CTGF	4.48847	0	1.47115	1.00554e-149	42.0843	367.293	15.8505		CXCR4
chrX	101967104	101973607	GPRASP2	2.04263	7.86093e-27	1.47107	1.20744e-11	1.25167	2.0033	0.47262		MUTYH
chr13	113548692	113754053	MCF2L	-1.47355	0.000239684	1.47043	3.97891e-09	0.206224	0.0288846	0.0778572		INHBA
chr14	71189243	71276251	MAP3K9	-0.0562076	0.487498	1.4689	9.26479e-170	8.86638	3.31948	3.34538		EIF1AX
chr1	700237	714006	RP11-206L10.2	1.15553	6.74273e-05	1.4673	2.14696e-07	2.78937	2.42203	1.05555		FOXO1
chr2	68906733	69053965	ARHGAP25	-2.51308	1.87915e-07	1.45822	7.77861e-09	0.84684	0.0583002	0.32244		SDHB
chr13	49882786	50018262	CAB39L	0.714694	0.00333162	1.45648	1.54186e-11	1.2284	0.791106	0.467459		BMPR1A
chr14	62182276	62217815	HIF1A-AS2	-0.373429	0.702933	1.45441	0.0211175	1.52603	0.462534	0.583222		INSR
chr10	100175955	100206684	HPS1	1.52306	8.30545e-83	1.44752	1.48918e-73	9.6049	10.9064	3.68358		VTCN1
chr16	31711911	31721097	CLUHP3	-0.376913	0.0349731	1.44538	1.32439e-30	4.52753	1.37966	1.73603		PTCH1
chr21	30566392	31003071	BACH1	-0.527165	1.18213e-11	1.44128	6.0603e-138	12.2672	3.37886	4.72264		ANKRD11
chr10	121588972	121652068	MCMBP	1.18328	4.59999e-115	1.43804	8.01209e-167	19.5942	17.6978	7.55256		AKT3
chr7	141356528	141401953	KIAA1147	1.17918	1.17e-79	1.43613	2.7546e-143	12.1563	10.9641	4.69456		SH2D1A
chr17	33570055	33600674	SLFN5	-5.65676	1.89808e-236	1.43086	6.44997e-219	14.2582	0.112997	5.52407		IGF1R
chr19	55550476	55582659	RDH13	0.250466	0.0644485	1.42769	5.375e-43	3.17713	1.51412	1.23411		ERRFI1
chr13	52986737	53024763	VPS36	1.16882	5.20844e-63	1.42576	1.97103e-98	10.8505	9.78276	4.21991		MCL1
chr19	36249044	36261930	C19orf55	1.7936	1.21298e-85	1.42107	1.38921e-38	4.38083	6.11264	1.70903		RAD51C
chrX	99883667	99894988	TSPAN6	-0.0109492	0.909932	1.41735	3.56431e-108	31.186	12.482	12.1884		LMO1
chr13	21276266	21297237	IL17D	-0.182927	0.624647	1.41697	1.54126e-08	1.42864	0.50851	0.559603		SH2B3
chr19	55517561	55559454	CTC-550B14.7	0.399059	0.462379	1.41318	0.000700102	1.23242	0.65721	0.48346		CALR
chrX	71401203	71522776	PIN4	2.52639	1.26157e-105	1.40383	1.99858e-21	3.27632	7.69008	1.29243		SRSF2
chrX	74273115	74376567	ABCB7	1.19599	2.88566e-61	1.39931	1.57288e-83	19.4602	18.2149	7.70451		SMAD3
chr11	16996240	16996560	RP11-466H18.1	0.649409	3.33705e-27	1.39694	2.43408e-163	350.126	224.678	138.856		BCL2
chr13	48807294	48837063	ITM2B	-0.844228	8.62153e-49	1.39173	9.8038e-47	138.141	31.601	55.0027		ERCC4
chr11	109964087	110042566	ZC3H12C	-0.257816	0.0410334	1.38328	4.61544e-56	4.42601	1.52871	1.77087		YES1
chr1	91380859	91487829	ZNF644	1.14286	2.4216e-94	1.3792	1.60685e-142	13.3904	12.2505	5.37979		TCF3
chr7	25174316	25219975	C7orf31	3.51099	8.38487e-73	1.37441	2.21082e-06	0.886399	4.20242	0.3566		E2F3
chr16	31885079	31928668	ZNF267	0.432805	0.00105687	1.37068	2.01552e-35	3.64757	2.05228	1.47278		INPP4A
chr10	44139307	44144304	ZNF32	3.39789	3.01735e-66	1.36667	2.29592e-06	2.42863	10.709	0.981359		EPCAM
chr13	113978505	114018446	GRTP1	0.154009	0.442716	1.36667	9.1068e-21	6.21553	2.88809	2.51659		TRAF2
chr11	124636394	124670569	MSANTD2	1.7665	1.93031e-56	1.35736	1.11411e-27	4.41888	6.32525	1.79965		RAF1
chr16	56659387	56661024	MT1E	1.44797	1.92524e-99	1.35113	3.56067e-81	53.0351	61.1062	21.7201		RICTOR
chr11	124492732	124505287	TBRG1	1.32498	1.14448e-60	1.33386	2.00411e-57	6.82699	7.3119	2.82869		FOXP1
chrX	67262186	67653755	OPHN1	2.87625	1.24686e-139	1.33134	6.50073e-18	1.43504	4.513	0.59615		DNAJB1
chr13	26618735	26625169	SHISA2	-2.59728	0.0284604	1.32333	0.0337823	0.285736	0.0203742	0.119772		MAP2K2
chr19	55670031	55678090	DNAAF3	3.46694	3.99872e-41	1.31554	0.000924289	0.576541	2.75709	0.242248		NTRK3
chrX	80457442	80554046	SH3BGRL	1.05037	1.90721e-79	1.31351	5.37986e-121	43.3114	38.8864	18.1991		NEGR1
chr7	130794855	131181395	MKLN1	0.969212	3.09857e-46	1.29583	4.52485e-85	5.00952	4.30475	2.13158		STAT5B
chr19	51009255	51014610	JOSD2	1.4212	1.9488e-35	1.29161	7.84828e-26	12.4028	14.6217	5.29649		ERCC3
chr21	30396950	30426809	USP16	1.74516	2.76871e-118	1.29001	5.82261e-54	6.91012	10.2109	2.95082		ACVR1
chr16	55542910	55620582	LPCAT2	-0.166361	0.0842983	1.28411	3.54957e-74	7.75066	3.05606	3.32677		MAP3K13
chrX	73229224	73231303	RP13-36G14.4	0.160566	0.730051	1.27836	0.000100711	2.91568	1.44682	1.25634		BBC3
chrX	95939662	96859996	DIAPH2	1.35888	1.07293e-49	1.26839	7.33536e-38	2.95262	3.38742	1.27999		GNAQ
chr7	143318043	143427502	FAM115C	3.58702	1.04399e-92	1.26585	1.17906e-05	0.616169	3.31264	0.268159		RPS6KB2
chr17	16524051	16557170	ZNF624	1.44893	1.83642e-09	1.26558	1.16394e-06	0.814096	0.995822	0.353641		CBL
chr19	36031640	36036931	AD000090.2	1.1506	1.34204e-07	1.26277	1.12541e-08	1.32944	1.32466	0.580213		PAK1
chr13	52741844	52768600	MRPS31P5	0.614835	0.390982	1.26044	0.0423756	0.229357	0.158259	0.100856		CSF3R
chr3	140947568	141013748	ACPL2	-0.596613	0.00397135	1.26018	4.42498e-17	1.71593	0.510302	0.747723		RAD52
chrX	73641085	73753752	SLC16A2	2.3595	7.71434e-119	1.25851	1.4331e-21	3.96703	9.16753	1.73259		SMARCD1
chr6	132767006	132834337	STX7	1.93619	2.48757e-186	1.23746	1.67738e-57	2.65766	4.64817	1.17741		MAPK3
chr13	21950263	22033509	ZDHHC20	0.220922	0.0405409	1.23357	4.7664e-49	21.2277	11.3399	9.42397		PAX5
chr20	37075221	37079564	SNHG11	0.888539	2.43562e-09	1.23278	1.79646e-18	4.99739	4.24282	2.2243		INPP4B
chrX	72783036	72906937	CHIC1	2.50993	1.04154e-127	1.23013	6.30235e-18	2.07789	5.43443	0.925109		SHQ1
chr19	51600863	51611627	CTU1	-0.818872	0.00441375	1.22804	0.0114608	3.8852	1.01237	1.73299		GNA11
chr1	15943995	15995539	DDI2	-0.0439038	0.577218	1.22698	6.86713e-109	7.53752	3.36609	3.36387		PNRC1
chr20	58438618	58508710	SYCP2	6.34581	0	1.22679	1.17779e-05	0.592384	22.2121	0.264559		MITF
chrX	71424510	71458897	ERCC6L	2.52378	1.41346e-246	1.22132	8.63007e-35	6.55744	17.4334	2.93652		CUL3
chr21	32490734	32932290	TIAM1	0.302867	0.00974828	1.21187	6.30415e-34	3.25054	1.86556	1.46624		ETV1
chr7	148823508	148880116	ZNF398	0.340883	0.000750389	1.21178	2.72675e-43	5.79116	3.41256	2.61031		EGFL7
chr16	31720434	31723305	CTD-2358C21.4	-1.02435	0.122031	1.20721	0.00573579	3.46411	0.794591	1.56323		SRC
chr16	14165178	14360630	MKL2	1.13003	2.36728e-87	1.205	1.96149e-98	4.8833	4.99589	2.21298		RAD51
chr13	28712643	28869475	PAN3	-0.230413	0.0140415	1.19435	5.45043e-60	8.38619	3.36622	3.83132		FGFR1
chr11	111473115	111601577	SIK2	0.529336	1.94175e-17	1.18997	6.46067e-96	8.64096	5.88979	3.95636		YAP1
chr19	55602281	55628927	PPP1R12C	1.10261	7.63096e-80	1.18828	9.63207e-86	9.54885	9.69553	4.37922		RYBP
chr4	952675	980683	DGKQ	0.842865	2.02785e-14	1.17942	6.00073e-29	5.16012	4.40322	2.37798		IGF2
chr5	65435799	65479443	SREK1	0.751272	1.22034e-45	1.17937	8.09722e-132	6.30467	5.05032	2.90835		MALT1
chr4	756175	775637	RP11-440L14.1	0.695564	0.0873351	1.17787	0.00110061	1.5858	1.22407	0.733292		PIK3R3
chr5	34164803	34244901	RP11-1023L17.1	0.155935	0.444108	1.17755	5.51624e-14	1.70538	0.905269	0.788115		FYN
chr16	31724550	31806190	ZNF720	1.21897	7.6834e-27	1.17448	6.51127e-22	1.94092	2.15678	0.897885		MYCL
chr16	78133310	79246564	WWOX	0.612816	0.00198131	1.1741	5.99092e-11	1.70235	1.243	0.788471		PGR
chr7	155437145	155574179	RBM33	0.671065	4.39677e-43	1.17037	6.18951e-136	9.42277	7.18314	4.37396		H3F3A
chr16	83932731	83949787	MLYCD	-0.425202	0.0514752	1.16888	1.96372e-13	1.92743	0.68805	0.895108		FLCN
chrX	77154935	77162870	COX7B	0.00659517	0.920377	1.16347	1.47551e-165	51.9598	25.1047	24.2348		SUFU
chr14	89591215	90085493	FOXN3	-0.644641	4.99913e-24	1.16321	8.08399e-122	10.0845	3.10383	4.70571		NKX3-1
chr12	29302036	29493913	FAR2	-0.628377	0.0833564	1.16281	1.18278e-05	0.753034	0.234228	0.350821		EED
chr11	5684425	5959849	TRIM5	1.59701	2.94888e-109	1.15016	6.58664e-43	7.53806	11.0699	3.54789		STAT5A
chr3	138213186	138313380	CEP70	1.39703	4.53004e-76	1.14978	2.59183e-43	8.71478	11.1461	4.1042		BIRC3
chr16	71498453	71598992	ZNF19	-0.797052	0.224312	1.14696	0.0133815	0.18904	0.0530991	0.0896101		HOXB13
chr2	128994290	129076151	HS6ST1	-0.467141	3.95275e-10	1.13675	3.56035e-91	19.5028	6.91222	9.26889		FANCC
chr16	71879894	71919171	ATXN1L	-0.398001	6.48901e-10	1.13165	3.13166e-118	12.9298	4.82611	6.16544		CHEK1
chr7	4683388	4811074	FOXK1	0.204207	5.46844e-05	1.13136	1.3057e-163	14.0988	7.99177	6.72533		NTRK2
chr11	113668596	113746292	USP28	1.2227	3.52245e-109	1.12864	1.39801e-77	13.5223	15.5521	6.462		MDM2
chr6	39071840	39082965	SAYSD1	2.32244	1.94405e-73	1.12807	2.30738e-11	3.25645	8.02369	1.558		SDHA
chr15	85923802	86292586	AKAP13	1.08449	2.6171e-127	1.11974	8.12268e-131	6.98797	7.34845	3.35973		BCL10
chr18	74069644	74207146	ZNF516	1.02403	5.32679e-52	1.11934	2.85763e-63	7.1616	7.22357	3.4426		GSK3B
chr8	8993765	9009084	PPP1R3B	0.750913	5.60577e-11	1.11793	2.42317e-24	3.81962	3.19082	1.83995		CD274
chr19	55964352	55973710	ISOC2	1.76045	8.94872e-228	1.11254	1.7169e-65	15.0039	25.3302	7.24725		SDHAF2
chr20	42219571	42275936	IFT52	1.30499	5.63852e-40	1.11002	1.26695e-27	9.74555	12.0186	4.72037		PIK3C3
chr10	124913793	124924886	BUB3	1.54235	0	1.10774	3.08624e-189	62.8363	91.5112	30.463		STK40
chr16	71879899	71962913	IST1	0.171479	0.000420589	1.10359	2.52134e-142	29.158	16.4665	14.1741		ID3
chr8	21946670	21962409	FAM160B2	-0.41082	6.07735e-06	1.09853	2.93765e-53	6.1068	2.31143	2.97858		XRCC2
chr10	120433679	120514761	CACUL1	0.241652	1.50477e-05	1.09749	8.53468e-117	14.5411	8.65831	7.10055		IGF1
chr7	148892577	148923339	ZNF282	-0.134361	0.0510618	1.09364	5.00436e-99	27.9239	12.845	13.6704		CDKN2B
chr3	56761446	57113357	ARHGEF3	0.565543	4.13654e-09	1.08695	7.456e-34	5.459	4.0974	2.68695		SDHC
chr1	3805689	3816857	C1orf174	1.10243	9.9884e-32	1.08294	9.87714e-28	6.37596	6.96381	3.14149		BCL2L11
chr16	82181403	82203831	MPHOSPH6	0.543832	1.0022e-07	1.07509	2.24359e-31	13.899	10.3611	6.89738		GREM1
chrX	69509879	69640682	KIF4A	1.4868	1.14771e-195	1.07473	9.37286e-91	20.9172	29.9865	10.376		CCND2
chr19	54955991	54960223	LENG8-AS1	1.30946	9.70302e-05	1.07355	0.00268468	1.71286	2.17525	0.849409		FAM175A
chr17	33254878	33308097	CCT6B	0.857032	0.106705	1.07194	0.0393385	0.245986	0.228327	0.122091		CENPA
chrX	73805052	73834452	RLIM	1.14106	8.69522e-154	1.06567	8.88587e-110	15.1763	17.2296	7.57446		CD276
chr7	143548468	143599291	FAM115A	1.4702	1.74955e-96	1.06456	1.76493e-41	6.38853	9.11803	3.19213		RAD51D
chr17	15341205	15466909	TVP23C	0.469857	0.129308	1.04907	5.11615e-05	0.681222	0.490845	0.344004		CCND3
chr19	35645633	35660786	FXYD5	-1.44389	3.02068e-128	1.04905	5.08758e-135	52.2534	10.0032	26.3802		RAB35
chr5	170288874	170727019	RANBP17	-10.5863	1.77329e-18	1.04814	1.37985e-24	2.1638	0	1.09339		CD74
chr16	31127075	31142714	KAT8	1.08419	1.13414e-41	1.0469	1.29109e-32	8.60118	9.51182	4.35199		RAD51B
chr10	81967466	81979413	LINC00857	0.54538	3.7926e-05	1.04151	1.20495e-16	7.90933	6.04181	4.01656		BCL2L1
chrX	73164159	73290243	JPX	0.648195	1.58617e-09	1.03878	3.15103e-24	5.80696	4.77324	2.95032		ICOSLG
chrX	69506445	69510364	PDZD11	1.72773	3.73296e-159	1.03589	2.07231e-43	33.1854	57.7659	16.9053		MDM4
chr6	160769300	160876014	SLC22A3	-9.94011	1.95774e-16	1.03458	2.24326e-20	5.08388	0.00249446	2.59528		CDKN2AP14ARF
chr19	36265434	36279724	ARHGAP33	2.93682	8.06437e-147	1.02992	1.84343e-09	1.8541	7.50065	0.94682		EML4
chr22	33197687	33259030	TIMP3	-7.37864	5.2101e-152	1.02966	2.63711e-116	27.9475	0.0886838	14.3035		XIAP
chr2	133103189	133104870	RP11-725P16.2	1.57236	4.71669e-06	1.02447	0.0145218	0.990445	1.56	0.5083		TACC3
chr13	20397622	20437776	ZMYM5	0.120041	0.451434	1.02021	1.53566e-17	4.65812	2.68976	2.3981		AKT2
chr11	111749659	111756699	C11orf1	0.338346	0.0652922	1.01388	5.10004e-10	2.70064	1.82277	1.39689		NAB2
chr5	178286954	178315123	ZNF354B	1.10496	4.19147e-17	1.01198	4.93686e-13	3.71534	4.2703	1.92253		SDHD
chr11	123594885	123612383	ZNF202	1.44659	3.79358e-58	1.00969	3.61602e-22	4.93311	7.19704	2.56081		CDKN2AP16INK4A
chr14	77972340	78083116	SPTLC2	0.587697	6.18644e-27	1.00398	5.88512e-82	10.3197	8.33359	5.3746		MAPK1
chr3	69068978	69101484	TMF1	0.30782	0.000476425	1.00252	6.73042e-36	6.53929	4.35394	3.40754		H3F3B
chr2	131805449	131851033	FAM168B	-0.0264256	0.405668	-1.00227	8.23993e-194	24.2876	51.4767	50.8364		PMAIP1
chr13	49550048	49783915	FNDC3A	-1.69158	4.69703e-297	-1.00647	1.36249e-115	10.2365	6.86112	21.4804		CRKL
chr11	7991798	8023409	EIF3F	-0.0969709	0.00029531	-1.00832	3.87086e-261	18.3237	37.1367	38.5158		TMEM127
chr10	81422844	81526085	RP11-119F19.2	-1.38572	1.07774e-06	-1.01007	0.000502242	1.33205	1.10442	2.80189		FLI1
chr5	36152091	36184421	SKP2	-2.69325	0	-1.01104	4.79697e-107	19.5113	6.5496	41.0716		KIF5B
chr12	71518865	71835678	TSPAN8	-7.38474	3.7864e-09	-1.01405	0.00234314	0.477776	0.00581211	1.00741		CDKN2B-AS1
chr3	53893021	53895603	RP11-884K10.7	0.145362	0.557488	-1.01412	0.00020628	0.677109	1.63084	1.42986		TIMM8B
chr1	231114727	231136341	ARV1	-0.293267	0.00369014	-1.01663	1.50944e-17	5.81533	10.3542	12.2934		CDK6
chr12	107168373	107283090	RIC8B	0.218634	0.0407088	-1.02251	1.07963e-17	1.10895	2.82507	2.35382		TFE3
chr12	4671370	4723325	DYRK4	-0.723594	2.25442e-07	-1.0232	1.21454e-09	0.898367	1.19263	1.91001		CST7
chr2	75873909	75917977	MRPL19	-0.21542	0.000138143	-1.02697	6.08566e-62	7.18962	13.5976	15.3094		VEGFA
chr11	6627526	6633898	TAF10	0.5942	6.39871e-25	-1.02744	8.47004e-33	4.63831	15.3835	9.88371		DCUN1D1
chr12	64173583	64203338	TMEM5	-0.1659	0.0924596	-1.03234	5.32789e-23	2.63682	5.17715	5.6328		INSRR
chr16	19714902	19729557	KNOP1	1.11276	9.48741e-38	-1.03362	2.08628e-15	1.17479	5.60581	2.51168		FIP1L1
chr1	38032417	38061536	GNL2	-0.290939	3.42204e-11	-1.04255	8.32219e-94	9.20351	16.6963	19.8017		ATF1
chr6	35541362	35696360	FKBP5	0.311602	4.51586e-07	-1.04417	9.31721e-43	1.99284	5.49859	4.29406		EIF4E
chr16	31468032	31471057	RP11-452L6.5	-1.13914	2.59076e-07	-1.04508	2.19853e-05	0.830498	0.837442	1.78845		SDC4
chr17	33901814	33905882	PEX12	-0.78612	4.45689e-07	-1.04509	3.57416e-09	1.55404	2.00197	3.34575		LINC00114
chr6	41873092	41888877	MED20	-0.533234	1.54464e-12	-1.04766	1.17987e-33	5.1565	7.93428	11.131		PRKACA
chr11	110045605	110167447	RDX	0.538675	2.27396e-62	-1.0515	1.91583e-148	12.7997	41.5311	27.724		STAT6
chr1	57110995	57181008	PRKAA2	-0.344977	3.52784e-06	-1.05157	1.18062e-34	1.91931	3.37522	4.15779		SND1
chr1	36067185	36107445	PSMB2	-0.81663	9.12011e-136	-1.05255	1.99954e-183	45.0842	57.2088	97.698		HIST1H2BC
chr10	81272357	81276188	EIF5AL1	-0.263075	0.0247095	-1.06769	1.34754e-16	1.96639	3.6971	4.30453		PDPK1
chr21	40546695	40555777	PSMG1	-0.28155	7.60987e-07	-1.07242	8.45051e-66	12.2283	22.795	26.874		SHBG
chr1	36602173	36615098	TRAPPC3	-0.522881	1.01009e-22	-1.07759	2.20314e-68	10.7303	16.9799	23.6503		BICC1
chr9	470291	746105	KANK1	-0.765172	1.43916e-20	-1.0793	1.65911e-32	1.28163	1.71731	2.83005		FAM155A
chr17	16344891	16395467	FAM211A	0.114042	0.759297	-1.07977	0.00867069	0.249764	0.614665	0.550843		MAP3K14
chr6	5102827	5261172	LYRM4	-0.0416283	0.704297	-1.08113	4.35082e-22	1.0697	2.36997	2.36484		MIEN1
chr1	36881428	36916086	OSCP1	-0.760844	0.00100111	-1.0873	1.31575e-05	0.726166	0.980734	1.61186		GRB7
chr6	7590432	7612200	SNRNP48	-1.36064	5.1844e-111	-1.09034	8.12954e-72	5.93557	5.3036	13.2075		RPS29
chr22	47157791	47158460	CTA-29F11.1	-0.940049	3.96257e-06	-1.09095	3.80654e-07	3.9639	4.74349	8.82848		LMNA
chr1	210404801	210407392	SERTAD4-AS1	-8.21491	5.5425e-11	-1.09316	0.00269644	1.03523	0	2.30746		ACPP
chr5	169010638	169031782	SPDL1	-0.65486	4.37193e-38	-1.09417	2.71481e-84	8.57973	12.5388	19.1362		AKAP8
chr2	132222473	132250316	MZT2A	-0.112637	0.0756361	-1.09618	1.05805e-50	8.07585	17.2101	18.0502		MKRN1
chr1	38268616	38273857	YRDC	-0.246164	0.00727252	-1.09621	2.08047e-27	6.46809	12.5647	14.4541		FSCB
chr22	44351301	44406411	SAMM50	-1.00673	1.66658e-60	-1.10026	5.83578e-56	4.34197	4.99164	9.72427		LDLR
chr11	6616305	6624850	RRP8	-0.654482	2.32571e-14	-1.10996	2.76324e-31	1.97514	2.91895	4.45719		ATP1B2
chrX	72442960	72443394	AC004074.3	-0.824746	0.0318715	-1.11302	0.00600607	1.90304	2.50426	4.30784		TACR3
chr17	30334891	30380523	LRRC37B	0.999092	2.04776e-14	-1.1181	6.08199e-08	0.516301	2.41351	1.16912		ETV4
chr1	15898848	15911605	AGMAT	-1.29644	4.34488e-18	-1.11885	4.34468e-12	2.25683	2.15294	5.12578		EYA2
chr1	38422647	38456593	SF3A3	-0.490178	7.06977e-38	-1.12366	1.65764e-158	16.5851	27.7243	37.7536		PHF7
chr5	36098514	36152063	LMBRD2	-2.20028	3.18732e-216	-1.12437	1.08892e-74	3.79419	1.94021	8.64543		PAX8
chr15	89010684	89022222	MRPS11	-0.992528	6.50044e-68	-1.12465	8.82355e-73	8.26322	9.76127	18.8301		PIBF1
chr13	99853028	100038688	UBAC2	-1.16766	2.86676e-78	-1.12591	3.71176e-69	6.64541	6.95808	15.1574		FGF13
chr12	3068496	3149839	TEAD4	-0.862397	1.52231e-56	-1.12682	6.92152e-84	15.6407	20.2421	35.6945		NRG1
chr5	37106330	37249530	C5orf42	-0.28115	0.000151431	-1.12791	2.01405e-43	1.1712	2.27095	2.67456		BRMS1L
chr2	88991162	89050452	RPIA	-0.294025	0.00093812	-1.13131	4.85658e-29	6.14273	11.8265	14.0579		2021-09-14
chr1	38326369	38412729	INPP5B	-0.733791	3.11494e-11	-1.13304	3.24963e-23	0.977257	1.38841	2.23864		CDH12
chr7	39605975	39649919	YAE1D1	0.1119	0.427582	-1.14507	9.70925e-13	1.88236	4.85005	4.34908		CREB3L1
chr13	34392186	34540695	RFC3	-1.22862	3.94764e-101	-1.15225	6.12207e-85	13.0623	13.3457	30.3246		RHPN1
chr12	132413745	132428406	PUS1	-0.332942	4.60281e-07	-1.15475	1.20855e-56	7.45337	14.2047	17.3482		NR4A3
chr17	30771279	30810336	PSMD11	0.0578532	0.106415	-1.15778	9.64447e-206	13.132	32.8572	30.609		RIPK4
chr12	4647950	4669214	RAD51AP1	-0.716284	2.77647e-30	-1.16659	4.14795e-63	9.71763	14.3085	22.7915		AGK
chr17	33332107	33336762	RP5-837J1.2	0.597924	0.0804902	-1.16669	0.0124568	0.127463	0.466377	0.299412		NR3C2
chr1	165631453	165668100	ALDH9A1	-1.15723	1.03194e-102	-1.17283	2.3639e-97	11.5969	12.6345	27.3179		ST3GAL3
chr6	24976647	24977210	PPIAP29	0.0118682	0.9691	-1.18459	5.35978e-05	2.88445	7.12514	6.84522		MIDN
chr4	122722472	122738176	EXOSC9	-0.635058	3.51899e-22	-1.1933	5.68453e-57	4.86398	7.71864	11.6183		SLC6A3
chr6	167342992	167370679	RNASET2	-2.4758	9.15267e-36	-1.20074	8.69688e-14	0.647333	0.287641	1.55316		CBARP
chr13	21750784	21753223	MRP63	-1.20924	1.24372e-65	-1.20137	2.95647e-64	10.8247	11.599	26.0128		SAMD9
chr2	122484521	122494499	NIFK	-0.411667	1.93142e-10	-1.20473	3.08586e-58	9.03872	16.8709	21.772		ZNF804A
chr2	667335	677439	TMEM18	1.09157	2.33748e-43	-1.20925	3.57652e-23	1.53289	8.13665	3.70363		SLC34A2
chr17	34948228	34957235	DHRS11	-0.647054	3.16482e-06	-1.21285	3.96885e-15	0.918759	1.46551	2.22583		MUC1
chr2	75185619	75197255	POLE4	-0.859576	3.05175e-40	-1.21434	5.14371e-59	10.8926	15.0186	26.4188		DLAT
chr10	81420647	81437248	RP11-506M13.3	-1.41406	0.0185919	-1.22069	0.0433372	0.279196	0.2634	0.680112		PDCD1LG2
chr6	41888926	41900784	BYSL	-0.0437667	0.557288	-1.2246	1.73104e-57	8.83163	21.5739	21.5644		DHX35
chr13	27844464	27847827	RASL11A	3.66224	1.40124e-174	-1.22464	9.27103e-05	0.749556	23.8622	1.83108		GOPC
chr18	77732867	77793949	TXNL4A	1.10197	1.82626e-05	-1.2284	1.38964e-05	9.04677	49.035	22.1425		BCL2L14
chr5	35617946	35814713	SPEF2	-3.47229	3.98516e-15	-1.23081	0.000118832	0.081536	0.0186042	0.200155		IP6K1
chr1	231762561	232177018	DISC1	-5.93598	7.85305e-11	-1.23967	0.000420408	0.086563	0.00359476	0.213762		TRAP1
chr6	160874460	160932156	LPAL2	-7.17472	1.30709e-08	-1.2409	0.00102072	0.269996	0.00436645	0.667364		NUP107
chr14	60864475	60864999	RBM8B	-0.0852589	0.783685	-1.24178	0.000135379	2.15168	5.16622	5.31212		VCL
chr20	42984340	43061485	HNF4A	-4.96864	3.17766e-05	-1.24298	0.0449402	0.0645715	0.0052301	0.159086		KIAA1549
chr1	159750722	159752333	DUSP23	-0.356038	5.91145e-05	-1.24309	1.07691e-33	13.9504	27.7928	34.5019		MTAP
chr4	129730779	129796379	JADE1	-0.270654	0.000531525	-1.24545	1.59501e-44	1.63605	3.46439	4.05177		SBNO2
chr12	2986389	3050306	TULP3	-0.373577	1.73254e-11	-1.24896	3.24039e-82	9.20394	18.1902	22.8465		CNTNAP4
chr12	113736564	113797298	SLC8B1	-2.05724	1.3201e-276	-1.25087	4.60539e-121	6.2619	3.85755	15.5657		ERMP1
chr11	133938820	134021896	JAM3	5.18271	0	-1.25188	0.002441	0.149094	13.988	0.370921		FZD10
chr2	88326724	88355248	KRCC1	-0.419369	0.000145908	-1.26041	6.36676e-23	4.01532	7.74811	10.0492		ST7
chr10	44101855	44113351	ZNF485	0.0694057	0.741364	-1.26373	5.23243e-08	0.950154	2.58332	2.38668		MAFB
chr6	160090089	160183561	SOD2	-3.16345	0	-1.26487	0	23.5817	6.81441	59.2076		FOXO4
chr1	159836744	159837475	RP11-190A12.8	-1.40358	0.00440544	-1.26518	0.014143	0.712557	0.695399	1.79085		BCAS3
chr1	231472850	231490769	SPRTN	-0.724216	5.85491e-19	-1.26728	1.02978e-41	2.40333	3.77357	6.04236		KIAA1217
chr12	113860042	113876081	SDSL	-2.72918	4.17245e-42	-1.26937	5.18317e-13	1.9813	0.776466	4.99143		TBL3
chrX	6966961	7066231	HDHD1	-1.36456	4.60181e-65	-1.28385	4.24543e-53	5.13139	5.2303	13.059		ST6GALNAC3
chr10	44051792	44070066	ZNF239	1.12481	2.46971e-20	-1.28524	7.79896e-12	1.38586	7.93251	3.52868		SFPQ
chr1	165696032	165796992	TMCO1	-0.987249	8.6802e-122	-1.29302	9.28862e-178	18.757	24.9866	48.0193		TLL1
chr2	122494679	122525429	TSN	0.128382	0.00305983	-1.29398	2.93252e-160	12.0064	34.6666	30.7524		RAI14
chr7	50657760	50861159	GRB10	0.021321	0.777498	-1.30138	1.54604e-53	1.91879	5.1693	4.93928		ASPSCR1
chr13	41384902	41384997	MIR621	0.361955	0.0797116	-1.30708	1.9543e-07	19.7887	67.7523	51.2003		PRCC
chr13	27998681	28009958	GTF3A	-0.594977	3.83574e-27	-1.30931	9.3539e-93	9.79303	17.3218	25.3686		PDE3A
chrX	101137262	101187004	ZMAT1	4.67677	1.80106e-127	-1.31025	0.01601	0.0554276	3.78397	0.143463		DSCAM
chr21	15743436	15755805	HSPA13	0.452303	3.2755e-18	-1.31166	5.97614e-83	5.94975	21.7752	15.4291		MX1
chr1	211836114	211848960	NEK2	-0.269675	2.21452e-07	-1.31508	9.76728e-99	10.3662	23.0605	26.9444		MLST8
chr21	40752170	40800454	WRB	0.342956	5.48326e-07	-1.31792	1.08825e-47	2.46422	8.39364	6.41535		P2RY8
chr12	108079509	108106944	PWP1	0.00611768	0.903457	-1.32647	3.57678e-146	15.1109	41.0021	39.5919		PTPN22
chr5	10250033	10266524	CCT5	-0.836258	0	-1.33549	0	63.6214	96.8985	167.751		TEK
chr11	112046190	112095422	BCO2	-4.21823	1.02117e-22	-1.34929	1.66722e-07	0.247432	0.0363728	0.657992		FGF12
chr16	27236312	27280115	NSMCE1	-1.17388	1.19564e-60	-1.3498	9.10861e-71	5.37006	6.53323	14.2955		TFG
chr2	30454397	30546596	LBH	-3.64939	1.68588e-77	-1.35263	4.38075e-24	1.37696	0.301948	3.6765		PTPRZ1
chr2	29117509	29171088	WDR43	-1.01433	1.32181e-147	-1.35587	1.37924e-250	18.4726	25.2186	49.3953		CHN1
chr12	107349497	107372556	C12orf23	-0.864751	2.92808e-46	-1.35965	6.48248e-116	7.06246	10.7291	18.9365		ADCY9
chr6	5261277	5771813	FARS2	-0.53445	4.13395e-05	-1.36447	2.15831e-18	1.972	3.7754	5.30282		FAF1
chr12	2904119	2914576	FKBP4	-1.06793	1.80081e-263	-1.3679	0	26.5506	35.2262	71.607		FHIT
chr13	22202552	22203154	RPS7P10	-0.119298	0.779228	-1.36819	0.00274891	1.02773	2.63836	2.78309		GMPS
chr18	77806900	77853362	RBFADN	0.861858	0.0215098	-1.37028	0.0166616	0.0560824	0.283915	0.151401		ETV5
chr3	133502877	133544616	SRPRB	-1.60754	5.61319e-210	-1.37052	4.80807e-156	10.9618	10.0204	29.6159		ITPR2
chr1	166825747	166845564	TADA1	-0.570614	2.77848e-11	-1.37391	7.09514e-40	3.48756	6.56021	9.44883		SLC1A2
chr17	30651584	30677042	C17orf75	0.333665	1.49032e-05	-1.37418	2.93064e-38	3.76556	13.2492	10.1922		CDH6
chr12	1083299	1100356	RP11-359B12.2	-0.729738	0.0276923	-1.37529	0.000182764	0.24247	0.409118	0.656669		EPHA6
chr1	35439957	35450914	RP11-244H3.1	-0.937985	0.00025713	-1.37705	1.72694e-06	0.426914	0.623395	1.15781		TYK2
chr4	667369	675822	MYL5	-0.943962	2.61078e-08	-1.38201	2.74615e-13	0.760147	1.11098	2.07356		TPM4
chr16	20817751	20860987	AC004381.6	-0.234625	0.0457687	-1.39123	1.68955e-22	1.43226	3.43902	3.92056		EPHA4
chr11	134020014	134095348	NCAPD3	0.0162371	0.687871	-1.39163	1.3034e-208	7.144	20.4209	19.5787		IRF1
chrX	80369200	80457441	HMGN5	-1.82099	1.41107e-34	-1.39978	4.64894e-23	2.14381	1.72507	5.91123		TPM3
chr18	52568740	52626739	CCDC68	-8.06887	8.80523e-54	-1.40647	3.51846e-45	2.14315	0.0227446	5.93373		ICE1
chr1	38474930	38490496	UTP11L	-0.715267	3.17433e-43	-1.40769	1.61047e-124	9.30598	16.2052	25.7941		CREB3L2
chr11	77926343	78129394	GAB2	0.848171	1.08896e-22	-1.40821	3.99465e-25	0.910641	4.69062	2.52684		CREB1
chr6	5085720	5087455	PPP1R3G	-2.55914	5.59998e-35	-1.41401	2.81527e-14	1.92757	0.940139	5.37462		CDH11
chr12	113658855	113736390	TPCN1	-1.50724	7.83997e-242	-1.41525	9.44464e-221	6.44797	6.51777	17.9683		HDAC7
chr1	35178338	35325417	SMIM12	-0.567038	9.08883e-20	-1.43049	4.50128e-89	2.58869	5.07316	7.2895		CAMTA1
chr5	10275987	10308138	CMBL	-2.14069	0	-1.43184	2.0716e-222	17.3072	11.407	48.7808		KDM4C
chr4	122745595	122791652	BBS7	-0.289792	0.00512688	-1.43278	7.0231e-32	1.55701	3.70338	4.38815		MYO18A
chr19	55875757	55881831	IL11	2.37645	6.89079e-73	-1.43381	6.82404e-08	0.572585	8.66035	1.61459		ERC1
chr2	132479948	132524973	C2orf27A	-0.522465	0.112038	-1.43461	8.41252e-05	0.390549	0.791304	1.10552		FAT3
chr10	36810649	36813162	NAMPTL	-3.09123	0	-1.44411	8.08314e-136	12.9931	4.47003	36.9308		PDE4DIP
chr11	6634000	6640692	TPP1	0.306484	9.72955e-24	-1.4443	5.92012e-221	13.6482	49.4813	38.7953		ABI1
chr1	159842154	159869953	CCDC19	-0.581613	0.0793516	-1.44846	0.000129909	0.293558	0.577134	0.837452		ABL2
chr1	211744910	211752084	SLC30A1	-1.80591	0	-1.45239	2.43908e-220	9.96538	8.40333	28.4949		ACKR3
chr6	24650205	24667261	TDP2	-0.92752	1.46626e-74	-1.46099	1.30981e-143	10.4003	16.2195	29.9189		ACSL3
chr13	98086476	98121382	RAP2A	0.531093	1.87184e-15	-1.46125	4.83366e-51	2.08221	8.93107	5.99119		ACSL6
chr16	19179293	19279652	SYT17	0.0404235	0.761756	-1.46776	1.0083e-24	0.729241	2.23437	2.1081		AFDN
chr1	159997462	160001783	PIGM	-1.21428	3.91034e-34	-1.46799	6.639e-42	2.02746	2.60521	5.86224		AFF1
chr5	34905369	34919094	RAD1	-2.0097	9.8077e-234	-1.47719	1.08697e-137	4.38467	3.2663	12.754		AFF3
chr7	33944523	34195484	BMPER	-7.83287	7.2765e-10	-1.48109	0.000977968	0.103656	0	0.302178		AFF4
chr13	45007655	45151283	TSC22D1	-3.69604	0	-1.49088	0	17.3154	4.04504	50.8473		ALDH2
chr1	231154704	231175992	FAM89A	-0.41045	0.055203	-1.49157	4.35752e-09	0.759965	1.73514	2.23715		ANK1
chr10	81142081	81205383	ZCCHC24	-2.38798	1.65432e-128	-1.49528	2.12471e-56	2.60537	1.51119	7.66948		APOBEC3B
chr17	30178883	30186356	COPRS	0.500764	2.00639e-07	-1.496	6.39652e-32	7.04941	30.3368	20.8017		ARHGAP26
chr7	156803499	156809120	MNX1-AS1	-0.477164	0.034156	-1.49656	1.48068e-08	1.58407	3.46138	4.66556		ARHGAP5
chr2	75879126	75938115	GCFC2	-0.0988228	0.235888	-1.50355	3.12437e-57	2.05539	5.86552	6.08911		ARHGEF10
chr11	15987995	16761138	SOX6	-1.10969	0.00951697	-1.50664	0.00154454	0.0255854	0.0363763	0.0761976		ARHGEF10L
chr1	211499957	211548288	TRAF5	0.341073	0.000353829	-1.51882	1.69947e-31	0.681341	2.66455	2.03879		ARHGEF12
chr5	110998318	111333161	NREP	-0.50402	1.84217e-08	-1.52247	7.38439e-41	0.926678	2.02405	2.78343		ARNT
chr19	54368017	54369394	AC008440.10	1.08518	0.0157882	-1.52963	0.0332778	0.426097	2.81187	1.29182		ATIC
chr2	130939310	130948302	MZT2B	0.0745009	0.754997	-1.53487	1.78909e-09	0.941325	3.09335	2.85209		ATP1A1
chr19	51020149	51071302	LRRC4B	1.98166	3.19913e-07	-1.5371	0.0448239	0.0671326	0.827783	0.202576		ATP2B3
chr1	566454	567996	hsa-mir-6723	-1.79141	4.88898e-82	-1.54095	1.9268e-228	46.071	41.7344	140.078		BAX
chr2	75059782	75061114	RP11-259N19.1	-1.30672	2.88659e-08	-1.54458	6.49308e-09	1.20679	1.53131	3.67491		BAZ1A
chr12	105380088	105443515	C12orf45	0.0490145	0.754338	-1.54936	1.00805e-17	2.39123	7.79496	7.30688		BCL11A
chr5	5420777	5490347	KIAA0947	-0.757457	1.82676e-86	-1.55304	6.27194e-269	6.83633	12.7877	20.9592		BCL11B
chr3	40351175	40353915	EIF1B	-1.19397	8.38574e-78	-1.55833	3.00863e-106	10.5706	14.6624	32.525		BCL2L12
chr1	231359509	231376933	C1orf131	-1.74023	2.10837e-86	-1.5591	1.13535e-67	2.36212	2.24606	7.27524		BCL3
chr21	33784314	33887707	EVA1C	-2.91665	1.61517e-93	-1.56058	1.08987e-34	2.03383	0.85683	6.2758		BCL7A
chr7	24612887	24733812	MPP6	0.228384	0.00214156	-1.56697	9.05179e-60	1.17299	4.38934	3.63243		BCL9
chr12	132379196	132407712	ULK1	-0.764578	1.97809e-112	-1.57168	0	8.78983	16.5755	27.3038		BCL9L
chr10	81806616	81838668	TMEM254-AS1	-0.571092	0.202422	-1.57789	0.00225921	0.133222	0.287277	0.414469		BCORL1
chr4	73921797	73935472	COX18	-1.54024	4.10983e-86	-1.57968	5.99165e-80	4.80657	5.32206	15.0073		BCR
chr12	4430371	4462338	C12orf5	-0.726673	5.62338e-17	-1.58087	6.69977e-54	6.22671	12.1299	19.467		BIRC6
chr1	36185819	36235568	CLSPN	0.548239	5.74988e-18	-1.58239	2.68676e-65	2.13393	10.0695	6.67604		BMP5
chr16	71671738	71758604	PHLPP2	-0.508046	2.39582e-07	-1.58337	2.60838e-40	0.610949	1.3884	1.9139		BRD3
chr22	44395091	44568829	PARVB	-0.971155	4.43467e-49	-1.58975	5.0681e-95	2.58422	4.27732	8.13354		BTG1
chr17	33895139	33901811	RP11-1094M14.11	-0.35257	0.0708465	-1.62007	2.02913e-16	1.96711	5.09599	6.31925		C15orf65
chr16	19421818	19510435	TMC5	-2.01426	2.97786e-35	-1.63366	1.80114e-25	0.663615	0.549393	2.1535		CACNA1D
chr2	133402426	133429152	LYPD1	-5.25373	0.000214593	-1.63926	0.0401084	0.0737073	0.00606995	0.240636		CANT1
chr14	60610838	60636574	DHRS7	-0.823639	8.69984e-53	-1.64765	2.36266e-155	7.97383	15.215	26.1067		CARS
chr2	131594489	131804836	ARHGEF4	-5.62348	4.63871e-288	-1.65219	7.65776e-132	2.18414	0.149991	7.17291		CASP3
chr13	98605912	98676551	IPO5	-0.315276	2.37559e-25	-1.65476	0	8.19559	22.3486	26.9636		CASP9
chr12	125478246	125515777	BRI3BP	-1.01929	2.387e-149	-1.66152	0	9.34863	15.7207	30.902		CBFA2T3
chr12	25348150	25362579	LYRM5	-1.09824	1.47556e-29	-1.66876	1.72975e-46	3.31411	5.30216	11.001		CBLB
chr6	41462591	41516359	RP11-328M4.2	-1.44729	0.0138556	-1.67035	0.00817676	0.28538	0.359934	0.950639		CBLC
chr11	3875757	4114439	STIM1	0.270735	1.04503e-10	-1.67711	4.78923e-170	4.67462	19.4308	15.6125		CCNB1IP1
chr17	72206119	72209481	CTD-2514K5.2	0.399028	0.469809	-1.67931	0.0211974	0.0826742	0.374995	0.276525		CCNC
chr12	113623331	113630173	RITA1	-0.97385	9.9765e-47	-1.67933	3.41358e-104	7.72097	13.5695	25.8371		CCR4
chr17	72838162	72857627	GRIN2C	-2.32602	8.12133e-12	-1.67979	3.69457e-07	0.111286	0.0763872	0.37168		CCR7
chr1	38147242	38157914	C1orf109	-0.785941	1.03348e-35	-1.68479	2.43675e-108	3.81644	7.66916	12.8247		CD209
chr20	42740335	42816218	JPH2	-2.86337	2.58865e-100	-1.69104	1.11818e-46	1.25162	0.598557	4.22318		CD28
chr12	2985424	2998626	RHNO1	-1.19268	5.90456e-126	-1.69181	2.13818e-187	11.7995	17.9639	39.8131		CDH10
chr13	51936795	51937579	RP11-24B19.3	-1.42137	5.52145e-08	-1.69384	3.14353e-09	1.51018	1.96649	5.107		CDH17
chr1	38272651	38275126	C1orf122	-0.0809153	0.374606	-1.69882	1.01475e-15	5.45319	18.0338	18.4958		CDX2
chr22	35515817	35627049	CTA-714B7.5	-2.94071	0.000441001	-1.70174	0.0222302	0.345708	0.15722	1.16829		CEP89
chr11	7686331	7698453	CYB5R2	2.8832	0	-1.71153	2.14401e-23	0.369764	9.62721	1.26447		CHCHD7
chr19	54466294	54493469	CACNG8	4.12958	0	-1.71269	5.09833e-10	0.154602	9.56137	0.528761		CHD2
chr5	34915481	34926101	BRIX1	-2.28926	0	-1.71537	6.17255e-244	7.88132	5.70541	27.0438		CHIC2
chr15	89878284	89879392	RP11-217B1.2	-1.73438	0.00216619	-1.73327	0.00356457	0.268944	0.288735	0.931967		CHST11
chr3	86987119	87040269	VGLL3	-3.69364	6.59204e-154	-1.73903	8.28182e-67	0.792557	0.220205	2.76457		CIITA
chr2	134877554	135212192	MGAT5	-1.56777	1.5387e-231	-1.76479	4.12334e-255	4.3814	5.41277	15.5538		CLP1
chr1	230972865	231005335	C1orf198	-0.714337	6.11566e-33	-1.77281	2.36865e-130	4.1511	9.31835	14.8165		CNBP
chr12	2966847	2986206	FOXM1	-1.78342	0	-1.77908	0	19.7908	21.2548	70.9561		CNOT3
chr14	89883698	89886137	FOXN3-AS1	-1.75914	4.19041e-07	-1.79607	1.05089e-06	0.660355	0.730342	2.39802		CNTNAP2
chr1	165600098	165631033	MGST3	-0.983416	3.58204e-76	-1.80107	8.20372e-171	3.26339	6.19426	11.878		CNTRL
chr17	8150936	8173809	PFAS	-0.626686	9.185e-48	-1.80704	3.63279e-249	5.72295	13.9748	20.9184		COL1A1
chr13	98794816	99102027	FARP1	1.48878	1.09179e-131	-1.81418	5.03384e-59	0.273763	2.9117	1.00605		COL2A1
chr6	18155560	18224084	KDM1B	0.289562	4.34362e-07	-1.82344	8.20362e-104	2.94034	13.7133	10.8792		COL3A1
chr20	59827482	60515673	CDH4	-0.293046	0.480814	-1.82835	0.000261732	0.0598143	0.186622	0.221528		COX6C
chr2	29072687	29093167	TRMT61B	-1.47082	4.95877e-65	-1.83543	1.31783e-83	5.12265	7.1096	19.0999		CPEB3
chr17	72983727	73001895	CDR2L	-1.22629	1.11955e-141	-1.8473	1.18865e-223	8.5697	14.207	32.2365		CRNKL1
chr5	37288239	37371283	NUP155	-1.727	0	-1.84827	0	8.98027	10.5251	33.7817		CSMD3
chr12	106631655	106698057	CKAP4	-1.40213	0	-1.85753	0	30.7004	45.3576	116.238		CTNNA2
chr16	19566562	19718115	C16orf62	-0.00681634	0.906339	-1.87088	7.96024e-176	2.36263	9.27145	9.03033		CTNND2
chr10	50942689	50970425	OGDHL	1.0487	1.09295e-06	-1.87198	3.9574e-07	0.116828	0.95231	0.446569		CYP2C8
chr6	18128542	18155305	TPMT	-1.14992	4.34481e-84	-1.87611	2.28789e-155	6.07542	10.8298	23.2959		CYSLTR2
chr1	231499497	231560790	EGLN1	-1.63182	0	-1.88502	0	6.84089	8.78723	26.4102		DCAF12L2
chr1	159931008	159948851	LINC01133	-10.6483	1.12018e-18	-1.88807	8.08676e-29	2.5571	0	9.8818		DCC
chr2	68384976	68403370	PNO1	-0.314382	1.51787e-06	-1.88924	7.71736e-109	4.53467	14.5581	17.548		DCTN1
chr17	8191081	8198661	SLC25A35	0.978831	1.06104e-20	-1.89547	2.6758e-25	0.762162	6.02186	2.96082		DDB2
chr13	21302870	21348097	N6AMT2	-1.87454	8.00206e-27	-1.89667	7.50874e-27	2.12888	2.32768	8.28142		DDIT3
chr3	138327448	138352218	FAIM	-0.588471	5.01182e-09	-1.90024	2.1728e-52	1.46262	3.91129	5.70194		DDX10
chr3	40355293	40494820	ENTPD3-AS1	-1.02871	0.0010926	-1.90847	2.24731e-07	0.225948	0.44728	0.884748		DDX6
chr6	86096937	86099904	RP11-30P6.6	-2.29043	1.89283e-07	-1.91404	7.38253e-05	0.1962	0.162216	0.77019		DEK
chr1	231664399	231702270	TSNAX	-1.24869	8.05231e-77	-1.93353	1.63846e-153	2.64681	4.58521	10.5634		DGCR8
chr13	50601269	50699856	DLEU2	-1.42926	3.54745e-18	-1.95518	7.98309e-26	0.919388	1.4267	3.7254		DNM2
chr5	37286551	37287079	CTD-2124B8.2	-3.15563	1.11571e-07	-1.96149	0.000196762	0.702096	0.330586	2.8514		DROSHA
chr13	100151981	100153306	LINC00449	-0.0994005	0.877038	-1.96453	0.0175887	0.187604	0.735946	0.76526		DUX4L1
chr7	155755326	155759037	AC021218.2	-0.473678	0.505367	-1.97255	0.0237448	0.053093	0.16086	0.217214		EBF1
chr1	2497849	2501327	RP3-395M20.7	-7.61754	9.61341e-10	-1.97333	1.12185e-08	0.560306	0.0113579	2.3		ECT2L
chr12	106409675	106410784	ST13P3	0.0188946	0.979348	-1.98012	0.031329	0.106364	0.459114	0.440285		EIF3E
chr1	36856839	36863493	LSM10	-0.492164	3.47248e-13	-1.98524	1.27782e-107	7.32707	22.2279	30.3206		ELF4
chr11	92877341	92931130	SLC36A4	0.871252	7.99008e-48	-1.98547	3.95236e-90	0.954333	7.44782	3.94552		ELK4
chr11	6469843	6495689	TRIM3	1.18121	9.0717e-65	-1.99426	1.28229e-55	0.832221	8.11011	3.46738		ELL
chr5	65018023	65167553	NLN	-0.896527	1.81434e-61	-2.01974	2.42088e-205	1.90712	4.47907	8.08434		ELN
chr12	107347807	107349275	RP11-412D9.4	0.0391214	0.942631	-2.02694	0.000969287	0.170852	0.773057	0.728416		EPAS1
chr13	114747194	114898086	RASA3	0.183386	0.000282331	-2.02837	1.85586e-177	3.7615	18.7766	16.0322		EPS15
chr20	37230577	37279678	ARHGAP40	-4.17964	8.9594e-09	-2.04099	6.73776e-05	0.112369	0.0274877	0.481301		ETNK1
chr13	51568647	51654998	GUCY1B2	0.762528	0.104397	-2.05	0.00710184	0.0403114	0.30458	0.174009		EXT1
chr11	93754527	93846917	HEPHL1	-10.4969	3.65979e-18	-2.05333	1.24851e-28	0.486379	0	2.10735		EXT2
chr2	264140	278283	ACP1	-0.370102	3.39429e-21	-2.06047	0	8.42581	29.3109	36.7334		FAM131B
chr20	60928051	60931536	RP11-157P1.5	-2.98204	0.000293734	-2.07515	0.00473523	0.209265	0.120878	0.9255		FAM135B
chr13	50656307	51297372	DLEU1	-1.20495	1.1531e-27	-2.09204	8.53551e-56	0.45879	0.914369	2.04412		FAM47C
chr5	111478138	111755013	EPB41L4A	-7.83897	4.22819e-32	-2.10271	1.2261e-44	0.419924	0.00851987	1.88548		FANCD2
chr5	111755280	111756310	EPB41L4A-AS2	-7.59338	1.13436e-09	-2.10546	3.20466e-08	0.631776	0.0139167	2.84402		FANCE
chr17	16245848	16256970	CENPV	-0.127961	0.204663	-2.11004	8.88151e-68	2.84697	12.1231	12.8523		FANCF
chr16	56691606	56694610	MT1F	-0.0811847	0.757155	-2.13684	2.23874e-12	0.478811	2.14635	2.20332		FANCG
chr1	231041989	231114621	TTC13	-1.2565	3.53013e-61	-2.15284	2.72482e-118	2.40042	4.81353	11.153		FAS
chr7	50934444	51090687	RP4-724E13.2	-6.60368	1.91888e-06	-2.15582	0.00571837	0.178484	0	0.83023		FAT4
chr11	4115937	4160106	RRM1	-0.897261	2.50811e-285	-2.18968	0	22.5308	59.4707	107.398		FBLN2
chr20	57034157	57090187	APCDD1L	-6.99506	1.0045e-10	-2.1908	8.68334e-11	0.191263	0.00735385	0.913482		FCGR2B
chr11	6702013	6704632	MRPL17	-0.444052	8.45402e-26	-2.199	0	12.099	44.0083	58.0584		FCRL4
chr13	30776767	30881621	KATNAL1	0.826181	7.59564e-31	-2.20536	1.06743e-66	0.632877	5.57095	3.04626		FEN1
chr7	149461271	149470568	ZNF467	0.890333	9.81501e-10	-2.21695	3.13845e-18	0.451163	4.18448	2.19076		FEV
chr12	108908962	108919614	FICD	-0.221701	0.218789	-2.25192	1.96849e-24	0.392574	1.72956	1.95592		FGFR1OP
chr6	4994966	5004297	RPP40	-0.820315	4.20789e-17	-2.27629	2.98006e-80	2.7816	8.2299	14.0865		FKBP9
chr19	35934809	35942669	FFAR2	-6.44944	2.93733e-06	-2.28641	0.00551472	0.0623466	0	0.317473		FLNA
chr21	40777770	40817731	LCA5L	-0.8765	0.00507623	-2.30912	1.07482e-08	0.0870889	0.252547	0.449193		FNBP1
chr1	159994743	159996584	RP11-226L15.5	-1.75868	9.93732e-13	-2.31357	4.65857e-18	0.594118	0.944231	3.09207		FOXO3
chr22	44888452	44894178	LDOC1L	-1.26176	2.35305e-146	-2.31741	0	3.86193	8.64618	20.1037		FOXR1
chr11	6411655	6416228	SMPD1	-0.568247	6.06741e-15	-2.34818	3.80992e-129	2.91439	10.7837	15.5009		FSTL3
chr18	74207477	74210045	RP11-17M16.1	-0.91628	0.00999839	-2.34893	1.58998e-07	0.185334	0.539222	0.988017		FUS
chr12	132409281	132413896	RP11-417L19.4	0.767155	0.022103	-2.35829	4.24339e-05	0.555902	5.2352	2.98451		GAS7
chr16	30996519	31000473	HSD3B7	-2.65022	2.38288e-102	-2.35923	4.24174e-86	2.07646	1.82899	11.1238		GPC3
chr1	165796768	165880855	UCK2	-1.39497	0	-2.36841	0	6.33454	13.4038	34.1822		GPC5
chr22	44208336	44213274	RP3-388M5.9	-0.676761	0.267227	-2.36993	0.00239266	0.0677884	0.23558	0.364891		GRM3
chr19	54597933	54606000	OSCAR	4.68747	4.67226e-73	-2.39129	0.00447187	0.0572232	8.34352	0.314432		HERPUD1
chrX	7137497	7272851	STS	-5.18084	0	-2.39635	2.80362e-208	2.25594	0.35354	12.4185		HEY1
chr1	36179476	36185073	C1orf216	1.16471	7.72001e-49	-2.40972	1.67389e-57	0.947144	12.1635	5.26577		HIF1A
chr11	6518490	6614988	DNHD1	-1.34108	1.09707e-46	-2.41574	1.40704e-88	0.305217	0.69218	1.70074		HIP1
chr12	132851977	132854915	RP13-895J2.2	-3.97801	0.000265174	-2.43238	0.00470278	0.0647108	0.0238744	0.367247		HIST1H4I
chr14	96858448	96955764	AK7	-1.96603	1.81106e-19	-2.439	2.29126e-22	0.243662	0.363878	1.37998		HLF
chr9	79186731	79186787	AL161626.1	-0.783584	0.420425	-2.46075	0.0385855	1.04188	3.60035	6.00035		HMGA1
chr19	35485688	35517375	GRAMD1A	-0.263822	1.1022e-06	-2.47308	4.40913e-241	2.24792	11.1997	13.04		HMGA2
chr19	35505865	35516239	CTD-2527I21.14	-0.400826	0.507617	-2.48949	0.00112353	0.255302	1.16764	1.49474		HMGN2P46
chr21	27750871	27844017	AP001596.6	-4.54646	0.00294717	-2.51309	0.0309953	0.0265767	0.00651567	0.157997		HNRNPA2B1
chr3	40507957	40510078	RP11-391M1.4	-2.74852	2.63785e-17	-2.5194	1.78635e-14	0.32069	0.295758	1.92399		HOOK3
chr12	113633246	113658899	IQCD	1.0675	3.85541e-06	-2.53503	4.84197e-09	0.168814	2.20908	1.02332		HOXA11
chr1	846815	850328	RP11-54O7.1	-0.143716	0.677852	-2.54104	3.71247e-09	0.136363	0.77482	0.828677		HOXA13
chr7	149570057	149577784	ATP6V0E2	0.712195	1.01116e-20	-2.54462	5.81037e-85	1.26984	13.0702	7.74191		HOXA9
chr2	130970443	130971063	RHOQP3	-1.2418	0.0677189	-2.54704	0.0030062	0.167878	0.446138	1.02323		HOXC11
chr12	113830250	113864106	SDS	-2.10507	0.0549988	-2.5519	0.0345348	0.0199844	0.0292832	0.121243		HOXC13
chr13	101183810	101241782	GGACT	-0.94101	0.000819556	-2.58513	4.76322e-12	0.252248	0.849897	1.58361		HOXD11
chr19	54382444	54410906	PRKCG	3.5622	5.03937e-32	-2.59459	0.00806088	0.025901	1.99333	0.163702		HOXD13
chr5	64961755	65018862	SGTB	-0.467357	1.30131e-06	-2.59591	9.03953e-75	0.660114	3.1061	4.16236		HSP90AA1
chr17	7999218	8022365	ALOXE3	1.41297	9.78167e-05	-2.59853	0.000539274	0.0354382	0.615746	0.224873		IGF2BP2
chr1	2460184	2461684	HES5	-1.62616	0.0403568	-2.6082	0.00610849	0.0681996	0.144961	0.435827		IGH
chr18	77794346	77854968	RP11-795F19.5	-0.302544	0.726409	-2.63311	0.0244111	0.015135	0.0824319	0.098376		IGK
chrX	21958691	22025798	SMS	-0.867711	7.38136e-283	-2.67085	0	27.8535	104.739	185.319		IGL
chr17	56634039	56769416	TEX14	-2.16129	0.00386169	-2.6825	0.00177091	0.0193203	0.030003	0.1304		IKBKB
chr12	132853935	132855447	RP13-895J2.3	-6.50232	2.14178e-06	-2.70318	0.00117997	0.103922	0	0.706304		IL2
chr17	8261731	8263538	AC135178.1	-0.419266	0.357396	-2.70462	4.10156e-06	0.114747	0.602418	0.782084		IL21R
chr5	10352813	10353713	CTD-2256P15.2	-1.7884	4.7268e-18	-2.72583	7.34454e-26	1.1644	2.40892	8.07318		IL6ST
chr20	57438583	57463864	RP1-309F20.3	-6.23084	2.20975e-06	-2.74318	3.03804e-05	0.106902	0.00962572	0.750565		IRS4
chr11	6340176	6341877	PRKCDBP	-1.88041	8.2496e-180	-2.75408	2.97528e-284	7.08296	13.9807	49.924		ISX
chr10	49217898	49239729	CTGLF12P	0.39241	0.170753	-2.76749	3.57017e-10	0.155649	1.50407	1.10755		ITGAV
chr13	23270162	23270713	FTH1P7	-3.98797	8.5237e-75	-2.77025	1.14835e-54	3.81856	1.77034	27.2145		ITK
chr12	132671287	132674240	RP13-977J11.2	-0.250743	0.471398	-2.78221	5.75787e-09	0.201471	1.25396	1.44449		JAZF1
chr19	36393382	36395279	HCST	0.82379	0.10296	-2.78532	0.00246979	0.144181	1.90022	1.0456		KAT6A
chr1	231010592	231014761	RP5-858B6.3	-1.01168	0.228667	-2.78875	0.0138053	0.0739314	0.275087	0.537056		KAT6B
chr7	140218220	140373793	DENND2A	5.13395	5.26867e-49	-2.79053	0.0414598	0.00851759	2.28006	0.0619421		KAT7
chr5	5140443	5320417	ADAMTS16	-2.21991	4.50672e-17	-2.81368	1.14532e-18	0.115713	0.188936	0.853376		KCNJ5
chr6	24667263	24705293	ACOT13	-1.43441	6.86038e-128	-2.82567	2.09889e-278	2.36491	6.68338	17.5147		KDSR
chrX	21857754	21903542	MBTPS2	-1.97756	0	-2.83455	0	2.28267	4.45537	17.0104		KLF6
chr14	95883831	95942173	SYNE3	2.25261	9.40771e-74	-2.83729	6.16763e-21	0.0878289	3.22668	0.656018		KLK2
chr12	3186521	3395730	TSPAN9	-2.97745	0	-2.84444	0	3.73109	3.66721	27.9934		KNL1
chr12	106457118	106533811	NUAK1	-0.0562604	0.235119	-2.85128	0	2.26802	16.9597	17.0987		KNSTRN
chr5	10203712	10204152	CTD-2199O4.6	-3.57275	0.0132991	-2.85423	0.0348464	0.101041	0.0663978	0.760633		KTN1
chr16	14396145	14420210	RP11-65J21.3	-4.75929	2.67128e-24	-2.86609	1.96853e-19	0.881047	0.25552	6.71731		LARP4B
chr17	8181081	8181754	RP11-849F2.9	-0.68904	0.384141	-2.87179	0.00923227	0.0886022	0.431775	0.673624		LASP1
chr22	43924624	44208217	EFCAB6	-2.86762	7.83779e-05	-2.87976	7.25829e-05	0.0156871	0.0168474	0.120047		LCK
chr21	47706251	47717665	YBEY	-0.902251	5.81346e-08	-2.88314	1.2385e-39	0.788892	3.35566	6.074		LEF1
chr13	51796503	51858377	FAM124A	-0.193711	0.687209	-2.91232	2.76584e-05	0.0277429	0.198354	0.219759		LEPROTL1
chr11	123986069	124018428	VWA5A	-1.4683	5.21778e-67	-2.91467	5.82483e-140	0.774583	2.27758	6.11226		LHFPL6
chr1	840214	851356	RP11-54O7.16	-0.276394	0.645278	-2.91739	0.000410468	0.297015	1.99345	2.33535		LMO2
chr18	45553044	45937123	ZBTB7C	-10.918	1.24644e-19	-2.92606	1.05601e-56	0.24851	0	1.97254		LRIG3
chr1	37920480	37940012	LINC01137	-3.85665	7.85481e-137	-2.92617	1.47005e-106	2.67621	1.5148	21.2813		LRP1B
chr12	125261402	125367214	SCARB1	-2.35707	0	-2.93429	0	6.85682	11.0232	54.7495		LSM14A
chr13	114076260	114107839	ADPRHL1	-0.617455	0.00323328	-2.9656	1.46023e-21	0.295451	1.62138	2.41308		LYL1
chr1	211608414	211608675	RP11-318L16.6	-2.83617	0.0017038	-2.96715	0.00194347	0.282004	0.334512	2.31052		MACC1
chr17	8023908	8027410	HES7	1.18859	3.3631e-21	-2.96943	1.72395e-37	0.67425	12.9747	5.52598		MAF
chr11	122943035	123065989	CLMP	-5.25424	9.67932e-291	-2.99924	1.63211e-244	3.04042	0.684667	25.3756		MAML2
chr12	105629068	105789875	C12orf75	0.594654	3.76425e-23	-3.02991	8.99084e-187	2.44639	32.5603	20.9113		MB21D2
chr12	5541278	5630702	NTF3	-6.40237	4.24867e-06	-3.0886	0.00106053	0.025425	0	0.225501		MDS2
chr21	40685887	40686886	BRWD1-IT2	-0.854114	0.219388	-3.09817	0.00146773	0.0742157	0.378659	0.664258		MGMT
chr13	100258919	100549387	CLYBL	-2.25306	1.27112e-23	-3.13137	2.69605e-30	0.102608	0.203002	0.937784		MLF1
chr7	149473131	149531068	SSPO	0.825212	0.00339688	-3.15945	5.67601e-09	0.00989687	0.167994	0.091882		MLLT1
chr13	101256181	101327347	TMTC4	-0.184545	0.0944908	-3.16906	3.15099e-74	0.319673	2.72561	3.00194		MLLT11
chr12	105196331	105352522	SLC41A2	-1.31286	2.82475e-19	-3.17775	1.4298e-51	0.26273	1.02962	2.4792		MLLT6
chr11	111797868	111893308	DIXDC1	0.368998	1.99288e-06	-3.19601	1.01428e-118	0.392746	5.00699	3.75678		MNX1
chr1	3652548	3663900	TP73-AS1	1.07005	7.51852e-56	-3.22108	1.15635e-109	0.411681	8.68266	4.01127		MRTFA
chr18	77623668	77660184	KCNG2	-1.46059	0.00475618	-3.23917	1.20472e-05	0.0541273	0.201992	0.539325		MSI2
chr16	14914649	14918563	ABCC6P2	-0.610572	0.0797373	-3.24076	2.12033e-09	0.190098	1.27199	1.88286		MTCP1
chr1	231658134	231664302	RP11-295G20.2	-2.49905	3.4658e-63	-3.2517	6.53056e-73	1.72914	3.14149	17.2062		MUC16
chrX	64136250	64254593	ZC4H2	-0.608784	1.11376e-06	-3.25759	4.13423e-56	0.278718	1.87656	2.77573		MUC4
chr1	232533711	232697304	SIPA1L2	-3.83605	0	-3.25877	1.23551e-295	0.948335	0.684701	9.48059		MYH11
chr16	31000577	31021949	STX1B	-0.285628	0.151521	-3.27379	5.14325e-31	0.1322	1.12844	1.33262		MYO5A
chr16	31102163	31107301	VKORC1	-0.633275	0.0638024	-3.28929	5.95428e-10	0.0953262	0.644822	0.96986		N4BP2
chr17	8271955	8280029	KRBA2	1.453	0.0164637	-3.30779	0.0274338	0.0108687	0.312787	0.110563		NACA
chr17	33677324	33700720	SLFN11	-2.089	3.72017e-84	-3.32753	2.62718e-119	0.458844	1.16672	4.81447		NBEA
chr17	34058668	34070540	RASL10B	0.378837	0.0219104	-3.37121	6.63289e-27	0.170829	2.4639	1.83666		NCKIPSD
chr4	778745	819986	CPLX1	0.280737	0.132998	-3.43949	6.85713e-25	0.222412	3.14587	2.50879		NCOA1
chr3	190984957	191048325	UTS2B	-2.04591	0.0708881	-3.50405	0.0198899	0.00762357	0.0228112	0.0909156		NCOA2
chr1	211556145	211605878	LINC00467	-2.43517	1.79778e-72	-3.50667	8.86432e-91	2.10813	4.78785	25.0901		NDRG1
chr5	169291268	169407744	FAM196B	-7.12989	1.64711e-08	-3.51841	4.94789e-10	0.0588149	0.00478431	0.709382		NFATC2
chr11	110962656	110968081	RP11-89C3.4	-6.51302	2.27077e-06	-3.5188	0.000367046	0.117555	0	1.40331		NFIB
chr2	88469835	88486146	THNSL2	1.36861	1.45371e-43	-3.52681	1.44433e-48	0.148751	4.76555	1.78698		NFKB2
chr1	147228332	147245484	GJA5	-7.84506	8.3545e-10	-3.53339	1.51895e-08	0.045384	0	0.551395		NFKBIE
chr20	57209828	57210772	MGC4294	-1.45763	0.0675813	-3.53946	0.00224702	0.0475021	0.21471	0.572199		NSD2
chr7	155592680	155604967	SHH	4.41858	3.01366e-111	-3.54556	1.00049e-05	0.0178204	4.7791	0.215824		NSD3
chr17	16915228	16918304	RP11-416I2.1	-10.6536	1.05738e-18	-3.57409	2.83673e-55	0.328274	0	4.08087		NT5C2
chr6	5030206	5043683	RP11-428J1.5	-2.71211	1.20645e-17	-3.57674	6.78725e-19	0.230267	0.450309	2.85969		NTHL1
chr16	31404633	31437826	ITGAD	-2.71866	0.0184516	-3.57775	0.0140455	0.00688441	0.0132512	0.084719		NUTM1
chr18	73968846	73970292	RP11-94B19.3	-4.72322	0.00679028	-3.62732	0.04081	0.0157243	0	0.223229		NUTM2B
chr19	51874860	51875969	NKG7	-1.28505	0.31432	-3.62732	0.0407426	0.0158855	0.0927963	0.220125		NUTM2D
chr6	41176292	41190382	TREML3P	-4.72322	0.00679028	-3.62732	0.0406711	0.0123444	0	0.167331		OLIG2
chrX	21874105	21876845	YY2	-2.3413	1.09246e-29	-3.63548	7.73848e-38	0.242935	0.643949	3.16023		OMD
chr13	43787654	44361044	ENOX1	-1.34488	6.47972e-06	-3.64082	2.13962e-16	0.0763368	0.403072	0.991079		PAFAH1B2
chr4	189012427	189030757	TRIML2	-5.11044	1.71785e-05	-3.66135	2.91175e-05	0.0238833	0.00960047	0.320414		PATZ1
chr16	12756919	12897874	CPPED1	-1.38606	5.79163e-22	-3.67672	1.12226e-63	0.349849	1.8448	4.67887		PAX3
chr21	38979678	39288749	KCNJ6	-1.85386	0.00032706	-3.72482	1.76918e-06	0.00445819	0.0177759	0.062325		PAX7
chr11	4158346	4159487	RRM1-AS1	-2.96276	0.0609046	-3.72602	0.0343042	0.0419011	0.0848899	0.636553		PBX1
chr20	57090435	57194944	APCDD1L-AS1	-8.57102	2.48268e-12	-3.73362	9.65888e-27	0.0841371	0.00290449	1.1686		PDGFB
chr11	93211638	93276674	SMCO4	-0.414711	0.0106949	-3.73475	5.85436e-39	0.49682	5.3546	6.91863		PER1
chr16	31445569	31454346	ZNF843	-2.61952	1.73507e-09	-3.78381	1.25379e-11	0.056243	0.136597	0.811883		PICALM
chr12	105413568	105478355	ALDH1L2	1.2611	3.6797e-07	-3.88478	4.08237e-10	0.0157161	0.600101	0.242303		PLAG1
chr12	117176096	117291436	RNFT2	-0.946046	1.33308e-07	-3.8876	5.21017e-35	0.079406	0.658718	1.23032		PML
chrX	101033942	101035511	RP1-232L22__B.1	-3.61645	0.000218473	-3.89653	0.00030929	0.0283658	0.0371148	0.441031		POLG
chr2	176986339	177001826	HOXD-AS2	0.0328514	0.976151	-3.89906	0.0234911	0.0101454	0.184247	0.173681		POT1
chr14	62023031	62037371	RP11-47I22.2	-7.16302	2.47712e-16	-3.91375	3.21557e-28	0.0749078	0.00849263	1.17986		POU5F1
chr14	71759442	71788531	RP1-261D10.2	-2.76767	1.61011e-15	-3.92081	5.95258e-18	0.242389	0.583195	3.84152		PPARG
chr7	149564786	149577699	ATP6V0E2-AS1	0.870657	0.000879991	-3.92092	1.80882e-10	0.0410132	1.21179	0.644325		PPFIBP1
chr13	31309645	31338556	ALOX5AP	0.624169	0.453927	-3.99783	0.0164788	0.0110513	0.315058	0.198307		PRDM16
chr22	35776354	35790207	HMOX1	0.160574	0.0233315	-4.01023	8.59164e-172	0.962217	18.6826	16.2034		PRDM2
chrX	70364681	70391051	NLGN3	-2.98781	5.00017e-13	-4.02397	3.40398e-14	0.0442964	0.0979864	0.755095		PREX2
chr22	44319619	44360368	PNPLA3	-1.83869	5.72637e-43	-4.04692	1.44809e-80	0.321202	1.59928	5.55134		PRF1
chr14	95873606	95876427	LINC00341	4.23894	1.53282e-140	-4.06898	3.95425e-08	0.0319311	10.7953	0.55451		PRKCB
chr11	123468654	123470160	SF3A3P2	-1.78084	0.298031	-4.0955	0.0425465	0	0.0293255	0.096879		PRPF40B
chr5	146770374	146889619	DPYSL3	-4.35253	3.50915e-81	-4.09585	1.0369e-72	0.12894	0.115855	2.2962		PRRX1
chr6	131949582	132068553	ENPP3	1.48007	0.0985036	-4.09862	0.0416213	0	0.101614	0.0351307		PSIP1
chr18	48086448	48258194	MAPK4	-3.27494	0.0867476	-4.10169	0.0420058	0	0.00188767	0.0193017		PTK6
chr6	169558187	169563019	RP11-417E7.1	-3.27476	0.0867137	-4.10229	0.0419474	0	0.0138906	0.139358		PTPN13
chr7	149555489	149559581	RP4-751H13.7	-2.39677	0.181138	-4.11897	0.0440286	0	0.00708255	0.0364072		PTPN6
chr3	133646992	133648656	C3orf36	-6.12862	1.65052e-05	-4.13687	0.00170058	0.0178414	0	0.327434		PTPRB
chr16	55762027	55784023	CES1P2	-5.17103	0.000277632	-4.14141	0.00159327	0.0239178	0.0115525	0.440804		PTPRC
chrX	115592849	115594164	CT83	-10.4057	7.63417e-18	-4.16646	7.32789e-48	1.02756	0	19.2908		PTPRK
chr14	96722161	96735304	BDKRB1	-9.70209	1.64244e-15	-4.18654	6.14027e-30	0.124066	0	2.35894		PWWP2A
chr12	25562241	25801513	IFLTD1	-4.32907	0.00784806	-4.19482	0.0118556	0.00492493	0.00465396	0.098695		RABEP1
chr13	52706775	52733996	NEK3	0.102629	0.460756	-4.22098	2.72737e-52	0.141345	3.06885	2.77014		RAD17
chr13	37248049	37271976	SERTM1	-4.36776	0.0208757	-4.23318	0.0303088	0	0	0.0500773		RALGDS
chr12	1639057	1756409	WNT5B	3.74505	3.24639e-75	-4.23503	2.10852e-06	0.013795	3.74704	0.271387		RAP1GDS1
chr4	129489127	129491686	RP11-184M15.1	-4.37075	0.020736	-4.23599	0.0301248	0	0	0.0991717		RBM15
chr16	86255029	86256335	RP11-514D23.3	-4.37075	0.020736	-4.23599	0.0301248	0	0	0.285383		RFWD3
chr21	33944548	33948191	LINC00846	-0.521445	0.71826	-4.24828	0.0279313	0	0.0659767	0.0915237		RGPD3
chr16	56126899	56225006	RP11-461O7.1	-1.95005	0.20719	-4.25998	0.0285803	0	0.0108729	0.0408683		RGS7
chr16	56995762	57017757	CETP	-5.37361	0.000585681	-4.27771	0.00730371	0.00728228	0	0.154901		RHOH
chr16	56385798	56387436	RP11-441F2.5	-3.52124	0.0145237	-4.27909	0.00712339	0.00906222	0.0175084	0.197271		RMI2
chr7	4836686	4923350	RADIL	-1.10196	0.000874881	-4.30747	4.38018e-12	0.0177073	0.175197	0.364872		ROBO2
chr19	35810164	35838258	CD22	-4.03654	9.80528e-06	-4.32304	3.38836e-05	0.00744877	0.00999499	0.158742		RPL10
chr18	77336460	77349010	RP11-567M16.1	-0.66776	0.477031	-4.33443	0.00652073	0.00246566	0.0355314	0.0544721		RPN1
chr14	62037258	62125414	RP11-47I22.3	-11.8844	3.67067e-23	-4.33831	1.26271e-131	0.525345	0	11.1127		RSPO2
chr1	165738166	165744413	RP11-466F5.8	-0.676571	0.491909	-4.34845	0.00568517	0.00706212	0.102021	0.157921		RSPO3
chr4	23756664	23905712	PPARGC1A	-6.48526	3.40338e-29	-4.35088	3.822e-40	0.0395501	0.00964753	0.842519		RUNX1T1
chr4	15964699	16086001	PROM1	-1.04902	0.444073	-4.35354	0.023471	0	0.0116742	0.0233736		S100A7
chr17	72537247	72542282	CD300C	-1.64563	0.26241	-4.36454	0.0206119	0	0.0380855	0.116075		SALL4
chr19	55793440	55823901	BRSK1	1.24395	1.82704e-25	-4.36517	9.08883e-36	0.0960934	5.07969	2.07655		SBDS
chr12	131462107	131463313	RP11-243M5.1	-4.50695	0.0132226	-4.37271	0.0198245	0	0	0.433571		2021-09-05
chr10	81601114	81610632	NUTM2E	-2.65133	0.119562	-4.37526	0.0201217	0	0.0080821	0.0490445		2021-09-06
chr7	131438505	131439011	AC093106.5	-4.52839	0.0143355	-4.39476	0.0214046	0	0	0.356422		2021-09-09
chr11	113845603	113861035	HTR3A	-6.40818	3.59321e-06	-4.41894	0.000461931	0.0105883	0	0.238677		SET
chr4	675618	683230	MFSD7	-4.17372	1.08222e-21	-4.42584	3.36102e-20	0.0729825	0.0931993	1.63967		SETD1B
chr7	36893961	37488852	ELMO1	-9.13554	9.857e-14	-4.44175	1.46782e-20	0.0198973	0	0.449106		SFRP4
chr2	8699963	8723922	AC011747.4	-3.70618	0.00824597	-4.46402	0.00404676	0.00169535	0.00320414	0.0410327		SH3GL1
chr12	116971227	116974323	LINC00173	1.96912	4.59434e-19	-4.46925	8.66302e-09	0.0357797	3.35207	0.831499		SHTN1
chr17	56597611	56618179	2017-09-03	-3.23093	5.32494e-09	-4.47255	8.9043e-09	0.00939299	0.0236911	0.2152		SIRPA
chr19	35527238	35527964	CTD-2527I21.9	-0.948126	0.465654	-4.47677	0.0165119	0	0.251552	0.469526		SIX1
chr16	50679720	50683160	RP11-401P9.4	-3.66227	0.0383003	-4.48961	0.0147909	0	0.00416976	0.0558818		SIX2
chr13	52482354	52484757	CTAGE3P	0.219113	0.849761	-4.50759	0.0153917	0	0.096741	0.0812427		SKI
chr6	24171984	24358280	DCDC2	-2.79235	0.0995347	-4.52095	0.0183553	0	0.00587908	0.0395193		SLC45A3
chr16	14501896	14512729	RP11-65J21.4	-3.17987	0.010602	-4.52176	0.0032335	0.0261786	0.0742146	0.659687		SMARCE1
chr12	131295151	131296983	RP11-989F5.1	0.231716	0.839753	-4.57461	0.0127738	0	0.421597	0.346385		SNX29
chr13	25141011	25171814	RP11-556N21.1	-2.27453	0.113898	-4.5819	0.0113894	0	0.0255673	0.119633		SOX21
chr6	169575401	169582835	RP11-417E7.2	-4.73239	0.00652083	-4.59815	0.0102301	0	0	0.382693		SPECC1
chr13	37423503	37424183	SMAD9-AS1	0.372737	0.716456	-4.60036	0.0105896	0	0.549526	0.412257		SRGAP3
chr10	64133951	64431771	ZNF365	2.03503	6.71297e-171	-4.6348	9.73427e-70	0.0673498	7.3584	1.74202		SRSF3
chr21	17442842	17999716	LINC00478	-3.32796	0.00532928	-4.67514	0.00204126	0.002635	0.00796265	0.077277		SS18
chr21	39695557	39705343	AP001422.3	-4.82465	0.00478199	-4.69016	0.00765439	0	0	0.257015		SS18L1
chr19	35783028	35804707	MAG	-4.83975	0.00529328	-4.70537	0.00847307	0	0	0.075625		SSX1
chr6	166999612	166999965	FAM103A2P	-4.96111	1.47637e-27	-4.7181	7.24709e-26	0.591936	0.533461	16.1527		SSX2
chr11	111779289	111794446	CRYAB	-5.03262	9.66113e-37	-4.73648	7.32426e-34	0.0936198	0.0816645	2.59147		SSX4
chr6	160693649	160697162	RP1-276N6.2	-4.89185	0.00583724	-4.75732	0.00939097	0	0	0.493727		STAG1
chrX	114238538	114254540	IL13RA2	-8.07441	1.55441e-10	-4.76175	4.78645e-10	0.0454549	0	1.29328		STIL
chr1	13801445	13840543	LRRC38	-4.93128	0.00337047	-4.79728	0.00550397	0	0	0.10792		STRN
chr20	57451647	57452036	RP1-309F20.4	-4.93529	0.00348507	-4.80152	0.00568042	0	0	0.613544		TAF15
chr19	35531410	35557475	HPN	-2.50247	0.0923442	-4.81504	0.0081536	0	0.0129617	0.0715806		TAL1
chr2	8818975	8824583	ID2	0.566648	1.58599e-05	-4.82846	5.55703e-39	0.142934	6.41654	4.20428		TAL2
chr1	211305930	211306716	KCNH1-IT1	-4.98047	0.00426428	-4.84584	0.00700582	0	0	0.391648		TCEA1
chr18	73939945	73945342	RP11-94B19.5	-4.9889	0.00324788	-4.85423	0.00536815	0	0	0.415445		TCL1A
chr13	24982295	25171814	TPTE2P6	-2.14519	0.120872	-4.87451	0.00613054	0	0.0323977	0.13833		TEC
chr6	9596343	10211841	OFCC1	-4.04821	0.0138082	-4.87592	0.00401263	0	0.0030799	0.05256		TENT5C
chr6	5045818	5046335	RMRPP2	-2.70265	7.20644e-08	-4.89113	6.05951e-09	0.115333	0.565371	3.55364		TFEB
chr7	37888199	37940003	NME8	-5.99481	3.76167e-05	-4.89862	0.000954804	0.00608978	0	0.203377		TFPT
chr3	133543083	133614680	RAB6B	0.317316	2.42339e-05	-4.91298	1.59762e-133	0.168434	6.79786	5.29241		TFRC
chr22	35936915	35950048	RASD2	-1.408	2.13419e-20	-4.91319	3.51249e-58	0.125462	1.54248	3.96772		THRAP3
chr17	32582304	32584222	CCL2	6.71211	5.44213e-79	-4.94463	0.00349877	0	25.2508	0.231291		TLX1
chr12	132906436	132908161	RP13-895J2.7	-6.05435	2.4019e-05	-4.95815	0.000682627	0.0318982	0	1.08921		TLX3
chrX	77526961	77583048	CYSLTR1	-8.33594	2.62633e-11	-5.01892	1.60879e-11	0.0139177	0	0.463586		TNC
chr5	178954225	178954514	RP11-798K23.5	-5.16766	0.00130187	-5.03343	0.00223846	0	0	0.966341		TNFRSF17
chr22	47741319	47769291	CITF22-49D8.1	-3.31453	0.0239733	-5.04017	0.00223633	0	0.0067305	0.0645833		TRA
chr8	19261672	19615540	CSGALNACT1	-2.00497	5.70988e-149	-5.04836	1.47314e-243	0.264363	2.34375	9.12448		TRB
chr7	37723399	37873390	GPR141	-9.75885	1.04491e-15	-5.06788	7.61643e-29	0.0828907	0	2.92307		TRD
chr18	73966247	73967169	RP11-94B19.7	-5.23632	0.00111318	-5.10228	0.00193838	0	0	0.491249		TRIM24
chr17	15732683	15767467	AC015922.5	-3.3801	0.0228566	-5.10472	0.00219999	0	0.0214707	0.215015		TRIM27
chr13	52506809	52585630	ATP7B	0.445824	7.83067e-06	-5.14158	1.17001e-64	0.0631128	3.26481	2.32249		TRIM33
chr18	73959680	73963343	RP11-94B19.2	-5.30671	0.00076165	-5.1722	0.00134945	0	0	0.788228		TRRAP
chr18	73121431	73139658	SMIM21	-4.34493	0.00598012	-5.17246	0.00141038	0	0.00367453	0.076919		UBR5
chr13	44720606	44732358	SMIM2-IT1	-4.34648	0.0057617	-5.17395	0.0013334	0	0.0306291	0.64587		USP44
chr19	55670307	55688908	CTD-2587H24.5	-0.993617	0.333979	-5.17803	0.00160362	0	0.0978168	0.188453		USP6
chr11	7506619	7532608	OLFML1	-3.45671	0.0157443	-5.18006	0.00126136	0	0.00846314	0.0903167		USP8
chr16	80862632	80926492	RP11-314O13.1	-5.71115	3.09822e-39	-5.18931	6.68207e-40	0.0999703	0.0746733	3.79178		VAV1
chr19	35521588	35531352	SCN1B	-2.44425	3.45092e-41	-5.21741	1.10732e-47	0.0642633	0.473229	2.49472		VTI1A
chr5	37812779	37839788	GDNF	-5.36617	0.000713504	-5.23133	0.00128063	0	0	0.0764767		WAS
chr22	35897908	35899633	RP4-569D19.5	-5.39122	0.000595518	-5.25697	0.0010699	0	0	0.189905		WDCP
chr6	165740776	166400091	PDE10A	-0.342043	0.0194142	-5.28741	4.02618e-44	0.0256004	0.853822	1.04957		WIF1
chr3	55542336	56502391	ERC2	-5.4295	2.97659e-06	-5.29531	6.78231e-06	0.0037446	0.00366562	0.153267		WNK2
chr21	47556176	47575481	FTCD	-0.00186545	0.99785	-5.31025	0.00075023	0	0.105477	0.102392		WWTR1
chr2	131588551	131594567	AC133785.1	-4.12504	1.14916e-12	-5.31486	1.42922e-10	0.0171003	0.0425603	0.721306		XPA
chr3	138153428	138200528	ESYT3	-0.639493	0.00041648	-5.35496	4.98783e-33	0.0198342	0.556994	0.84169		XPC
chr22	35922979	35923462	RP4-569D19.8	-5.49756	0.000345135	-5.36325	0.000630437	0	0	0.726888		YWHAE
chr8	70378859	70573150	SULF1	-9.16748	7.75135e-14	-5.36954	1.28607e-18	0.0109375	0	0.476651		ZBTB16
chr6	168693510	168720434	DACT2	8.32802	4.20634e-170	-5.37526	0.000592205	0	27.8008	0.0841526		ZCCHC8
chr1	38179552	38230805	EPHA10	1.9156	0.000185414	-5.41481	0.000648807	0	0.175125	0.0446709		ZEB1
chr21	39493545	39560110	DSCR8	-5.56551	0.000267169	-5.43089	0.000493899	0	0	0.250741		ZMYM3
chr6	166307330	166309725	SDIM1	-5.59674	0.00045452	-5.46173	0.00085932	0	0	0.156873		ZNF331
chr8	58907068	59116838	FAM110B	-1.17594	0.202804	-5.48748	0.000353447	0	0.0355752	0.0776926		ZNF384
chr13	38136720	38172981	POSTN	-6.6007	1.32833e-06	-5.50467	7.17437e-05	0.00271833	0	0.13868		ZNF429
chr19	36358801	36370693	APLP1	0.779638	3.04445e-50	-5.51378	4.721e-300	0.472995	40.1233	22.6647		ZNF479
chr2	7057523	7208417	RNF144A	2.02266	6.68248e-101	-5.53768	3.3286e-36	0.0297598	6.05968	1.44641		ZNF521
chrX	21724090	21776281	SMPX	-5.67801	0.000147527	-5.54399	0.000277545	0	0	0.384156		ZNRF3
chr6	24544332	24646383	KIAA0319	-0.877658	3.75135e-06	-5.57395	8.22037e-26	0.0189816	0.532234	0.948571		ADGRB1
chr21	15399742	15516789	AP001347.6	-5.71508	0.000141445	-5.58051	0.000268166	0	0	0.230857		ALB
chr17	72556855	72563482	AC079325.6	-5.72788	0.000118404	-5.59337	0.000224536	0	0	0.824482		ATF7IP
chr16	31413886	31416020	RP11-120K18.2	-5.74645	0.000145713	-5.61246	0.000278011	0	0	0.237588		ATG7
chr17	8377523	8534079	MYH10	0.188633	3.35604e-07	-5.62971	0	0.300424	18.2876	15.5563		BMPR2
chr6	160592093	160698670	SLC22A2	-5.7692	0.000103633	-5.6349	0.000197857	0	0	0.0688111		BRD7
chr6	166355759	166355829	AL590482.1	-5.77708	9.23161e-05	-5.64258	0.000176431	0	0	6.01844		CASZ1
chr21	32931558	32932800	AP000251.3	-5.78802	9.42408e-05	-5.65417	0.000180372	0	0	0.525234		CD58
chr13	27746396	27757135	USP12-AS2	-3.93076	0.00347172	-5.65629	0.000179406	0	0.105276	1.55003		CMTR2
chr20	57393974	57425958	GNAS-AS1	-6.75658	5.20893e-07	-5.66043	3.41702e-05	0.00609407	0	0.354516		CNOT9
chr11	124753587	124768396	ROBO4	-3.36858	0.005671	-5.6734	0.000220665	0	0.00616196	0.0619225		CR1
chr6	132129156	132216295	ENPP1	2.40186	1.72992e-127	-5.70285	1.61485e-27	0.0161482	4.77902	0.876329		DAZAP1
chr22	44761431	44762164	RP1-32I10.10	-6.8048	3.75654e-07	-5.70878	2.63893e-05	0.0245099	0	1.43903		DCSTAMP
chr15	88120160	88122917	LINC00052	-5.86864	6.17822e-05	-5.73404	0.000119892	0	0	0.254708		DTX1
chrX	72432135	72434684	NAP1L2	-0.855745	0.00369557	-5.75551	6.26031e-13	0.0235484	0.749378	1.31687		DUSP16
chr19	51152702	51162567	C19orf81	-3.03594	0.00592156	-5.75649	0.000125949	0	0.0649608	0.522288		EFTUD2
chr12	125671382	126146917	TMEM132B	-8.11855	4.62389e-11	-5.7678	4.02439e-16	0.00469817	0.00093515	0.269644		EGR2
chr20	57392187	57392780	MIR296	-5.92931	4.57192e-05	-5.79519	8.95286e-05	0	0	0.801185		EHD2
chr13	45373639	45383766	LINC00330	-5.9556	4.23436e-05	-5.82131	8.32824e-05	0	0	0.237333		ENPEP
chr11	123499895	123525952	SCN3B	-4.63719	1.36537e-09	-5.82579	2.47441e-07	0.00310131	0.00766133	0.185755		ESRRA
chr11	110447766	110583912	ARHGAP20	-7.5476	1.52979e-12	-5.82898	1.18273e-19	0.0124545	0.00410967	0.741636		FAM174B
chr13	114462216	114514926	TMEM255B	1.9005	3.60084e-10	-5.86555	1.34328e-05	0.00677233	1.67066	0.433272		FAM186A
chr11	115039938	115375675	CADM1	-4.65179	4.36043e-113	-5.91813	3.11991e-81	0.0337252	0.0873229	2.12782		FAT2
chr14	60062694	60337684	RTN1	-3.18581	9.67937e-06	-5.94811	8.89193e-06	0.00239217	0.0188279	0.165571		FBLN1
chr3	64501333	64673676	ADAMTS9	-6.1592	1.47963e-05	-6.02466	3.00093e-05	0	0	0.0520168		FGD5
chr11	110225855	110277124	RP11-347E10.1	-3.83769	4.48065e-16	-6.02593	3.25169e-11	0.0570537	0.280014	3.88229		FOXD4L1
chr4	189081219	189082293	RP11-366H4.1	-8.03303	1.93795e-10	-6.04154	6.81195e-08	0.0438788	0	3.01934		GNAI2
chr10	124895478	124897257	HMX3	5.19808	4.12889e-88	-6.04988	3.14615e-05	0	18.126	0.484487		GTF2I
chr19	36346763	36358011	KIRREL2	3.63641	1.41925e-61	-6.05941	6.09818e-06	0.00439177	4.20202	0.328924		HERC2
chr16	80631803	80838226	CDYL2	-8.58602	3.65608e-91	-6.10639	1.54061e-209	0.105545	0.0204949	7.61295		HSPG2
chr21	47401651	47424964	COL6A1	-1.49365	0	-6.11082	0	0.495185	13.083	35.7206		HTRA2
chr4	156775890	156841558	TDO2	-5.3134	0.000155887	-6.14069	1.5113e-05	0	0.00278129	0.114627		IFNAR1
chr13	37418968	37494902	SMAD9	0.197639	0.178787	-6.15753	1.26114e-32	0.0233406	2.05755	1.74184		IKZF3
chr18	48324574	48351772	MRO	-5.34252	0.00015493	-6.17004	1.54331e-05	0	0.00587798	0.252147		INO80
chr3	133651540	133771028	SLCO2A1	-4.62386	1.98807e-169	-6.17652	1.50836e-114	0.0900548	0.284764	6.79464		IRAK1
chr18	77370747	77372303	RP11-567M16.2	-5.39824	0.000143587	-6.22657	1.45997e-05	0	0.0250269	1.09804		KDM3B
chr16	12995477	13334272	SHISA9	-8.80737	9.96811e-13	-6.2318	4.19174e-12	0.00431708	0	0.343799		KIFC1
chr1	852245	856396	RP11-54O7.3	-0.751568	4.69046e-09	-6.27964	4.9027e-42	0.0393267	1.95505	3.19114		KLF5
chr10	50572237	50603497	DRGX	-6.42175	4.49638e-06	-6.28806	9.46213e-06	0	0	0.241337		KLHL36
chr12	2079952	2802108	CACNA1C	-8.47717	1.00589e-11	-6.48683	3.67031e-09	0.00205715	0	0.197168		KLHL6
chr1	211813037	211827923	RP11-354K1.1	-2.11197	0.00280479	-6.53766	1.83568e-06	0	0.158214	0.659834		KMT2B
chr16	31366455	31394318	ITGAX	-4.37495	1.92795e-15	-6.56462	1.97163e-09	0.00449269	0.0224487	0.448965		LDB1
chr2	8806766	8821993	AC011747.7	0.30318	0.577743	-6.63467	1.46679e-06	0	0.524592	0.413726		LOX
chr3	55521727	55522336	WNT5A-AS1	-4.8035	1.80601e-15	-6.67181	1.12155e-09	0.0587015	0.235337	6.32793		LPAR4
chr13	25946209	26599989	ATP8A2	-9.67868	2.34987e-15	-6.68759	4.02101e-18	0.00571463	0	0.619365		LTB
chr2	1792885	2335032	MYT1L	-3.76107	8.85713e-06	-6.80824	3.68836e-07	0	0.00561692	0.073308		LY75-CD302
chr16	50582241	50670647	NKD1	-1.4473	0.0119779	-6.8146	4.49702e-07	0	0.0740484	0.196342		MAP2
chr2	182401403	182545392	CERKL	-2.55887	8.15364e-05	-6.86765	2.81003e-07	0	0.0367814	0.209506		MAP2K7
chr19	54862991	54864894	CTD-2587H19.1	-7.00721	1.27603e-07	-6.87314	2.83066e-07	0	0	0.526922		MARK2
chr5	9546312	9550721	SNHG18	-7.07506	8.28965e-08	-6.94077	1.85285e-07	0	0	0.53924		MCM3AP
chr16	86600857	86602539	FOXC2	1.57953	1.46064e-30	-6.96555	2.41778e-15	0.0270652	10.6478	3.4595		NEFH
chr12	132341965	132348596	RP11-417L19.2	-2.30596	9.76608e-05	-7.11759	8.46632e-08	0	0.875513	4.20446		NIPBL
chr16	55794460	55828070	CES1P1	-7.28648	2.44918e-08	-7.15235	5.62253e-08	0	0	0.357073		NKTR
chr6	41235664	41254457	TREM1	-8.25021	4.41402e-11	-7.15408	1.447e-08	0.00343104	0	0.548238		NPEPPS
chr4	72897521	73013784	NPFFR2	-9.19374	6.734e-14	-7.20263	2.13439e-11	0.012442	0	1.93649		NPRL2
chr14	71607842	71609970	RP6-91H8.3	-8.33863	2.50816e-15	-7.2041	1.17873e-21	0.028205	0.0136162	4.29843		NRK
chr13	101706130	102068843	NALCN	0.148915	0.183466	-7.24277	1.88095e-37	0.0116099	2.10087	1.8368		NRP1
chr3	138066539	138124375	MRAS	-1.41048	1.87259e-76	-7.25375	3.6277e-33	0.0493806	3.05092	7.86705		NT5C3A
chr18	77552726	77576365	RP11-154H12.3	-7.51916	5.02125e-09	-7.3849	1.17081e-08	0	0	3.9395		NXF1
chr12	24964295	25102393	BCAT1	-3.84046	0	-7.4138	2.85175e-175	0.045696	0.587111	8.15707		PAK2
chr1	210856555	211307457	KCNH1	-7.57714	3.50631e-09	-7.44288	8.22085e-09	0	0	0.464032		PARP4
chr19	36316866	36360189	NPHS1	-0.21494	0.610596	-7.44561	8.7345e-09	0	0.242698	0.27328		PCDH17
chr17	8924859	9147317	NTN1	-0.225428	0.0058549	-7.46581	1.42853e-67	0.0273246	4.50987	5.11273		PCMTD1
chr16	56940446	56940868	RPS24P17	-7.60438	3.07749e-09	-7.46992	7.2621e-09	0	0	3.58447		PDPR
chr17	30593195	30651680	RHBDL3	-1.29961	5.77249e-05	-7.47224	2.37539e-09	0.00274851	0.22993	0.547345		PEG3
chr13	36345478	36705443	DCLK1	-7.06394	6.87888e-16	-7.51516	1.86974e-12	0.00255675	0.00379904	0.488777		PLCB4
chrX	67867508	67945684	STARD8	-0.0845767	0.461352	-7.61102	6.69484e-36	0.0159063	3.18242	3.27112		PPP3CA
chr8	97505579	97624000	SDC2	-4.66427	1.4186e-244	-7.70037	6.3581e-96	0.0522324	0.463593	11.3964		PPT2
chr3	54156574	55108584	CACNA2D3	-10.7268	5.81913e-19	-7.7347	3.35857e-25	0.0128583	0	2.82883		PRKD2
chr2	100889753	100939195	LONRF2	-0.619937	0.141894	-7.75449	1.7157e-09	0	0.0890939	0.132714		PRR14
chr12	117476728	117537284	TESC	-4.79571	1.77479e-47	-7.77783	2.65135e-19	0.0227666	0.196745	5.30243		PTMA
chr12	1609691	1616484	LINC00942	-7.60014	3.89097e-76	-7.84461	4.92922e-63	0.0615482	0.078645	14.7459		PTPN14
chr18	77547121	77551432	RP11-154H12.2	-8.01079	2.20977e-10	-7.87651	5.33319e-10	0	0	3.16334		RASA2
chr16	71392616	71424341	CALB2	-3.14686	2.79413e-18	-7.90794	1.83109e-10	0.00891577	0.273402	2.35086		RBFOX1
chr15	89998680	90039844	RHCG	1.613	8.03738e-65	-7.9125	4.01209e-20	0.0144737	11.7634	3.72806		RBFOX2
chr12	132680924	132905935	GALNT9	-5.23117	1.68538e-35	-8.00277	4.3176e-14	0.00655311	0.0469883	1.71632		RBM38
chr2	8741022	8763072	AC011747.6	-7.21718	1.02869e-08	-8.04462	1.79402e-10	0	0.0259128	3.99953		RBM39
chr3	138654031	138662862	RP11-548O1.3	-0.44847	0.179121	-8.05548	1.63549e-10	0	0.442705	0.585632		RELA
chr6	7727030	7881655	BMP6	-0.129842	0.0172285	-8.06369	3.14938e-119	0.0961261	25.32	26.8621		RGL3
chr13	36801182	36871977	CCDC169	-3.19295	2.19299e-11	-8.08566	1.46031e-10	0	0.0688777	0.61139		RHPN2
chr18	48494361	48514491	ELAC1	-0.0636279	0.860787	-8.09864	1.34415e-10	0	0.687159	0.696735		RIPK1
chr19	54865362	54882165	LAIR1	-10.5004	2.57989e-18	-8.14883	8.18924e-35	0.012842	0.00251722	3.85975		RNF6
chr11	114128509	114184007	NNMT	-9.77146	4.4046e-129	-8.20854	9.58038e-239	0.178114	0.0648957	54.9886		RPS3A
chr17	15133095	15168643	PMP22	-0.961283	1.99815e-40	-8.21869	3.44916e-76	0.0555712	9.21462	17.3968		RPS6KA3
chr14	96505661	96560417	C14orf132	-0.554331	5.05289e-06	-8.26581	5.18786e-22	0.00554596	1.26211	1.7971		RRAGC
chr8	133133108	133493200	KCNQ3	-8.40994	1.52892e-11	-8.27564	3.79861e-11	0	0	0.212871		RRAS2
chr2	176987088	176989853	HOXD9	-7.15142	2.94123e-26	-8.33989	2.63881e-15	0.0119916	0.0302283	4.15616		RSPH10B2
chr11	123396344	123498482	GRAMD1B	-11.758	4.67652e-73	-8.36084	0	0.0734212	0.00752047	25.045		SATB1
chr5	169532901	169536727	FOXI1	-8.49894	8.74632e-12	-8.36483	2.18932e-11	0	0	1.22163		SFMBT2
chr3	55499743	55523973	WNT5A	-8.28223	0	-8.40601	0	0.102316	0.120185	36.3246		SMARCA1
chr19	54495542	54515923	CACNG6	3.2087	2.37243e-115	-8.41588	1.49022e-11	0	15.0417	1.57722		SOHLH2
chr10	15253642	15413061	FAM171A1	-0.10614	0.289508	-8.4164	3.70826e-37	0.0189384	6.41408	6.70042		SP140
chr2	68511303	68547183	CNRIP1	-4.30352	1.33189e-36	-8.76597	6.80027e-13	0.00418629	0.107023	2.04588		SUSD2
chr14	63173287	63568755	KCNH5	-8.9444	3.82054e-13	-8.81011	9.77365e-13	0	0	0.738135		TCF4
chr1	860260	879955	SAMD11	-0.380318	8.15168e-06	-8.90009	1.18127e-33	0.0185296	7.32448	9.24634		TCIRG1
chr2	176994422	176997423	HOXD8	-3.35152	4.86021e-21	-8.98219	2.88153e-13	0	0.166599	1.64647		TFAP4
chr12	29653773	29937692	TMTC1	-8.14559	2.60999e-108	-9.20414	4.56472e-62	0.00714727	0.0159023	4.37495		TGIF1
chr3	138666076	138672293	C3orf72	0.773507	3.4839e-06	-9.23095	4.95566e-14	0	1.98379	1.12627		TOP2A
chr11	123301058	123306427	AP000783.1	-9.59145	3.62933e-15	-9.45719	9.75105e-15	0	0	5.45525		TRIM49C
chr11	123325106	123331118	LINC01059	-9.67129	2.16923e-15	-9.53714	5.9011e-15	0	0	2.57307		U2AF2
chr4	5749811	5894785	CRMP1	-0.99807	1.0526e-17	-10.1747	3.13804e-17	0.00260752	1.70779	3.30792		UBE2A
chr12	131438452	131626014	GPR133	-6.88097	8.92147e-29	-10.1893	4.0225e-17	0	0.00593408	0.678846		UBE2D2
chr4	5712924	5830772	EVC	0.896213	8.1699e-16	-10.3033	1.61892e-17	0	2.62105	1.36468		UGT2B17
chr21	47581062	47604390	SPATC1L	-6.08774	2.98574e-42	-10.396	8.06213e-18	0	0.0747086	4.94451		WDR45
chr13	110801318	110959496	COL4A1	-10.814	7.83546e-62	-10.4169	1.32799e-68	0.0114365	0.00923053	16.1471		WNK4
chr16	86544133	86548076	FOXF1	-9.76559	6.43508e-16	-10.5932	1.68659e-18	0	0.00570121	5.14908		ZBTB20
chr22	44220389	44258398	SULT4A1	-0.0151047	0.916855	-10.6348	1.2164e-18	0	4.8472	4.75243		ZBTB7B
chr10	49654077	49864310	ARHGAP22	-4.62699	1.13355e-65	-10.6353	1.18602e-18	0	0.083526	2.00679		ZCRB1
chr8	19759228	19824769	LPL	-9.92291	2.27426e-16	-10.7503	5.55575e-19	0	0.00336175	3.36152		ZFX
chr16	55836763	55867249	CES1	-7.21729	0	-10.7836	1.19192e-109	0.0458357	0.579893	83.7575		ZNF148
chr7	149411872	149431664	KRBA1	-0.568199	2.16753e-06	-10.8815	1.70428e-19	0	2.10448	3.02461		ZNF165
chr13	110958159	111165374	COL4A2	-11.371	1.49676e-108	-11.067	1.75248e-115	0.0169827	0.0147544	37.9699		ZNF208
chr22	44639547	44708731	KIAA1644	-6.34269	5.74211e-77	-11.3878	2.51635e-21	0	0.0429803	3.397		ZNF626
chr16	86508135	86542705	FENDRR	-9.83888	3.66066e-21	-11.5624	6.31126e-22	0	0.00431561	3.81513		ZNF680
chr16	56225302	56391356	GNAO1	-4.36963	2.57867e-135	-11.6627	2.44518e-22	0	0.140881	2.8278		ZNF721
chr12	132312938	132336328	MMP17	0.341961	6.07418e-06	-11.7016	1.73815e-22	0	9.30879	7.11981		ZNF780A
chr6	166322290	166401536	LINC00473	-10.0291	5.31058e-22	-11.7525	1.15119e-22	0	0.00664519	6.74558		ZNF93
chr2	1635659	1748624	PXDN	-3.91178	0	-11.7663	8.74457e-59	0.00533651	1.31457	19.191		ZXDB
chr16	82660408	83830204	CDH13	-12.8667	5.0679e-27	-11.7706	8.18303e-23	0.00212476	0	8.14935		FAM123B
chr18	48405419	48474691	ME2	0.189444	0.000233687	-11.9858	1.27496e-23	0.00443057	23.2007	19.726
chr21	47518011	47552763	COL6A2	-1.00567	4.81553e-121	-12.0876	1.25341e-31	0.00563816	12.8708	25.0582
chr16	56899119	56949762	SLC12A3	-13.4942	1.24468e-29	-12.3981	3.29972e-25	0.00245689	0	14.5594
chr18	48700920	48744674	MEX3C	-0.276031	4.40262e-06	-12.6582	3.44212e-26	0	6.29839	7.39419
chr13	36875775	36944317	SPG20	-1.30241	2.29218e-90	-12.8616	5.20501e-27	0	4.16937	9.97126

## Sheet: BxPC3_B2A
chrs	start	end	GeneName	PANC1_log2FC	PANC1_qval	BxPC3_log2FC	BxPC3_qval	BxPC3	PANC1	HPDE6C7			QPCR Gene name		Human cancer gene		Highlighted gene
chr5	31193857	31329253	CDH6	-0.0637706		8.96114	1.89087e-13	0.611706	0.00119001	0.00117952			BRCA1		MATK		SMAD3
chr6	151977826	152450754	ESR1	-1.42531	0.296151	5.0696	1.23939e-28	0.451642	0.00533487	0.0138475			PRPF19		CSDE1		PHLDA1
chr10	8095567	8117161	GATA3	3.95579	2.3439e-38	4.06886	5.49552e-40	2.47807	2.46907	0.154342			MDM2		BRCA1		RASA1
chr15	34635516	34649938	NUTM1	0.506075	0.850271	3.97871	0.00320391	0.106823	0.0104394	0.00718462			CDC20		HGF		PHLDA1
chr1	169558087	169599431	SELP	-1.02555		3.65828	0.0431234	0.0549051	0	0.00408121			TP53		BCLAF1		RPL10
chr15	67356101	67487533	SMAD3	3.15566	0	3.34532	0	61.5926	58.1937	6.33105			ATR		RANBP3		ETV1
chr1	95285898	95360802	SLC44A3	-6.11887	1.34079e-11	3.20122	4.76633e-112	9.02089	0.0152072	1.02736			CHEK1		TRIO		CDKN2C
chr10	61786056	62493248	ANK3	-6.51365	1.66904e-29	2.92111	1.5297e-244	2.66006	0.00416114	0.367077			ABCC1		CDH1		RSPO3
chr10	114710009	114927437	TCF7L2	2.43608	1.71668e-174	2.37262	7.97222e-129	9.30652	10.4768	1.87797			PCNA		MED17		LUM
chr12	76419227	76427712	PHLDA1	1.93793	0	2.32806	0	51.2622	42.1514	10.668			CHIP		TPR		FAF1
chr4	164445450	165305202	2021-03-01	2.22222	3.42825e-23	2.22385	4.75425e-22	0.683923	0.736215	0.152911			XRCC2		NEDD4L
chr7	91570181	91739987	AKAP9	1.11249	2.01657e-57	2.17248	1.15001e-287	6.06166	3.13352	1.40509			CD86		PIK3CB
chr10	114206756	114578503	VTI1A	1.83509	3.67697e-63	2.12978	9.62371e-85	4.0071	3.51993	0.95451			CHEK2		CUL1
chr3	168801287	169381406	MECOM	-3.59999	1.21555e-126	2.11066	9.60941e-280	12.3679	0.25469	2.99345			HPGD		MLL3
chr2	158592958	158732374	ACVR1	2.02207	1.65537e-90	1.84886	1.72931e-66	7.07933	8.60219	2.05307			ETV1		CCAR1
chr15	93426526	93571237	CHD2	0.592835	5.10785e-44	1.76364	0	16.0702	7.69161	4.9467			COX6C		CASP8
chr14	32545320	32628934	ARHGAP5	1.09376	1.86161e-132	1.72727	0	20.5982	14.3088	6.49926			HERC2		SPEN
chr4	106067032	106200973	TET2	0.498609	2.6642e-06	1.664	3.00728e-84	2.67946	1.28799	0.883774			PTGS2		MAP2K4
chrX	153618315	153637504	RPL10	1.15718	0	1.59993	0	262.954	208.451	90.6381			HEY2		ASPM
chr6	128289924	128841870	PTPRK	-0.347314	9.59051e-10	1.5085	1.84155e-247	19.0135	5.66015	6.98056			JAG1		GOLGA5
chr15	58887403	59042177	ADAM10	-0.432704	1.70433e-33	1.29662	0	52.6622	17.1154	22.3993			ITGA1		FGFR2
chr7	77325760	77412339	RSBN1L	0.787808	1.59483e-19	1.28025	1.00826e-52	6.46753	4.95491	2.78604			UQCRFS1		TP53BP1
chr2	189839046	189877472	COL3A1	2.40777	1.62913e-15	1.27612	0.00153148	0.270758	0.639193	0.11658			DKC1		RHOA
chr8	71021997	71316040	NCOA2	0.870139	1.63058e-31	1.26882	4.69717e-69	5.3088	4.33981	2.30305			CYP2C9		NAV3
chr5	86563705	86687748	RASA1	0.252947	0.000402141	1.23444	4.96929e-94	15.3217	8.36086	6.79958					CBFB
chr12	11802788	12048336	ETV6	-1.62144	1.04643e-83	1.05942	2.20438e-78	12.0127	2.0192	6.02377					FGFR3
chr1	50905150	51425935	FAF1	-0.666803	5.49387e-35	-1.06263	1.5007e-90	8.79626	12.472	19.1976					MEF2A
chr11	85668727	85780924	PICALM	-1.39873	0	-1.0786	0	38.3769	33.124	84.6782					CLTCL1
chr11	108535752	108811657	DDX10	-0.446357	1.86663e-11	-1.13655	1.53937e-50	2.49376	4.33452	5.72792					PABPC1
chr4	48137800	48271881	TEC	-2.68398	5.78893e-18	-1.37176	2.39623e-07	0.407691	0.176976	1.10268					SMC1A
chr17	19912657	20222339	SPECC1	-0.779757	1.76003e-47	-1.40659	5.5108e-129	2.35685	3.92237	6.53039					AMPH
chr1	51426417	51440305	CDKN2C	0.326128	2.89867e-08	-1.57751	8.47278e-83	4.75056	19.1578	14.8214					MLLT10
chr1	179068462	179198819	ABL2	-1.02045	1.17166e-107	-1.58205	5.37357e-198	2.87561	4.5751	8.99794					PCM1
chr22	24577227	24585078	SUSD2	1.80656	2.64714e-36	-1.7819	3.67168e-10	0.233908	3.03202	0.838818					CIC
chr2	210288782	210598842	MAP2	2.54916	9.2559e-122	-1.86488	3.09621e-15	0.151212	3.48137	0.575631					KEAP1
chr3	158288952	158325041	MLF1	0.291623	2.44633e-06	-2.04839	7.10821e-119	3.11442	16.9935	13.4557					PSEN1
chr5	121398890	121413980	LOX	-5.44356	0	-2.25385	0	4.15211	0.490871	20.694					TCF7
chr15	31775329	32162992	OTUD7A	-0.311559	0.666259	-2.36796	0.00932341	0.0156849	0.0702937	0.0845616					CYLD
chr4	108968701	109090112	LEF1	-8.28515	4.21567e-22	-2.87904	1.65519e-49	0.320425	0.0081552	2.46713					CAD
chr1	220960101	220987735	2021-03-01	-7.59613	1.70989e-127	-3.19764	2.52407e-235	1.56945	0.0803413	15.0565					ATRX
chr7	13930853	14031050	ETV1	-2.04208	6.9755e-103	-3.31107	1.37996e-150	0.356605	0.926818	3.70058					MECOM
chr4	148999913	149365850	NR3C2	-2.78411	1.3182e-07	-3.7369	2.49611e-08	0.0179734	0.0374738	0.25032					MAP3K4
chr2	212240446	213403565	ERBB4	-3.75784	1.34332e-19	-4.43574	4.26204e-18	0.0135119	0.0236258	0.309106					ABCB1
chr22	19166986	19279239	CLTCL1	-1.01075	4.51876e-33	-4.47503	1.09306e-152	0.150641	1.79256	3.50305					CTTN
chrX	31115794	33357558	DMD	-6.0062	7.14892e-203	-5.1729	2.56124e-221	0.0812085	0.0489424	3.04792					MAST2
chr12	91496406	91505608	LUM	-12.6373	3.85005e-26	-6.39825	3.75932e-285	0.363354	0.00477	32.164					HUWE1
chr22	19701987	19712295	2021-09-05	2.70242	8.85157e-156	-7.22585	1.48192e-16	0.00753032	7.91628	1.17656					MMP2
chr10	60272900	60591195	BICC1	-9.24327	4.10881e-45	-7.34377	6.78047e-92	0.0382689	0.010969	6.51983					GNAS
chr13	92050929	93519490	GPC5	-7.25599	1.34487e-11	-8.01772	8.39727e-11	0.00502933	0.00972901	1.43042					ITGA6
chr4	166794410	167025047	TLL1	-1.61468	3.84793e-46	-10.4127	5.07504e-18	0.00201855	1.01755	3.02033					ESR1
chr5	21750782	22853731	CDH12	-10.8799	1.85391e-19	-10.7457	5.45886e-19	0	0	2.47987					MAP3K1
chr6	127439749	127518910	RSPO3	-13.3044	7.31853e-29	-14.1319	2.04687e-32	0	0.00451342	48.3306					HSP90AB1
chr18	28569974	28622781	DSC3	11.2548	7.75386e-21	15.367	3.97629e-38	46.7161	2.91128	0					JAK2
chrX	151934652	151938240	MAGEA3	3.83586	0.0242952	12.4136	2.91576e-25	37.4017	0.10564	0.006589					ABL1
chrX	151867214	151870825	MAGEA6	5.49802	0.000409289	12.1738	2.90568e-24	19.3452	0.20434	0					LZTR1
chr2	169921299	169952677	DHRS9	5.5663	3.29414e-12	12.152	1.22867e-62	68.5584	0.769383	0.0158525					HMGXB4
chr18	28645940	28682378	DSC2	14.1034	2.79134e-32	12.12	4.68526e-24	6.6294	28.2479	0					TOM1
chr2	158114110	158170723	GALNT5	3.10712	0.0415099	12.0715	1.53669e-31	17.8362	0.0386034	0.00436072					MYH9
chr7	16831435	16873057	AGR2	14.2741	7.12443e-65	11.8436	5.70146e-45	54.7428	317.995	0.0153967					EP300
chr3	121350246	121379774	HCLS1	0.253394	0.900236	11.7665	9.1501e-59	38.6533	0.014294	0.0116418					NIN
chr7	121715701	121784334	AASS	5.31373	0.000733122	11.7428	1.28153e-22	5.82311	0.0726809	0					DICER1
chrX	151903228	151909518	CSAG1	1.78806		11.2488	8.29959e-21	17.381	0.0265466	0					TRIP11
chr11	24518516	25104150	LUZP2	0.897999		10.3311	1.37306e-17	1.14251	0.00166466	0					CHD8
chr12	28111017	28125638	PTHLH	3.73242	0.0351764	10.2498	1.78542e-17	5.47776	0.0642186	0.00432373					ANKRD12
chr20	24986868	25039616	ACSS1	11.7011	1.79078e-22	10.215	3.38999e-17	0.918174	2.7713	0					STAG2
chr2	169779448	169887832	ABCB11	0.897999		10.0821	9.41154e-17	1.64108	0.00284231	0					NUP93
chr15	62520095	62545434	hsa-mir-7162	0.897999		9.92895	3.09325e-16	1.70351	0.00327973	0					CTCF
chr6	122793076	123047518	PKIB	3.32781	0.0270489	9.89625	1.94848e-21	8.23462	0.0942036	0.00920158					TSC2
chr7	48211055	48687092	ABCA13	3.65533	0.000147382	9.87956	1.59893e-41	2.86508	0.0415115	0.00326734					ERCC2
chr7	121943712	121950131	FEZF1-AS1	0.897999		9.63063	2.86686e-15	1.86587	0.00441917	0					PPP2R1A
chr15	96670598	96870590	NR2F2-AS1	7.89203	4.2083e-10	9.54576	5.25887e-15	1.38593	0.474723	0					CRTC1
chr7	121958481	122526813	CADPS2	2.37894		9.49197	8.22883e-15	0.882283	0.0068699	0					PIK3CG
chr12	43747669	43945724	ADAMTS20	-1.02555		9.4519	6.20821e-15	1.48132	0	0.00203303					EZH2
chr3	121774213	121839983	CD86	-1.02555		9.37558	1.06205e-14	2.94199	0	0.00451543					RHEB
chr15	56297911	56299374	CNOT6LP1	-1.02555		9.23295	3.37005e-14	6.24417	0	0.0105792					GATA3
chr4	106815932	106925184	NPNT	-0.0637705		9.21547	3.3882e-14	1.4767	0.00234562	0.00253195					SMC3
chr7	82993222	83278326	SEMA3E	3.79597	0.0806053	9.04755	2.05219e-13	0.611596	0.0173406	0					RNF43
chr10	115999018	116051272	VWA2	6.18663	1.00309e-05	8.8989	5.76896e-13	1.10526	0.181821	0					MED13
chr6	154475631	154677926	IPCEF1	0.843075		8.8824	3.28682e-13	0.846144	0.00347679	0.00168084					DDX5
chr2	158383279	158485517	ACVR1C	-0.964663		8.80872	4.48432e-17	1.37775	0.00156043	0.00323343					PRKAR1A
chr1	68894505	68915642	RPE65	-2.46053		8.78604	7.57027e-25	7.16433	0	0.0163718					FBXW7
chr16	53420856	53422997	RP11-44F14.8	0.897999		8.66809	2.93173e-12	1.48081	0.00669849	0					WHSC1
chr2	149894621	150071776	LYPD6B	-2.25266	0.373797	8.43067	2.68468e-37	6.4608	0.00390644	0.0190752					HSPA8
chrX	151883082	151887096	MAGEA2B	0.897999		8.22175	6.47878e-11	0.964266	0.00606241	0					CCND1
chr8	104383743	104395225	CTHRC1	10.7469	3.67538e-25	8.03645	3.2916e-14	4.17492	29.4548	0.0162414					NUP98
chr6	84562985	84567234	RIPPLY2	8.44638	1.2365e-11	7.99345	3.28174e-10	2.5906	3.82391	0					GTF2H1
chr4	167654535	168155947	SPOCK3	1.78059		7.75659	1.52867e-09	0.376469	0.00640686	0					CDKN1B
chr15	51633826	51700210	GLDN	-3.25952	0.225634	7.56436	1.10717e-29	1.87195	0	0.0104675					CHD4
chr6	124125286	125146803	NKAIN2	4.73977	0.00138914	7.45143	3.13756e-09	0.652297	0.107307	0.00349446					UHRF1BP1L
chr4	176986985	177103978	WDR17	10.3137	1.45208e-17	7.44065	1.09045e-08	0.173424	1.36854	0					ERBB2IP
chr12	15094951	15114662	ARHGDIB	-2.49742	6.14426e-05	7.33931	0	82.6909	0.096935	0.530824					LIFR
chr18	32946661	32957301	ZNF396	7.92279	3.51629e-10	7.30434	2.43344e-08	0.203688	0.336989	0					FN1
chr4	68686594	68749750	TMPRSS11D	-1.89458		7.25679	1.45713e-11	1.31088	0	0.00875673					SF3B1
chr17	62079954	62097994	ICAM2	-1.02555		7.23141	1.01303e-08	0.70376	0	0.00477581					SOS1
chr11	104934072	104942268	CASP1P2	5.11968	0.00166672	7.1548	5.7496e-08	0.883426	0.232711	0					NFE2L2
chrX	153880246	153881853	CTAG2	-1.02555		7.07835	2.71471e-08	2.06862	0	0.0155971					RPL22
chr2	159027593	159313265	CCDC148	5.70053	0.000113006	7.07679	9.1268e-08	0.277837	0.115332	0					LEPR
chr17	19640995	19641855	RP11-311F12.2	-1.02555		7.07193	2.67401e-08	4.58076	0	0.0327382					TXNIP
chr15	101093734	101099159	PRKXP1	4.07877	0.0119496	6.95649	4.88834e-08	1.68177	0.246324	0.0130136					ARID1A
chr8	71581600	71702606	XKR9	8.86249	3.40912e-13	6.93166	5.45118e-08	0.474929	1.95105	0.00396618					STK11
chr1	118496484	118727846	SPAG17	2.00588	0.0614886	6.89372	1.10208e-28	1.05474	0.0381965	0.00915208					MLL
chr1	169483404	169555826	F5	-1.02555		6.80898	1.14215e-07	0.237865	0	0.00203985					MYB
chr3	104221544	104222110	RP11-281P11.1	-1.91106		6.80465	4.14426e-10	5.5676	0	0.0515035					SGK1
chr15	51329685	51586109	RP11-108K3.1	3.79687	0.0751727	6.65889	1.07424e-06	1.40555	0.208382	0					TJP2
chr15	51608038	51614193	RP11-108K3.2	0.897999		6.62781	1.2022e-06	0.993848	0.0188669	0					DNMT3A
chrX	37865835	37988072	SYTL5	-0.323787	0.870935	6.57843	5.62285e-26	1.65539	0.0150318	0.0182252					APAF1
chr18	32073254	32471808	DTNA	3.1098	0.0430599	6.55743	2.49446e-09	0.21036	0.0207274	0.00230922					SPOP
chr1	119425669	119532179	TBX15	5.71328	6.14919e-16	6.55337	1.18037e-21	1.74231	1.04818	0.0192268					MAPK8IP1
chr15	101417919	101456831	ALDH1A3	1.67302	1.76333e-38	6.49788	0	82.0585	3.12082	0.949071					ZMYM2
chr17	61926652	61941739	TCAM1P	7.00805	7.81056e-11	6.47828	3.83259e-09	0.710802	1.10573	0.00848538					PIK3CA
chr5	52776239	52782964	FST	-8.40595	8.2514e-12	6.38457	0	138.37	0.00493119	1.73576					FLT3
chr10	6622381	6658414	PRKCQ-AS1	7.63927	2.27941e-09	6.38386	4.94398e-06	0.186623	0.480406	0					RPL5
chr17	64961026	65029514	CACNG4	12.6707	3.12456e-26	6.31257	8.73138e-06	0.183237	16.2156	0					NCOA3
chr5	101944860	102007263	LINC00491	-1.02555		6.25432	2.16114e-06	0.945314	0	0.0118999					PLCG1
chr1	177897923	178007142	RP4-798P15.3	4.69879	0.00892058	6.13284	2.21189e-05	0.0697942	0.0277787	0					AARS2
chr4	175411328	175444305	HPGD	-4.00296	2.92455e-11	6.09798	0	24.1519	0.0237915	0.369031					CDKN1A
chr5	50668570	50679166	CTD-2314G24.2	0.897999		6.05193	2.97003e-05	0.0723114	0.00205973	0					GOT2
chr14	37257849	37276368	RP11-81F13.1	0.897999		6.04948	3.34431e-05	0.981236	0.0278341	0					FOXA2
chr2	210636717	210864024	UNC80	-0.0637704		6.0488	6.71982e-06	0.0521818	0.000760241	0.000804234					MAX
chr15	101433945	101459488	RP11-66B24.4	1.62602	1.25256e-09	5.93337	4.42799e-297	13.7338	0.748948	0.236023					KDM5C
chr7	79082198	79100524	MAGI2-AS3	11.5021	9.59193e-22	5.87818	7.00942e-05	0.0465474	2.47503	0					NUP214
chr10	114165977	114169252	RP11-324O2.3	-0.0637705		5.84979	1.51228e-05	0.817317	0.0133845	0.0144477					SMARCA4
chr10	115511213	115543188	PLEKHS1	0.897999		5.83529	7.88954e-05	0.0824404	0.00271024	0					AKAP9
chr4	68775103	68829858	TMPRSS11A	-1.02555		5.82703	1.72407e-05	0.217307	0	0.00358777					GNAI1
chr7	13141016	13743774	AC011288.2	1.80613		5.82469	0.000112663	0.44647	0.02979	0					ADORA2A
chr17	19674142	19771249	ULK2	8.91122	1.6395e-82	5.79149	4.71738e-31	0.795835	7.44677	0.0152119					AJUBA
chr18	28898052	28936992	DSG1	3.59802	0.111343	5.79146	0.000107338	0.082291	0.0193636	0					FOXA1
chr12	76087790	76092596	RP11-114H23.2	2.64173	0.0186219	5.71526	7.23166e-13	3.99799	0.51096	0.0789434					ARHGEF6
chr11	27068733	27241660	RP11-1L12.3	-2.05181	0.289028	5.69748	4.99842e-24	4.46897	0.0224561	0.0895654					MLLT4
chr3	142668006	142682178	PAQR9	6.18745	1.72026e-05	5.6301	0.000215537	0.101122	0.160243	0					CLIP1
chr22	21044217	21053226	POM121L4P	2.38718		5.6301	0.000215537	0.204276	0.0233226	0					SYNE1
chr12	75956982	76377795	RP11-114H23.1	3.33434	0.0010434	5.57471	4.63272e-12	1.94247	0.441951	0.0419113					NR1H2
chr12	11700964	11743303	RP11-434C1.1	1.02014	0.378922	5.46809	6.27976e-22	1.32011	0.0655544	0.0314483					ZNF132
chr11	104963196	104972158	CARD17	5.70294	0.00011977	5.46351	0.000595899	0.73926	0.94047	0					SPATA6
chr4	47937994	48018689	CNGA1	-2.47364		5.39517	1.2681e-08	0.496658	0	0.0120324					GPS2
chr18	28638806	28639359	RP11-408H20.1	5.37603	0.000571055	5.31699	0.00094808	0.560785	0.629627	0					KRAS
chr17	19641297	19652256	ALDH3A1	-8.56249	4.62119e-31	5.29261	0	204.841	0.0149933	5.45186					VHL
chr12	32552463	32798984	FGD4	3.16391	1.63275e-48	5.24933	5.06439e-193	4.19772	1.06668	0.115829					CDC73
chr17	62075711	62081664	C17orf72	3.15239	0.134035	5.21255	0.000279103	0.135931	0.0352057	0.00352516					DOCK2
chr12	76082574	76082876	RP11-114H23.3	2.63669	0.253234	5.20846	0.000292613	1.85272	0.336303	0.047008					PDGFRA
chr22	20186252	20192441	XXbac-B444P24.8	1.79506		5.18087	0.00150426	0.127054	0.0131425	0					ARHGAP32
chr8	6357172	6420930	ANGPT2	2.63968	0.219055	5.18058	0.000318071	0.081268	0.0150473	0.0021523					APC
chr4	175444852	175461495	RP11-440I14.2	-1.02555		5.17683	0.000302776	0.249589	0	0.00646841					TBX3
chr8	107532702	107669776	RP11-649G15.2	-0.0637706		5.14051	0.000367822	1.06372	0.029049	0.0289707					ACVR1B
chr4	47916159	48042188	NIPAL1	-2.86129	5.34313e-05	5.13895	6.87811e-152	5.81925	0.0242155	0.171107					DHX9
chr4	52917497	52963458	SPATA18	0.897999		5.10096	0.00243124	0.0542281	0.00296311	0					LCP1
chr1	95393122	95428826	RP4-639F20.1	5.1264	1.33373e-07	5.09101	1.33026e-07	1.42353	1.57377	0.0425772					RAC1
chrX	117031776	117251303	KLHL13	3.98349	9.16872e-13	5.08394	6.24529e-24	0.757715	0.381609	0.0239653					MDC1
chr2	169983619	170219195	LRP2	2.63784	0.219508	5.0605	0.000629218	0.031213	0.00626004	0.000897985					NUMA1
chr2	215796266	216003151	ABCA12	-0.101961	0.890355	4.99891	9.08128e-73	1.67885	0.0527947	0.0547976					ADAM10
chr7	77646393	79082890	MAGI2	6.01923	2.94463e-11	4.98365	3.18053e-07	0.138652	0.306642	0.00446833					FBXO11
chr15	50758935	50759293	RP11-562A8.1	2.36546		4.84388	0.00752677	0.623939	0.119901	0					NCOA4
chr3	188665003	189043093	TPRG1	-0.220021	0.836205	4.83109	1.28296e-37	0.844554	0.0276603	0.0312759					BARD1
chr10	114172053	114179765	RP11-324O2.6	-0.964652		4.82343	7.56955e-05	1.45231	0.0267353	0.0539589					IDH1
chr7	115878314	116139519	AC002066.1	6.84462	7.98213e-08	4.82165	0.00123494	0.354059	1.55181	0.0117423					KIAA1109
chr3	121612936	121662949	SLC15A2	0.205914	0.764065	4.79534	2.77775e-63	2.14785	0.0962532	0.0809368					FBN2
chr3	113459670	113460101	RP11-271C24.3	2.15845	0.373455	4.77718	0.00150974	0.964476	0.169404	0.0358517					PHLDA1
chr2	158271131	158345473	CYTIP	-0.0637706		4.77299	0.00145775	0.121151	0.00429731	0.0042594					LUM
chr20	327426	340304	NRSN2	7.08189	1.58056e-182	4.70452	1.9328e-63	4.64403	26.0498	0.183522					BRCA2
chr7	115915660	115926788	AC073130.1	4.96719	0.00276683	4.63793	0.0111153	0.075913	0.102803	0					RB1
chr16	75413716	75415158	RP11-252K23.2	2.79344		4.63597	0.0116179	0.518669	0.155504	0					TCF12
chr4	37589709	37590497	RP11-36B15.1	3.79424	0.0755496	4.6307	0.0107561	0.36207	0.21858	0					CRTC3
chr22	18900294	18924066	PRODH	-0.560379	0.437395	4.62378	7.72138e-68	1.62726	0.0482302	0.0688858					ZFHX3
chr7	115877983	115967950	AC073130.3	3.15628	0.000136741	4.60551	6.08071e-11	2.24898	0.888481	0.097445					KIFC3
chr22	20956882	21011201	SMPD4P1	0.820231		4.54612	0.00413333	0.0915781	0.00741315	0.00367952					NCOR1
chr3	167967310	168548387	EGFEM1P	0.897999		4.52341	0.0164576	0.0385325	0.00308033	0					CLTC
chr10	114133776	114188138	ACSL5	-7.26498	1.27989e-11	4.51323	0	22.0311	0.00673445	1.00608					TP53
chr12	15933002	15935054	RP11-6B19.1	2.3836		4.50538	0.0190339	0.380958	0.0946508	0					SMAD4
chr15	67435072	67439277	RP11-342M21.2	4.24623	0.0327677	4.50177	0.0201414	0.373699	0.336628	0					ERBB2
chr5	94955782	94957846	GPR150	5.37151	2.89788e-11	4.4758	4.36928e-07	0.608403	1.22012	0.0285394					AKT1
chr6	153325594	153452384	RGS17	3.99006	3.32003e-38	4.40767	1.77894e-48	1.28725	1.0382	0.0626399					CARM1
chr8	100015635	100016070	RP11-410L14.1	2.79084		4.40387	0.0253969	0.379224	0.133184	0					PIP5K1A
chr8	104152938	104242533	BAALC	-0.0400301	0.985851	4.39824	1.98342e-05	0.22301	0.011034	0.0108696					LPP
chr7	12530721	12531630	TAS2R2P	3.37719	0.158996	4.39805	0.0245049	0.180968	0.0959886	0					METTL14
chr4	48068410	48136273	TXK	-3.49082	0.139908	4.39295	1.19032e-09	0.511569	0	0.0251788					PIK3R1
chr5	91378414	91815133	RP11-348J24.2	0.897999		4.38562	0.0224311	0.0471848	0.00424	0					RASA1
chr2	187867947	188419390	AC007319.1	2.17039	0.166849	4.36859	2.40209e-05	0.593839	0.139264	0.0298742					ZNF300
chr10	61815632	61820501	RP11-388P9.2	-1.02555		4.35511	0.0092413	0.201263	0	0.0100181					TRIM7
chr1	180939973	180940383	RP11-46A10.8	1.42044		4.29517	0.00947494	0.726674	0.106595	0.0346555					EGFR
chr6	82554902	82643197	RP11-379B8.1	-2.95198	0.317499	4.29382	2.09855e-06	1.35497	0	0.0738531					KDM6A
chr15	101100891	101100997	RNU6-181P	-1.02555		4.28709	0.00748566	2.77156	0	0.144747					MSN
chr3	182976088	182976204	RNA5SP151	1.41287		4.2788	0.00869605	2.51688	0.371175	0.121739					TAF1
chr15	96869167	96883492	NR2F2	2.27439	2.13945e-187	4.2469	0	35.5379	9.75804	1.95464					NONO
chr22	18062923	18071958	AC004019.13	-0.0637705		4.21337	0.00981418	0.153253	0.0078064	0.00842652					RBMX
chr6	84693447	84717042	RP4-676J13.2	1.41287		4.20578	0.0105249	0.335302	0.052009	0.017058					WHSC1L1
chr12	32943679	33049774	PKP2	1.022	1.57933e-11	4.20405	0	15.3111	1.81702	0.867103					CDKN2A
chr20	853296	896977	ANGPT4	1.8232	0.252215	4.15816	0.000101268	0.388669	0.0827912	0.0224063					NOTCH1
chr20	25731854	25733397	RP13-401N8.1	4.29073	0.00652429	4.13961	0.0117441	0.837162	1.00156	0.0483998					TCF7L2
chr20	23330015	23334066	AL096677.1	3.37947	0.164492	4.10763	0.0480877	2.36217	1.53758	0					ATM
chr15	58964495	58965132	RP11-123C21.2	1.80038		4.09486	0.0456211	0.208891	0.0460375	0					FRG1B
chr18	14179096	14249455	ANKRD20A5P	0.609498	0.412876	4.08514	2.42122e-29	1.03185	0.0994059	0.0627282					ARID5B
chr10	115880621	115933979	C10orf118	2.24762	2.06333e-53	4.08073	2.10128e-95	7.85572	2.37434	0.485584					ZFP36L2
chr15	35141338	35142596	RP11-83J16.3	2.83719	0.198422	4.0641	0.0161277	0.202073	0.0932463	0.0113133					ANAPC1
chr15	58245622	58790065	ALDH1A2	-5.89545	0.000110246	4.05055	5.45099e-11	0.851415	0	0.0539577					CAST
chr5	21481436	21484120	RP11-823P9.3	-3.21139	0.0372407	4.00914	3.31327e-20	1.5186	0.0108303	0.09708					RANBP2
chr15	44694883	44719342	RP11-516C1.1	1.83243	0.482351	3.96838	0.0187108	0.380568	0.0933772	0.0247807					NR4A2
chr18	14337422	14342524	CYP4F35P	-3.49631	0.138857	3.93144	1.96247e-07	0.448789	0	0.0305104					AKD1
chr1	200860176	200884863	C1orf106	-0.643173	0.000258603	3.91731	0	20.6269	0.942734	1.42786					RPGR
chr8	104169218	104311000	RP11-318M2.2	1.44098	0.0261387	3.91416	1.87938e-20	1.04516	0.203325	0.072788					EEF1A1
chr15	57668165	57842925	CGNL1	4.11142	7.16095e-28	3.89623	6.66229e-23	0.534493	0.668337	0.0373986					PHF6
chr20	10618332	10654694	JAG1	1.27292	1.70965e-86	3.8661	0	69.1009	12.3337	4.9446					BUB1B
chr17	66970629	67057205	ABCA9	-1.91106		3.83877	0.0068451	0.044196	0	0.00319537					EIF4A2
chr5	87570075	87570193	RNA5SP187	2.52835	0.171157	3.83276	0.00516949	3.36814	1.45653	0.242392					KIT
chrX	151334706	151619830	GABRA3	-5.912	1.00408e-05	3.80259	7.72966e-60	2.9143	0.0034917	0.218042					BRAF
chr8	106792474	107072752	RP11-152P17.2	0.504038	0.40914	3.76814	1.91814e-34	3.22175	0.362164	0.248433					RUNX1
chr7	18126572	19042039	HDAC9	3.65096	2.6333e-172	3.73507	1.20481e-177	2.2362	2.27338	0.175704					ARHGAP35
chr12	11174218	11175219	TAS2R19	3.25545	0.026472	3.71484	0.00786461	0.370692	0.290345	0.029672					KALRN
chr1	169691781	169733846	SELE	3.41715	0.0601399	3.67588	0.0413698	0.0423762	0.0381335	0.00318387					U2AF1
chr1	186412698	186430254	PDC	-2.75679	0.091379	3.56452	2.55156e-11	1.61994	0.0216496	0.142143					NLRP3
chr15	58430368	58478110	AQP9	-2.47364		3.53852	0.0027629	0.151093	0	0.0133193					NBPF10
chr1	94994781	95007356	F3	-7.20782	0	3.51993	0	670.147	0.42574	61.0161					ELF3
chr11	27062272	27149356	BBOX1	-3.26513	0.198171	3.49436	8.34691e-05	0.324507	0	0.0305635					TGFBR2
chr20	23026270	23030378	THBD	-4.5263	5.30866e-128	3.47982	0	70.1658	0.293444	6.57572					BAP1
chr5	52384846	52385298	CTD-2366F13.2	3.11184	0.0125827	3.47856	0.00500001	1.03875	0.870301	0.0966969					PRKCD
chr7	120988905	121036418	FAM3C	1.40249	1.54096e-136	3.42588	0	108.871	28.8589	10.5871					PBRM1
chr8	74209946	74268696	RP11-434I12.2	-0.364802	0.738115	3.39288	4.09162e-12	0.625322	0.0499616	0.0623917					SOX17
chr1	171283347	171311223	FMO4	-1.07356	0.228742	3.33626	1.71535e-19	1.70713	0.0873779	0.178463					ADCY1
chr16	75510949	75529282	CHST6	-1.85297	0.379211	3.31635	3.14933e-05	0.282424	0.00838021	0.0292487					RAD21
chr4	37245842	37451087	KIAA1239	-1.94375		3.31342	0.0257541	0.0339236	0	0.00361431					WRN
chr22	24497652	24499317	KB-318B8.7	2.66159	0.000113599	3.30703	2.27953e-07	2.5027	1.72304	0.262925					NSD1
chr1	68944812	68949222	RP4-694A7.2	0.596738	0.331768	3.30508	4.53986e-21	4.7924	0.789272	0.504656					B2M
chr22	21820712	21825558	TMEM191C	3.87443	3.27254e-09	3.29952	1.28256e-05	0.257061	0.414233	0.0269615					ZNF91
chr1	95708781	95729610	RP11-57H12.5	1.34881	0.266062	3.28681	8.64967e-05	1.47046	0.414802	0.158123					CDK12
chr17	62774960	62775055	RP11-927P21.4	0.269904	0.823361	3.2822	4.23555e-08	17.0931	2.26911	1.81754					MLL2
chr20	740724	749131	SLC52A3	-2.50293	8.07211e-18	3.25185	8.27121e-174	12.3006	0.245207	1.34801					TUBA1A
chr15	59463382	59463461	MIR2116	0.361601	0.879783	3.19241	0.0126834	4.82827	0.73064	0.547546					CTNNB1
chr7	115927434	116148595	CAV2	2.60921	0	3.19206	0	59.8679	43.0705	6.84586					STAT3
chr15	101087972	101090358	RP11-526I2.5	1.23343	0.137211	3.18448	2.82236e-08	0.700041	0.195295	0.0807785					AXIN2
chr15	34525460	34630261	SLC12A6	1.03432	9.21421e-24	3.18354	0	14.7388	3.57931	1.69394					TET2
chr1	180875787	180878302	RP11-46A10.2	-1.54503		3.18339	0.00876546	0.514625	0.019182	0.0592682					AR
chr12	32112304	32146039	KIAA1551	2.48466	3.81228e-123	3.14885	1.77947e-243	8.80364	5.98709	1.03623					MN1
chr1	95086707	95089740	RP11-86H7.7	-6.14066	1.68908e-05	3.13804	8.98283e-21	2.0305	0	0.242687					SIN3A
chr20	5476713	5485259	LINC00654	-0.639837	0.829616	3.13756	0.0115928	0.0589653	0.00455931	0.00690275					ASXL1
chr20	820090	820620	RPS10L	2.37135	0.178851	3.13392	0.0474951	0.474042	0.301769	0.058335					GPHN
chr7	48075108	48100901	C7orf57	3.96425	1.7389e-05	3.1266	0.00394474	0.214945	0.414414	0.0254562					MLLT3
chr15	101092025	101092127	RNU6-322P	0.257486	0.898798	3.12136	0.00475727	4.7719	0.70395	0.572173					PTEN
chr17	62487640	62487906	AC138744.2	-0.671366	0.810841	3.12	0.0130487	1.38724	0.108573	0.169361					MST1
chr2	159514849	159591514	AC005042.4	1.06997	0.104653	3.07809	7.45033e-13	0.617683	0.166228	0.0772254					RNF213
chr15	99967214	99971233	RP11-20G13.1	-3.51827	0.162135	3.07286	0.000778824	1.81363	0	0.226281					PRPF8
chr22	18270418	18294263	XXbac-B461K10.4	2.6612	0.0444651	3.06249	0.0149944	0.082559	0.0674432	0.0105308					HRAS
chrX	151806637	151825999	GABRQ	-1.59681	0.618765	3.05277	0.0182554	0.0578742	0.00237135	0.00752572					ATR
chr15	62359176	62363116	C2CD4A	-0.865939	0.412773	3.02829	4.52601e-10	0.638521	0.046546	0.0825839					ATG13
chr1	95104017	95285837	LINC01057	-4.60859	0.000218527	3.00991	4.79966e-22	2.26241	0.0122991	0.291659					SMAD2
chr4	165109463	165111519	RP11-39C10.1	-0.0835565	0.971	3.00355	0.0107559	0.221746	0.0282296	0.0292554					TOP3A
chr1	200890122	200935658	MROH3P	-2.51811		3.00319	0.0183603	0.129813	0	0.0170249					TBL1XR1
chr4	68283023	68333969	RP11-584P21.2	-0.701378	0.812738	2.98761	0.0263942	0.149686	0.012681	0.0203254					PLEC
chr8	99202061	99306621	NIPAL2	-3.37254	6.52906e-33	2.97134	4.91727e-205	9.41741	0.124917	1.25432					SUZ12
chr7	114719012	114766368	AC068610.3	-2.46053		2.96295	0.0255299	0.178466	0	0.0233499					PTPN11
chr15	57592563	57599959	LINC00926	1.15784	0.0781297	2.962	1.41315e-10	0.740265	0.228734	0.0995061					NPM1
chr12	89741009	89747048	DUSP6	2.11179	0	2.95593	0	56.5204	33.9192	7.60355					SETD2
chr11	108376158	108464465	EXPH5	2.47061	6.15661e-32	2.9451	4.42002e-51	1.11439	0.864593	0.151408					IDH2
chr15	52870039	52890906	RP11-23N2.4	2.14069	0.00142899	2.9393	5.64661e-07	1.16598	0.723257	0.159518					FES
chr17	62923752	62930321	RP11-583F2.1	1.18911	0.410371	2.91498	0.00384698	0.554621	0.181662	0.077798					COL18A1
chr1	95362507	95392834	CNN3	1.16958	6.12522e-65	2.90917	0	62.747	20.251	8.73511					EWSR1
chr7	111968244	112049678	AC004112.4	-0.520902	0.840706	2.90753	0.0132469	0.6103	0.0623806	0.0876263					NEB
chr12	76653619	76698911	RP11-54A9.1	-4.90716	0.00387068	2.88858	1.3553e-07	1.38889	0	0.194353					BCOR
chr5	89825161	90460038	GPR98	-2.72758	0.000577989	2.88482	2.87647e-21	0.225873	0.00497093	0.0318076					CHEK2
chr4	37455563	37625117	C4orf19	-3.64037	3.62707e-09	2.86189	2.37736e-47	4.41459	0.0521806	0.635304					MED12
chr16	75237994	75241083	CTRB2	-2.96524	0.143877	2.85289	0.000226903	0.348731	0.00624071	0.0506199					WT1
chr16	75252898	75258822	CTRB1	-3.23978	0.204215	2.84022	0.00461707	0.497409	0	0.072377					AHNAK2
chr20	5529486	5530127	RP5-1022P6.3	1.58752	0.139871	2.82121	0.000944421	1.0904	0.49947	0.161675					ZFP36L1
chr15	101185639	101186860	RP11-192M23.1	1.12407	0.351468	2.81836	0.000786798	0.571487	0.190241	0.0847989					IRS2
chr15	38780304	38857776	RASGRP1	-0.622889	0.511515	2.79867	4.76946e-12	0.451065	0.0449862	0.0674463					RXRA
chr4	35949843	36246131	ARAP2	-4.13945	1.4892e-46	2.77091	9.72435e-225	4.84622	0.043407	0.741155					FANCA
chr15	57884106	58006943	GCOM1	-5.68038	0.000154255	2.73863	7.63082e-11	0.335513	0	0.0527062					H3F3C
chr22	20383524	20427835	PI4KAP1	1.70541	3.42793e-12	2.72872	1.82789e-39	2.23959	1.18747	0.353018					LRRK2
chr22	21827289	21871822	PI4KAP2	1.76921	2.70115e-50	2.70736	9.42957e-145	5.45069	3.0644	0.870401					ARID2
chr12	46765246	46767561	RP11-474P2.2	0.527657	0.552423	2.68282	4.67941e-07	2.59984	0.629715	0.422523					NCOR2
chr1	173578700	173639001	ANKRD45	-2.47496	0.0716231	2.67261	1.23405e-06	0.494537	0.0150189	0.080858					POTEF
chr16	53332136	53333704	RP11-454F8.2	-0.0528463	0.978286	2.67056	0.00567985	0.341918	0.0551128	0.0553804					NF1
chr15	56484551	56485460	RP11-5N19.3	-4.82228	0.00566475	2.65227	1.20732e-05	1.46024	0	0.242406					BLM
chr12	42852140	42984157	PRICKLE1	-3.43937	0.0193289	2.64908	5.56885e-08	0.356389	0.00566475	0.0589492					TFDP1
chr4	95679119	96079599	BMPR1B	-6.74509	1.4726e-07	2.6365	1.25619e-36	1.53312	0.00231951	0.258374					CTNND1
chr17	19581601	19622292	SLC47A2	-2.90905	0.00300361	2.6359	8.744e-13	0.471912	0.0108365	0.0792155					MTOR
chr5	52285156	52390609	ITGA2	1.71099	0	2.62722	0	39.688	22.6644	6.71444					MAP3K3
chr20	814358	838106	FAM110A	0.646961	1.67296e-05	2.61058	3.85345e-136	13.5759	3.75159	2.32382					DMD
chr12	28316231	28343299	RP11-967K21.1	0.272896	0.823069	2.56001	0.000108978	1.34681	0.296993	0.236592					ZNF814
chr1	180918835	180924023	RP11-46A10.4	-1.02264	0.704009	2.55313	0.0389587	0.228	0.02046	0.0398136					RPSAP58
chr22	50968139	50971009	ODF3B	-0.591883	0.00466188	2.54532	4.94955e-82	13.3399	1.63594	2.3903					HLA-A
chr6	143267184	143277835	RP11-439L18.2	0.642495	0.550102	2.50359	0.000586005	2.57253	0.762803	0.469935					NRAS
chr7	12370511	12443567	VWDE	-2.04691	6.29236e-18	2.49445	8.48069e-108	4.90414	0.226863	0.908492					ZNF844
chr17	44450221	44564507	NSFP1	-0.866139	0.480429	2.47603	6.58307e-05	0.746358	0.079088	0.139557					HLA-B
chr8	104310661	104345094	FZD6	0.36599	2.20724e-08	2.47468	0	54.8343	13.6978	10.3018					CEBPA
chr22	21771693	21805752	HIC2	1.50146	1.78614e-41	2.46131	7.89685e-126	5.81065	3.22003	1.1036					LYN
chr12	15260717	15501609	RERG	-7.16558	4.50479e-08	2.44974	7.49416e-21	1.40953	0	0.269142					MALAT1
chr3	113251143	113348425	SIDT1	-5.8656	1.02228e-13	2.43782	9.26982e-59	2.116	0.00725244	0.408515					TSHZ3
chr6	144606837	145174170	UTRN	3.17782	0	2.43694	0	8.95795	16.1317	1.72977					SETBP1
chr7	91829328	91836171	AC000120.7	2.14932	0.0199939	2.43634	0.00436141	0.383904	0.338152	0.0736192					CRIPAK
chr17	62775377	62833272	PLEKHM1P	-0.452629	0.0190558	2.4345	6.79937e-100	4.32227	0.63025	0.836254					EPHA3
chr10	6319650	6377944	RP11-563J2.2	1.93652	0.0336008	2.42343	0.00491267	0.196234	0.150847	0.0382498					EPPK1
chr8	6728097	6735544	DEFB1	-8.85321	7.28129e-13	2.422	1.36764e-60	38.6672	0	7.54597					TSHZ2
chr15	77334178	77335533	RP11-797A18.4	1.01455	0.344447	2.39044	0.00253027	0.492411	0.20488	0.0983448					SOX9
chr15	59063391	59154099	FAM63B	-0.389108	7.33663e-05	2.38873	0	11.1562	1.75289	2.22524					PRX
chr6	125440195	125585553	TPD52L1	-4.8697	1.03598e-64	2.37641	2.68151e-219	8.92082	0.0631813	1.79419					ERBB4
chr4	48499378	48782339	FRYL	1.65095	1.36287e-165	2.36164	0	7.12611	4.6923	1.44909					TLR4
chr2	213864429	214017151	IKZF2	-2.38374	2.40196e-55	2.34324	2.74762e-243	6.32968	0.257568	1.30351					MLL4
chr15	36871812	37102449	C15orf41	0.725152	2.58571e-10	2.33705	4.97798e-140	5.47802	1.93102	1.13333					POLQ
chr8	107709655	107710241	TAGLN2P1	-0.0670677	0.973244	2.3323	0.0334097	0.608068	0.124672	0.126783					HIST1H1C
chr10	115614420	115676953	NHLRC2	2.60409	4.9069e-168	2.32431	5.51006e-129	4.20982	5.50754	0.879529					EPHB6
chr20	5525085	5591672	GPCPD1	0.493432	3.41602e-07	2.32281	5.23119e-214	11.1628	3.38448	2.32918					USP9X
chr12	88886570	88974628	KITLG	-5.92552	1.05936e-90	2.30843	0	18.9109	0.0676598	3.9874					NFE2L3
chr1	219373256	219373909	RIMKLBP2	1.82883	0.00821364	2.30577	0.00043855	1.49534	1.15901	0.316347					B4GALT3
chr16	58163433	58193037	RP11-459F6.3	0.108861	0.940999	2.30459	0.0057076	1.07941	0.252845	0.225565					VEZF1
chr1	178818840	178840187	ANGPTL1	-3.23935	0.230921	2.27685	0.0456678	0.100531	0	0.0216592					HIST1H2BD
chr20	23355159	23402125	NAPB	0.877679	1.94035e-12	2.27016	7.48731e-112	7.43969	3.05434	1.61277					EGR3
chr15	77359996	77360667	RP11-797A18.6	-0.809072	0.314362	2.25661	1.2272e-07	3.2122	0.414155	0.700783					ACVR2A
chr16	75259972	75262093	RP11-331F4.4	-3.55021	0.0485763	2.20754	0.00177695	0.545085	0.0102371	0.123848					MIR142
chr18	14222007	14222330	RHOT1P1	-0.0647235	0.968051	2.20498	0.0134803	1.61087	0.360252	0.365422					CDKN2C
chr7	12610203	12693228	SCIN	-0.859145	0.427113	2.18839	0.000124007	0.243203	0.0318991	0.0561127					PCBP1
chr22	50964181	50968485	TYMP	0.0186039	0.884027	2.18497	4.55255e-200	23.9781	5.75502	5.51227					ACVR2B
chr15	62144588	62352672	VPS13C	0.920301	2.25496e-48	2.17758	0	9.02421	4.06873	2.08426					ADNP
chr22	50962355	50963209	CTA-384D8.36	0.288906	0.644292	2.16231	3.77473e-09	3.24311	0.950613	0.753628					ALK
chr22	19957419	20004331	ARVCF	2.31991	7.88413e-44	2.15932	3.04246e-34	2.16846	2.61122	0.507778					ALKBH6
chr17	62461569	62464760	MILR1	-6.1635	1.3931e-05	2.15532	1.13128e-07	2.59393	0	0.606713					ALPK2
chr1	177975271	178007085	RP11-568K15.1	4.0969	4.01924e-87	2.15041	1.95624e-14	0.800227	3.32386	0.188314					ANK3
chr15	35838396	36151202	DPH6-AS1	-2.06123	0.292366	2.12064	0.0282426	0.320468	0.0189346	0.0766419					APOL2
chr20	277737	280965	ZCCHC3	1.24362	0.0311366	2.11969	0.000982517	0.476325	0.279802	0.114854					ASXL2
chr11	85405267	85522184	SYTL2	6.11877	0	2.11567	1.08636e-46	1.48827	25.6793	0.359519					ATP5B
chr1	178060643	178063119	RASAL2-AS1	0.838309	0.113466	2.10204	1.67168e-07	0.951711	0.426924	0.231393					AZGP1
chr3	182971032	183016292	B3GNT5	1.27612	7.23324e-49	2.08151	3.90505e-179	8.08239	4.98538	1.99607					BHMT2
chr12	32879317	32880321	RP11-278C7.1	2.28572	2.71557e-05	2.07976	0.000402809	1.1779	1.46699	0.28842					BRE
chr15	34651106	34659479	LPCAT4	-0.145691	0.0264201	2.0701	0	51.4698	11.94	12.8065					C3orf70
chr5	49961733	50142356	PARP8	0.435386	0.00346437	2.05795	2.67444e-73	2.93532	1.02735	0.736415					CAP2
chr15	52873514	53002014	FAM214A	0.955876	4.44723e-18	2.04804	7.71538e-106	5.11862	2.58759	1.29433					CARD11
chr10	6779344	6780988	RP11-554I8.2	-7.92507	3.96904e-10	2.00334	4.90973e-20	7.91977	0	2.06817					CCDC120
chr15	58879706	58883875	RP11-50C13.1	0.500345	0.154469	2.00054	4.07371e-14	9.81464	3.73898	2.56389					CCDC6
chr15	77285700	77329673	PSTPIP1	-0.632922	0.693689	1.9999	0.0244927	0.113358	0.0197013	0.0294081					CD1D
chr6	121400640	121655891	TBC1D32	2.34262	1.97958e-51	1.99454	2.20646e-31	1.6523	2.26682	0.433001					CD70
chr1	64014588	64015405	DLEU2L	0.572358	0.63691	1.98647	0.0209875	0.717967	0.290672	0.189695					CD79B
chr18	33877677	34360018	FHOD3	-0.142367	0.420425	1.98052	5.12144e-74	4.16935	1.03205	1.1049					CDC27
chr2	159313476	159539391	PKP4	1.37085	1.52791e-161	1.96897	0	16.3432	11.6345	4.36355					CDK4
chr3	113682984	113775460	KIAA1407	3.23279	1.92709e-42	1.96329	3.24315e-11	0.760948	1.97531	0.204832					CEP76
chr6	129897277	130031370	ARHGAP18	-0.737635	8.25833e-08	1.95198	1.70388e-115	10.1572	1.69593	2.74069					CNBD1
chr8	74903587	74941322	LY96	-0.789238	0.504223	1.93142	0.00520243	1.32518	0.215597	0.360206					CNKSR1
chr6	125283691	125413779	RNF217	0.576309	1.88915e-09	1.92482	3.09806e-135	4.76297	2.01504	1.30926					COL5A1
chr17	19622372	19625741	RP11-311F12.1	-4.06217	0.0555215	1.92463	0.0443411	0.141665	0	0.0385143					COL5A3
chr3	113005777	113160457	WDR52	-1.90823	4.67094e-13	1.91992	6.50705e-42	1.51548	0.115129	0.419362					CREBBP
chr3	113367232	113415493	KIAA2018	1.46827	6.97639e-59	1.9059	1.02314e-105	3.16378	2.51719	0.882039					CUL4B
chr7	115850547	115898837	TES	0.664142	2.06603e-48	1.87757	0	55.3039	25.6978	15.7215					CUX1
chr1	67278568	67390570	WDR78	2.06319	5.57045e-08	1.87327	4.08554e-06	0.307915	0.378741	0.0874548					DDX3X
chr1	67773047	67862583	IL12RB2	-1.04004	0.0940191	1.84048	5.75014e-07	0.611439	0.0895395	0.1788					DIAPH1
chr1	52259637	52264824	RP4-657D16.3	0.596892	0.0997806	1.82164	3.34139e-11	2.46185	1.1356	0.728013					DIS3
chr11	86085778	86134151	CCDC81	0.757285	0.277984	1.8215	0.000711088	0.27329	0.14053	0.080442					DNAH12
chr6	83777385	83881069	DOPEY1	0.752111	2.42872e-05	1.81899	1.08568e-37	1.46901	0.755852	0.43475					DNER
chr6	144179199	144179826	RP3-468K18.6	1.89921	9.02023e-05	1.81839	0.000383979	2.05592	2.34384	0.606714					EIF2S2
chr15	43891596	44010458	STRC	-1.20362	0.417631	1.8183	0.0257227	0.0652046	0.00867266	0.0193564					EPHA2
chr6	125230239	125284185	RP11-510H23.1	-3.11979	0.112444	1.81817	0.0448019	0.0991891	0.00318353	0.029233					ERBB3
chr10	115438942	115490662	CASP7	0.622285	2.43447e-11	1.81656	6.35469e-121	15.7232	7.40315	4.6645					EZH1
chr20	300957	328868	RP5-1103G7.4	2.77484	7.75454e-25	1.81263	6.37027e-08	3.45689	7.26015	1.02778					EZR
chr12	89913185	89920039	GALNT4	0.317622	0.723429	1.80825	0.00274049	0.168611	0.0648589	0.0504137					FAM166A
chr1	186649754	186650578	RP5-973M2.2	-5.23323	0.0010772	1.80456	0.00437364	1.19159	0	0.354799					FAM46C
chr1	178062864	178448644	RASAL2	1.16845	2.32353e-81	1.79885	5.62049e-222	8.64256	6.01659	2.5954					FAT1
chr5	53813589	53842415	SNX18	0.836559	2.10303e-12	1.79203	1.05614e-64	5.16311	2.86986	1.55673					FGFBP1
chr10	6186881	6277495	PFKFB3	0.744129	4.89452e-19	1.7918	2.46958e-130	12.9312	6.73956	3.89746					FLG
chr11	27387508	27494322	LGR4	0.481345	7.06328e-16	1.78006	3.91834e-286	23.4431	10.2682	7.12774					FOXQ1
chr20	25228705	25278650	PYGB	3.82649	0	1.77685	0	41.126	183.447	12.5428					FRMD7
chr17	66092187	66097615	AC145343.2	-0.208921	0.838694	1.77321	0.00220016	1.64478	0.450943	0.506449					GNA13
chr17	62745781	62778117	hsa-mir-6080	-1.94744	0.0157279	1.77149	3.2052e-05	0.572563	0.0468361	0.174899					GNB1
chr1	95699711	95712781	RWDD3	0.0894727	0.845518	1.73153	7.91951e-11	1.67551	0.578623	0.526807					GNPTAB
chr13	92000074	92006833	MIR17HG	0.915495	0.035354	1.73132	3.28466e-06	0.708722	0.43377	0.22215					GOT1
chr3	113547029	113666021	GRAMD1C	-0.121579	0.573529	1.72518	2.7783e-38	2.21461	0.663061	0.699418					GUSB
chr7	110303110	111202573	IMMP2L	1.2578	2.55547e-07	1.71625	1.14259e-13	1.78943	1.40361	0.570375					HIST1H1E
chr15	50789392	50790941	RP11-562A8.4	0.358888	0.59181	1.70522	0.000267227	2.27004	0.960518	0.724195					HIST1H3B
chr5	31639517	32111037	PDZD2	-6.62121	4.5764e-148	1.70516	1.31256e-276	9.71347	0.0325613	3.11207					HIST1H4E
chr20	251504	271390	C20orf96	3.07418	5.0523e-128	1.6996	1.60233e-23	6.28753	17.5623	2.02474					IL7R
chr7	111846643	111983151	ZNF277	0.850552	1.88208e-13	1.69733	6.20595e-61	7.338	4.39559	2.3637					ING1
chr1	62208149	62629592	INADL	0.310252	9.18841e-05	1.69368	4.52692e-168	7.27543	3.00548	2.35007					INPPL1
chr7	77286977	77325582	RSBN1L-AS1	1.25564	9.59466e-12	1.68568	3.44251e-22	3.2495	2.59868	1.05385					INTS12
chr2	63271057	63275775	AC009501.4	-0.0514405	0.952346	1.6792	0.00108988	0.580226	0.188163	0.188163					IPO7
chr20	25433341	25566153	NINL	3.3992	2.23343e-287	1.6778	7.27851e-40	3.26542	11.6031	1.06666					IRF4
chr17	66098049	66111659	LINC00674	-0.449467	0.212384	1.67651	1.40898e-10	10.7652	2.66227	3.53025					IRF6
chr22	51007290	51017899	CPT1B	1.06811	0.114006	1.67568	0.00531403	0.211239	0.149516	0.0691843					ITGB7
chr15	59060271	59063173	RP11-30K9.6	-1.4544	0.100222	1.67269	0.000885331	0.933069	0.115333	0.305204					ITPKB
chr10	114190058	114206672	ZDHHC6	1.87983	1.2443e-138	1.66837	7.69427e-96	20.5435	25.6363	6.74634					KEL
chr12	32880424	32908836	YARS2	1.86791	2.71636e-101	1.65957	8.88475e-64	15.8939	19.79	5.25336					KLHL8
chr16	75476952	75499395	TMEM170A	0.315249	0.0112986	1.64997	5.58799e-68	6.45244	2.75791	2.15051					LCTL
chr11	83166055	85338966	DLG2	1.19024	3.9736e-05	1.64653	6.39455e-10	0.275605	0.216525	0.0922573					MAP2K1
chr10	114583249	114587485	RP11-57H14.4	1.49767	3.5949e-13	1.60625	3.42689e-15	1.81333	1.81235	0.621123					MAP4K3
chr8	107282473	107764922	OXR1	-0.335578	0.000330812	1.59814	1.14476e-126	9.65382	2.72344	3.33204					MBD1
chr3	182511288	182639423	ATP11B	1.27805	3.8506e-132	1.58956	2.49004e-212	12.9832	11.2742	4.50764					MED23
chr22	24083769	24093279	ZNF70	1.55174	1.94221e-06	1.58868	3.45154e-06	0.731983	0.768568	0.255018					MET
chr15	52348872	52392720	CTD-2184D3.5	-0.64721	0.527213	1.58698	0.00803186	1.40374	0.322151	0.488142					MGA
chr6	143072604	143266338	HIVEP2	0.795602	1.3865e-35	1.58419	4.80077e-158	10.4335	6.50865	3.6364					MICALCL
chr22	50683612	50689834	HDAC10	1.28306	0.0244111	1.58351	0.00426889	0.222214	0.194427	0.0774225					MORC4
chr6	154708638	154831793	CNKSR3	0.099117	0.597387	1.58172	9.51839e-38	0.947616	0.365404	0.330938					MPO
chr3	182733006	182833863	MCCC1	0.434156	1.36196e-05	1.56524	1.6193e-84	11.859	5.83458	4.18947					MUC17
chr15	30916697	31065196	ARHGAP11B	1.32495	1.84706e-65	1.56439	1.77999e-89	6.30313	5.75338	2.22792					MXRA5
chr18	1883525	2240847	RP11-161I6.2	-5.43625	0.000515291	1.55841	0.0123285	0.503835	0	0.177956					MYCN
chr12	28286182	28732883	CCDC91	1.74931	9.28002e-71	1.55421	1.15444e-50	4.88701	6.02888	1.73951					MYD88
chr18	32831032	32870196	ZSCAN30	2.02716	3.87888e-66	1.54873	3.93316e-32	2.18771	3.28499	0.780961					MYOCD
chr15	43991686	44010382	STRCP1	-1.14785	0.369032	1.53245	0.0399812	0.114685	0.0193201	0.0412034					NBPF1
chr7	91828283	91875480	KRIT1	1.68392	5.97017e-96	1.52848	4.14194e-73	7.00254	8.4028	2.53653					NTN4
chr8	48649471	48651648	CEBPD	-4.62686	1.37602e-108	1.52434	5.80635e-90	28.6734	0.435371	10.4232					NUP210L
chr17	44588877	44633016	LRRC37A2	1.42568	3.43218e-12	1.51189	1.30783e-13	1.08116	1.09698	0.396671					ODAM
chr1	178449742	178450341	RP4-593C16.3	-0.216252	0.826188	1.51054	0.0223185	1.34462	0.437537	0.492878					OMA1
chr10	5990855	6020150	IL15RA	-3.91595	8.70529e-59	1.51004	1.23348e-56	10.2763	0.258143	3.77182					OR4A16
chr3	121382046	121468602	GOLGB1	0.316751	4.45881e-12	1.50648	0	21.3432	10.0838	7.85196					OR52N1
chr17	62746538	62747429	RP13-104F24.3	-1.02696	0.0325189	1.5017	2.14523e-07	3.94416	0.738006	1.4541					OTUD7A
chr10	115803806	115806667	ADRB1	4.59207	2.10337e-29	1.5016	0.0299012	0.253919	2.31573	0.0945548					PAPD5
chr11	26688566	26744974	SLC5A12	-8.46884	1.0374e-11	1.49879	1.09716e-13	0.989808	0	0.366235					PDAP1
chr3	113666748	113684248	ZDHHC23	1.03038	1.33649e-14	1.49663	3.17651e-31	2.62585	2.04897	0.972802					PDCD2L
chr5	108572821	108662070	CTD-2587M2.1	0.286087	0.716444	1.48266	0.00859263	0.186841	0.0878005	0.0696116					PDSS2
chr1	68150744	68154021	GADD45A	-1.78184	1.02599e-87	1.47856	3.99328e-158	53.9924	6.07162	20.235					PLCG2
chr15	56119120	56285944	NEDD4	-0.479731	1.23262e-11	1.47406	4.51458e-185	13.365	3.71746	5.02407					POLE
chr15	67695957	67814182	IQCH-AS1	0.789721	0.00893051	1.46811	2.48274e-08	0.656093	0.442129	0.248019					POU2AF1
chr10	7860467	8058590	TAF3	0.42703	0.00280727	1.45838	6.87914e-34	4.19766	2.21332	1.59628					POU2F2
chr17	62850430	62915598	LRRC37A3	2.59363	1.69832e-21	1.45587	2.06548e-05	0.344042	0.816455	0.130742					PPM1D
chr1	93727743	93811582	RP4-717I23.3	-0.113647	0.565852	1.4517	1.11419e-28	3.8892	1.41536	1.48436					PPP6C
chr4	37869913	37871599	RP11-177C12.1	-2.70044	4.67438e-06	1.45068	1.02751e-06	3.17888	0.193693	1.21736					PRDM1
chr1	119683019	119818596	RP11-418J17.1	-0.58699	0.000529243	1.42008	2.53553e-31	3.68267	0.987127	1.43749					QKI
chr22	50747459	50765489	DENND6B	-0.013871	0.964191	1.40904	8.73216e-15	1.50999	0.60741	0.594038					RAB40A
chr4	106962756	107242652	TBCK	0.773559	3.63564e-09	1.40884	2.86711e-31	1.7785	1.23405	0.700056					RBM10
chr12	11149094	11150474	TAS2R20	0.829744	0.25334	1.4084	0.0278494	0.569521	0.410171	0.223811					RIT1
chr22	18043139	18073760	SLC25A18	2.02869	1.26583e-05	1.40551	0.0102136	0.22224	0.368283	0.0881369					RPS15
chrX	37430822	37543716	LANCL3	-5.35421	4.90389e-11	1.39423	9.52285e-10	0.565123	0.00565841	0.224343					RPS2
chr16	53467889	53525561	RBL2	-0.837326	2.23917e-47	1.39253	1.31446e-243	23.088	5.30296	9.18929					RSBN1L
chr10	53990502	54073888	PRKG1-AS1	0.629675	0.389933	1.38688	0.0204167	0.309896	0.197452	0.124372					SACS
chr11	109964087	110042566	ZC3H12C	-0.257816	0.0410334	1.38328	4.61544e-56	4.42601	1.52871	1.77087					SELP
chr15	31231144	31283810	MTMR10	1.2498	1.78175e-32	1.38097	2.36228e-39	3.21025	3.15909	1.28951					2021-09-12
chr16	53088945	53363062	CHD9	-0.455971	2.78183e-12	1.35874	2.42248e-154	7.97118	2.44208	3.24685					SERPINB13
chr17	62116502	62208179	ERN1	-0.794229	1.54652e-10	1.35642	1.59024e-56	3.36617	0.817321	1.37392					SETDB1
chr15	34394274	34396591	PGBD4	0.520373	0.0601914	1.35215	4.57296e-09	2.27493	1.3776	0.932146					SFRS2
chr16	75262928	75301951	BCAR1	-0.440415	5.25477e-16	1.34819	1.47202e-243	21.3245	6.65088	8.75111					SIRT4
chr5	52856463	52979168	NDUFS4	1.17597	2.36263e-28	1.33942	6.51869e-40	23.8735	22.9667	9.85004					SLC1A3
chr7	76940068	77045717	GSAP	-1.98566	2.34736e-28	1.3367	4.04513e-36	2.73647	0.29476	1.13124					SLC26A3
chr8	100025494	100889808	VPS13B	1.11908	7.06225e-59	1.3363	1.29263e-81	3.4728	3.21913	1.43724					SLC44A3
chr9	37438111	37465396	ZBTB5	1.58625	2.77246e-152	1.33502	9.23523e-93	14.0848	18.0658	5.83194					SLC4A5
chr7	113726382	114333827	FOXP2	-2.51899	2.42705e-13	1.33077	1.24044e-12	0.518665	0.0388448	0.215811					SMARCB1
chr6	143857982	144152322	PHACTR2	2.1211	1.13992e-182	1.32602	1.72936e-50	3.3171	6.20229	1.38241					SNX25
chr17	66531254	66597530	FAM20A	-2.86815	6.13968e-13	1.3216	1.63746e-09	1.19531	0.0704821	0.498084					STK19
chr3	142025449	142166904	XRN1	0.127257	0.0936873	1.32087	1.35488e-116	7.71695	3.63648	3.22822					STX2
chr15	99791567	99930934	LRRC28	1.75389	1.14633e-48	1.30784	1.27107e-21	1.68328	2.47108	0.710455					TAP1
chr20	23342787	23353700	GZF1	0.976045	6.16007e-25	1.30595	1.98044e-49	6.56826	5.63311	2.7746					TBC1D12
chr12	32832134	32898486	DNM1L	1.76291	6.29356e-287	1.30212	7.15342e-138	14.5994	21.6497	6.18583					TCEB1
chr6	126102307	126252266	NCOA7	-1.79651	2.57706e-269	1.28573	0	43.5451	5.54111	18.6586					TCP11L2
chr7	48128225	48148330	UPP1	1.9122	2.39636e-279	1.27972	3.51592e-100	17.1921	28.7186	7.39396					TDRD10
chr7	91875548	92030698	ANKIB1	1.49474	1.39032e-208	1.27055	2.0506e-128	17.9828	22.6373	7.78765					TIMM17A
chr5	102884556	102898494	NUDT12	-0.229195	0.0809541	1.25656	4.24469e-39	7.01466	2.70017	3.06924					TNF
chr22	20050503	20058066	AC006547.13	0.903004	0.0420761	1.24177	0.00293622	0.933303	0.79574	0.413842					TNFRSF14
chr17	65066554	65242105	HELZ	-0.469677	1.22575e-12	1.23655	2.74899e-132	6.74209	2.22668	2.98924					TPX2
chr20	10415951	10617477	SLX4IP	0.959232	0.00270654	1.23645	0.000111268	1.61534	1.43692	0.717689					TRAF3
chr15	52484519	52587995	MYO5C	1.28471	1.06024e-38	1.22813	1.20486e-30	2.41424	2.70561	1.07645					TRIM23
chr17	702553	883010	NXN	3.04873	0	1.2201	1.50333e-106	15.7713	60.3787	7.07182					TSC1
chr10	115594488	115614142	DCLRE1A	1.546	1.69454e-53	1.21986	8.48472e-28	4.69185	6.339	2.1064					TTLL9
chr14	37667118	38021566	MIPOL1	1.02019	2.11052e-19	1.21509	1.23614e-25	1.186	1.11641	0.533841					TXNDC8
chr8	99413631	99955055	STK3	0.556746	6.7237e-09	1.21191	1.47179e-45	3.25843	2.23018	1.47012					WASF3
chr2	188328957	188430487	TFPI	-0.59396	4.76193e-16	1.20882	1.57745e-124	10.2716	3.1729	4.64495					XIRP2
chr15	33603163	34158303	RYR3	-0.979935	0.0540337	1.20677	0.000697492	0.145973	0.034585	0.0659963					XPO1
chr11	104896170	104972158	CASP1	-10.8701	1.42151e-19	1.1964	1.00296e-70	16.7458	0.00385496	7.63796					ZNF180
chr6	143663383	143664520	RP1-95L4.4	-0.6345	0.205296	1.19619	0.00256272	2.02803	0.6141	0.926967					ZNF471
chr12	46751972	46766650	SLC38A2	-0.184199	3.02347e-16	1.17228	0	208.984	87.9493	96.8793					ZNF483
chr20	25654851	25677477	ZNF337	0.845369	0.000206641	1.17125	1.14361e-07	1.44147	1.23925	0.669367					ZNF620
chr7	91321323	91510034	MTERF	0.841517	1.3003e-10	1.15619	2.60047e-19	3.26793	2.83063	1.53309					ZNF750
chr5	87485450	87565293	TMEM161B	-0.242072	0.00512748	1.15296	8.59721e-68	6.20063	2.54066	2.91285					ZRANB3
chr15	44088340	44095241	HYPK	0.051045	0.944001	1.14866	0.0230205	0.181	0.0910847	0.0852212					TERT
chr15	51749483	51752779	RP11-707P17.2	0.379322	0.428871	1.13287	0.0033077	1.44569	0.924557	0.68807					FGF3
chr12	46119510	46121558	LINC00938	0.00222271	0.989624	1.12874	2.44665e-17	6.93106	3.42066	3.31019					HIST1H3G
chr16	75032928	75144892	ZNRF1	0.0951391	0.505218	1.12426	9.12822e-27	2.78386	1.47055	1.3355					CRLF2
chr3	33838641	33839173	RP11-10C24.1	0.826618	0.0452635	1.12097	0.00691676	3.38979	2.97856	1.62511					ROS1
chr22	24309089	24314721	DDTL	0.682473	0.116807	1.11148	0.00537888	1.22525	0.981283	0.593249					KMT2D
chr16	74907468	75034071	WDR59	0.0561531	0.539399	1.10054	5.88021e-55	8.51473	4.4482	4.14956					HIST3H3
chr12	15773092	16035263	EPS8	0.146346	0.0255197	1.09768	1.29442e-99	16.7113	9.31418	8.16234					SOCS1
chr16	75327596	75467383	CFDP1	-0.064667	0.680864	1.09222	9.44136e-24	6.67352	3.2248	3.2701					PAK7
chr17	66121918	66148609	LRRC37A16P	-0.0750522	0.533923	1.08709	7.56287e-37	9.07555	4.37072	4.46293					HIST1H3C
chr1	93645476	93744287	CCDC18	-0.0954044	0.49308	1.07813	1.26863e-26	4.84608	2.31616	2.40074					PIK3C2G
chr11	107182858	107186997	RP11-819C21.1	1.64881	6.29221e-05	1.07103	0.0237304	0.308391	0.495279	0.153357					PTPRD
chr15	51500254	51630807	CYP19A1	-4.23384	0.000983759	1.06937	0.036817	0.126599	0.00348132	0.063097					HIST1H3H
chr17	62936720	62952664	SLC16A6P1	-0.725829	0.242227	1.06496	0.0230502	1.21884	0.379924	0.610185					HIST1H3I
chr15	44854894	44955876	SPG11	0.078242	0.196938	1.05535	1.26937e-104	9.81199	5.37068	4.93308					NOTCH3
chr17	66539369	66542970	AC079210.1	-1.0336	0.0785865	1.05274	0.0124424	0.495109	0.125598	0.24897					KDR
chr4	37828255	37864558	PGM2	-0.966027	3.22587e-50	1.05219	2.70523e-102	31.0153	8.25225	15.6289					GATA1
chr8	74206847	74237516	RDH10	-1.68082	9.71212e-57	1.04771	1.08836e-50	10.6307	1.72765	5.37084					GLI1
chr15	35270542	35280488	ZNF770	-0.0330206	0.671934	1.04242	5.35811e-82	15.8039	8.08187	8.0173					TMPRSS2
chr5	87564712	87732502	TMEM161B-AS1	-0.723371	0.00308545	1.03809	7.08949e-09	1.76544	0.561037	0.898559					PTPRT
chr2	210886147	211036107	KANSL1L	0.901656	1.17932e-12	1.03205	8.54692e-16	1.90018	1.87074	0.969548					HIST1H3F
chr18	32820994	32847097	ZNF397	0.985593	6.426e-12	1.03175	8.54298e-13	2.1808	2.27566	1.11524					NTRK1
chrX	153686621	153701989	PLXNA3	0.775871	9.79857e-74	1.0313	2.57271e-135	19.9899	18.0457	10.2197					HIST1H3E
chr4	48887036	48908954	OCIAD2	-0.727085	5.65911e-21	1.01762	3.95724e-65	32.6364	10.491	16.848					RECQL4
chr5	80708840	81047616	SSBP2	0.128045	0.433214	1.00858	1.69356e-15	1.49347	0.873834	0.774689					DDR2
chr20	5731039	5844558	C20orf196	-0.423659	0.186724	1.00428	2.70853e-05	2.65062	1.06195	1.38238					GRIN2A
chr16	58059470	58080805	MMP15	-2.39988	0	-1.02003	7.2019e-120	16.592	6.87006	35.1641					MEN1
chr5	82348665	82373682	TMEM167A	-0.969173	5.92257e-142	-1.02014	1.80363e-133	16.5722	18.5004	35.1136					MPL
chr11	104912053	104972158	CARD16	-10.9755	7.75335e-20	-1.02497	4.70069e-15	4.37199	0	9.30042					MYOD1
chr7	16793160	16824161	TSPAN13	1.13493	1.97673e-285	-1.03925	8.9013e-109	27.8966	135.683	59.9148					MEF2B
chr15	49170083	49172380	EID1	-1.12591	2.56378e-91	-1.05081	4.24031e-80	18.1642	18.5792	39.3183					JAK1
chr9	37582643	37592639	TOMM5	0.664307	0.0151062	-1.05305	0.00499666	0.281765	0.997092	0.611075					EPHA5
chr1	233749750	233808258	KCNK1	-13.4501	1.91458e-29	-1.05772	7.67959e-78	11.3258	0	24.6389					ETV6
chr1	52838501	52870131	ORC1	-1.19471	5.04365e-72	-1.06999	1.74668e-52	8.64718	8.5446	18.9575					MSH6
chr15	52015208	52043782	LYSMD2	-1.01855	2.23319e-16	-1.07078	3.96587e-18	3.7413	4.18163	8.2117					NOTCH4
chr11	27352374	27385415	CCDC34	-0.096185	0.264427	-1.07879	2.03817e-32	3.8196	8.13279	8.42932					PDCD1
chr2	62095224	62115939	CCT4	-0.182726	2.15814e-13	-1.08467	4.27013e-271	63.9102	128.699	141.627					PIM1
chr4	148653214	148993931	ARHGAP10	0.635122	1.48831e-08	-1.09129	2.5465e-12	0.457469	1.63218	1.01873					ARAF
chr1	180123969	180173165	QSOX1	-1.9908	0	-1.09599	0	34.1508	19.791	76.2776					RET
chr1	235530675	235612283	TBCE	0.525238	7.37039e-20	-1.10121	8.03467e-46	8.75256	29.121	19.6106					DAXX
chr3	33038100	33138722	GLB1	-2.28403	0	-1.10299	2.32478e-138	15.5825	7.40132	34.966					EPHB1
chr22	20103461	20114878	RANBP1	-0.0976774	0.00211438	-1.10912	2.13936e-162	21.8739	47.5254	49.307					MSH2
chr11	105866350	105893130	MSANTD4	-0.0744529	0.394696	-1.11745	6.92697e-33	2.60271	5.77811	5.89955					ERG
chr6	83920108	84140797	ME1	-1.57296	1.37581e-132	-1.12085	4.29627e-64	9.22326	7.26417	20.9536					FLT1
chr1	235613238	235667781	B3GALNT2	-0.696507	3.08866e-21	-1.1272	5.06166e-38	3.8483	5.59313	8.78841					KMT2C
chr4	178230990	178284097	NEIL3	-0.944989	1.55271e-24	-1.12994	8.97257e-30	4.54068	5.56332	10.3759					PTPRS
chr1	52497775	52499488	KTI12	-0.835312	4.06924e-12	-1.13077	3.07541e-20	4.53718	5.99642	10.3814					RPS6KA4
chr1	180244515	180472089	ACBD6	-0.549783	1.25193e-21	-1.14229	2.36134e-67	12.0068	19.5105	27.6969					SMO
chr1	200374068	200379184	ZNF281	0.268591	3.21992e-07	-1.14901	3.1267e-70	6.11205	17.5967	14.1616					FH
chr2	63815743	63834331	MDH1	-0.756156	6.60145e-109	-1.15476	6.44469e-209	20.5047	29.1332	47.713					MYC
chr10	60144782	60158981	TFAM	-1.23155	1.45333e-161	-1.15514	5.55291e-142	11.355	11.6056	26.4233					PALB2
chr4	178351924	178363657	AGA	-1.05694	1.1808e-27	-1.15543	7.62678e-31	4.47443	5.16216	10.4135					AXL
chr22	50986462	50989451	KLHDC7B	-5.96742	2.87233e-27	-1.15936	1.35293e-08	1.01416	0.0389092	2.36382					EPHA7
chrX	153733350	153744566	FAM3A	-1.11653	3.17004e-124	-1.15991	1.34018e-102	7.77483	8.63476	18.152					MLH1
chr1	173768688	173793858	CENPL	-0.572715	5.0676e-11	-1.16454	3.91353e-32	2.44148	3.96319	5.71729					ALOX12B
chr17	61896793	61907372	FTSJ3	-1.49645	1.18443e-245	-1.17387	1.49746e-129	11.5267	9.93023	27.1668					TET1
chrX	153672473	153679002	FAM50A	-0.332924	1.92028e-19	-1.17624	1.1231e-151	25.4363	49.1863	60.0716					FLT4
chr11	107992243	108018503	ACAT1	1.55324	3.46459e-208	-1.18377	3.15333e-43	2.99744	21.5409	7.11688					POLD1
chr20	361261	378203	TRIB3	-0.286205	4.19028e-06	-1.19228	3.80085e-60	7.28528	14.7103	17.3927					MRE11A
chr17	28575218	28619074	BLMH	-0.0248047	0.688244	-1.19318	6.32415e-77	5.71374	13.8349	13.6472					LATS2
chr22	20228938	20270769	RTN4R	0.37395	0.00207128	-1.20139	1.80259e-14	1.42667	4.5824	3.42734					DNMT3B
chr2	32449522	32490923	NLRC4	-1.77912	0.000298701	-1.20578	0.0161688	0.155354	0.112616	0.374848					HIST1H3A
chr8	62413116	62627155	ASPH	-3.13522	0	-1.21479	0	29.0625	8.27312	70.4756					TOP1
chr1	184659365	184724047	EDEM3	-1.36205	2.94865e-143	-1.21618	2.74536e-113	5.38676	5.24639	13.0768					INHA
chrX	151995517	151999321	CETN2	0.00791892	0.915521	-1.22263	1.20218e-62	11.4234	28.8874	27.8551					FGF4
chr15	44119161	44160617	WDR76	-0.284558	1.32838e-06	-1.22471	1.01351e-69	5.88228	12.1608	14.3619					REL
chr15	49280673	49338760	SECISBP2L	-1.05447	5.49345e-131	-1.22684	2.70552e-129	6.59114	8.00449	16.1163					JAK3
chrX	37696010	37706890	DYNLT3	-0.322141	1.74508e-08	-1.23589	3.68588e-83	9.15196	18.5804	22.5183					HIST1H3D
chr1	179809102	179846938	TOR1AIP2	-0.823866	4.59003e-69	-1.24007	3.98697e-124	2.43777	3.50487	6.01594					TP63
chr1	169101769	169337205	NME7	-1.07833	5.91067e-27	-1.24315	6.30067e-26	1.72184	2.08067	4.25787					IKBKE
chr17	28956698	28964482	LRRC37BP1	0.345832	0.00603363	-1.24698	3.60868e-15	0.847806	2.75653	2.10173					FGFR4
chr17	28927814	28942998	SMURF2P1	0.961168	3.27488e-06	-1.24828	7.1377e-05	2.10782	10.5047	5.2335					CSF1R
chr1	173152873	173176452	TNFSF4	-3.12897	4.78043e-06	-1.25338	0.0203017	0.113406	0.0331753	0.282418					PDGFRB
chr15	35474000	35530398	ANP32AP1	-0.514394	0.235982	-1.25443	0.0122925	0.513267	0.922937	1.27732					AMER1
chrX	152990323	153010216	ABCD1	-0.821447	1.2844e-71	-1.26459	1.08182e-138	10.9609	16.0636	27.5223					NF2
chr17	900357	906911	TIMM22	-0.160126	0.044299	-1.26605	2.82882e-47	4.84205	11.2268	12.1656					PARK2
chr3	112929850	113006303	BOC	-1.32339	9.67718e-05	-1.26846	0.000323313	0.100658	0.104319	0.252936					IRS1
chr22	19419425	19423598	MRPL40	-0.101669	0.175122	-1.26942	6.57092e-47	7.82763	18.9558	19.7198					NKX2-1
chr1	220141943	220220000	EPRS	-0.596483	1.23865e-115	-1.27218	0	26.8499	46.2179	67.757					RARA
chr1	220267444	220321380	IARS2	-0.468134	1.44499e-62	-1.27378	0	30.6411	57.7048	77.401					TRAF7
chr1	178994939	179045697	FAM20B	-0.665027	1.63551e-59	-1.27961	2.24664e-155	8.79961	14.5201	22.3227					SOX2
chr22	50311815	50321188	CRELD2	-0.346311	2.39256e-05	-1.28927	1.1035e-12	4.55977	9.4473	11.6445					RFWD2
chr1	186798085	186958113	PLA2G4A	-10.3579	9.54974e-57	-1.2943	8.55815e-117	12.5841	0.0254548	32.2458					HIST1H3J
chr22	51193096	51193862	AC002056.3	-1.32559	0.00228706	-1.29879	0.00533515	0.754452	0.798019	1.93758					NFKBIA
chr22	21353393	21356485	THAP7	-0.469974	5.58533e-08	-1.30503	2.94183e-39	3.98644	7.66387	10.2942					BTK
chr1	219347186	219386207	LYPLAL1	-0.618373	2.59583e-09	-1.30552	1.52184e-28	2.61726	4.54149	6.75886					MST1R
chr2	169643049	169722024	NOSTRIN	-1.03235	0.000119985	-1.30681	6.76769e-06	0.292132	0.379891	0.755315					FOXL2
chr1	184356192	184598154	C1orf21	-4.4851	0	-1.31317	7.12243e-87	2.2996	0.274872	5.96938					ARID1B
chr4	148558936	148605381	PRMT10	-0.78537	1.47756e-10	-1.31498	3.523e-21	1.42186	2.2117	3.6951					HNF1A
chr17	66417089	66453654	WIPI1	-0.922602	1.30646e-15	-1.31893	6.47265e-25	2.03309	2.88344	5.30185					CDK8
chr5	82345195	82346783	RP11-343L5.2	-1.61444	0.000162762	-1.32	0.00119509	0.449497	0.395162	1.17135					KLF4
chr1	173386932	173430501	RP11-296O14.3	-0.547609	0.173074	-1.32464	0.00250183	0.266418	0.492588	0.697037					TSHR
chr6	153603422	153603868	RP11-475C16.1	-0.442981	0.0171452	-1.33629	2.0721e-10	5.50358	11.0259	14.5294					LATS1
chrX	153712056	153715009	UBL4A	-0.805061	1.98157e-110	-1.33965	9.33364e-232	26.2529	40.9828	69.4338					PLK2
chr1	235272651	235292251	TOMM20	-1.19383	0	-1.34607	0	49.238	58.9596	130.781					CCNE1
chr1	233119181	233431459	PCNXL2	-3.21331	1.80413e-112	-1.37113	1.75999e-31	0.698796	0.209588	1.88696					CD79A
chr1	179262925	179327815	SOAT1	-0.439912	2.13686e-21	-1.37978	7.94235e-141	5.72228	11.8293	15.5582					FUBP1
chrX	37208528	37316548	PRRG1	-0.764646	1.3752e-21	-1.38058	7.51787e-52	2.2687	3.74741	6.16978					DOT1L
chr17	44798948	44799533	RPS7P11	-0.197726	0.0931418	-1.40533	6.10115e-23	9.80756	24.3934	27.1432					CTLA4
chr1	179851177	179894135	TOR1AIP1	-0.462804	6.49003e-29	-1.40558	6.06027e-154	4.64218	9.6117	12.8445					ERCC5
chr5	94890778	94940768	ARSK	0.382233	4.75052e-06	-1.41366	2.33906e-34	1.95651	7.31729	5.44259					KMT2A
chr22	21996550	21998587	SDF2L1	0.256584	0.000467945	-1.41429	1.09608e-45	12.7272	43.6796	35.4452					AURKA
chr10	60094735	60130513	UBE2D1	-1.72166	1.77118e-173	-1.41995	2.77647e-116	8.72376	7.6246	24.38					TNFAIP3
chr17	685513	695749	RNMTL1	-0.491001	2.89887e-08	-1.4242	7.87897e-42	4.90721	10.0961	13.7676					IKZF1
chr15	52413117	52483566	GNB5	-0.539673	3.91398e-14	-1.42479	1.55921e-62	1.96124	3.90468	5.50255					RAD54L
chr3	154741913	154901497	MME	-8.20248	4.06789e-232	-1.42673	1.8581e-193	5.26737	0.0518044	14.7921					PMS1
chr10	62538089	62554610	CDK1	-1.2355	5.3352e-278	-1.42676	1.12252e-261	27.9822	34.428	78.5826					PIK3CD
chr1	171750788	171783163	METTL13	-0.822488	3.23752e-56	-1.43171	5.61255e-124	7.9044	12.9907	22.2719					AXIN1
chr21	11169720	11184046	AP003900.6	-2.04448	3.90997e-07	-1.44771	0.000148893	0.817469	0.583086	2.32954					IFNGR1
chrX	153001080	153031933	U52111.14	-1.43101	0.00302484	-1.45905	0.00444932	0.439878	0.480619	1.25875					KDM5A
chr3	16299485	16306479	DPH3	-0.407668	1.16113e-07	-1.47435	1.26668e-51	3.3359	7.53001	9.68376					PMS2
chr2	32092878	32264881	DPY30	-0.442118	9.02413e-17	-1.48285	2.12474e-113	9.96855	22.0992	29.1206					TGFBR1
chr1	172339329	172413230	PIGC	-0.129201	0.0943069	-1.49142	5.53931e-55	2.40697	6.67027	7.07291					RAD50
chr10	60028818	60049346	CISD1	-1.2228	3.37659e-81	-1.49745	1.28082e-83	7.71968	10.0682	22.7822					PHOX2B
chr22	18893541	18901751	DGCR6	-2.17655	2.61795e-53	-1.50657	1.11419e-28	1.07615	0.728267	3.19273					ZRSR2
chr4	80822303	81046608	ANTXR2	-2.42534	0	-1.51733	6.21909e-215	4.76844	2.73936	14.263					RPTOR
chrX	37545012	37591383	XK	-1.38353	2.19815e-32	-1.54545	7.37508e-33	1.29994	1.56664	3.9634					AURKB
chr22	50609160	50618723	PANX2	-3.6689	3.27404e-157	-1.55087	3.49571e-53	3.59319	0.892128	11.0097					HIST2H3D
chr17	655900	658576	DBIL5P	-0.190336	0.763989	-1.55174	0.0255427	0.088339	0.245202	0.271487					JUN
chr20	10381657	10414870	MKKS	0.589277	2.77606e-20	-1.55531	1.15568e-63	1.65861	7.90142	5.09286					SYK
chr12	89981828	90103077	ATP2B1	-2.46882	0	-1.55538	6.01889e-282	6.21177	3.55569	19.0771					BRIP1
chr1	180199421	180249380	LHX4	-0.511207	0.000284695	-1.56742	7.1988e-21	0.494595	1.10811	1.53051					DNMT1
chr15	93322987	93324722	CTD-2313J17.5	-1.25378	0.0757553	-1.58504	0.0412461	0.11196	0.151443	0.350033					GATA2
chr6	82201156	82462491	FAM46A	-6.37546	0	-1.5963	9.96745e-169	5.52268	0.216426	17.4393					FGF19
chr10	59951278	60027694	IPMK	-2.001	9.20932e-162	-1.6082	1.96627e-108	3.26798	2.68292	10.4084					NBN
chr1	173446405	173457946	PRDX6	-2.07693	0	-1.62163	0	71.2025	55.9624	228.951					NOTCH2
chr18	65149028	65152203	CTD-2541J13.1	-2.94913	7.47245e-06	-1.62673	0.00425407	0.11771	0.0507229	0.379229					BCL6
chr3	158449987	158547508	MFSD1	-1.80513	1.04799e-237	-1.66261	2.55356e-201	6.65797	6.50015	22.0207					IL10
chr1	199996730	200146552	NR5A2	1.79322	9.29239e-30	-1.66829	6.52598e-08	0.135178	1.6043	0.448887					PIK3R2
chr17	44270942	44274089	KANSL1-AS1	1.32088	0.00169323	-1.68764	0.0333736	0.224947	1.95963	0.762885					BRD4
chr3	16306706	16391806	OXNAD1	-2.42321	8.48344e-181	-1.69186	7.64614e-97	2.67377	1.7343	9.02167					PARP1
chrX	153237778	153248646	TMEM187	-0.825225	1.61046e-17	-1.71177	1.03694e-47	3.61995	7.20855	12.3841					CXCR4
chr22	24236191	24237414	MIF	0.0179337	0.977013	-1.72065	0.0202483	0.185858	0.670353	0.643617					MUTYH
chr15	76629065	76634817	ISL2	-1.25024	9.83159e-06	-1.7255	1.27144e-07	0.432934	0.649174	1.49897					INHBA
chrX	117629861	117820126	DOCK11	-1.13116	1.72393e-13	-1.73356	1.49178e-21	0.461348	0.754621	1.60297					EIF1AX
chr3	16355946	16356494	RP11-415F23.2	-4.86568	5.6845e-05	-1.73797	0.0112351	0.428902	0.0529678	1.49958					FOXO1
chr2	189896622	190044605	COL5A2	2.48718	1.55927e-126	-1.75178	1.69718e-15	0.317292	6.46499	1.1154					SDHB
chr6	83903098	83908651	RWDD2A	0.385784	0.00589395	-1.76976	2.72571e-19	0.505912	2.43054	1.80368					BMPR1A
chr1	169890467	170054349	KIFAP3	-1.7187	1.64572e-98	-1.77668	8.61636e-91	2.50599	2.80967	8.96648					INSR
chr1	225965531	225978168	SRP9	-0.9934	0	-1.78595	0	92.3775	172.43	332.844					VTCN1
chr22	18632666	18660164	USP18	-2.20271	2.04348e-30	-1.78903	2.01588e-20	1.23707	0.999689	4.45985					PTCH1
chr22	51112843	51171726	SHANK3	-0.800131	3.69123e-22	-1.79025	1.21906e-74	1.39397	2.98292	5.04015					ANKRD11
chr1	233463514	233520894	MLK4	-5.65556	2.37171e-283	-1.79322	1.19458e-148	2.48473	0.183776	8.99689					AKT3
chr20	306207	310865	SOX12	1.23399	1.51192e-117	-1.79666	6.26557e-101	2.90825	25.622	10.5644					SH2D1A
chr22	20778874	20792146	SCARF2	1.75582	1.80493e-13	-1.7986	0.000354027	0.122699	1.55685	0.447673					IGF1R
chr1	184020811	184043346	TSEN15	-0.499813	1.615e-14	-1.80473	1.27702e-113	6.48045	17.2399	23.6489					ERRFI1
chr4	42399856	42404504	SHISA3	-1.73939	8.41504e-07	-1.82326	1.64346e-06	0.369077	0.421452	1.36429					MCL1
chr12	79257773	79845788	SYT1	0.225828	0.576081	-1.83914	0.000338453	0.0591706	0.267096	0.222044					RAD51C
chr2	32853099	33046118	TTC27	-0.391082	1.03556e-07	-1.8609	8.41015e-98	3.6682	10.9426	13.9228					LMO1
chr11	86152150	86383678	ME3	0.406372	1.20096e-06	-1.8744	1.36006e-58	2.17367	11.3857	8.33749					SH2B3
chr2	209119971	209120905	IDH1-AS1	0.239274	0.712202	-1.88496	0.0212681	0.227155	1.06505	0.874184					CALR
chr22	20456003	20461786	RIMBP3	0.817	0.0109304	-1.88943	0.000165642	0.0664868	0.468609	0.257863					SRSF2
chr3	33155471	33189265	CRTAP	-1.96188	0	-1.91848	0	14.1427	14.791	55.8729					SMAD3
chr17	57183959	57195628	AC099850.1	0.373815	0.381566	-1.92151	0.00122726	0.209763	1.11097	0.833918					BCL2
chr22	50989541	51001334	SYCE3	-1.59872	0.0606507	-1.93216	0.0400144	0.247113	0.338388	0.99031					ERCC4
chr22	50919985	50924869	ADM2	0.834286	6.4273e-07	-1.94738	6.25546e-13	0.302687	2.24058	1.21699					YES1
chr1	225997794	226033260	EPHX1	-2.24631	0	-2.0198	0	21.9299	20.194	92.8967					TCF3
chr5	90575914	90576959	RP11-213H15.1	-2.62501	8.52505e-05	-2.04108	0.00241078	0.213488	0.153472	0.916607					E2F3
chr15	94774767	95023632	MCTP2	-14.3032	3.61771e-33	-2.05521	0	3.84976	0	16.7165					INPP4A
chr4	123844229	124240605	SPATA5	-1.38816	1.36617e-60	-2.06333	1.62255e-98	1.08341	1.86398	4.7292					EPCAM
chr5	52083730	52255040	ITGA1	-5.50693	0	-2.10356	1.58872e-282	1.38711	0.141417	6.23022					TRAF2
chr22	21356175	21364631	THAP7-AS1	-1.53304	2.36933e-07	-2.10619	1.00914e-09	0.268307	0.431259	1.20766					RAF1
chr4	70676498	70725870	SULT1E1	-7.10466	6.91751e-08	-2.10813	0.000788488	0.103842	0	0.465205					RICTOR
chr1	233086351	233119628	NTPCR	-1.47857	1.84574e-110	-2.12743	2.63408e-179	1.03647	1.75038	4.7322					FOXP1
chrX	153706028	153707596	LAGE3	-0.218677	3.83159e-05	-2.15645	1.2151e-160	16.723	69.0866	77.9543					DNAJB1
chr1	220230824	220263804	BPNT1	-1.28166	1.88554e-79	-2.16212	4.92424e-167	4.36033	8.65212	20.3955					MAP2K2
chr5	94039446	94620279	MCTP1	-1.56789	1.21555e-126	-2.19307	1.77526e-193	1.23409	2.05139	5.89623					NTRK3
chr15	52043758	52108565	TMOD2	-1.09565	4.38709e-08	-2.2155	2.99598e-20	0.116121	0.271886	0.563384					NEGR1
chr4	52886872	52904648	SGCB	1.69571	1.17651e-178	-2.25597	5.90143e-80	1.18584	19.7731	5.91953					STAT5B
chr22	24322339	24326106	GSTT2	-0.475955	0.0240712	-2.28873	9.99592e-16	0.89209	3.38456	4.56547					ERCC3
chr3	142315229	142432506	PLS1	0.680499	1.35347e-23	-2.29941	9.15122e-90	1.17045	9.95584	6.02526					ACVR1
chr22	21364097	21383119	P2RX6	-5.86733	7.44637e-17	-2.35691	1.02706e-13	0.162685	0.0155338	0.871776					MAP3K13
chr22	21335650	21336044	XXbac-B135H6.18	-1.81159	0.055348	-2.36003	0.0298096	0.186152	0.294986	1.00247					BBC3
chr1	225083964	225586996	DNAH14	-0.434101	1.25443e-09	-2.37824	9.51971e-128	0.391844	1.62402	2.12783					GNAQ
chr22	19033675	19035888	DGCR11	-1.69018	1.34946e-12	-2.40047	5.1235e-19	0.455944	0.804798	2.51511					RPS6KB2
chr6	144471663	144509507	STX11	-1.54454	5.07897e-16	-2.42402	1.38507e-27	0.878453	1.74248	4.92792					CBL
chr22	51195376	51239737	RPL23AP82	-0.0967184	0.392855	-2.45029	9.25319e-62	0.847118	4.6572	4.83069					PAK1
chr8	62671653	62678528	RP11-280G9.1	-5.80918	1.76785e-05	-2.46002	0.000795761	0.0537346	0.0053239	0.309215					CSF3R
chr22	18821207	18821951	AC008132.12	0.358972	0.335465	-2.48285	1.08559e-05	0.320189	2.46696	1.86573					RAD52
chr22	51021455	51022306	CHKB-AS1	-0.516764	0.16702	-2.48487	2.63955e-07	0.634885	2.68914	3.73829					SMARCD1
chr7	48026745	48068716	SUN3	-2.65297	7.99809e-05	-2.51751	0.00026085	0.0951392	0.0931625	0.568809					MAPK3
chr11	86502101	86663952	PRSS23	-0.478311	4.89131e-146	-2.5464	0	16.2601	73.4649	99.2361					PAX5
chr1	179050512	179067158	TOR3A	-1.21363	6.87099e-168	-2.55236	0	5.56775	15.1713	34.1143					INPP4B
chr1	52625933	52626272	RP4-800M22.1	-2.70915	0.0176273	-2.57748	0.0254902	0.173624	0.171055	1.08712					SHQ1
chr11	86414141	86425134	CTD-2005H7.1	-2.18814	0.0511635	-2.64303	0.0258795	0.137471	0.203713	0.898871					GNA11
chrX	153172821	153200452	ARHGAP4	5.43947	0	-2.64711	1.48111e-10	0.0794287	23.3219	0.52146					PNRC1
chr18	65173819	65184217	DSEL	-3.14561	2.66045e-75	-2.65651	1.31171e-56	0.27634	0.212587	1.82422					MITF
chr5	81575281	81682796	ATP6AP1L	-1.27714	4.94433e-15	-2.72387	1.61743e-36	0.198113	0.582321	1.36819					CUL3
chr1	225674537	225840844	ENAH	-1.48002	0	-2.73736	0	6.45827	16.6343	44.9905					ETV1
chr15	49619159	49913128	FAM227B	-1.12207	3.48289e-09	-2.75583	5.05969e-27	0.16499	0.552273	1.16514					EGFL7
chr10	6821560	6884868	LINC00707	-11.5291	7.85745e-22	-2.76137	9.94366e-81	1.06098	0	7.50572					SRC
chr1	200938520	200992828	KIF21B	-5.32553	4.83393e-188	-2.7897	1.21464e-150	0.504022	0.0936896	3.63739					RAD51
chr8	6666038	6693166	XKR5	-3.93995	0.000335498	-2.80453	0.00178008	0.0176299	0.00855415	0.129037					FGFR1
chr15	76016318	76020029	ODF3L1	-7.61087	2.93107e-09	-2.81008	1.48261e-06	0.174376	0	1.27518					YAP1
chr5	14581884	14615116	FAM105A	-2.47237	6.7304e-171	-2.8694	1.94916e-192	1.74969	2.48044	13.3525					RYBP
chr17	62293	236045	RPH3AL	-0.114457	0.668517	-2.88189	4.82601e-15	0.0796251	0.58519	0.613689					IGF2
chr12	14956506	15059520	C12orf60	-3.08482	2.48889e-26	-2.92109	2.12284e-23	0.159174	0.153063	1.25923					MALT1
chr15	66994566	67074338	SMAD6	-1.47745	4.61162e-101	-2.93312	2.62033e-230	2.21959	6.5627	17.7197					PIK3R3
chr15	49913177	49937333	DTWD1	-3.20318	0	-2.96009	0	4.17569	3.80142	33.9449					FYN
chr1	197170592	197447585	CRB1	-2.8376	0.00155699	-2.97193	0.00214955	0.00562758	0.00671458	0.0464651					MYCL
chr3	16355081	16555533	RFTN1	-0.926445	4.23913e-06	-2.98874	1.2366e-26	0.170453	0.767517	1.41718					PGR
chr5	90522292	90522888	RP11-414H23.3	-3.12983	0.0115142	-3.00443	0.0182469	0.0734482	0.073723	0.623298					H3F3A
chr1	197871777	197876497	C1orf53	-3.38811	9.96258e-74	-3.07616	3.84452e-63	2.90765	2.52754	25.6664					FLCN
chr10	20105168	20578785	PLXDC2	-7.27046	9.35516e-38	-3.08659	6.43004e-62	0.136755	0.00811404	1.21506					SUFU
chr10	62629196	62761198	RHOBTB1	-1.56562	2.51727e-104	-3.09759	2.92078e-217	1.2903	4.02042	11.5423					NKX3-1
chr1	235115394	235116551	RP11-443B7.3	-3.86905	0.00459088	-3.15017	0.0101431	0.052641	0.0343727	0.488239					EED
chr18	6919495	6929965	LINC00668	-6.79778	4.32128e-07	-3.23191	0.00031063	0.0178764	0	0.178046					STAT5A
chr15	49944336	49948429	RP11-353B9.1	-4.74976	3.0926e-42	-3.23219	9.71249e-35	0.217924	0.0822357	2.13608					BIRC3
chr5	83680245	83786583	CTD-2269F5.1	-8.0491	1.81946e-10	-3.25069	3.55967e-09	0.151487	0	1.50676					HOXB13
chr15	51348795	51397473	TNFAIP8L3	-7.1094	4.21559e-16	-3.35231	6.71389e-26	0.241913	0.019368	2.58706					FANCC
chr22	24299601	24303373	GSTT2B	-0.885164	0.0733648	-3.39289	1.45793e-06	0.107774	0.659462	1.18523					CHEK1
chr1	186265405	186283694	PRG4	-5.49022	5.4185e-17	-3.41739	2.88564e-17	0.0676082	0.017297	0.754789					NTRK2
chr4	123651703	123653348	CETN4P	-1.63163	0.00390393	-3.4384	2.00269e-05	0.189154	0.715596	2.15129					MDM2
chr1	171810621	172387606	DNM3	-4.27653	5.19263e-48	-3.45409	1.19557e-41	0.0758841	0.0461984	0.869325					SDHA
chr3	188659504	188665428	TPRG1-AS1	-1.42713	0.164316	-3.45927	0.0184009	0.043094	0.188468	0.491729					BCL10
chr17	260118	273510	C17orf97	-0.0560632	0.922234	-3.48547	9.35329e-05	0.0293631	0.343362	0.345286					GSK3B
chr15	50474393	50528592	SLC27A2	-11.7484	6.54807e-30	-3.58659	0	2.76365	0.0105148	34.6924					CD274
chr22	21319396	21335649	AIFM3	-0.0328436	0.929443	-3.59158	5.48393e-10	0.0304902	0.388594	0.385404					SDHAF2
chr22	24979718	25024972	GGT1	-3.90546	6.04509e-120	-3.59694	3.10509e-107	0.442547	0.384604	5.58838					PIK3C3
chr1	185703683	186160085	HMCN1	-2.64416	7.04098e-07	-3.59738	1.0321e-07	0.00640804	0.0133695	0.0808159					STK40
chr22	18958027	19018755	DGCR5	2.52503	2.03149e-30	-3.60796	1.81858e-07	0.0135385	1.03146	0.173979					ID3
chr10	54170895	54173252	PRKRIRP3	-5.62289	0.000192741	-3.62709	0.00947968	0.0132553	0	0.169559					XRCC2
chr17	66255323	66418872	ARSG	-3.25733	1.75894e-69	-3.68272	4.46251e-64	0.185494	0.267418	2.48092					IGF1
chr12	19928385	20162871	RP11-405A12.2	-5.75803	0.000255031	-3.76102	0.0107119	0.0418336	0	0.585497					CDKN2B
chr1	179922319	179923575	RP11-533E19.5	-0.898542	0.424204	-3.83335	0.0252702	0.0115336	0.104649	0.18937					SDHC
chr18	36786888	37380282	LINC00669	-0.596276	0.0251724	-3.86653	1.38605e-19	0.101387	1.05376	1.54515					BCL2L11
chr15	101459420	101610317	LRRK1	0.865399	6.6613e-35	-3.87342	4.26353e-112	0.172984	4.96984	2.64487					GREM1
chr15	101389766	101402376	RP11-66B24.2	1.17263	0.102722	-3.91023	0.0201393	0.00807207	0.309835	0.133178					CCND2
chr18	6729717	6915715	ARHGAP28	-3.34544	1.0624e-17	-3.94667	3.45651e-17	0.0187517	0.0305073	0.301401					FAM175A
chr15	38361682	38365160	RP11-1008C21.2	-1.97273	0.00414993	-4.06372	0.000156101	0.0246398	0.11413	0.432454					CENPA
chr22	21562262	21581926	GGT2	-4.22661	0.0330568	-4.09161	0.046452	0	0	0.0610696					CD276
chr12	15475331	15750333	PTPRO	-5.25402	0.000985336	-4.15802	0.0106136	0.00192815	0	0.0396617					RAD51D
chr17	43971748	44105700	MAPT	-2.4933	3.02191e-160	-4.16728	8.68345e-213	0.178794	0.615484	3.36034					CCND3
chr15	75966663	76005189	CSPG4	-1.74646	3.6245e-190	-4.24463	0	0.581183	3.53352	11.4925					RAB35
chr17	289769	295730	FAM101B	3.46246	0	-4.27758	3.04309e-71	0.213366	49.0831	4.32018					CD74
chr3	142534764	142608045	PCOLCE2	-2.25046	2.94906e-208	-4.33838	1.88925e-290	0.896871	4.10294	18.9329					RAD51B
chr15	31514202	31523041	RP11-16E12.2	-2.58153	0.0311011	-4.33971	0.00662412	0.00927562	0.0370939	0.215528					BCL2L1
chr17	204528	206673	RP11-1260E13.3	-4.51242	0.0142816	-4.37786	0.0213481	0	0	0.195012					ICOSLG
chr5	31908467	31909292	TPT1P5	-4.60911	0.0105026	-4.47488	0.0160196	0	0	0.364629					MDM4
chr15	50150435	50475014	ATP8B4	-9.09624	7.17289e-14	-4.48372	3.179e-37	0.0324547	0.00132107	0.765367					CDKN2AP14ARF
chr3	142842204	142850735	RP11-80H8.4	-3.6574	0.037687	-4.4849	0.0144112	0	0.0196256	0.256801					EML4
chr17	19911364	19912547	RP11-209D14.2	2.65445	1.26213e-05	-4.50759	0.0153917	0	1.05857	0.164956					XIAP
chr17	19463424	19501235	RP11-1113L8.1	-1.86351	0.177989	-4.58357	0.0124979	0	0.0795455	0.280492					TACC3
chr5	82933624	83017432	HAPLN1	-4.72564	0.00755612	-4.59071	0.0118323	0	0	0.0296153					AKT2
chr3	157261035	157395538	C3orf55	2.99454	9.8682e-08	-4.60262	0.0115298	0	0.534921	0.0654513					NAB2
chr12	76956074	77009211	RP11-20E24.1	0.082212	0.917138	-4.63307	0.00225556	0.0579912	1.80385	1.65506					SDHD
chr22	24110413	24126503	MMP11	0.854615	0.00100657	-4.66941	2.93144e-11	0.017473	0.854643	0.458965					CDKN2AP16INK4A
chr11	103777914	104035107	PDGFD	-5.9053	2.12711e-23	-4.7693	2.21517e-26	0.0491199	0.0237918	1.38962					MAPK1
chr16	57917503	58005020	CNGB1	-6.77978	4.33511e-07	-4.78602	7.92704e-05	0.00497376	0	0.141898					H3F3B
chr18	68047376	68051827	RP11-41O4.2	-2.24728	2.5332e-10	-4.7959	3.97773e-14	0.0395437	0.247812	1.14434					PMAIP1
chr3	157154578	157161417	PTX3	-2.71892	1.59224e-27	-4.83196	1.43698e-30	0.122814	0.570519	3.64492					CRKL
chr1	67131547	67142710	AL139147.1	0.171847	0.861418	-4.94115	0.00360128	0	0.264897	0.22687					TMEM127
chr18	14629831	14632805	SNX19P3	-5.0812	0.00192918	-4.94675	0.00325405	0	0	0.0885736					FLI1
chr22	21389532	21399306	P2RX6P	-6.05068	2.31573e-05	-4.95453	0.000665767	0.0275564	0	0.938042					KIF5B
chr22	24373117	24374043	AP000351.10	3.07047	1.43607e-10	-4.95597	0.0030239	0	4.08522	0.471826					CDKN2B-AS1
chr20	10002620	10349424	SNAP25-AS1	-5.09897	0.00183402	-4.96515	0.00310007	0	0	0.0532132					TIMM8B
chr15	50534144	50558223	HDC	-8.55887	5.47537e-12	-4.98283	1.54554e-13	0.0224313	0	0.743539					CDK6
chr17	19314438	19320589	RNF112	-2.07117	0.0151062	-5.00139	0.000588646	0.00396982	0.035785	0.1464					TFE3
chr1	235710987	235814054	GNG4	1.0073	7.40055e-10	-5.00239	6.15331e-20	0.0245552	1.71271	0.825813					CST7
chr6	144261437	144385735	PLAGL1	-0.109514	0.120444	-5.02151	1.19193e-196	0.228786	7.40736	7.74531					VEGFA
chr22	17840837	18037850	CECR2	1.48635	0.00112656	-5.10296	0.000389135	0.00141483	0.161586	0.0558272					DCUN1D1
chr17	61554422	61599205	ACE	-1.29154	0.000323788	-5.17507	4.13074e-10	0.00580134	0.0902831	0.214643					INSRR
chr14	37126773	37148920	PAX9	-1.85536	7.32422e-24	-5.27273	1.10438e-36	0.0371158	0.424898	1.49058					FIP1L1
chr22	20610447	20616201	AC011718.1	-5.44738	0.000627998	-5.31382	0.00114158	0	0	0.341442					ATF1
chrX	153167985	153172620	AVPR2	-1.27416	0.00128668	-5.33467	1.91778e-08	0.020269	0.359392	0.843135					EIF4E
chr15	49115932	49255641	SHC4	-7.5867	1.943e-35	-5.33752	3.29593e-63	0.0634273	0.0144219	2.68638					SDC4
chr5	53751445	53752207	HSPB3	-4.61521	0.000185475	-5.37655	0.000118964	0.019001	0.0381118	0.907025					LINC00114
chrX	153067621	153096020	PDZD4	1.83521	2.38667e-126	-5.43365	7.34203e-65	0.0855711	14.0899	3.82725					PRKACA
chr5	90598846	90610219	LUCAT1	-4.39607	1.53602e-63	-5.47328	1.67172e-50	0.0971277	0.22056	4.50539					STAT6
chr4	177604689	177713881	VEGFC	-3.24437	1.34287e-151	-5.6354	1.92669e-28	0.277163	1.5628	14.3671					SND1
chr5	82767284	82878122	VCAN	-3.08256	3.31136e-05	-5.84645	1.381e-05	0.00102377	0.00792176	0.064658					HIST1H2BC
chr15	49715293	49780972	FGF7	-9.65025	2.33193e-15	-5.85118	5.07215e-23	0.0156109	0	0.940924					PDPK1
chr3	142442916	142526730	TRPC1	1.1692	9.35187e-47	-5.85126	1.22416e-68	0.0687794	9.58234	4.1323					SHBG
chr11	26580580	26593780	MUC15	-10.8449	2.24695e-19	-5.85297	5.20873e-51	0.0690365	0	4.16336					BICC1
chr11	27015628	27018630	FIBIN	-9.718	9.19094e-16	-5.87996	5.48736e-45	0.0696522	0.00477794	4.25722					FAM155A
chr1	225888306	225939945	RP11-145A3.1	-3.31933	5.97493e-27	-5.92218	1.82268e-20	0.0584469	0.38137	3.68896					MAP3K14
chr17	62015914	62050278	SCN4A	-4.26922	1.56636e-10	-5.94431	1.20218e-07	0.00355896	0.0123999	0.231517					MIEN1
chrX	153146127	153154444	LCA10	-1.23842	0.102368	-5.96245	4.14316e-05	0	0.167468	0.384107					GRB7
chr1	225634945	225653045	RP11-496N12.6	-6.16509	3.13135e-06	-6.03055	6.11936e-06	0.0146147	0.0147588	1.09753					RPS29
chr4	157997209	158093242	GLRB	-3.53762	2.27496e-48	-6.03635	7.74846e-35	0.0427134	0.261541	2.94052					LMNA
chr3	158363611	158390482	LXN	-1.03353	9.67659e-47	-6.04721	2.94871e-152	0.441846	15.4498	30.6679					ACPP
chr12	91357456	91398803	EPYC	-6.20577	1.03144e-05	-6.07143	2.09605e-05	0	0	0.318802					AKAP8
chr10	76854192	76868979	DUSP13	-6.22333	2.40589e-06	-6.08924	4.7245e-06	0.00646384	0.0061082	0.483037					MKRN1
chr10	54210634	54230293	RP11-346D6.6	-11.2579	7.6297e-21	-6.26645	4.68921e-60	0.201243	0	16.2261					FSCB
chr18	64168320	64271375	CDH19	-6.52307	2.53503e-06	-6.38882	5.38455e-06	0	0	0.104299					LDLR
chrX	153903529	153979858	GAB3	5.37434	4.34384e-123	-6.39421	4.07373e-06	0	5.86976	0.136448					ATP1B2
chr20	10199478	10288066	SNAP25	-4.28569	2.55812e-40	-6.42536	1.18996e-24	0.0262221	0.12576	2.38116					TACR3
chr1	62702651	62785085	KANK4	-9.44784	1.10631e-14	-6.45573	6.0638e-17	0.00999038	0	0.909986					ETV4
chr18	6941743	7117813	LAMA1	-4.33156	1.76912e-09	-6.67922	2.05349e-07	0.000956626	0.00555164	0.107554					EYA2
chr22	18761178	18830912	GGT3P	-6.85776	2.9465e-07	-6.72368	6.41856e-07	0	0	0.329998					PHF7
chr22	21311380	21318967	XXbac-B135H6.15	1.03596	0.00471315	-6.80485	3.99038e-07	0	2.95993	1.39805					PAX8
chr18	5882071	5895954	TMEM200C	-0.789369	0.134929	-6.83549	3.50004e-07	0	0.0547932	0.0919339					PIBF1
chr1	197881037	197904608	LHX9	-9.87711	2.26161e-21	-7.04308	2.7962e-64	0.0197939	0.00304867	2.74972					FGF13
chr17	19398698	19482347	SLC47A1	-2.77337	1.05917e-148	-7.42074	1.20786e-77	0.0364047	0.981235	6.50434					NRG1
chr3	33191537	33260707	SUSD5	-1.79787	2.82094e-56	-7.59277	5.72689e-53	0.0265569	1.5972	5.38092					BRMS1L
chr11	107461817	107537505	ELMOD1	0.860518	1.00826e-05	-7.70193	5.96407e-10	0.00247572	1.1094	0.592689					2021-09-14
chr17	66263167	66287408	SLC16A6	-7.43605	2.01945e-132	-7.79981	1.27787e-104	0.0617975	0.0865214	14.4795					CDH12
chr4	113739265	114304896	ANK2	1.13543	5.40309e-19	-7.86718	1.20007e-13	0.00161162	0.900927	0.39738					CREB3L1
chr3	142838173	142841800	CHST2	-4.09548	2.21741e-144	-8.31854	2.64237e-43	0.0256495	0.507995	8.42634					RHPN1
chr14	37049784	37051812	NKX2-8	-4.03126	1.39697e-05	-8.33694	3.06595e-11	0	0.138629	2.19527					NR4A3
chrX	153126969	153174677	L1CAM	-1.69226	0	-8.7451	0	0.219605	31.3769	98.3275					RIPK4
chr18	5954705	6415236	L3MBTL4	-2.32496	1.25149e-12	-8.74746	1.61984e-12	0	0.095008	0.461764					AGK
chr5	83236373	83680611	EDIL3	-11.7885	7.54288e-88	-8.78001	0	0.113361	0.015172	52.2624					NR3C2
chr15	55903744	56035288	PRTG	0.211475	0.0847858	-8.85738	2.84899e-17	0.00203995	1.19408	0.999594					ST3GAL3
chr15	101390036	101404501	RP11-66B24.7	-2.02031	3.28836e-19	-9.69716	1.73094e-15	0	0.461554	1.81869					MIDN
chr4	150999426	151178609	DCLK2	0.945205	4.04813e-23	-9.70687	9.9759e-16	0.0033058	6.02098	3.03333					SLC6A3
chr11	106544738	106889250	GUCY1A2	-4.25026	1.42085e-39	-9.83155	5.99694e-16	0	0.0258094	0.476639					CBARP
chr7	19060614	19157295	TWIST1	-10.2778	2.11978e-17	-10.1437	5.98974e-17	0	0	4.76377					SAMD9
chr15	35080297	35088340	ACTC1	-11.1211	2.36389e-20	-10.9869	6.99819e-20	0	0	3.74438					ZNF804A
chr22	24376133	24384680	GSTT1	0.661472	5.76934e-14	-11.0328	4.80382e-20	0	7.65355	4.694					SLC34A2
chr4	123747863	123819391	FGF2	-3.53436	0	-11.0585	1.23368e-64	0.0109543	2.17231	24.4004					MUC1
chr12	91539025	91576900	DCN	-16.912	6.30625e-46	-11.1654	0	0.0498351	0	118.959					DLAT
chr18	70992176	71017113	CTD-2354A18.1	-13.6105	3.96607e-30	-11.6188	2.71551e-29	0.0130576	0	42.8656					PDCD1LG2
															DHX35
															GOPC
															BCL2L14
															IP6K1
															TRAP1
															NUP107
															VCL
															KIAA1549
															MTAP
															SBNO2
															CNTNAP4
															ERMP1
															FZD10
															ST7
															MAFB
															FOXO4
															BCAS3
															KIAA1217
															TBL3
															ST6GALNAC3
															SFPQ
															TLL1
															RAI14
															ASPSCR1
															PRCC
															PDE3A
															DSCAM
															MX1
															MLST8
															P2RY8
															PTPN22
															TEK
															FGF12
															TFG
															PTPRZ1
															CHN1
															ADCY9
															FAF1
															FHIT
															GMPS
															ETV5
															ITPR2
															SLC1A2
															CDH6
															EPHA6
															TYK2
															TPM4
															EPHA4
															IRF1
															TPM3
															ICE1
															CREB3L2
															CREB1
															CDH11
															HDAC7
															CAMTA1
															KDM4C
															MYO18A
															ERC1
															FAT3
															PDE4DIP
															ABI1
															ABL2
															ACKR3
															ACSL3
															ACSL6
															AFDN
															AFF1
															AFF3
															AFF4
															ALDH2
															ANK1
															APOBEC3B
															ARHGAP26
															ARHGAP5
															ARHGEF10
															ARHGEF10L
															ARHGEF12
															ARNT
															ATIC
															ATP1A1
															ATP2B3
															BAX
															BAZ1A
															BCL11A
															BCL11B
															BCL2L12
															BCL3
															BCL7A
															BCL9
															BCL9L
															BCORL1
															BCR
															BIRC6
															BMP5
															BRD3
															BTG1
															C15orf65
															CACNA1D
															CANT1
															CARS
															CASP3
															CASP9
															CBFA2T3
															CBLB
															CBLC
															CCNB1IP1
															CCNC
															CCR4
															CCR7
															CD209
															CD28
															CDH10
															CDH17
															CDX2
															CEP89
															CHCHD7
															CHD2
															CHIC2
															CHST11
															CIITA
															CLP1
															CNBP
															CNOT3
															CNTNAP2
															CNTRL
															COL1A1
															COL2A1
															COL3A1
															COX6C
															CPEB3
															CRNKL1
															CSMD3
															CTNNA2
															CTNND2
															CYP2C8
															CYSLTR2
															DCAF12L2
															DCC
															DCTN1
															DDB2
															DDIT3
															DDX10
															DDX6
															DEK
															DGCR8
															DNM2
															DROSHA
															DUX4L1
															EBF1
															ECT2L
															EIF3E
															ELF4
															ELK4
															ELL
															ELN
															EPAS1
															EPS15
															ETNK1
															EXT1
															EXT2
															FAM131B
															FAM135B
															FAM47C
															FANCD2
															FANCE
															FANCF
															FANCG
															FAS
															FAT4
															FBLN2
															FCGR2B
															FCRL4
															FEN1
															FEV
															FGFR1OP
															FKBP9
															FLNA
															FNBP1
															FOXO3
															FOXR1
															FSTL3
															FUS
															GAS7
															GPC3
															GPC5
															GRM3
															HERPUD1
															HEY1
															HIF1A
															HIP1
															HIST1H4I
															HLF
															HMGA1
															HMGA2
															HMGN2P46
															HNRNPA2B1
															HOOK3
															HOXA11
															HOXA13
															HOXA9
															HOXC11
															HOXC13
															HOXD11
															HOXD13
															HSP90AA1
															IGF2BP2
															IGH
															IGK
															IGL
															IKBKB
															IL2
															IL21R
															IL6ST
															IRS4
															ISX
															ITGAV
															ITK
															JAZF1
															KAT6A
															KAT6B
															KAT7
															KCNJ5
															KDSR
															KLF6
															KLK2
															KNL1
															KNSTRN
															KTN1
															LARP4B
															LASP1
															LCK
															LEF1
															LEPROTL1
															LHFPL6
															LMO2
															LRIG3
															LRP1B
															LSM14A
															LYL1
															MACC1
															MAF
															MAML2
															MB21D2
															MDS2
															MGMT
															MLF1
															MLLT1
															MLLT11
															MLLT6
															MNX1
															MRTFA
															MSI2
															MTCP1
															MUC16
															MUC4
															MYH11
															MYO5A
															N4BP2
															NACA
															NBEA
															NCKIPSD
															NCOA1
															NCOA2
															NDRG1
															NFATC2
															NFIB
															NFKB2
															NFKBIE
															NSD2
															NSD3
															NT5C2
															NTHL1
															NUTM1
															NUTM2B
															NUTM2D
															OLIG2
															OMD
															PAFAH1B2
															PATZ1
															PAX3
															PAX7
															PBX1
															PDGFB
															PER1
															PICALM
															PLAG1
															PML
															POLG
															POT1
															POU5F1
															PPARG
															PPFIBP1
															PRDM16
															PRDM2
															PREX2
															PRF1
															PRKCB
															PRPF40B
															PRRX1
															PSIP1
															PTK6
															PTPN13
															PTPN6
															PTPRB
															PTPRC
															PTPRK
															PWWP2A
															RABEP1
															RAD17
															RALGDS
															RAP1GDS1
															RBM15
															RFWD3
															RGPD3
															RGS7
															RHOH
															RMI2
															ROBO2
															RPL10
															RPN1
															RSPO2
															RSPO3
															RUNX1T1
															S100A7
															SALL4
															SBDS
															2021-09-05
															2021-09-06
															2021-09-09
															SET
															SETD1B
															SFRP4
															SH3GL1
															SHTN1
															SIRPA
															SIX1
															SIX2
															SKI
															SLC45A3
															SMARCE1
															SNX29
															SOX21
															SPECC1
															SRGAP3
															SRSF3
															SS18
															SS18L1
															SSX1
															SSX2
															SSX4
															STAG1
															STIL
															STRN
															TAF15
															TAL1
															TAL2
															TCEA1
															TCL1A
															TEC
															TENT5C
															TFEB
															TFPT
															TFRC
															THRAP3
															TLX1
															TLX3
															TNC
															TNFRSF17
															TRA
															TRB
															TRD
															TRIM24
															TRIM27
															TRIM33
															TRRAP
															UBR5
															USP44
															USP6
															USP8
															VAV1
															VTI1A
															WAS
															WDCP
															WIF1
															WNK2
															WWTR1
															XPA
															XPC
															YWHAE
															ZBTB16
															ZCCHC8
															ZEB1
															ZMYM3
															ZNF331
															ZNF384
															ZNF429
															ZNF479
															ZNF521
															ZNRF3
															ADGRB1
															ALB
															ATF7IP
															ATG7
															BMPR2
															BRD7
															CASZ1
															CD58
															CMTR2
															CNOT9
															CR1
															DAZAP1
															DCSTAMP
															DTX1
															DUSP16
															EFTUD2
															EGR2
															EHD2
															ENPEP
															ESRRA
															FAM174B
															FAM186A
															FAT2
															FBLN1
															FGD5
															FOXD4L1
															GNAI2
															GTF2I
															HERC2
															HSPG2
															HTRA2
															IFNAR1
															IKZF3
															INO80
															IRAK1
															KDM3B
															KIFC1
															KLF5
															KLHL36
															KLHL6
															KMT2B
															LDB1
															LOX
															LPAR4
															LTB
															LY75-CD302
															MAP2
															MAP2K7
															MARK2
															MCM3AP
															NEFH
															NIPBL
															NKTR
															NPEPPS
															NPRL2
															NRK
															NRP1
															NT5C3A
															NXF1
															PAK2
															PARP4
															PCDH17
															PCMTD1
															PDPR
															PEG3
															PLCB4
															PPP3CA
															PPT2
															PRKD2
															PRR14
															PTMA
															PTPN14
															RASA2
															RBFOX1
															RBFOX2
															RBM38
															RBM39
															RELA
															RGL3
															RHPN2
															RIPK1
															RNF6
															RPS3A
															RPS6KA3
															RRAGC
															RRAS2
															RSPH10B2
															SATB1
															SFMBT2
															SMARCA1
															SOHLH2
															SP140
															SUSD2
															TCF4
															TCIRG1
															TFAP4
															TGIF1
															TOP2A
															TRIM49C
															U2AF2
															UBE2A
															UBE2D2
															UGT2B17
															WDR45
															WNK4
															ZBTB20
															ZBTB7B
															ZCRB1
															ZFX
															ZNF148
															ZNF165
															ZNF208
															ZNF626
															ZNF680
															ZNF721
															ZNF780A
															ZNF93
															ZXDB
															FAM123B

## Sheet: PANC1_A2B
chrs	start	end	GeneName	PANC1_log2FC	PANC1_qval	BxPC3_log2FC	BxPC3_qval	BxPC3	PANC1	HPDE6C7			Human cancer gene			Highlighted gene
chr7	142552792	142568847	EPHB6	13.4832	1.37498e-29	12.8384	6.55158e-27	10.6672	17.9732	0			MATK			EPHB6
chr2	130831108	130886795	POTEF	8.46588	9.90938e-12	6.28864	8.18113e-06	0.139657	0.680088	0			CSDE1			AKT2
chr3	134316643	134979309	EPHB1	7.9241	3.57397e-10	4.63754	0.0112629	0.0279416	0.293547	0			BRCA1			EGR2
chr7	45613739	45762715	ADCY1	7.46067	2.84234e-12	-0.800874		0.00109778	0.396022	0.0021319			HGF			MMP2
chrX	135747706	135864247	ARHGEF6	5.65204	0.000142314	5.4413	0.000766443	0.0516039	0.0644061	0			BCLAF1			SMARCA1
chr1	209959036	209979465	IRF6	5.38083	0.000512811	15.2508	1.43613e-37	63.4601	0.0731061	0			RANBP3			TLX3
chr4	55095264	55164414	PDGFRA	5.37807	0.000501608	5.18039	0.00178696	0.0290921	0.0359206	0			TRIO			EXT1
chr6	55618443	55740362	BMP5	5.20183	1.75527e-10	-2.80973		0	0.568094	0.0152273			CDH1			TGFBR2
chr17	37921198	38020441	IKZF3	4.96214	0.0029452	8.60734	4.6864e-12	1.09478	0.0943301	0			MED17			KLF5
chr19	40736224	40791443	AKT2	4.64411	0	0.843485	4.73762e-123	13.6079	204.311	7.92524			TPR			BCL3
chr19	45281126	45303891	CBLC	4.39113	2.14541e-08	10.6544	4.98122e-60	72.1001	1.01667	0.0482553			NEDD4L
chr19	40575059	40596845	ZNF780A	4.11464	0	1.35646	2.6934e-31	2.55611	18.6288	1.04331			PIK3CB
chr10	64571756	64679660	EGR2	4.00696	5.43459e-86	5.13402	5.68218e-165	10.0881	4.97881	0.300969			CUL1
chr16	55423612	55540603	MMP2	3.62337	5.9923e-40	-3.86108	0.000409499	0.00909485	1.74776	0.137152			MLL3
chr15	33010175	33026870	GREM1	3.62309	3.95223e-11	-4.35926	0.0231727	0	0.53874	0.0420754			CCAR1
chr18	52889562	53332018	TCF4	3.56365	1.8716e-22	-3.04717	0.0143191	0.00197541	0.209156	0.0171384			CASP8
chr7	142638201	142659768	KEL	3.18608	0.0329702	4.61846	0.000235015	0.176877	0.0708176	0.00757873			SPEN
chr21	39751949	40033704	ERG	3.13325	7.01469e-09	-3.6229	0.0451764	0.00185662	0.233213	0.0256377			MAP2K4
chrX	129115083	129192058	BCORL1	2.68819	1.4601e-299	1.18397	1.10315e-29	4.00933	12.2463	1.84585			ASPM
chr17	38710021	38721724	CCR7	2.65988	0.00153535	0.079545	0.966272	0.0411724	0.267016	0.0405359			GOLGA5
chrX	128580480	128657477	SMARCA1	2.44385	0	1.24842	1.007e-141	28.7244	70.8814	12.6317			FGFR2
chr1	152274651	152297679	FLG	2.21013	1.53772e-29	4.2437	2.20051e-184	3.08472	0.811442	0.169735			TP53BP1
chr18	22641890	22932154	ZNF521	2.08889	0.0046646	-2.38943	0.173919	0.0048267	0.114805	0.0262646			RHOA
chr15	91426925	91439006	FES	2.08699	0.000101048	1.58054	0.0135157	0.255339	0.392136	0.0883739			NAV3
chr1	14026693	14151574	PRDM2	1.95108	1.78319e-107	2.11709	4.14096e-127	5.03502	4.83662	1.21086			CBFB
chr4	142944313	143768585	INPP4B	1.87593	1.43001e-17	4.56951	2.98039e-200	3.08055	0.513116	0.135387			FGFR3
chr20	39765600	39811629	PLCG1	1.77109	0	0.547302	4.44152e-27	12.2307	30.7826	8.74425			MEF2A
chr19	36500022	36505141	ALKBH6	1.647	1.18354e-09	1.30649	1.79384e-05	0.716892	0.977589	0.302916			CLTCL1
chr16	81772702	81991899	PLCG2	1.38484	4.32292e-23	1.08419	3.05028e-12	1.18008	1.56622	0.581873			PABPC1
chrX	133507283	133562820	PHF6	1.27016	2.63695e-118	0.921926	3.11702e-50	8.82669	12.1089	4.86765			SMC1A
chr19	41725108	41767671	AXL	1.2331	1.61963e-148	1.55521	2.14119e-235	28.7921	24.8202	10.2416			AMPH
chrX	122993574	123047829	XIAP	1.21819	1.62013e-115	1.40755	5.50567e-139	12.4515	11.767	4.90191			MLLT10
chr19	48216600	48246391	EHD2	1.21115	4.46554e-207	2.78454	0	133.354	48.2837	20.2181			PCM1
chr19	40899675	40919273	PRX	1.18851	1.08876e-10	1.19328	4.07862e-10	1.4228	1.52801	0.650095			CIC
chrX	123094062	123556514	STAG2	1.10238	1.06987e-144	2.02991	0	33.3788	18.9123	8.54369			KEAP1
chr1	59246465	59249785	JUN	1.10237	0	2.28263	0	318.275	151.342	68.3516			PSEN1
chr11	95709762	96076344	MAML2	1.06745	2.43345e-42	1.24687	1.34702e-54	6.19604	5.89453	2.72765			TCF7
chrX	129198849	129244691	ELF4	1.05224	1.47403e-64	2.80313	0	49.0147	15.697	7.34158			CYLD
chr3	30647994	30735634	TGFBR2	-1.06045	1.30585e-57	0.47544	9.40382e-18	19.7191	7.33025	14.8199			CAD
chr5	57749809	57756087	PLK2	-1.06873	7.52216e-67	0.921146	1.13113e-83	24.4783	6.64102	13.5058			ATRX
chr16	12070594	12668146	SNX29	-1.09196	6.2346e-20	0.203158	0.0656203	1.7066	0.749375	1.54926			MECOM
chr5	95860971	96115299	CAST	-1.10084	7.06599e-212	0.527075	1.01179e-67	23.3234	8.13248	16.9126			MAP3K4
chr21	36160098	37376965	RUNX1	-1.1845	2.98065e-81	0.965187	1.06578e-95	8.23344	2.00012	4.40729			ABCB1
chr5	67511548	67597649	PIK3R1	-1.1878	9.10926e-28	-0.794299	7.5372e-14	1.08629	0.891138	1.96799			CTTN
chr6	89790470	89794879	PNRC1	-1.2342	2.72868e-76	-0.370895	8.28404e-10	18.5717	10.9966	25.0811			MAST2
chr22	35695268	35743985	TOM1	-1.26619	2.67525e-53	-1.11935	3.86999e-40	3.55693	3.46258	8.07604			HUWE1
chr3	69788586	70017488	MITF	-1.26868	5.61734e-27	0.319867	0.00106446	3.1593	1.13166	2.64408			MMP2
chr15	73976307	74006859	CD276	-1.27614	1.97926e-242	-1.839	0	9.41068	14.984	35.184			GNAS
chr15	91073157	91188577	CRTC3	-1.28884	4.78352e-113	-0.979978	6.75022e-68	4.38256	3.81334	9.03274			ITGA6
chr17	56769934	56811703	RAD51C	-1.31523	2.35084e-41	-0.90107	4.45155e-22	4.63673	3.74722	9.04906			ESR1
chr10	93806449	94050844	CPEB3	-1.44802	6.10952e-17	-0.939446	4.56449e-08	0.574823	0.435232	1.15217			MAP3K1
chr16	50775961	50835846	CYLD	-1.61047	1.32967e-65	0.678071	1.86037e-22	3.77764	0.833172	2.46616			HSP90AB1
chr18	60994959	61034743	KDSR	-1.63632	1.21425e-174	-0.265095	2.62107e-07	7.52467	3.13469	9.45122			JAK2
chr16	72816784	73093597	ZFHX3	-1.77513	8.60919e-116	0.437397	3.04968e-12	3.89221	0.904936	3.00433			ABL1
chr7	41724712	41742706	INHBA	-1.79541	8.46683e-06	2.46878	6.25429e-36	1.38042	0.0773256	0.260259			LZTR1
chr8	128747680	128753674	MYC	-1.98576	0	-0.462155	1.6984e-50	79.0543	29.6297	113.779			HMGXB4
chr14	36985602	36990354	NKX2-1	-1.99266	0.00884103	0.963301	0.04694	0.399816	0.0556415	0.213765			TOM1
chr2	176968944	176974722	HOXD11	-2.02417	0.0118483	-3.62871	0.00166042	0.0189612	0.0621199	0.244787			MYH9
chr7	27870192	28220362	JAZF1	-2.04967	2.74376e-45	-2.22323	5.70772e-44	0.795418	0.968285	3.88626			EP300
chr8	118806729	119124092	EXT1	-2.11414	2.65143e-290	-0.27331	5.35375e-10	12.1022	3.64082	15.2803			NIN
chr5	169064251	169510386	DOCK2	-2.38109	7.35754e-06	-5.49733	2.09128e-06	0.00226245	0.0215877	0.109026			DICER1
chr1	162601163	162757190	DDR2	-2.47668	2.47851e-27	-3.24193	5.6566e-32	0.0719704	0.131868	0.710618			TRIP11
chr8	55370495	55373448	SOX17	-2.51782	2.62983e-21	-9.43177	1.31968e-14	0	0.454568	2.52579			CHD8
chr19	45250962	45263301	BCL3	-2.65629	0	0.589426	2.21072e-46	48.4694	5.50922	33.6667			ANKRD12
chr12	115108059	115121969	TBX3	-2.75843	4.69903e-182	-12.4184	3.09205e-25	0	1.20024	7.87334			STAG2
chr4	101944566	102269435	PPP3CA	-2.84882	0	0.1355	0.00796129	17.9796	2.44864	17.1024			NUP93
chr14	62162231	62214976	HIF1A	-3.03537	0	-0.161069	1.68431e-14	146.039	21.4618	170.607			CTCF
chr3	189349205	189615068	TP63	-3.18091	6.69742e-07	8.09827	0	45.1798	0.0196236	0.171953			TSC2
chr3	59735036	61237133	FHIT	-3.56534	7.18615e-06	-1.76205	0.00395657	0.052167	0.0159895	0.184262			ERCC2
chr10	90750414	90775542	FAS	-4.05471	2.21644e-175	-0.827199	6.30874e-22	5.47747	0.629972	10.1538			PPP2R1A
chr6	111981535	112194655	FYN	-4.16305	3.50318e-187	-4.90996	3.43892e-161	0.164061	0.296855	5.15711			CRTC1
chr18	61254223	61271873	SERPINB13	-4.3883	0.0198902	9.11627	8.20794e-95	19.0163	0	0.0360407			PIK3CG
chr2	16080686	16087129	MYCN	-4.73259	0.00770332	-3.6359	0.044248	0.00557179	0	0.0796497			EZH2
chr4	15937192	15940363	FGFBP1	-5.47381	8.69852e-05	6.75317	4.80126e-202	51.5618	0.0108397	0.495625			RHEB
chr2	176957619	176960666	HOXD13	-6.38067	1.00331e-06	-7.20805	3.59292e-08	0	0.00657642	0.564416			GATA3
chr18	42260138	42648475	SETBP1	-6.84631	8.01682e-15	2.19414	4.38927e-59	1.9139	0.00388638	0.437373			SMC3
chr12	70910630	71031220	PTPRB	-7.23829	6.61956e-22	1.97863	3.96084e-84	2.37343	0.00430993	0.629307			RNF43
chr1	164524821	164868533	PBX1	-7.28733	2.23127e-283	0.593115	9.44324e-56	7.90345	0.036112	5.4747			MED13
chr13	73629114	73651676	KLF5	-7.94581	0	0.80045	1.11014e-230	144.834	0.36363	86.8936			DDX5
chr5	150273954	150284545	ZNF300	-8.3358	2.59111e-15	0.336991	0.0228824	2.50131	0.00663828	2.07067			PRKAR1A
chr20	51588946	52111869	TSHZ2	-9.08122	3.86315e-18	-0.070086	0.598462	1.10963	0.00234163	1.21635			FBXW7
chr5	170736288	170739138	TLX3	-9.09463	3.53792e-18	-8.37584	1.41209e-22	0.0295908	0.0196125	10.3528			WHSC1
chr20	39314488	39317880	MAFB	-9.91292	1.67392e-21	-4.45801	1.54175e-116	0.348383	0.00854373	8.03134			HSPA8
chr5	35852797	35879705	IL7R	-11.3971	2.36971e-21	0.016419	0.885386	3.35861	0	3.47074			CCND1
chrX	132434131	132549518	GPC4	13.2858	9.52627e-29	5.51099	0.000361374	0.0703162	16.5978	0			NUP98
chr7	37723446	37991543	EPDR1	13.0743	7.22001e-28	9.2454	4.74964e-14	1.653	25.3115	0			GTF2H1
chr4	10441498	10459034	ZNF518B	12.6715	3.06993e-26	11.3397	3.85379e-21	1.85386	5.02829	0			CDKN1B
chr10	78629359	79398353	KCNMA1	11.8912	1.25487e-30	3.91936	0.00384521	0.0227969	6.14881	0.00159981			CHD4
chr6	39867354	39902290	MOCS1	11.8286	5.82753e-23	6.81373	4.84031e-07	0.169688	5.90807	0			UHRF1BP1L
chr2	132285248	132291239	CCDC74A	11.789	7.11854e-23	4.54177	0.0040265	0.0829749	13.5939	0.00363481			ERBB2IP
chr19	46913629	46916841	CCDC8	11.7347	1.32709e-22	2.5445		0.014177	8.9144	0			LIFR
chr6	85397069	85474237	TBX18	11.295	5.47518e-21	1.03227		0.00179284	2.49383	0			FN1
chr14	88304164	88460009	GALC	11.2423	7.02085e-21	12.0601	6.89675e-24	9.50527	5.80967	0.0022693			SF3B1
chr4	156263810	156298122	MAP9	11.0515	4.12254e-20	10.7159	6.42741e-19	1.48121	2.01408	0			SOS1
chr19	50815194	50836772	KCNC3	11.0441	4.33482e-20	10.7757	4.02025e-19	2.17848	2.82717	0			NFE2L2
chr2	130748029	130808704	FAR2P1	11.039	4.75561e-20	8.89015	6.25132e-13	0.458385	2.19055	0			RPL22
chr17	39679869	39684560	KRT19	10.9856	2.4472e-101	14.4498	4.72825e-175	1082.53	105.697	0.0515958			LEPR
chr2	217497551	217529159	IGFBP2	10.9285	1.15855e-19	13.5467	7.30503e-30	19.579	3.43598	0			TXNIP
chrX	105937024	106040223	RNF128	10.8959	1.46369e-19	7.61801	3.33863e-09	0.446607	4.66714	0			ARID1A
chr2	31456880	31492313	EHD3	10.6896	8.49221e-19	8.52752	7.57491e-12	0.580308	2.79784	0			STK11
chr21	38378450	38391959	RIPPLY3	10.5222	2.88445e-18	1.92653		0.0128098	5.33116	0			MLL
chr14	21989232	22005350	SALL2	10.3424	1.17174e-17	7.3578	1.93814e-08	0.238615	2.03375	0			MYB
chr7	142498725	142500432	TRBC2	10.2495	2.40119e-17	9.02701	2.28766e-13	5.36884	13.5009	0			SGK1
chr2	18059114	18542882	KCNS3	10.171	4.39571e-17	12.1617	3.4219e-24	11.4134	3.09434	0			TJP2
chr17	31254928	31272124	TMEM98	9.77412	9.10182e-16	9.79469	8.24851e-16	1.33547	1.41858	0			DNMT3A
chr19	36874022	36909558	ZFP82	9.67772	1.18023e-15	-0.891286		0	1.78618	0.00194527			APAF1
chr11	6947635	7005863	ZNF215	9.63007	2.39971e-20	8.286	4.17842e-15	2.19089	5.99419	0.00725527			SPOP
chr17	33762115	33775856	SLFN13	9.52123	3.24328e-85	8.30343	5.96648e-64	4.30487	10.7895	0.014218			MAPK8IP1
chr2	130794531	130795995	KLF2P1	9.51774	7.21014e-15	7.08165	1.03424e-07	1.01405	5.91364	0			ZMYM2
chr6	46097730	46114436	ENPP4	9.25362	4.01601e-14	2.5445		0.00979374	1.10306	0			PIK3CA
chr1	208057594	208084747	CD34	9.07771	2.01924e-60	-3.5845	0.123187	0	14.5783	0.0259688			FLT3
chr11	6416355	6440644	APBB1	9.01608	6.49133e-43	-0.294421	0.892103	0.0112971	7.58743	0.0146698			RPL5
chrX	106765680	106848481	FRMPD3	8.86936	6.65016e-13	3.49798	0.17708	0.00961479	0.428988	0			NCOA3
chr9	99449338	99483403	RP11-535M15.1	8.83209	8.39776e-13	7.5752	5.21226e-09	3.50204	9.00811	0			PLCG1
chr1	232940643	232946092	MAP10	8.80678	1.10153e-12	9.4552	1.02164e-14	1.00451	0.690941	0			AARS2
chr1	223711349	223853436	CAPN8	8.7702	1.28127e-12	6.05309	3.31413e-05	0.0998172	0.707476	0			CDKN1A
chr8	53446597	53478067	FAM150A	8.741	1.61948e-12	2.49361		0.03603	2.95376	0			GOT2
chr5	168088745	168728133	SLIT3	8.68954	4.37e-32	-1.83848	0.483244	0.00105927	1.75416	0.00417333			FOXA2
chr19	50691443	50813802	MYH14	8.67524	1.16806e-85	11.0869	2.4616e-141	34.0235	6.89101	0.0161321			MAX
chr5	126378250	126409184	C5orf63	8.56297	5.14845e-12	9.98306	1.98777e-16	1.09788	0.442282	0			KDM5C
chr19	36803969	36822620	LINC00665	8.12498	6.20266e-48	2.57532	0.00456124	0.0818927	4.13035	0.014414			NUP214
chr11	7260009	7490273	SYT9	8.098	1.10627e-10	2.92147		0.0124883	0.487243	0			SMARCA4
chr7	142568956	142583507	TRPV6	8.06224	1.58446e-10	8.25988	4.92949e-11	0.200679	0.188656	0			AKAP9
chr10	87359312	88126250	GRID1	8.04308	2.14161e-10	1.03227		0.00246195	0.367843	0			GNAI1
chr19	39481354	39523425	FBXO27	7.9653	1.24278e-261	3.39173	3.03854e-36	2.77941	71.2673	0.278405			ADORA2A
chr2	130896860	130902707	CCDC74B	7.83244	7.05692e-32	0.722997	0.690529	0.0261652	3.86597	0.0166658			AJUBA
chr6	89805678	89827800	SRSF12	7.60129	2.71851e-09	3.24444	0.207888	0.0162456	0.358812	0			FOXA1
chr4	156680144	156728743	GUCY1B3	7.49645	6.17426e-09	8.73118	1.9275e-12	0.890326	0.407927	0			ARHGEF6
chrX	134555868	134561999	LINC00086	7.40856	1.02151e-08	8.78319	1.35974e-12	0.656798	0.272909	0			MLLT4
chr19	40490041	40523514	ZNF546	7.28909	8.5199e-143	0.844887	0.206119	0.12327	11.534	0.0716582			CLIP1
chr10	45495923	45500774	ZNF22	7.25957	1.46967e-11	8.92768	1.64296e-17	5.39272	1.82678	0.0113072			SYNE1
chr10	122216466	122349367	PPAPDC1A	7.22041	3.12124e-08	2.49361		0.0173041	0.494482	0			NR1H2
chrX	152224766	152228827	PNMA3	7.19145	1.25545e-08	0.0704986		0.00404787	0.638492	0.00412902			ZNF132
chrX	135889382	135890036	RANP4	7.18774	4.09593e-08	5.10357	0.00230747	0.409462	1.87266	0			SPATA6
chrX	134229058	134232664	LINC00087	7.13385	5.36268e-08	4.61087	0.0154126	0.0705573	0.437658	0			GPS2
chr14	63670832	63759937	RHOJ	7.1167	1.71411e-08	-0.891286		0	0.59869	0.00375519			KRAS
chr19	39279851	39282389	LGALS7B	7.0979	6.51193e-08	6.3824	5.58408e-06	1.01004	1.78877	0			VHL
chr13	96085858	96232013	CLDN10	7.0609	2.22795e-40	2.0246	0.0299185	0.136272	4.80998	0.0350286			CDC73
chr5	135527156	135528822	AC009014.3	7.04157	8.32772e-08	3.26142	0.238364	0.0449466	0.664101	0			DOCK2
chr5	174867042	174871211	DRD1	7.02298	9.28476e-08	3.74946	0.12542	0.025879	0.269683	0			PDGFRA
chr2	31133333	31378068	GALNT14	6.98155	1.39132e-07	10.9353	1.09128e-19	3.34449	0.232303	0			ARHGAP32
chr5	150040436	150058927	MYOZ3	6.98151	1.54488e-15	0.070185	0.978173	0.00817226	1.06651	0.00812993			APC
chr2	130887194	130896990	MED15P9	6.96189	1.48818e-07	1.91327		0.0130332	0.464913	0			TBX3
chr2	177053307	177055688	HOXD1	6.92264	1.72101e-07	1.91327		0.0144728	0.50278	0			ACVR1B
chr19	39859793	39860086	RN7SL566P	6.74865	4.75606e-07	3.25584	0.205353	0.253642	3.07574	0			DHX9
chr19	39903225	39919054	PLEKHG2	6.73229	0	1.69196	6.19895e-129	7.0222	248.959	2.27117			LCP1
chr22	32908539	33454358	SYN3	6.7274	1.4395e-07	3.55326	0.0556747	0.0328942	0.319684	0.00269048			RAC1
chr17	32582304	32584222	CCL2	6.71211	5.44213e-79	-4.94463	0.00349877	0	25.2508	0.231291			MDC1
chr10	78647802	78740382	RP11-443A13.5	6.67771	7.22977e-07	1.03227		0.00226249	0.1283	0			NUMA1
chr3	191275113	191308145	RP11-197K6.1	6.55076	1.68841e-06	4.73142	0.00777216	0.20531	0.781149	0			ADAM10
chr19	45409011	45412650	APOE	6.51119	0	-1.83726	8.4941e-11	0.55476	194.58	2.07394			FBXO11
chr19	39574553	39602133	PAPL	6.49305	3.59719e-57	3.94885	1.00671e-15	0.983564	6.18114	0.0667037			NCOA4
chr3	139236276	139258671	RBP1	6.40618	3.53595e-06	8.84574	1.04092e-12	0.919301	0.182342	0			BARD1
chr1	183898796	184006863	COLGALT2	6.28521	8.65483e-53	-2.13076	0.16259	0.00606817	2.26298	0.0276331			IDH1
chr3	131252399	132004254	CPNE4	6.2812	9.67013e-06	3.23916	0.213718	0.0115941	0.102827	0			KIAA1109
chr19	39220827	39260544	CAPN12	6.14287	2.35419e-105	2.85584	1.66596e-13	0.514152	5.40872	0.0742488			FBN2
chr19	39897453	39900052	ZFP36	6.14039	0	5.21873	0	266.263	543.781	7.47051			PHLDA1
chr2	19551246	19558414	OSR1	6.11927	3.44164e-50	3.96543	8.97967e-16	0.581972	2.78853	0.03904			LUM
chr4	142240604	142253772	RP11-362F19.1	6.10986	1.4147e-32	8.63475	1.48668e-69	13.4736	2.52156	0.0349932			BRCA2
chr22	33558212	34318829	LARGE	6.07618	2.10797e-05	3.72227	0.127917	0.00962901	0.0529843	0			RB1
chr19	40779396	40781386	CTC-425O23.2	6.04807	1.02342e-92	2.03891	2.74887e-05	1.06753	18.593	0.269749			TCF12
chr9	99488172	99489751	RP11-535M15.2	6.02242	5.62844e-06	4.61433	0.00302269	0.250064	0.715048	0.00981265			CRTC3
chr11	7041677	7092539	NLRP14	6.0035	3.37666e-05	4.84292	0.0055303	0.0617539	0.148502	0			ZFHX3
chr11	6734767	6767670	GVINP1	5.9667	3.67359e-05	6.54503	2.72359e-06	0.0863797	0.0623815	0			KIFC3
chr19	39989535	39999121	DLL3	5.94358	0	-8.23132	2.2529e-11	0.0056734	121.638	1.91257			NCOR1
chr11	5539671	5546185	AC087380.14	5.92161	9.61931e-06	2.97307	0.154872	0.0808257	0.671941	0.00963696			CLTC
chr19	50010073	50029590	FCGRT	5.89998	9.01041e-94	3.67911	6.6909e-26	1.25997	6.31895	0.10342			TP53
chr7	45120037	45128513	NACAD	5.83984	1.21976e-131	-0.458728	0.500253	0.0874792	7.44555	0.125433			SMAD4
chr19	50861734	50869087	NAPSA	5.74754	9.48407e-05	7.35666	1.62371e-08	0.357079	0.126127	0			ERBB2
chr19	40534167	40562116	ZNF780B	5.73869	0	2.4914	7.84691e-52	1.68893	17.2842	0.313839			AKT1
chr15	79213400	79241916	CTSH	5.65591	6.49002e-53	10.6369	9.48048e-212	68.7148	2.34699	0.0458079			CARM1
chr6	55921388	56258892	COL21A1	5.60997	3.92843e-29	0.748191	0.515649	0.0335976	1.05061	0.0208949			PIP5K1A
chr2	119599747	119605254	EN1	5.60376	0.000208403	10.5817	2.13239e-18	4.14081	0.141672	0			LPP
chr19	36157715	36169367	UPK1A	5.5543	2.68901e-28	-1.64811	0.330646	0.0337126	5.41002	0.109978			METTL14
chrX	154578066	154579111	RP13-228J13.5	5.54735	0.000249827	5.45796	0.000540409	0.794382	0.908803	0			PIK3R1
chr19	47931274	47975425	SLC8A2	5.53234	6.88531e-12	1.77084	0.238235	0.0344227	0.507582	0.0104665			RASA1
chr19	40526292	40526948	CTC-471F3.6	5.5255	1.51128e-25	1.0635	0.336678	0.405159	9.60909	0.203237			ZNF300
chrX	154487526	154493874	RAB39B	5.52065	2.5295e-09	1.06367	0.586091	0.0254119	0.598515	0.0127505			TRIM7
chr8	54788710	54789209	RP11-1070A24.2	5.47644	7.01647e-05	2.97751	0.156844	0.239533	1.45756	0.0292025			EGFR
chr17	72873428	72889708	FADS6	5.43462	0.000516458	3.92535	0.0700098	0.0449146	0.137847	0			KDM6A
chr2	177001340	177037830	HOXD3	5.3994	9.33773e-21	0.970018	0.410817	0.0401516	0.927327	0.0215414			MSN
chr10	91043522	91051882	RP11-149I23.3	5.39609	2.27075e-11	-0.941009	0.698002	0.0293294	2.53677	0.0591112			TAF1
chr6	39760142	39872648	DAAM2	5.31586	0.000654517	2.53284		0.00609517	0.0450794	0			NONO
chr17	39616063	39623681	KRT32	5.25643	0.00125012	1.03227		0.00848741	0.183556	0			RBMX
chr19	39818993	39833012	GMFG	5.25634	0.000197694	3.29042	0.0997069	0.0998897	0.41938	0.00955935			WHSC1L1
chr15	84841242	84850986	UBE2Q2L	5.25113	0.000868106	1.03227		0.030428	0.640707	0			CDKN2A
chr2	133110240	133112412	FAM201B	5.22775	8.33734e-06	1.10705	0.660458	0.0274818	0.523608	0.0131095			NOTCH1
chr18	59992520	60058516	TNFRSF11A	5.19318	0	0.890929	0.000793303	0.418921	8.92436	0.235852			TCF7L2
chr15	84953014	84966399	DNM1P51	5.19037	0.000236075	-0.891286		0	0.0679883	0.00161931			ATM
chr19	41112673	41112955	RN7SL758P	5.1868	0.00107848	3.2621	0.207888	0.264669	1.08173	0			FRG1B
chr19	49436939	49448226	DHDH	5.15482	0.000277684	5.66662	3.59245e-05	0.713743	0.539858	0.0143274			ARID5B
chr2	177028892	177030444	RP11-387A1.5	5.11862	0.00170036	3.92472	0.065548	0.076252	0.18839	0			ZFP36L2
chr16	82031221	82045093	SDR42E1	5.1157	0.00153943	11.0629	3.90712e-20	5.29751	0.0924437	0			ANAPC1
chr19	36040945	36054560	ATP4A	5.11549	0.00149689	1.03227		0.00390423	0.0749579	0			CAST
chr1	152321211	152332482	FLG2	5.11449	0.00155996	6.60304	2.16329e-06	0.0830778	0.0318736	0			RANBP2
chr10	49272334	49327498	PTPN20CP	5.04507	0.00204656	2.49361		0.033886	0.214697	0			NR4A2
chr7	143947138	143950050	OR2A20P	5.04197	0.00189344	1.03227		0.00509886	0.0950776	0			AKD1
chr4	155548097	155674270	LRAT	5.03957	0.00221869	4.39034	0.0210852	0.0216397	0.0365508	0			RPGR
chr11	5535623	5537935	UBQLNL	5.01728	2.46619e-07	2.20534	0.164402	0.0831407	0.636939	0.018474			EEF1A1
chr19	49215999	49222978	MAMSTR	4.9847	1.84097e-46	2.10276	0.000102688	0.592	4.68608	0.144556			PHF6
chr4	73146686	73434516	ADAMTS3	4.96842	0.00321473	1.03227		0.00220164	0.0399936	0			BUB1B
chr19	41497204	41524303	CYP2B6	4.9678	0.00293617	3.93185	0.0647442	0.0331862	0.0733539	0			EIF4A2
chr19	40529291	40531409	CTC-471F3.5	4.96709	1.72149e-82	0.984859	0.0576997	0.546716	9.33572	0.287637			KIT
chr7	142510271	142511084	TRBV30	4.96162	0.0029491	3.92074	0.0705861	0.264181	0.584883	0			BRAF
chr7	142495140	142495186	TRBJ2-7	4.96104	0.00281322	2.52403		0.954573	5.56068	0			RUNX1
chr19	46093022	46105466	GPR4	4.95328	3.20807e-05	-1.84499		0	0.30142	0.00984925			ARHGAP35
chr19	40788450	40788548	MIR641	4.92201	0.000741239	-0.891286		0	5.01615	0.156444			KALRN
chr19	50837053	50848024	NAPSB	4.88218	0.00344403	6.65948	1.07333e-06	0.41193	0.129489	0			U2AF1
chr19	40596661	40600313	AC005614.3	4.88015	0.00358392	3.71956	0.110275	0.0280661	0.0677522	0			NLRP3
chr19	35248981	35264134	ZNF599	4.878	2.81458e-37	4.13231	5.61163e-23	0.689916	1.24887	0.0404507			NBPF10
chr21	15309314	15309646	RHOT1P2	4.87699	0.000810767	1.5335		0.131677	1.44508	0.0465103			ELF3
chr19	40315990	40324841	DYRK1B	4.86593	0	2.02263	6.63195e-66	7.72017	59.6715	1.98708			TGFBR2
chr1	159896829	159915386	IGSF9	4.85786	1.97677e-18	7.9787	1.15142e-58	4.8426	0.598911	0.0197143			BAP1
chr3	189838753	189862635	LEPREL1-AS1	4.83121	0.00108264	2.30507	0.365558	0.103091	0.637661	0.0200017			PRKCD
chr3	118892364	118924000	UPK1B	4.807	1.0475e-08	2.38716	0.0549163	0.130726	0.752851	0.0262413			PBRM1
chr19	39876492	39881835	PAF1	4.78122	0	0.584238	1.92981e-26	30.3683	600.197	21.1652			SOX17
chr19	39228924	39230503	CTD-2540F13.2	4.75579	3.42318e-10	2.55234	0.0147331	0.262434	1.30304	0.0468759			ADCY1
chr19	40021630	40023494	EID2B	4.7315	1.32112e-134	-0.835408	0.101157	0.318772	16.2668	0.593987			RAD21
chr11	94199661	94199746	MIR548L	4.69974	0.00751082	4.24024	0.050888	1.7147	2.53611	0			WRN
chr10	45493146	45496336	C10orf25	4.68806	0.000115818	6.58115	2.56099e-09	0.8797	0.255519	0.00977556			NSD1
chr7	94989256	95025680	PON3	4.64054	0.00201835	7.4594	2.66303e-09	0.66191	0.101165	0.0035256			B2M
chr5	148750887	148783765	IL17B	4.53283	0.00296898	-0.891286		0	0.313166	0.0120572			ZNF91
chr1	160370376	160398468	VANGL2	4.50079	0.0158451	10.1419	5.97871e-17	1.65028	0.0356851	0			CDK12
chr15	91298473	91298542	SNORD18	4.49346	0.0125476	4.25228	0.0378901	2.12622	2.70326	0			MLL2
chr3	139212651	139213779	ACTG1P1	4.49052	0.0136996	3.2377	0.244477	0.0651501	0.167009	0			TUBA1A
chr6	132269316	132272513	CTGF	4.48847	0	1.47115	1.00554e-149	42.0843	367.293	15.8505			CTNNB1
chr7	131808091	132333447	PLXNA4	4.48537	6.4442e-09	-0.247045	0.902881	0.00366775	0.104316	0.00454567			STAT3
chr2	177494317	177502659	LINC01116	4.46798	6.59442e-18	4.78121	1.81854e-20	2.39269	2.07639	0.0903684			AXIN2
chr19	42905659	42931578	LIPE	4.4338	4.47111e-34	5.44688	4.16131e-57	2.60242	1.38865	0.0618676			TET2
chr7	143883176	143991230	ARHGEF35	4.42498	8.00461e-36	4.65238	1.36267e-39	3.33291	3.06708	0.138235			AR
chr8	54764368	54871863	RGS20	4.40445	6.79388e-220	2.27486	8.57282e-31	3.28058	15.4597	0.709774			MN1
chr1	47881744	47883723	FOXE3	4.39974	0.000466522	2.08472	0.271803	0.0599747	0.323329	0.014568			SIN3A
chr19	40476912	40487348	PSMC4	4.38789	0	0.0841839	0.107767	39.2662	835.463	38.6993			ASXL1
chr6	19535175	19839311	RP1-167F1.2	4.3842	0.0209898	1.03227		0.0187065	0.221585	0			GPHN
chr19	39521076	39521963	CTB-189B5.3	4.38036	0.0197266	1.03227		0.0181904	0.220044	0			MLLT3
chr14	36235001	36236316	QRSL1P3	4.37579	0.0185863	5.01874	0.00316663	0.192316	0.132374	0			PTEN
chr2	31395924	31456724	CAPN14	4.37511	0.0214428	6.6274	1.43166e-06	0.191824	0.0433515	0			MST1
chr19	39881943	39891277	MED29	4.36261	0	0.549201	1.54711e-20	17.6532	267.41	12.6053			RNF213
chr20	39988606	39995467	EMILIN3	4.35869	0.00555578	1.54336		0.0116383	0.0885318	0.00408007			PRPF8
chrX	117973519	118015978	RP4-562J12.2	4.35232	0.00678003	0.979083		0.0118862	0.132285	0.00577809			HRAS
chr19	46367247	46377055	FOXA3	4.32863	3.21621e-05	0.475829	0.853946	0.0266179	0.417761	0.0199834			ATR
chr19	40721965	40724306	TTC9B	4.32153	1.51653e-50	-2.34189	0.0101324	0.044373	4.81831	0.235513			ATG13
chr21	42733870	42781317	MX2	4.30441	0	4.74017	0	6.96652	5.54978	0.273136			SMAD2
chr7	143295133	143305111	FAM115B	4.29775	1.59544e-28	4.07017	1.07351e-23	1.93033	2.43569	0.120027			TOP3A
chr11	124983057	124996677	KRT18P59	4.28914	0.0073267	2.96989	0.149191	0.0356816	0.0958738	0.00426705			TBL1XR1
chr19	39405906	39440495	SARS2	4.28677	1.40203e-25	2.55994	2.34073e-06	0.404187	1.4423	0.0714889			PLEC
chr19	39923847	39926588	RPS16	4.28203	0	1.02549	0	353.408	3639.36	181.408			SUZ12
chrX	133684003	133693953	LINC00629	4.26454	0.000813067	1.90017	0.341004	0.11508	0.641887	0.0317323			PTPN11
chr14	62584197	62596352	LINC00643	4.25773	0.0266763	3.24444	0.207888	0.025735	0.0560799	0			NPM1
chr14	88649113	88793251	KCNK10	4.25332	0.0249729	1.03227		0.00265611	0.0286551	0			SETD2
chr8	54799568	54799804	RP11-1070A24.1	4.25113	0.0255532	3.73101	0.101759	0.437093	0.6745	0			IDH2
chr19	38924339	39078204	RYR1	4.23195	0	-5.24898	9.01061e-32	0.0121068	9.29903	0.480208			FES
chr19	34971874	34997258	WTIP	4.21282	8.42099e-209	1.71344	6.91602e-16	0.928006	5.64278	0.296586			COL18A1
chr8	134203282	134242587	WISP1	4.20107	1.99547e-11	0.233248	0.871584	0.0347562	0.58365	0.0309865			EWSR1
chr19	49871962	49891338	AC010524.2	4.18888	2.39411e-07	-3.08529	0.285215	0	0.423555	0.0222071			NEB
chr19	40028890	40030870	EID2	4.16251	0	0.299193	0.0239593	7.51902	117.927	6.38429			BCOR
chrX	129305623	129318844	RAB33A	4.15879	1.98864e-12	1.07884	0.32765	0.213496	1.94352	0.105301			CHEK2
chr17	39886381	39886657	RN7SL399P	4.15523	0.0118944	0.979083		0.108435	1.05523	0.052712			MED12
chr17	73056586	73056715	RP11-1112G13.3	4.15422	0.00947121	3.65869	0.0425359	1.4738	2.24309	0.119138			WT1
chr11	5617339	5634188	TRIM6	4.11927	1.72847e-262	1.48535	5.01672e-15	2.14313	14.3387	0.798828			AHNAK2
chr19	39971052	39984422	TIMM50	4.11829	0	-0.0643698	0.247842	11.4221	223.521	12.4815			ZFP36L1
chr4	156197841	156302498	AC097467.2	4.11601	0.0356445	4.92473	0.00388754	0.0493311	0.0303689	0			IRS2
chr11	5548507	5549404	OR52V1P	4.11496	0.0372374	3.49339	0.179999	0.0976582	0.162261	0			RXRA
chr19	40710019	40710106	AC118344.1	4.11373	1.06671e-17	-0.563474	0.671435	1.52253	41.9424	2.34502			FANCA
chr2	119591276	119592686	RP11-19E11.1	4.1125	0.0404851	7.05085	1.40284e-07	1.09684	0.154275	0			H3F3C
chr4	15704573	15739936	BST1	4.10635	9.87863e-11	0.232982	0.874336	0.044825	0.705335	0.0400279			LRRK2
chr19	40325098	40337054	FBL	4.01262	0	0.288379	2.67438e-16	97.3006	1385.62	83.2626			ARID2
chr12	58230875	58236528	RP11-620J15.1	4.00379	0.0163729	1.96618	0.451239	0.0973562	0.431324	0.0233499			NCOR2
chr12	58263618	58290265	RP11-620J15.2	3.99796	0.0162783	2.75399	0.245859	0.0265861	0.0679077	0.00370633			POTEF
chr6	5998232	6007200	NRN1	3.99737	0.0165646	-0.891286		0	0.148058	0.00828674			NF1
chrX	135923090	135929956	RP11-1114A5.4	3.989	9.70083e-15	1.76801	0.023504	0.191251	0.96153	0.0587576			BLM
chr19	39399620	39402798	CCER2	3.91785	1.74866e-06	1.83699	0.14537	0.239034	1.08834	0.07007			TFDP1
chrX	154564167	154581271	RP13-228J13.1	3.90013	2.90428e-05	4.14552	7.23822e-06	0.577882	0.525654	0.0333129			CTNND1
chr7	143339348	143534026	RP11-61L23.2	3.89603	1.49581e-12	1.93559	0.0167777	0.10072	0.422892	0.0274391			MTOR
chr19	35168544	35177302	ZNF302	3.87335	9.32734e-183	3.65954	4.44298e-147	6.41289	8.01638	0.52805			MAP3K3
chr6	19802395	19804983	RP4-625H18.2	3.86777	2.88413e-09	-3.78544	0.086043	0	0.771972	0.0512989			DMD
chr19	39926796	39967310	SUPT5H	3.86398	0	0.732321	1.21597e-85	26.5441	250.731	16.694			ZNF814
chr12	58118980	58135940	AGAP2	3.86059	5.07317e-17	3.83122	2.23717e-16	0.608376	0.669218	0.0448454			RPSAP58
chr7	96584453	96643377	DLX6-AS1	3.84078	5.35303e-08	-3.60246	0.149097	0	0.0918924	0.00625155			HLA-A
chr14	88418871	88421547	FAM35CP	3.83608	0.0255128	2.56564	0.26522	0.0364717	0.0948581	0.00576657			NRAS
chr12	58117544	58119448	RP11-571M6.8	3.82703	0.028953	3.7866	0.0351021	0.110158	0.121786	0.00813015			ZNF844
chr19	36505562	36524245	CLIP3	3.82416	8.07854e-39	1.87807	1.00358e-05	0.525062	2.17488	0.149674			HLA-B
chr6	132617194	132722684	MOXD1	3.82374	4.23063e-08	-0.162372	0.923318	0.0169572	0.286065	0.0199126			CEBPA
chr11	7534529	7678358	PPFIBP2	3.816	1.39142e-92	1.771	2.21133e-11	0.46634	2.07359	0.142793			LYN
chr10	44139320	44140495	ZNF32-AS1	3.7945	0.0060578	2.24346	0.237906	0.307079	0.97125	0.0672868			MALAT1
chr19	40025103	40025661	TDGF1P7	3.79013	0.00487516	-1.80949		0	0.756444	0.0538268			TSHZ3
chr7	143991573	143998027	OR2A9P	3.77848	0.00780625	0.604301	0.837273	0.0132392	0.126817	0.00928255			SETBP1
chr10	44141390	44143467	ZNF32-AS2	3.74799	2.40149e-12	1.4278	0.10888	0.507665	2.71892	0.198695			CRIPAK
chr12	108983622	108992096	TMEM119	3.73771	0.0302512	1.54336		0.0138536	0.0684915	0.00485668			EPHA3
chr19	39833036	39876350	SAMD4B	3.71237	0	0.640711	1.01571e-66	22.4113	203.053	15.02			EPPK1
chr19	39425976	39429272	CTC-360G5.9	3.64521	6.34621e-22	-2.59445	0.0345348	0.0179123	1.44907	0.113722			TSHZ2
chr16	81134480	81253975	PKD1L2	3.64426	7.31783e-14	-0.842462	0.497359	0.00633626	0.153239	0.0119029			SOX9
chr21	35552978	35562220	LINC00310	3.64371	0.00118549	2.4121	0.106671	0.0991596	0.251718	0.0191248			PRX
chr7	95107756	95169544	ASB4	3.64188	0.0381695	6.62668	3.1462e-07	0.326015	0.0443937	0.00336329			ERBB4
chr17	56833230	57058983	PPM1E	3.6376	0.00012949	0.879675	0.609348	0.0347797	0.253544	0.0197235			TLR4
chr19	36346763	36358011	KIRREL2	3.63641	1.41925e-61	-6.05941	6.09818e-06	0.00439177	4.20202	0.328924			MLL4
chr19	40353963	40440533	FCGBP	3.60765	2.02528e-56	-1.42502	0.0151576	0.0215105	0.760794	0.0602268			POLQ
chr7	143318043	143427502	FAM115C	3.58702	1.04399e-92	1.26585	1.17906e-05	0.616169	3.31264	0.268159			HIST1H1C
chr7	143891951	143977640	RP4-545C24.1	3.54448	4.53647e-12	0.277205	0.808456	0.105466	1.1012	0.0904083			EPHB6
chr13	29274201	29293107	SLC46A3	3.52939	4.60621e-16	3.57552	3.8146e-15	0.846198	0.883764	0.0739357			USP9X
chr19	40805385	40805491	RNU6-945P	3.52884	0.0498868	0.953177		0.274306	1.76218	0.13646			NFE2L3
chr11	94277006	94354587	PIWIL4	3.52803	2.21084e-10	3.92705	4.82101e-13	0.564075	0.460946	0.0382807			B4GALT3
chr7	25174316	25219975	C7orf31	3.51099	8.38487e-73	1.37441	2.21082e-06	0.886399	4.20242	0.3566			VEZF1
chr19	40697651	40721482	MAP3K10	3.49892	0	-1.00693	6.76435e-24	3.18968	78.1211	6.70255			HIST1H2BD
chr19	39930212	39932082	AC011500.1	3.4922	0.00282624	0.100361	0.972121	0.0943999	1.08729	0.091304			EGR3
chr7	143963794	143966381	CTAGE8	3.46415	1.81847e-12	3.38337	2.07787e-11	0.854671	0.974027	0.0856503			ACVR2A
chr17	39873994	39890896	HAP1	3.42114	1.64806e-136	-0.171353	0.579496	0.379355	4.92771	0.446438			MIR142
chr11	101918174	101955291	C11orf70	3.41666	4.05344e-19	3.24715	7.05744e-16	1.26794	1.53654	0.139902			CDKN2C
chr2	177037923	177053686	HOXD-AS1	3.41192	1.10637e-81	3.30253	1.40536e-75	3.44554	4.00356	0.364127			PCBP1
chr10	44139307	44144304	ZNF32	3.39789	3.01735e-66	1.36667	2.29592e-06	2.42863	10.709	0.981359			ACVR2B
chr19	39390340	39399533	NFKBIB	3.38996	0	1.49636	4.66335e-81	20.2561	81.1179	7.49775			ADNP
chr7	143969538	143991256	ARHGEF34P	3.38937	5.3595e-91	3.04002	1.05514e-62	2.94837	4.04766	0.373554			ALK
chr19	39292311	39304004	LGALS4	3.38391	3.62125e-06	3.12274	6.54809e-05	0.370677	0.479221	0.0440272			ALKBH6
chr19	36634983	36639250	AD001527.7	3.37446	0.00490668	2.36418	0.116924	0.587589	1.26387	0.122596			ALPK2
chr6	132029581	132032206	CTAGE9	3.37401	0.000178577	3.33752	0.000355725	0.270677	0.299466	0.027665			ANK3
chr11	7020549	7041599	ZNF214	3.36629	7.69779e-17	2.18264	3.53118e-05	0.500957	1.22592	0.115678			APOL2
chr19	39432044	39466550	FBXO17	3.34878	0	-2.0573	5.81625e-54	0.971192	44.3355	4.22105			ASXL2
chr19	39310806	39313863	AC104534.2	3.33898	1.49995e-08	0.790493	0.468763	0.472636	2.988	0.284676			ATP5B
chr11	92885241	92885916	RP11-573M3.3	3.27774	1.28432e-05	0.260604	0.866452	0.175702	1.53027	0.15329			AZGP1
chr12	30862486	30907885	CAPRIN2	3.27173	0	4.02247	0	22.1338	14.1763	1.42353			BHMT2
chr10	90033621	90344287	RNLS	3.26928	4.13561e-18	4.7861	1.87998e-51	2.77613	1.04635	0.105429			BRE
chr7	40174575	40900362	SUGCT	3.24322	2.17789e-37	-2.17521	0.00197604	0.0537646	2.48492	0.253275			C3orf70
chr10	119776998	119805321	RP11-354M20.3	3.20328	0.0364964	3.83224	0.0061484	0.191971	0.133674	0.0137022			CAP2
chr2	177015950	177017954	HOXD4	3.19547	0.0381096	-1.74175		0	0.188196	0.0194582			CARD11
chr7	143013219	143049176	CLCN1	3.17662	0.0320613	3.39049	0.0209019	0.0901174	0.0836594	0.00910138			CCDC120
chr19	40728115	40732597	CNTD2	3.16814	2.39315e-29	-1.08023	0.110882	0.160858	3.28884	0.354519			CCDC6
chr3	108308529	108413693	DZIP3	3.13632	0	0.853618	3.14326e-12	2.42056	12.6903	1.39926			CD1D
chr19	45417504	45422606	APOC1	3.12723	1.21494e-53	-0.604856	0.195023	0.743988	10.6826	1.18338			CD70
chr14	57532978	57579378	RP11-108M12.3	3.11231	0.0451451	0.656974	0.824984	0.0280147	0.166898	0.0185177			CD79B
chr11	124677718	124678165	RP11-677M14.5	3.10474	0.000960912	1.85072	0.181298	0.570094	1.46233	0.164939			CDC27
chr11	124735282	124751366	ROBO3	3.08535	1.89631e-83	0.0674539	0.850307	0.332089	2.90273	0.330572			CDK4
chr19	48799714	48825151	CCDC114	3.08199	1.15273e-14	0.37955	0.629522	0.106492	0.7486	0.0855221			CEP76
chr9	99794940	99801925	CTSV	3.07943	1.02809e-289	0.725314	5.71798e-08	7.73192	42.6053	4.88618			CNBD1
chr21	38580804	38594037	DSCR9	3.07719	0.00425781	0.892711	0.628663	0.0541192	0.267664	0.0301586			CNKSR1
chr11	124622026	124632186	ESAM	3.07524	5.00824e-14	3.06549	2.63161e-13	0.880819	0.955192	0.111109			COL5A1
chr15	84949210	84950212	RP11-671M22.4	3.05752	0.0132901	-1.40117		0.0381825	0.976137	0.113046			COL5A3
chr19	49932658	49945617	SLC17A7	3.03685	1.24561e-10	0.349113	0.71476	0.0570087	0.394904	0.0467814			CREBBP
chr19	39832413	39832585	CTC-246B18.10	3.02725	0.00396306	-2.77703		0	2.86347	0.33859			CUL4B
chr11	14500438	14500499	RNU7-49P	3.02108	0.0477521	1.07304	0.653878	0.963192	3.98865	0.479538			CUX1
chr2	217343753	217363484	AC098820.3	3.01726	0.0483012	0.647003	0.817391	0.0312819	0.172662	0.0209681			DDX3X
chr6	135818489	136037193	LINC00271	2.9868	0.00578331	1.77448	0.229843	0.0456126	0.114413	0.0138175			DIAPH1
chr3	131043936	131100319	RP11-933H2.4	2.98031	0.00526014	3.71036	0.000133316	0.175899	0.114226	0.0140319			DIS3
chr6	39078097	39080728	ANKRD18EP	2.97322	9.06856e-41	1.81384	2.19007e-10	1.58859	3.82018	0.473509			DNAH12
chr3	189674517	189840226	LEPREL1	2.96549	1.4573e-301	2.17189	4.06745e-118	7.35542	13.7404	1.70401			DNER
chr19	39109735	39127595	EIF3K	2.96352	0	1.09495	4.37773e-208	82.4757	324.511	40.3461			EIF2S2
chr3	130745694	131069309	NEK11	2.95723	6.19328e-38	1.86084	6.0438e-11	0.74976	1.72768	0.215852			EPHA2
chr21	35445524	35515334	MRPS6	2.94415	1.39354e-279	1.00374	1.12041e-16	4.04764	16.7506	2.10757			ERBB3
chr19	36265434	36279724	ARHGAP33	2.93682	8.06437e-147	1.02992	1.84343e-09	1.8541	7.50065	0.94682			EZH1
chr11	112831997	113149158	NCAM1	2.9342	0.00207695	-3.1182	0.233646	0	0.0456666	0.00582877			EZR
chr1	152140601	152339163	FLG-AS1	2.92631	1.01299e-25	1.86695	6.67025e-08	0.422567	0.949766	0.120701			FAM166A
chr11	7686331	7698453	CYB5R2	2.8832	0	-1.71153	2.14401e-23	0.369764	9.62721	1.26447			FAM46C
chr8	120885957	121063152	DEPTOR	2.86875	5.27943e-77	-2.01289	5.6184e-07	0.236966	7.54355	1.00089			FAT1
chr12	30947977	30955645	LINC00941	2.86778	5.74677e-92	1.65912	1.15366e-22	4.03504	10.0526	1.33172			FGFBP1
chr11	7448497	7533746	CTD-2516F10.2	2.85542	0.00382588	0.553539	0.771255	0.0147192	0.0775863	0.0105105			FLG
chr1	59120411	59165764	MYSM1	2.84713	0	2.94152	0	14.403	14.5394	1.95973			FOXQ1
chr19	49865040	49878373	DKKL1	2.82134	5.64801e-10	-2.7322	0.039116	0.0307252	1.54693	0.212046			FRMD7
chr2	223782105	223784081	AC097461.4	2.81705	0.0292511	2.75413	0.0458794	0.52965	0.595745	0.0809048			GNA13
chr15	39892232	40075031	FSIP1	2.81098	1.19911e-07	1.98212	0.00205676	0.301705	0.578355	0.0794615			GNB1
chr6	88054567	88075181	C6orf163	2.80956	9.97218e-05	2.60375	0.00118831	0.268817	0.334111	0.0463639			GNPTAB
chr11	6642556	6677085	DCHS1	2.80945	5.42664e-07	3.08046	1.07259e-08	0.166891	0.149039	0.0207264			GOT1
chr19	49654455	49658681	HRC	2.80036	0.0297748	2.1659	0.15364	0.0716126	0.119686	0.0169747			GUSB
chrX	134478721	134497077	ZNF449	2.78675	2.09743e-91	1.90702	7.3831e-30	2.29752	4.55546	0.640724			HIST1H1E
chr19	36525887	36545664	THAP8	2.77296	1.483e-56	0.588855	0.0443141	1.61655	7.92214	1.12299			HIST1H3B
chr1	152078793	152086556	TCHH	2.76201	8.53095e-10	2.84914	3.40751e-10	0.324707	0.329354	0.0471431			HIST1H4E
chr19	39616410	39673456	PAK4	2.74554	0	1.39121	2.44319e-205	22.7499	62.6711	9.06457			IL7R
chr14	53019866	53104431	GPR137C	2.73867	3.34659e-23	-2.09105	0.00233619	0.0311587	0.952754	0.138884			ING1
chr6	166748056	166748959	HNRNPA1P49	2.72033	0.000590473	2.20078	0.0170992	0.573243	0.886627	0.129799			INPPL1
chr3	58703092	59035810	C3orf67	2.67949	8.3006e-41	1.52788	2.61278e-09	0.478172	1.14486	0.173318			INTS12
chr17	80702944	80703585	RP11-388C12.8	2.67904	0.00103091	0.372705	0.811	0.23227	1.2265	0.189119			IPO7
chr19	39078281	39109522	MAP4K1	2.65162	2.04697e-20	-1.64668	0.0117856	0.0636711	1.35356	0.208312			IRF4
chr10	63942794	64028466	RTKN2	2.65097	6.91845e-202	0.6032	1.17239e-05	1.46836	6.55064	1.00904			IRF6
chr19	36605191	36616849	TBCB	2.64963	0	0.661418	1.15073e-24	17.3067	74.0091	11.4315			ITGB7
chr4	9772777	10056560	SLC2A9	2.62525	0.00114102	7.34853	9.02343e-44	2.78679	0.114761	0.0183313			ITPKB
chr22	16122720	16123768	LA16c-60H5.7	2.59218	2.25945e-11	2.13684	1.49132e-06	1.83245	2.71078	0.435009			KEL
chr19	40949343	40949994	CTC-492K19.4	2.59097	0.0245679	4.52076	3.38812e-07	2.31778	0.652524	0.103386			KLHL8
chr19	49927006	49932075	GFY	2.57737	5.30765e-10	-1.73149	0.0773211	0.0629471	1.35298	0.218476			LCTL
chr11	112141472	112233257	RP11-356J5.12	2.54107	1.23305e-10	0.540056	0.420214	0.130244	0.562677	0.0932087			MAP2K1
chr17	80693451	80709073	FN3K	2.53703	7.10863e-101	0.693775	7.03542e-05	1.9666	7.60046	1.2709			MAP4K3
chr19	42817477	42829214	TMEM145	2.53434	1.33741e-19	-1.49706	0.0225749	0.111293	1.97043	0.329651			MBD1
chr6	90636248	91006627	BACH2	2.52956	1.75016e-32	0.561148	0.0853773	0.241191	1.01683	0.171055			MED23
chr11	14665269	14892350	PDE3B	2.51347	5.53166e-231	0.107823	0.462845	1.19417	6.81916	1.15821			MET
chr9	100000731	100059596	RP11-23J9.5	2.50509	5.45727e-08	1.04899	0.118544	0.197022	0.582412	0.0991515			MGA
chr19	42470734	42501649	ATP1A3	2.4927	1.9064e-88	-1.58317	6.10232e-09	0.277408	5.05048	0.869075			MICALCL
chr19	49316274	49339935	HSD17B14	2.49142	5.34289e-47	-4.46444	1.0628e-11	0.0800355	10.824	1.86701			MORC4
chrX	134654584	134716435	DDX26B	2.4774	1.45935e-107	3.72563	0	10.0531	4.56016	0.794552			MPO
chr6	131160487	131384462	EPB41L2	2.45952	0	-2.22577	7.18593e-265	2.12671	58.9701	10.3965			MUC17
chr14	62577593	62579268	RP11-355I22.7	2.45852	0.00573744	0.729253	0.628518	0.0971984	0.348888	0.0611878			MXRA5
chr10	49256241	49268060	BMS1P7	2.42416	0.0209054	-1.247	0.581689	0.02252	0.309874	0.0557929			MYCN
chr1	182350839	182361341	GLUL	2.40467	1.03503e-211	6.52896	0	117.419	7.25479	1.32858			MYD88
chr6	132129156	132216295	ENPP1	2.40186	1.72992e-127	-5.70285	1.61485e-27	0.0161482	4.77902	0.876329			MYOCD
chrX	106045910	106119375	TBC1D8B	2.39435	5.91228e-87	1.48997	3.7139e-24	1.39701	2.81917	0.519125			NBPF1
chr2	217122588	217236750	2021-03-04	2.3866	9.25952e-26	1.30657	1.97657e-05	0.753321	1.71653	0.31793			NTN4
chr8	121064419	121068440	RP11-760H22.2	2.3823	6.37059e-07	-3.57106	0.0125313	0.0390303	2.63088	0.487978			NUP210L
chr6	86370710	86388451	SNHG5	2.36854	2.12915e-245	2.2732	7.5539e-226	39.3506	45.2929	8.50296			ODAM
chrX	133677367	133680741	MIR503HG	2.36839	3.11226e-26	1.03744	0.00152692	1.5983	4.33766	0.813813			OMA1
chr11	124629025	124635832	RP11-677M14.3	2.36354	0.0284013	3.57431	5.48731e-05	0.548579	0.256147	0.0486213			OR4A16
chr7	39608975	39609797	AC011290.5	2.35658	0.000208152	0.266161	0.824671	0.289933	1.32556	0.251594			OR52N1
chr19	39797208	39805976	LRFN1	2.34263	5.53485e-217	-2.47232	3.27526e-45	0.729389	22.1099	4.22607			OTUD7A
chr19	45971253	45978437	FOSB	2.33398	0	5.40814	0	296.567	37.9527	7.30305			PAPD5
chr6	39071840	39082965	SAYSD1	2.32244	1.94405e-73	1.12807	2.30738e-11	3.25645	8.02369	1.558			PDAP1
chr19	50310126	50320633	FUZ	2.32026	2.21871e-30	2.56515	3.7658e-37	3.56222	3.2404	0.627051			PDCD2L
chrX	135991554	136103789	RP11-308D16.4	2.3034	9.06535e-09	2.31666	3.76616e-08	0.768777	0.821044	0.161248			PDSS2
chr8	129011377	129011540	RNU1-106P	2.30042	0.00984575	1.72582	0.1025	1.99575	3.2026	0.629673			PLCG2
chr11	19732480	19734165	RP11-359E10.1	2.30001	6.11119e-10	-1.66716	0.0364547	0.105461	1.77755	0.350074			POLE
chr17	33733967	33734837	RP11-686D22.3	2.26823	0.0195876	0.275325	0.865717	0.136338	0.586053	0.117328			POU2AF1
chr21	40177231	40196879	ETS2	2.26426	0	0.979205	3.29786e-161	77.2615	202.878	40.9589			POU2F2
chr19	36233365	36236346	U2AF1L4	2.25384	4.68173e-09	0.546401	0.356785	0.274028	0.961739	0.196496			PPM1D
chr6	87860877	87865003	RP11-393I2.4	2.24402	0.00117785	0.200575	0.870956	0.0467688	0.208511	0.0422785			PPP6C
chr17	33736621	33737247	RP11-686D22.7	2.23771	5.5249e-07	0.266283	0.742157	0.805599	3.41539	0.696018			PRDM1
chr19	49055332	49102682	SULT2B1	2.20204	0.000129496	4.24558	4.76718e-23	1.6169	0.423033	0.0896516			QKI
chr19	39369197	39390502	SIRT2	2.19551	0	0.832711	5.88944e-34	8.07497	22.3827	4.73676			RAB40A
chr17	80172103	80175228	RP13-516M14.2	2.19466	0.00602899	-0.514993	0.736609	0.0374635	0.264748	0.0560135			RBM10
chr3	108099216	108248169	MYH15	2.18273	4.07599e-06	-1.70929	0.102579	0.013553	0.215979	0.0462575			RIT1
chr17	80272744	80275478	CD7	2.16587	0.000743237	-1.01632	0.421533	0.0381178	0.37357	0.080205			RPS15
chr19	45988547	46000319	RTN2	2.16393	2.27952e-46	0.331576	0.17928	1.25753	4.82365	1.04378			RPS2
chr12	55804263	55808633	PHC1P1	2.16008	1.14752e-10	0.435485	0.399728	0.270252	0.963534	0.208355			RSBN1L
chr16	12021230	12070500	RP11-166B2.1	2.1497	0.0165579	3.14025	2.27192e-05	0.446154	0.24192	0.0528611			SACS
chr11	19245610	19263167	E2F8	2.14523	2.96267e-66	1.03639	6.43336e-10	2.38065	5.53137	1.21254			SELP
chr17	73975312	74002080	TEN1-CDK3	2.14319	0.000539677	1.97344	0.00284161	0.212826	0.258292	0.0564548			2021-09-12
chr5	148931510	149014531	ARHGEF37	2.129	1.08531e-41	3.16072	2.81322e-118	5.05199	2.66223	0.589778			SERPINB13
chr19	41727331	41727956	CTD-2195B23.3	2.12698	0.0267614	2.47381	0.00575499	1.92397	1.62791	0.362921			SETDB1
chr7	95401866	95739634	DYNC1I1	2.11861	4.53309e-07	1.80895	0.000132154	0.349984	0.467962	0.104346			SFRS2
chr19	39421188	39423802	MRPS12	2.11348	0	0.29936	3.52521e-07	29.5927	112.111	25.1257			SIRT4
chr1	223394161	223537544	SUSD4	2.07139	0.00706444	6.66939	9.7793e-44	2.95631	0.13179	0.0305212			SLC1A3
chr17	33730856	33731392	RP11-686D22.4	2.06265	0.00143834	0.433297	0.671798	0.496313	1.65754	0.383939			SLC26A3
chr19	36494209	36499695	SYNE4	2.05749	0.0020373	3.23862	2.23417e-09	0.7402	0.352524	0.0823996			SLC44A3
chr5	170846660	170884627	FGF18	2.05544	0.00719538	3.19252	2.01117e-07	0.717751	0.352633	0.082745			SLC4A5
chr4	10069713	10074643	RP11-448G15.3	2.05358	3.06707e-08	2.69791	1.16388e-15	1.12065	0.772654	0.179722			SMARCB1
chr7	143948357	144053274	OR2A1-AS1	2.05337	3.44871e-09	0.701269	0.160207	0.24504	0.675434	0.156913			SNX25
chrX	133930819	133988640	FAM122C	2.03771	4.35421e-25	1.46816	2.50051e-10	0.89163	1.42457	0.33679			STK19
chr19	36245469	36248980	HSPB6	2.0371	0.0343931	-1.74001	0.38862	0.0172366	0.254611	0.060276			STX2
chr10	64133951	64431771	ZNF365	2.03503	6.71297e-171	-4.6348	9.73427e-70	0.0673498	7.3584	1.74202			TAP1
chr19	39805291	39811498	CTC-246B18.8	2.03202	0.000254009	-1.37268	0.249693	0.117282	1.34754	0.318532			TBC1D12
chr6	110931181	111137161	CDK19	2.03009	1.44309e-215	0.606389	2.32159e-12	3.8621	11.1665	2.64962			TCEB1
chr7	32885006	32885673	RP11-265E18.1	2.02746	0.0238783	0.724685	0.580765	0.311106	0.829193	0.195629			TCP11L2
chr17	33905065	34053436	AP2B1	2.02427	0	0.525691	2.52964e-64	38.9043	118.454	28.2326			TDRD10
chr2	7057523	7208417	RNF144A	2.02266	6.68248e-101	-5.53768	3.3286e-36	0.0297598	6.05968	1.44641			TIMM17A
chr19	36236015	36237911	PSENEN	2.01216	2.9117e-11	0.82166	0.0525481	1.20805	2.97671	0.712054			TNF
chr19	49559050	49568333	NTF4	2.00066	0.00533165	5.81384	1.13109e-37	3.47978	0.26605	0.0641578			TNFRSF14
chr19	51020149	51071302	LRRC4B	1.98166	3.19913e-07	-1.5371	0.0448239	0.0671326	0.827783	0.202576			TPX2
chr19	35084234	35166604	SCGB2B2	1.97251	0.00895916	2.97721	5.25623e-06	0.408849	0.219166	0.0540082			TRAF3
chr7	32852369	32878182	DPY19L1P2	1.95619	0.000354144	1.53322	0.0141874	0.892652	1.2898	0.321839			TRIM23
chr19	39306062	39322645	ECH1	1.95328	0	0.143872	0.0277913	21.6623	81.817	20.4936			TSC1
chr21	48073470	48073934	DSTNP1	1.94644	0.000433196	1.75285	0.00373869	2.3697	2.91937	0.737835			TTLL9
chr19	36827162	36870101	ZFP14	1.94335	7.39364e-21	-0.416319	0.292642	0.242203	1.34127	0.337011			TXNDC8
chr6	132767006	132834337	STX7	1.93619	2.48757e-186	1.23746	1.67738e-57	2.65766	4.64817	1.17741			WASF3
chr19	36980551	36981942	CTD-2630F21.1	1.92363	4.07217e-09	-0.164441	0.797404	0.488648	2.24035	0.572752			XIRP2
chr11	124670346	124704383	RP11-677M14.7	1.89321	0.000103504	0.272695	0.729683	0.0913919	0.302861	0.0791908			XPO1
chr19	51834790	51845378	VSIG10L	1.89045	5.10881e-27	0.495984	0.074424	1.02711	2.91437	0.760848			ZNF180
chr3	39149152	39180394	TTC21A	1.88648	1.48561e-18	0.531214	0.0950378	0.335999	0.92616	0.243194			ZNF471
chr5	148651434	148721365	AFAP1L1	1.86821	1.98252e-139	2.1911	2.4211e-205	15.2996	13.1809	3.49981			ZNF483
chr19	47523077	47549033	NPAS1	1.85563	1.94167e-11	0.253247	0.558925	0.563569	1.84217	0.495302			ZNF620
chr1	211590367	211591276	SNX25P1	1.85489	5.03255e-05	0.164298	0.833852	0.588661	2.04689	0.548421			ZNF750
chr11	6452279	6463847	HPX	1.8534	0.0118642	-1.04699	0.453514	0.0242434	0.196232	0.0524693			ZRANB3
chrX	134021656	134049297	MOSPD1	1.84869	1.51213e-98	0.496753	3.69585e-05	5.8247	16.0177	4.31529			TERT
chr21	35287838	35349992	LINC00649	1.83896	0.0485447	7.00431	1.82789e-39	1.02711	0.0309849	0.00843033			FGF3
chr6	87862551	87973914	ZNF292	1.81871	2.73507e-171	1.59377	1.37434e-115	4.72175	5.94723	1.63424			HIST1H3G
chr17	72209653	72258155	TTYH2	1.80853	1.97736e-34	-0.532889	0.0357068	0.492557	2.68919	0.743928			CRLF2
chr2	19167729	19546509	AC092594.1	1.801	0.0210708	4.05986	2.24339e-14	0.955813	0.215446	0.060389			ROS1
chrX	133903596	133931262	FAM122B	1.79482	9.06321e-260	1.25282	1.02132e-91	17.3803	27.2654	7.61814			KMT2D
chr19	36249044	36261930	C19orf55	1.7936	1.21298e-85	1.42107	1.38921e-38	4.38083	6.11264	1.70903			HIST3H3
chr13	97873688	98046374	MBNL2	1.77776	2.69942e-185	0.372091	1.03538e-06	7.57792	21.6409	6.11934			SOCS1
chr11	124636394	124670569	MSANTD2	1.7665	1.93031e-56	1.35736	1.11411e-27	4.41888	6.32525	1.79965			PAK7
chr21	38593720	38610045	AP001432.14	1.75859	0.0175151	1.48682	0.0855927	1.07679	1.39933	0.405705			HIST1H3C
chr19	35739233	35758867	LSR	1.75543	6.55133e-91	4.46381	0	93.6391	15.436	4.43378			PIK3C2G
chr16	81087102	81110872	C16orf46	1.75001	2.42064e-06	1.09692	0.0124425	0.613243	1.03838	0.300095			PTPRD
chr15	86287340	86293512	RP11-158M2.3	1.74979	0.0357032	0.926286	0.386151	0.277159	0.529349	0.15182			HIST1H3H
chr19	42801185	42807698	PAFAH1B3	1.74947	1.82574e-46	0.850132	2.54143e-08	7.30572	14.6852	4.23641			HIST1H3I
chr19	41430124	41456565	CYP2B7P	1.74862	0.0296696	6.43494	8.80366e-48	3.60821	0.150809	0.0432861			NOTCH3
chr17	33733703	33736787	RP11-686D22.8	1.74559	0.0179083	0.264521	0.820764	0.195412	0.587811	0.169957			KDR
chr21	30396950	30426809	USP16	1.74516	2.76871e-118	1.29001	5.82261e-54	6.91012	10.2109	2.95082			GATA1
chrX	122734412	122866906	THOC2	1.74179	1.28811e-289	1.93863	0	17.9561	16.8838	4.89373			GLI1
chr7	45813194	45822756	AC096582.7	1.73679	0.00752898	1.54091	0.0247244	1.80757	2.23355	0.647613			TMPRSS2
chr6	166733216	166756079	SFT2D1	1.72185	1.59412e-103	0.316049	0.0060332	5.45419	15.577	4.57898			PTPRT
chr19	49557531	49562117	CGB7	1.71138	0.0179068	3.25703	9.11906e-10	0.596214	0.219738	0.0646047			HIST1H3F
chr10	97889472	97965044	ZNF518A	1.70127	1.83948e-108	1.12042	1.42894e-40	3.60699	5.81581	1.7327			NTRK1
chr19	39138289	39222223	ACTN4	1.7004	0	0.856985	0	269.43	520.946	155.428			HIST1H3E
chr10	92671853	92681033	ANKRD1	1.69852	0.00105774	6.54928	2.59145e-108	18.0651	0.678309	0.203948			RECQL4
chr10	119040000	119134978	PDZD8	1.69757	5.71198e-109	2.33466	4.00217e-214	11.8137	8.18459	2.44442			DDR2
chr11	124543694	124567414	SPA17	1.69177	1.2024e-08	0.246116	0.579978	0.264506	0.776895	0.233624			GRIN2A
chr7	32768181	32768623	ZNRF2P1	1.68622	8.10226e-07	0.464338	0.330129	2.77509	6.98243	2.10439			MEN1
chr11	94277017	94283063	FUT4	1.68495	1.0592e-24	1.92564	9.39852e-33	2.43922	2.22441	0.670695			MPL
chrX	110909043	111003877	ALG13	1.67992	1.24913e-98	1.90029	9.53887e-128	8.18227	7.5688	2.28913			MYOD1
chr11	124661124	124661556	RP11-677M14.6	1.67785	0.00349004	1.07679	0.12253	1.4422	2.35945	0.712598			MEF2B
chrX	154006959	154049282	MPP1	1.67631	4.01969e-233	-7.11242	1.95789e-85	0.0468983	22.2806	6.76031			JAK1
chr19	36673188	36737159	ZNF565	1.67208	1.61956e-13	0.473763	0.147339	0.678661	1.67835	0.509915			EPHA5
chr19	50431959	50437192	ATF5	1.67082	1.27022e-59	1.08917	2.24072e-23	7.89606	12.7295	3.88251			ETV6
chr19	34745442	34846491	KIAA0355	1.67041	1.66079e-98	1.50601	5.74824e-68	5.71642	6.90393	2.10067			MSH6
chr19	48867652	48879633	SYNGR4	1.66605	0.0120716	-1.68178	0.181219	0.0598513	0.658771	0.200015			NOTCH4
chr10	122610687	122669036	WDR11	1.65101	1.45826e-183	2.06071	2.74618e-302	10.8706	8.81763	2.7224			PDCD1
chr19	46268043	46273064	AC074212.5	1.643	0.0155504	0.808917	0.354692	0.160124	0.307893	0.0947755			PIM1
chr7	141404138	141438146	WEE2-AS1	1.6397	0.0416819	-0.513546	0.707382	0.0338025	0.162267	0.0504038			ARAF
chr5	97912045	97912964	CTBP2P4	1.62753	0.00173845	2.21555	2.36328e-06	1.85751	1.33262	0.418595			RET
chr4	71569921	71673032	RUFY3	1.62681	7.06601e-58	0.862554	5.8974e-13	2.10966	3.86187	1.21235			DAXX
chr10	91152303	91163745	IFIT1	1.62366	4.96812e-71	0.473227	7.68595e-05	4.94381	11.8246	3.72196			EPHB1
chr15	82751614	82769399	CSPG4P8	1.61845	0.00653542	1.14332	0.108875	0.0906609	0.136099	0.0427109			MSH2
chr6	88117730	88221352	C6orf165	1.61377	0.0283274	2.20291	0.000906176	0.276264	0.198177	0.0628425			ERG
chr17	80251592	80252786	RP13-516M14.1	1.60158	0.000170346	1.92035	3.31677e-06	1.79127	1.54746	0.494797			FLT1
chr22	16179617	16181004	LL22NC03-N64E9.1	1.59786	0.00983051	-0.365646	0.72377	0.149725	0.629274	0.201386			KMT2C
chr11	5684425	5959849	TRIM5	1.59701	2.94888e-109	1.15016	6.58664e-43	7.53806	11.0699	3.54789			PTPRS
chr2	175936978	176033110	ATF2	1.59421	2.19339e-138	0.447617	2.66804e-08	5.76105	13.7438	4.41281			RPS6KA4
chr19	45992035	46005768	PPM1N	1.5853	2.77679e-10	1.18487	2.79282e-05	1.33577	1.90013	0.613144			SMO
chr14	88932122	89021077	PTPN21	1.58197	7.29393e-71	0.563798	7.21802e-07	2.38383	5.20282	1.68556			FH
chr11	93464668	93464740	SNORD6	1.57683	0.010632	1.35317	0.0537372	9.34848	11.7751	3.8097			MYC
chr21	37529080	37666572	DOPEY2	1.57639	7.82676e-61	0.456122	0.000629723	1.57987	3.69812	1.20361			PALB2
chr2	133103189	133104870	RP11-725P16.2	1.57236	4.71669e-06	1.02447	0.0145218	0.990445	1.56	0.5083			AXL
chr11	19138646	19197969	ZDHHC13	1.57071	2.42738e-89	1.55737	3.07257e-82	5.78436	6.29065	2.05329			EPHA7
chr19	36630477	36641255	CAPNS1	1.54172	0	1.47781	0	133.305	150.148	50			MLH1
chr17	38333263	38351908	RAPGEFL1	1.53647	2.46691e-16	6.01593	0	29.7781	1.43956	0.481618			ALOX12B
chr10	100175955	100206684	HPS1	1.52306	8.30545e-83	1.44752	1.48918e-73	9.6049	10.9064	3.68358			TET1
chrX	118533023	118588441	SLC25A43	1.52252	5.61087e-107	0.32716	0.000533174	7.92189	19.5492	6.60123			FLT4
chr4	71768043	71888166	MOB1B	1.51565	8.61429e-103	0.228207	0.0251381	3.05954	8.04915	2.72691			POLD1
chr10	119764427	119806114	RAB11FIP2	1.49295	1.36123e-44	0.691558	9.86903e-08	2.36672	4.44651	1.53145			MRE11A
chr7	143548468	143599291	FAM115A	1.4702	1.74955e-96	1.06456	1.76493e-41	6.38853	9.11803	3.19213			LATS2
chr17	72772622	72835918	TMEM104	1.46092	4.33343e-73	0.0335295	0.808018	3.27848	9.49941	3.34874			DNMT3B
chr15	82944773	82974312	RP11-152F13.7	1.46008	0.00126776	1.00182	0.0541816	0.692625	1.02415	0.361772			HIST1H3A
chr15	33057747	33486897	FMN1	1.4574	5.51956e-47	2.20188	8.40007e-132	2.39795	1.54198	0.544124			TOP1
chr19	36237958	36244316	AC002398.11	1.4552	0.0428807	1.20694	0.146487	0.240346	0.307548	0.108834			INHA
chr8	82711816	82755101	SNX16	1.45394	2.88159e-16	0.642755	0.00319693	1.45497	2.75222	0.973653			FGF4
chr21	38595721	38640262	DSCR3	1.4536	4.74256e-140	0.517788	2.1719e-12	4.55051	9.37814	3.32023			REL
chr3	153838792	153975616	ARHGEF26	1.44849	5.44353e-29	-2.26936	3.34802e-18	0.213977	3.0294	1.07698			JAK3
chr11	123594885	123612383	ZNF202	1.44659	3.79358e-58	1.00969	3.61602e-22	4.93311	7.19704	2.56081			HIST1H3D
chr5	168043317	168044059	CTC-575D19.1	1.44583	1.51004e-20	1.86231	3.85914e-35	19.7492	15.9455	5.67005			TP63
chr5	148737570	148749216	PCYOX1L	1.44007	2.58544e-39	0.426056	0.00333446	1.87113	4.07016	1.45535			IKBKE
chr21	48055079	48085036	PRMT2	1.43939	1.26676e-155	0.609667	1.85332e-20	7.20929	13.8045	4.93626			FGFR4
chr19	35166998	35168486	AC020910.2	1.43435	0.000128412	1.9848	1.15966e-08	1.95634	1.43872	0.517004			CSF1R
chr19	36604612	36606248	POLR2I	1.43315	7.32795e-12	0.209198	0.510789	2.21219	5.56664	1.99886			PDGFRB
chr7	32620561	32801399	DPY19L1P1	1.42855	1.73238e-14	0.650183	0.00598137	1.76002	3.25095	1.1706			AMER1
chrX	131157293	131209971	MST4	1.42842	7.88453e-173	1.24042	1.22963e-115	27.5369	33.8021	12.1797			NF2
chrX	135579238	135594505	HTATSF1	1.42778	1.61718e-238	0.940247	6.07351e-78	34.9284	52.7789	19.0128			PARK2
chr6	86215214	86303874	SNX14	1.42651	3.66646e-194	0.138976	0.0408233	6.80123	17.8901	6.45446			IRS1
chr17	30366993	30369847	SH3GL1P1	1.42567	0.000406577	0.439302	0.439378	0.300716	0.642899	0.231488			NKX2-1
chr17	80900031	81009686	B3GNTL1	1.42534	7.2306e-52	-1.54149	2.60017e-21	0.570706	4.81009	1.73533			RARA
chr19	36545783	36596008	WDR62	1.42527	1.22058e-161	-0.367137	6.11577e-07	3.46007	12.913	4.66365			TRAF7
chr19	51009255	51014610	JOSD2	1.4212	1.9488e-35	1.29161	7.84828e-26	12.4028	14.6217	5.29649			SOX2
chrX	129473874	129507335	SLC25A14	1.42072	4.5966e-25	0.9118	8.01541e-09	3.24499	4.97742	1.80306			RFWD2
chr7	39773231	39832691	LINC00265	1.40979	1.35037e-15	0.361255	0.156835	1.47282	3.28697	1.19653			HIST1H3J
chr7	141362722	141363646	RP5-894A10.6	1.39304	2.39709e-06	1.72363	1.35206e-09	4.39664	3.7687	1.39391			NFKBIA
chr7	45039074	45116068	CCM2	1.38088	6.09748e-181	0.0344618	0.655289	5.57045	15.2624	5.68221			BTK
chr10	96997329	97050781	PDLIM1	1.38007	0	1.53947	0	149.408	144.166	53.6898			MST1R
chrX	148609130	148622504	LINC00893	1.3713	0.00470637	2.46146	1.75942e-10	0.727128	0.368547	0.138603			FOXL2
chrX	134382867	134478012	ZNF75D	1.35559	2.99431e-30	1.81707	5.12377e-57	3.65351	2.85969	1.08249			ARID1B
chr13	96230457	96296957	DZIP1	1.35389	2.87159e-103	-3.55354	9.7548e-117	0.257142	8.32514	3.15882			HNF1A
chr15	60682570	60682881	RP11-745A24.1	1.35071	0.0421394	2.08925	0.000991127	3.47176	2.24054	0.85255			CDK8
chr3	159974774	160117668	IFT80	1.33665	1.92083e-37	0.86606	3.47557e-13	2.43486	3.63547	1.396			KLF4
chr19	48684027	48759203	CARD8	1.3357	2.29546e-22	1.22371	4.22643e-17	1.00021	1.16489	0.447165			TSHR
chr7	38762563	38971994	VPS41	1.33547	9.30699e-117	0.998328	5.49185e-55	7.75562	10.5584	4.05501			LATS1
chr8	90621638	90769955	RP11-37B2.1	1.3348	4.64152e-06	2.74507	7.36429e-34	1.99164	0.807089	0.310044			PLK2
chr12	30781922	30848920	IPO8	1.33102	9.30323e-160	0.916192	2.54853e-65	12.454	17.8901	6.89612			CCNE1
chr7	32956427	32982788	RP9P	1.32963	4.26335e-18	-0.302861	0.181886	2.6385	8.81837	3.40307			CD79A
chr11	124492732	124505287	TBRG1	1.32498	1.14448e-60	1.33386	2.00411e-57	6.82699	7.3119	2.82869			FUBP1
chr2	17845079	17981509	SMC6	1.32433	5.0023e-174	0.237477	0.000289369	6.07631	13.9042	5.38547			DOT1L
chr7	34968488	35077883	DPY19L1	1.31513	1.52414e-268	-0.141393	0.0100219	12.3994	36.6697	14.2872			CTLA4
chr21	16191164	16254296	AF127936.7	1.31498	0.00432597	4.93051	5.43311e-73	2.26508	0.19875	0.0773025			ERCC5
chr19	35225060	35233777	ZNF181	1.30609	4.09764e-21	0.812325	1.55499e-07	2.67549	4.06062	1.59367			KMT2A
chr17	56066400	56072211	RP11-159D12.2	1.30496	1.35728e-70	0.57731	4.688e-11	5.3176	9.48787	3.72257			AURKA
chrX	145701115	145702102	RP1-203P18.1	1.30451	3.96158e-05	0.951015	0.00805896	2.24079	3.08586	1.211			TNFAIP3
chr17	39981335	39992523	NT5C3B	1.2942	4.69413e-30	-1.17478	4.2447e-35	6.6838	39.9141	15.7794			IKZF1
chrX	129535943	129547317	RBMX2	1.29324	7.15824e-41	1.34047	1.78044e-41	12.4996	13.0325	5.15257			RAD54L
chr3	98216756	98241910	CLDND1	1.28991	1.90174e-72	1.94624	6.75766e-186	14.5117	9.92107	3.93313			PMS1
chr21	27106881	27144771	GABPA	1.28885	1.26253e-66	0.781103	2.15626e-22	6.51763	9.98809	3.96191			PIK3CD
chr21	30244513	30257693	N6AMT1	1.27997	1.03351e-20	0.298989	0.108066	1.38554	2.94653	1.17608			AXIN1
chr17	38599702	38613983	IGFBP4	1.2797	0	-1.15093	2.01558e-244	50.628	294.169	117.468			IFNGR1
chrX	118599997	118603061	SLC25A5-AS1	1.27699	0.000317076	-0.0765625	0.892394	0.299188	0.823206	0.330982			KDM5A
chr8	54883791	54886770	RP11-30L15.4	1.27527	0.0285703	1.45151	0.0134233	0.387724	0.369778	0.147663			PMS2
chr12	58005901	58013421	AC025165.8	1.27381	0.0179635	-2.45157	0.0211235	0.0300327	0.426196	0.170405			TGFBR1
chr17	33738079	33760302	SLFN12	1.2733	4.51432e-29	-0.0361041	0.845846	2.78987	7.44627	2.99157			RAD50
chr17	80400465	80408705	C17orf62	1.2708	2.91126e-154	0.358633	5.64437e-09	8.16665	16.5626	6.65449			PHOX2B
chr6	166822852	167319939	RPS6KA2	1.25289	5.95713e-06	2.34128	9.81863e-23	0.896529	0.45437	0.18534			ZRSR2
chr19	45910591	45982086	ERCC1	1.2465	2.73921e-75	1.72026	2.51688e-155	13.1991	10.2415	4.1862			RPTOR
chr19	46171502	46186982	GIPR	1.24326	5.1035e-15	2.72628	2.01909e-100	5.68249	2.19054	0.897018			AURKB
chr6	112391980	112408732	TUBE1	1.24165	3.6577e-39	0.366919	0.00294309	2.22253	4.39045	1.80078			HIST2H3D
chr6	110421022	110501207	WASF1	1.24037	4.85073e-85	-0.272471	0.00212425	7.34291	22.5847	9.26267			JUN
chr7	94138531	94186331	CASD1	1.22511	6.904e-34	0.776971	3.06258e-11	3.48524	5.12589	2.1239			SYK
chr5	149980642	150038782	SYNPO	1.22479	1.50231e-74	1.32566	1.62487e-82	6.49782	6.5289	2.71062			BRIP1
chr10	86088342	86278273	CCSER2	1.22138	1.7769e-73	-0.048925	0.645862	2.81502	7.31459	3.04319			DNMT1
chr19	34919257	34960853	UBA2	1.21526	0	0.57771	7.25195e-56	57.1404	95.7931	39.9947			GATA2
chr7	21467652	21554440	SP4	1.21148	3.56475e-38	0.707351	1.06598e-10	3.34591	5.11333	2.13927			FGF19
chr10	45466429	45474258	C10orf10	1.20852	5.92872e-18	0.256904	0.193514	2.31769	4.83505	2.02578			NBN
chr17	80709940	80900724	TBCD	1.20698	1.06168e-169	0.954983	1.27435e-98	14.3446	18.4089	7.73305			NOTCH2
chr21	37818029	37904706	AP000695.4	1.19599	0.00928857	-0.95805	0.209607	0.252952	1.21103	0.512207			BCL6
chrX	149106846	149392815	LINC00894	1.19567	2.52745e-05	2.35499	3.58699e-24	1.21953	0.587657	0.247963			IL10
chr15	102501356	102516768	WASH3P	1.19484	4.34341e-38	1.17334	2.10611e-34	11.1725	12.2192	5.17993			PIK3R2
chr7	130994503	131012981	MKLN1-AS	1.19459	1.30935e-07	-0.557268	0.1014	0.541161	1.96365	0.83224			BRD4
chr19	36239262	36245420	LIN37	1.19458	0.0143903	0.456601	0.461561	0.246806	0.44374	0.187767			PARP1
chr12	58017193	58027138	B4GALNT1	1.1884	5.02947e-85	-2.16734	1.07003e-89	0.877846	9.69399	4.12209			CXCR4
chr4	81105033	81125483	PRDM8	1.18321	0.000254935	2.62139	7.22393e-28	1.65071	0.656568	0.281029			MUTYH
chr11	6469843	6495689	TRIM3	1.18121	9.0717e-65	-1.99426	1.28229e-55	0.832221	8.11011	3.46738			INHBA
chr7	141356528	141401953	KIAA1147	1.17918	1.17e-79	1.43613	2.7546e-143	12.1563	10.9641	4.69456			EIF1AX
chr11	124824017	124911385	CCDC15	1.17886	4.79682e-13	-0.180451	0.477703	0.738519	2.04185	0.873866			FOXO1
chr17	33307513	33332083	LIG3	1.17846	1.2248e-99	-0.852214	1.23265e-25	2.36772	10.425	4.46678			SDHB
chr3	108268716	108308491	KIAA1524	1.17221	1.08768e-87	0.491094	4.97115e-12	10.5494	18.2288	7.84487			BMPR1A
chr3	112315641	112320749	RP11-572C15.6	1.17106	0.00104799	2.13502	6.8125e-13	0.789594	0.436122	0.187907			INSR
chr13	52986737	53024763	VPS36	1.16882	5.20844e-63	1.42576	1.97103e-98	10.8505	9.78276	4.21991			VTCN1
chr6	110501344	110575478	CDC40	1.16718	3.82654e-54	0.657654	1.44852e-14	5.2417	8.03991	3.4713			PTCH1
chr11	14899553	14913798	CYP2R1	1.16305	7.652e-32	-0.777518	1.10353e-07	1.59221	6.58759	2.85297			ANKRD11
chr17	80186273	80219005	SLC16A3	1.15941	0	-0.737915	6.87096e-103	25.5036	102.383	44.4493			AKT3
chr19	36031640	36036931	AD000090.2	1.1506	1.34204e-07	1.26277	1.12541e-08	1.32944	1.32466	0.580213			SH2D1A
chrX	134184962	134186226	FAM127B	1.14782	2.66375e-69	0.541122	8.11154e-13	32.9623	54.0899	23.6623			IGF1R
chr8	97251626	97273838	MTERFD1	1.13601	1.52125e-35	0.354431	0.00208117	9.10984	16.8726	7.44577			ERRFI1
chr17	30813637	30818274	CDK5R1	1.12797	1.74676e-18	-0.373108	0.0498986	1.19215	3.63583	1.61166			MCL1
chr10	44051792	44070066	ZNF239	1.12481	2.46971e-20	-1.28524	7.79896e-12	1.38586	7.93251	3.52868			RAD51C
chr17	39775692	39943183	JUP	1.12226	1.16698e-300	2.12648	0	122.891	66.0182	29.4172			LMO1
chr7	95749532	95951459	SLC25A13	1.12057	4.0035e-95	0.385113	2.07583e-09	13.733	24.642	10.9856			SH2B3
chrX	129263337	129299861	AIFM1	1.11633	8.61007e-110	0.0734645	0.285543	16.4418	36.5049	16.321			CALR
chr18	24034874	24237365	KCTD1	1.11359	1.614e-44	1.17034	1.13861e-41	4.39816	4.55738	2.04288			SRSF2
chr8	54958938	55014577	LYPLA1	1.11143	1.43752e-210	0.329777	2.25548e-14	26.0735	48.2929	21.6725			SMAD3
chr7	45854201	45854862	RP11-638I8.1	1.11026	0.015249	0.551864	0.343722	1.31848	2.09253	0.942388			BCL2
chr1	183605220	183897665	RGL1	1.10896	7.74514e-13	-0.0230124	0.924991	0.827203	1.95364	0.87874			ERCC4
chr3	112280556	112304424	SLC35A5	1.10785	6.43879e-42	0.677806	4.0952e-13	5.62582	8.1677	3.67211			YES1
chr17	72766686	72772506	NAT9	1.10058	8.34889e-45	-0.140207	0.209171	4.43381	11.2873	5.1038			TCF3
chr19	41304901	41314338	EGLN2	1.09748	7.52744e-10	1.43167	4.06922e-17	1.49871	1.28092	0.579639			E2F3
chr1	59762310	60233347	FGGY	1.09562	1.30789e-08	0.38943	0.132529	0.803993	1.41328	0.640793			INPP4A
chrX	129628939	129630562	FAM45B	1.0948	4.02204e-05	0.608275	0.0643965	1.58168	2.38693	1.08579			EPCAM
chr15	85923802	86292586	AKAP13	1.08449	2.6171e-127	1.11974	8.12268e-131	6.98797	7.34845	3.35973			TRAF2
chrX	128673826	128726538	OCRL	1.08259	2.1659e-124	0.704177	1.06032e-42	16.2412	22.748	10.414			RAF1
chr15	84855504	84866136	CSPG4P11	1.078	0.000318973	-3.28827	1.99211e-07	0.0303751	0.672372	0.308764			RICTOR
chr19	47978401	47987525	KPTN	1.07554	2.82132e-23	0.522648	3.41962e-05	6.43515	10.1741	4.67808			FOXP1
chr10	119805790	119969663	CASC2	1.07357	0.0106114	0.329787	0.549027	0.101635	0.18356	0.0844712			DNAJB1
chrX	149737069	149841795	MTM1	1.07318	4.45445e-31	0.965759	2.45412e-23	6.34145	7.3618	3.39113			MAP2K2
chr19	40825443	40854434	C19orf47	1.06887	1.0604e-32	0.443087	3.55098e-05	3.83479	6.37658	2.94838			NTRK3
chr3	112709765	112733907	GTPBP8	1.06838	1.63727e-13	1.14444	1.39497e-14	3.06984	3.13813	1.4504			NEGR1
chr19	36936021	36980804	ZNF566	1.0672	3.07963e-13	-0.229754	0.280387	0.731567	1.93706	0.895219			STAT5B
chr9	14511	29739	XXyac-YRM2039.2	1.06336	8.99268e-07	1.58349	9.22968e-15	3.50092	2.62963	1.22154			ERCC3
chr7	32535038	33078516	AVL9	1.05956	2.16231e-123	0.310043	1.07123e-08	4.92323	8.91925	4.14828			ACVR1
chr3	29322473	30051886	RBMS3	1.05556	4.38182e-11	-0.391608	0.0910179	0.331556	0.974123	0.453967			MAP3K13
chr5	150400124	150408554	GPX3	1.05554	2.90061e-05	1.46319	9.43375e-10	1.97592	1.60518	0.749575			BBC3
chr17	73780681	73821886	UNK	1.05445	2.80096e-47	-0.124219	0.238736	3.51226	8.56764	3.99792			GNAQ
chr10	50942689	50970425	OGDHL	1.0487	1.09295e-06	-1.87198	3.9574e-07	0.116828	0.95231	0.446569			RPS6KB2
chr10	45454855	45491339	RASSF4	1.04661	5.61543e-10	-0.731239	0.00351529	0.267549	0.9894	0.463655			CBL
chr1	183155373	183214035	LAMC2	1.041	1.03416e-14	6.38942	0	89.39	2.36209	1.11134			PAK1
chr11	93474757	93497915	C11orf54	1.03961	4.15604e-40	-0.786725	1.50829e-12	1.70251	6.50409	3.06879			CSF3R
chr19	39335369	39336139	AC008982.2	1.03099	1.76268e-08	-0.406683	0.113303	5.50822	16.086	7.62699			RAD52
chr19	41284121	41302847	RAB4B	1.02938	0.00762884	1.36016	0.000413788	0.583733	0.500193	0.238579			SMARCD1
chr17	72858619	72869156	FDXR	1.02543	1.82445e-19	2.39538	3.39228e-150	13.4617	5.61202	2.67305			MAPK3
chr2	17935125	17966632	GEN1	1.02396	2.35581e-41	0.36926	8.52834e-05	4.07975	6.91812	3.30129			PAX5
chr16	66637777	66647795	CMTM3	1.02393	1.11349e-38	-1.15683	2.70146e-20	2.673	13.0738	6.23186			INPP4B
chr19	46498339	46524576	CCDC61	1.01912	4.97068e-09	1.7835	7.56532e-30	5.22476	3.31646	1.58913			SHQ1
chr11	4619902	4629489	TRIM68	1.01639	4.74825e-23	-0.61943	4.29061e-06	1.90877	6.3892	3.06593			GNA11
chr12	58003963	58013162	ARHGEF25	1.01447	6.094e-13	-2.61744	1.3813e-21	0.286369	3.83034	1.83806			PNRC1
chr7	38217824	38270272	STARD3NL	1.01271	1.16626e-72	0.287559	1.21417e-05	11.6548	20.7576	9.97251			MITF
chr10	64926981	65225722	JMJD1C	1.01262	1.02448e-104	0.710488	6.17919e-44	7.95256	10.5661	5.07805			CUL3
chr7	32798494	32798965	RP11-225B17.2	1.00424	0.00182697	-0.0982788	0.851952	2.42787	5.61485	2.70916			ETV1
chr15	81239667	81282219	MESDC2	-1.00325	1.18492e-99	-0.451714	1.86212e-19	11.9261	8.76964	17.0457			EGFL7
chr16	66968347	66978999	CES2	-1.00543	2.64705e-47	0.608615	7.15572e-27	13.4961	4.74936	9.24624			SRC
chr1	160259063	160313190	COPA	-1.00971	3.56325e-236	-0.817605	9.24159e-182	35.4796	33.4602	65.3416			RAD51
chr5	174904065	174956745	SFXN1	-1.01452	7.22521e-136	-0.36682	1.46499e-20	16.7155	11.4981	22.5251			FGFR1
chr17	38459457	38460909	CTD-2267D19.6	-1.01637	0.00303936	-1.41593	0.000162759	0.550021	0.783645	1.5361			YAP1
chr1	160246602	160256138	PEX19	-1.01645	1.66723e-72	-1.31281	4.70118e-100	6.5253	8.63484	16.9334			RYBP
chr1	162760492	162782607	HSD17B7	-1.0186	1.15539e-16	-0.729127	3.20414e-09	2.52024	2.22288	4.36351			IGF2
chr19	47906381	47922780	MEIS3	-1.02088	7.0962e-25	-4.77298	9.78978e-105	0.167346	2.43862	4.79859			MALT1
chr1	209955661	209957904	C1orf74	-1.02802	1.08464e-06	1.32959	2.5696e-20	8.26895	1.7389	3.43772			PIK3R3
chr3	40355293	40494820	ENTPD3-AS1	-1.02871	0.0010926	-1.90847	2.24731e-07	0.225948	0.44728	0.884748			FYN
chr1	181060245	181062035	RP11-309G3.3	-1.03746	0.00755593	0.444646	0.177691	1.30713	0.504367	1.00285			MYCL
chr10	97512963	97849995	ENTPD1-AS1	-1.04239	0.0129664	-0.830145	0.0534276	0.070042	0.0650278	0.130192			PGR
chr10	90639491	90734910	STAMBPL1	-1.04382	5.41384e-46	-2.97925	5.14822e-166	0.852252	3.51124	7.02102			H3F3A
chr5	126853301	126890781	PRRC1	-1.04804	2.87247e-125	-0.62222	1.4875e-46	10.3026	8.26444	16.5654			FLCN
chr13	73282495	73301825	MZT1	-1.05318	1.32749e-58	-0.400106	9.01391e-11	18.795	12.8764	25.9103			SUFU
chr15	73043710	73078187	ADPGK	-1.05572	3.05869e-94	-0.685051	9.66576e-42	9.6528	8.04474	16.216			NKX3-1
chr1	59096513	59097202	RP4-592A1.2	-1.06365	0.022803	-0.255453	0.555288	1.71519	1.05657	2.1427			EED
chr11	124503009	124565603	SIAE	-1.06584	3.21652e-56	-0.548156	8.79093e-17	4.74515	3.57314	7.24941			STAT5A
chr1	210001352	210030910	DIEXF	-1.06759	1.10292e-44	-0.670898	2.46396e-19	2.67672	2.19096	4.45137			BIRC3
chr15	79603404	79704334	TMED3	-1.06797	2.04342e-179	-1.17007	6.85826e-196	29.7544	34.4182	69.9635			HOXB13
chr10	91342745	91405215	PANK1	-1.07111	5.62622e-18	-1.11163	1.18602e-18	1.78805	1.9812	4.03691			FANCC
chr19	50030875	50050219	RCN3	-1.09601	3.50936e-40	-8.8445	3.08793e-41	0.0354707	8.21402	17.0255			CHEK1
chr2	192542794	192561385	NABP1	-1.10238	1.54054e-49	0.331849	8.27952e-08	4.02681	1.60604	3.34251			NTRK2
chr19	45312328	45324673	BCAM	-1.10388	7.55637e-103	0.393673	3.0353e-17	23.8812	9.11492	18.9959			MDM2
chr11	15987995	16761138	SOX6	-1.10969	0.00951697	-1.50664	0.00154454	0.0255854	0.0363763	0.0761976			SDHA
chrX	118370216	118378429	PGRMC1	-1.11043	3.06992e-185	-0.0559436	0.157462	91.7736	47.6094	99.6789			BCL10
chr17	38974369	38978847	KRT10	-1.11158	1.76193e-07	-1.02202	0.0171752	6.5591	6.6418	13.9138			GSK3B
chr10	50663414	50747584	ERCC6	-1.12352	3.76599e-22	-0.52401	9.69144e-07	1.52461	1.08377	2.29095			CD274
chr11	59573608	59578345	MRPL16	-1.12607	6.79179e-93	-0.745279	5.82367e-42	21.6579	17.9264	37.9274			SDHAF2
chr4	142142041	142155851	ZNF330	-1.12872	3.71146e-48	-0.443239	3.74185e-09	12.3682	8.286	17.5717			PIK3C3
chr1	152004982	152020383	S100A11	-1.12929	0	0.519249	1.34395e-106	1019.07	350.259	742.926			STK40
chr14	89078775	89259096	EML5	-1.12973	3.35446e-07	0.0730771	0.75075	0.519578	0.243339	0.517016			ID3
chr19	49834874	49843865	CTC-301O7.4	-1.13034	0.0449865	-1.67797	0.00821334	0.356132	0.561052	1.19267			XRCC2
chr19	43979106	44009087	PHLDB3	-1.13701	1.00432e-14	0.760651	9.81354e-13	4.49289	1.29966	2.77052			IGF1
chr13	76194570	76434004	LMO7	-1.13991	3.81165e-98	0.590864	7.56011e-39	10.2871	3.33929	7.13362			CDKN2B
chr19	49471382	49496567	GYS1	-1.15266	3.03709e-96	0.758163	3.55662e-68	36.0966	10.3433	22.3077			SDHC
chr22	47080308	47134158	CERK	-1.1529	1.1128e-106	-0.901337	6.49388e-53	9.54872	8.6441	18.6392			BCL2L11
chr1	165631453	165668100	ALDH9A1	-1.15723	1.03194e-102	-1.17283	2.3639e-97	11.5969	12.6345	27.3179			GREM1
chr1	115125469	115213043	DENND2C	-1.15731	9.83472e-07	2.75055	1.08501e-108	3.94302	0.283219	0.612957			CCND2
chr15	82970479	82988374	CSPG4P9	-1.16037	0.0159152	-0.76005	0.127325	0.10755	0.0878416	0.190484			FAM175A
chr15	82422571	82555104	EFTUD1	-1.16116	6.00341e-50	-1.0383	8.50627e-35	4.16083	4.11617	8.92639			CENPA
chr1	162531323	162569627	UAP1	-1.17012	3.93057e-240	-2.21066	0	14.2344	31.5385	68.8119			CD276
chr15	91474148	91475799	HDDC3	-1.17953	7.31188e-07	-0.172137	0.469473	2.33737	1.2524	2.75051			RAD51D
chr3	40351175	40353915	EIF1B	-1.19397	8.38574e-78	-1.55833	3.00863e-106	10.5706	14.6624	32.525			CCND3
chr21	37442239	37445464	CBR1	-1.20982	2.131e-70	-0.832863	1.50354e-34	11.7806	9.7768	21.93			RAB35
chr1	210501596	210849638	HHAT	-1.20988	3.78023e-05	-0.643115	0.0277243	0.498767	0.362253	0.81404			CD74
chr1	159997462	160001783	PIGM	-1.21428	3.91034e-34	-1.46799	6.639e-42	2.02746	2.60521	5.86224			RAD51B
chr1	160313062	160328742	NCSTN	-1.2157	3.55572e-193	-0.71257	3.9592e-73	27.8501	21.1789	47.6911			BCL2L1
chr17	72983727	73001895	CDR2L	-1.22629	1.11955e-141	-1.8473	1.18865e-223	8.5697	14.207	32.2365			ICOSLG
chr9	100819021	100845357	NANS	-1.23404	1.08751e-81	-0.0665623	0.284646	12.9521	6.21271	14.1696			MDM4
chr1	157963063	158070052	KIRREL	-1.24237	2.70846e-212	-1.46867	5.22855e-229	7.36041	9.27638	21.2787			CDKN2AP14ARF
chr1	231664399	231702270	TSNAX	-1.24869	8.05231e-77	-1.93353	1.63846e-153	2.64681	4.58521	10.5634			EML4
chr4	100467866	100485189	TRMT10A	-1.24911	1.32805e-11	-0.955746	2.49638e-07	0.903799	0.794859	1.83313			XIAP
chr1	231041989	231114621	TTC13	-1.2565	3.53013e-61	-2.15284	2.72482e-118	2.40042	4.81353	11.153			TACC3
chr1	222791428	222841354	MIA3	-1.2616	8.97726e-163	-0.772695	9.16188e-67	6.9469	5.33455	12.402			AKT2
chr5	136310987	136934068	SPOCK1	-1.27229	6.76462e-50	-2.06001	9.52178e-89	1.38389	2.57323	6.02395			NAB2
chr10	64893050	64914783	NRBF2	-1.27241	2.96265e-72	-0.575144	2.88618e-17	18.8382	12.5167	29.319			SDHD
chr19	46393278	46405862	MYPOP	-1.28312	5.31371e-19	-0.092522	0.517798	6.59542	3.11609	7.35473			CDKN2AP16INK4A
chr10	100007447	100028007	LOXL4	-1.28519	1.09886e-05	3.1071	2.89509e-100	7.15778	0.367163	0.866827			MAPK1
chr12	92378756	92536690	C12orf79	-1.29135	0.00374157	-1.22373	0.00883159	0.182867	0.188412	0.445801			H3F3B
chr12	68042118	68059186	DYRK2	-1.29417	2.01755e-79	-0.536907	6.02072e-17	3.99861	2.54958	6.06257			PMAIP1
chr17	30593195	30651680	RHBDL3	-1.29961	5.77249e-05	-7.47224	2.37539e-09	0.00274851	0.22993	0.547345			CRKL
chr13	36875775	36944317	SPG20	-1.30241	2.29218e-90	-12.8616	5.20501e-27	0	4.16937	9.97126			TMEM127
chr3	155480401	155524140	C3orf33	-1.30473	4.00021e-18	-2.12112	5.4471e-34	1.23469	2.34196	5.61387			FLI1
chr2	75059782	75061114	RP11-259N19.1	-1.30672	2.88659e-08	-1.54458	6.49308e-09	1.20679	1.53131	3.67491			KIF5B
chr3	112929850	113006303	BOC	-1.32339	9.67718e-05	-1.26846	0.000323313	0.100658	0.104319	0.252936			CDKN2B-AS1
chr19	48673949	48700877	C19orf68	-1.3276	7.54068e-09	0.0901306	0.697927	2.10048	0.847327	2.06318			TIMM8B
chr12	58176372	58201854	TSFM	-1.32789	3.70377e-44	-0.859771	3.30726e-21	4.9765	3.87607	9.43682			CDK6
chrX	128779240	128788933	APLN	-1.32807	0.000876276	-2.13908	4.31448e-06	0.124806	0.235849	0.573548			TFE3
chr13	74260226	74708394	KLF12	-1.32841	1.14425e-31	-0.747835	5.14869e-12	1.01955	0.734768	1.78847			CST7
chr19	49403307	49426629	NUCB1	-1.33898	1.47332e-248	0.21173	8.55955e-10	53.4495	19.6631	48.2251			VEGFA
chr14	52897308	53019240	TXNDC16	-1.34054	3.37913e-30	-1.17817	1.51469e-21	1.69142	1.62941	4.00264			DCUN1D1
chr11	6518490	6614988	DNHD1	-1.34108	1.09707e-46	-2.41574	1.40704e-88	0.305217	0.69218	1.70074			INSRR
chr12	58197621	58198198	RP11-571M6.17	-1.34586	0.0441116	1.67344	2.10609e-05	3.59806	0.478509	1.18252			FIP1L1
chr12	58156117	58162769	CYP27B1	-1.34744	6.59457e-14	-1.91348	6.49495e-21	0.676048	1.07868	2.6615			ATF1
chr5	150409506	150473138	TNIP1	-1.35541	1.11306e-276	0.772043	1.21864e-150	53.5824	13.2139	32.7865			EIF4E
chr1	47799469	47844511	CMPK1	-1.35803	0	-0.744975	3.42343e-133	45.4457	32.0166	79.584			SDC4
chr19	41892279	41903384	EXOSC5	-1.37147	4.53613e-38	-0.00193627	0.985061	15.456	6.44817	16.1672			LINC00114
chr19	47793280	47825323	C5AR1	-1.37246	0.00123103	2.14218	5.48817e-20	2.36031	0.222291	0.557237			PRKACA
chr13	75858808	76056250	TBC1D4	-1.37253	1.51752e-58	-0.185676	0.0201582	4.7248	2.23651	5.61671			STAT6
chr14	71787166	72207946	SIPA1L1	-1.38505	2.91564e-224	-0.665061	1.02277e-66	8.17129	5.34606	13.5377			SND1
chr16	12756919	12897874	CPPED1	-1.38606	5.79163e-22	-3.67672	1.12226e-63	0.349849	1.8448	4.67887			HIST1H2BC
chr1	165796768	165880855	UCK2	-1.39497	0	-2.36841	0	6.33454	13.4038	34.1822			PDPK1
chr14	53635772	54153976	AL163953.3	-1.39583	0.0332702	-1.18868	0.0745035	0.17291	0.161581	0.411459			SHBG
chr10	77168915	77171600	RP11-399K21.14	-1.39982	0.0195146	-0.791121	0.172267	0.251161	0.177765	0.454714			BICC1
chr1	47073387	47082563	MOB3C	-1.40219	5.707e-23	1.35997	5.40324e-51	6.70838	1.06545	2.7343			FAM155A
chr11	57067112	57092426	TNKS1BP1	-1.40308	1.092e-291	1.04497	1.44387e-288	55.5191	10.9626	28.1118			MAP3K14
chr1	159836744	159837475	RP11-190A12.8	-1.40358	0.00440544	-1.26518	0.014143	0.712557	0.695399	1.79085			MIEN1
chr22	35936915	35950048	RASD2	-1.408	2.13419e-20	-4.91319	3.51249e-58	0.125462	1.54248	3.96772			GRB7
chr11	60691935	60704631	TMEM132A	-1.40839	0	-0.932027	7.65985e-192	23.4578	18.1686	46.7717			RPS29
chr1	159824106	159832447	VSIG8	-1.41316	0.0131418	-1.08367	0.0646296	0.252015	0.216708	0.558237			LMNA
chr19	50979657	50986608	EMC10	-1.42599	1.64094e-89	0.806658	1.21602e-50	28.7728	6.5975	17.1937			ACPP
chr13	37393361	37403241	RFXAP	-1.43276	1.07848e-13	-0.198349	0.314459	2.70264	1.23934	3.24153			AKAP8
chr9	126141933	126692431	DENND1A	-1.44116	7.81859e-112	-2.40437	1.77787e-210	1.27496	2.67582	7.04885			MKRN1
chr19	35645633	35660786	FXYD5	-1.44389	3.02068e-128	1.04905	5.08758e-135	52.2534	10.0032	26.3802			FSCB
chr16	50582241	50670647	NKD1	-1.4473	0.0119779	-6.8146	4.49702e-07	0	0.0740484	0.196342			LDLR
chr9	27657	30891	MIR1302-9	-1.46216	0.030713	0.46163	0.406346	0.333806	0.0951764	0.254054			ATP1B2
chr10	92979908	93044088	PCGF5	-1.46356	3.54671e-81	-0.448821	3.18969e-11	4.14622	2.21042	5.9117			TACR3
chr11	123986069	124018428	VWA5A	-1.4683	5.21778e-67	-2.91467	5.82483e-140	0.774583	2.27758	6.11226			ETV4
chr1	222832209	222834854	RP11-378J18.8	-1.46903	1.14675e-05	-1.1978	0.000325056	0.431085	0.384653	1.03273			EYA2
chr19	51848423	51869672	ETFB	-1.47449	7.77486e-20	0.0918343	0.546948	1.71167	0.62302	1.67959			PHF7
chr19	41807492	41859816	TGFB1	-1.48172	6.83572e-225	-0.00110907	0.980946	46.8081	18.0772	48.9486			PAX8
chr19	49792895	49828482	SLC6A16	-1.4861	7.62046e-06	-3.48759	5.45614e-13	0.0739484	0.31983	0.869075			PIBF1
chr14	53323986	53419153	FERMT2	-1.4912	0	-2.88486	0	3.04789	8.6262	23.5157			FGF13
chr1	207217194	207226325	YOD1	-1.4964	1.0218e-77	-0.628597	1.31099e-20	5.29351	3.12722	8.54846			NRG1
chr8	81880045	82024303	PAG1	-1.50104	1.3249e-09	1.40281	8.22776e-19	1.13901	0.163816	0.44922			BRMS1L
chr1	181057638	181059977	IER5	-1.50694	4.19634e-131	-0.0221114	0.784106	39.7544	15.3133	42.1947			2021-09-14
chr1	222988406	223179337	DISP1	-1.53385	1.12958e-10	0.267722	0.174219	1.06965	0.330309	0.928397			CDH12
chr4	73921797	73935472	COX18	-1.54024	4.10983e-86	-1.57968	5.99165e-80	4.80657	5.32206	15.0073			CREB3L1
chrX	152082986	152142024	ZNF185	-1.54271	1.33632e-162	1.05258	9.82811e-158	38.2566	6.82123	19.2736			RHPN1
chr6	112937905	112939082	RP1-159M24.1	-1.54968	0.0262425	-0.716413	0.28466	0.327377	0.198246	0.561192			NR4A3
chr19	45504688	45541452	RELB	-1.55872	3.13585e-49	0.562745	1.94619e-08	12.1661	3.01312	8.61031			RIPK4
chr2	134877554	135212192	MGAT5	-1.56777	1.5387e-231	-1.76479	4.12334e-255	4.3814	5.41277	15.5538			AGK
chr19	49838428	49846592	CD37	-1.57062	7.64125e-10	-1.88562	2.37406e-10	0.282387	0.378331	1.08927			NR3C2
chrX	152710178	152736045	TREX2	-1.57837	0.0101308	1.20216	0.00104331	0.754036	0.118422	0.342383			ST3GAL3
chr19	45165545	45187631	CEACAM19	-1.58878	1.40967e-07	-0.112143	0.698182	0.578384	0.22386	0.65388			MIDN
chr8	82605842	82608409	SLC10A5	-1.59943	0.0127496	0.406927	0.443551	0.380308	0.10215	0.300685			SLC6A3
chr17	81037567	81052864	METRNL	-1.59945	1.16565e-101	-0.949694	3.21847e-43	10.2751	7.05529	20.7346			CBARP
chr8	122651533	122656933	HAS2-AS1	-1.60395	0.000758155	-0.0570172	0.902496	0.704506	0.259458	0.765215			SAMD9
chr14	53503473	53504969	RP11-368P15.3	-1.60592	2.44752e-06	-1.33616	0.00011095	2.66846	2.38833	7.04492			ZNF804A
chr16	66955582	66959547	RRAD	-1.61181	0.00152421	-0.41382	0.43492	0.525601	0.247875	0.732916			SLC34A2
chr19	40972148	41082370	SPTBN4	-1.62371	1.82031e-17	-5.30752	3.79729e-32	0.0162599	0.228463	0.682575			MUC1
chr1	231499497	231560790	EGLN1	-1.63182	0	-1.88502	0	6.84089	8.78723	26.4102			DLAT
chr1	230778235	230829728	COG2	-1.63373	7.10864e-149	-1.35069	4.09784e-98	2.48909	2.20409	6.63184			PDCD1LG2
chr1	168053997	168106821	GPR161	-1.63407	3.12987e-35	-1.44743	1.46248e-27	1.01205	0.957039	2.88256			DHX35
chr1	183592401	183604892	ARPC5	-1.66024	0	-1.69758	0	26.1778	28.945	88.7156			GOPC
chr6	136656852	136657225	RP3-406A7.7	-1.69121	1.37686e-05	-0.890926	0.0168673	2.89462	1.79214	5.6122			BCL2L14
chr6	136878185	137113656	MAP3K5	-1.69674	4.92744e-78	1.00336	1.50251e-56	13.2258	2.19324	6.89104			IP6K1
chr19	42806250	42814973	PRR19	-1.70396	1.04443e-07	-2.09455	5.61244e-09	0.263712	0.374063	1.18007			TRAP1
chr1	222731244	222763275	TAF1A	-1.707	2.34931e-40	-0.51463	3.51271e-06	4.30229	2.02753	6.42012			NUP107
chr1	230193536	230417870	GALNT2	-1.70858	0	-1.85488	0	25.8841	30.8717	97.833			VCL
chr17	80206943	80209703	AC132872.1	-1.72304	5.87057e-13	-1.36731	1.27322e-08	0.708218	0.597516	1.91194			KIAA1549
chr21	35885440	35987441	RCAN1	-1.72852	1.33747e-299	-3.46923	0	2.21774	7.98516	25.6569			MTAP
chr19	49133287	49140695	DBP	-1.73252	3.91255e-25	1.68227	1.01197e-53	5.0018	0.505827	1.62921			SBNO2
chr1	231359509	231376933	C1orf131	-1.74023	2.10837e-86	-1.5591	1.13535e-67	2.36212	2.24606	7.27524			CNTNAP4
chr10	97365696	97416463	ALDH18A1	-1.74622	0	-1.85748	0	23.1747	26.9751	87.7487			ERMP1
chr19	49468558	49470135	FTL	-1.75097	0	-0.232896	4.58493e-28	1588.22	597.499	1950.25			FZD10
chr19	40854363	40886346	PLD3	-1.757	0	-0.616297	1.03092e-69	26.2892	12.8488	42.1084			ST7
chr1	159994743	159996584	RP11-226L15.5	-1.75868	9.93732e-13	-2.31357	4.65857e-18	0.594118	0.944231	3.09207			MAFB
chr14	89883698	89886137	FOXN3-AS1	-1.75914	4.19041e-07	-1.79607	1.05089e-06	0.660355	0.730342	2.39802			FOXO4
chr7	93592074	93633694	BET1	-1.7668	2.67469e-113	-1.21359	2.83321e-58	4.1063	3.01668	9.95128			BCAS3
chr19	51322404	51327043	KLK1	-1.76938	0.00143732	1.61687	2.02365e-07	1.36881	0.141446	0.466894			KIAA1217
chrX	152599613	152625568	ZNF275	-1.77512	7.72936e-67	0.429847	1.40461e-08	4.62984	1.08181	3.58992			TBL3
chr4	15004298	15071777	CPEB2	-1.77555	4.71353e-55	-1.17719	4.19419e-27	1.40007	0.997148	3.31013			ST6GALNAC3
chr1	207925402	207968858	CD46	-1.78564	0	0.342714	9.47448e-46	61.8497	15.2443	50.9572			SFPQ
chr3	40518604	40531727	ZNF619	-1.78883	1.46437e-13	0.216944	0.299849	1.33575	0.358022	1.19902			TLL1
chr19	49467232	49468415	CTD-2639E6.9	-1.80443	0.0104216	-1.66795	0.022436	0.236081	0.230865	0.783855			RAI14
chr1	211744910	211752084	SLC30A1	-1.80591	0	-1.45239	2.43908e-220	9.96538	8.40333	28.4949			ASPSCR1
chr19	47341393	47354249	AP2S1	-1.81708	0	-0.419028	8.50822e-23	61.9385	25.3269	86.539			PRCC
chr16	66995140	67009051	CES3	-1.83464	0.0106769	-0.188528	0.77715	0.120195	0.0413658	0.142938			PDE3A
chr1	207262187	207273338	C4BPB	-1.83968	0.000118831	-2.35811	1.84682e-05	0.0968285	0.149667	0.517978			DSCAM
chr21	38979678	39288749	KCNJ6	-1.85386	0.00032706	-3.72482	1.76918e-06	0.00445819	0.0177759	0.062325			MX1
chr12	58148881	58154190	2021-03-09	-1.85522	6.6973e-49	-0.139231	0.20186	4.40323	1.44425	5.0678			MLST8
chr11	57412560	57417417	YPEL4	-1.85914	0.0200179	-3.6003	0.00156105	0.00998527	0.0359281	0.126742			P2RY8
chr14	32798479	33300567	AKAP6	-1.85968	8.77844e-09	0.498954	0.0562317	0.304709	0.0639906	0.225285			PTPN22
chr6	39156749	39197226	KCNK5	-1.86415	5.51483e-17	2.55404	5.82552e-131	9.85362	0.497452	1.75435			TEK
chr19	51293672	51298481	ACPT	-1.86976	0.0312813	0.114551	0.87658	0.397779	0.108391	0.383701			FGF12
chr11	6340176	6341877	PRKCDBP	-1.88041	8.2496e-180	-2.75408	2.97528e-284	7.08296	13.9807	49.924			TFG
chr21	30449792	30548210	MAP3K7CL	-1.88981	0.0153937	4.06963	6.94629e-46	2.05706	0.0355474	0.127998			PTPRZ1
chr1	14925200	15444539	KAZN	-1.8925	6.53292e-20	0.811289	9.11133e-09	0.954368	0.157916	0.568389			CHN1
chr9	116237	118417	FOXD4	-1.89338	0.0159527	0.0997719	0.882958	0.271491	0.0737389	0.265389			ADCY9
chr7	24836158	25021253	OSBPL3	-1.90018	7.15123e-114	1.71418	1.68155e-267	17.8507	1.5706	5.68474			FAF1
chr14	62229075	62263146	SNAPC1	-1.90045	2.66135e-65	-0.250711	0.00795382	7.97263	2.73783	9.91247			FHIT
chr4	141780961	142134031	RNF150	-1.90488	1.03701e-11	-8.91435	4.90306e-13	0	0.103316	0.375381			GMPS
chrX	154686576	154688276	F8A3	-1.94304	7.98976e-06	-3.15424	2.18891e-08	0.113054	0.28245	1.05516			ETV5
chr5	9035138	9546187	SEMA5A	-1.95943	0.00217711	0.636751	0.179401	0.121601	0.0216364	0.0816285			ITPR2
chr21	37507210	37518864	CBR3	-1.98047	6.57103e-27	-1.18491	7.55793e-12	3.51113	2.18081	8.34974			SLC1A2
chr15	91163239	91260372	RP11-387D10.2	-2.0058	0.0408146	-2.35074	0.0295429	0.0782669	0.106573	0.41432			CDH6
chr1	160336857	160342638	NHLH1	-2.00885	3.03871e-05	-1.48517	0.00176474	0.197446	0.147855	0.577128			EPHA6
chr5	150560613	150603706	CCDC69	-2.01464	5.45772e-13	2.48356	5.81654e-78	4.83983	0.230781	0.90331			TYK2
chr17	38249040	38256978	NR1D1	-2.02508	5.39403e-114	-1.35845	3.54657e-56	5.62892	3.82299	15.0847			TPM4
chr16	83981887	83999937	OSGIN1	-2.04037	5.94445e-35	-0.565317	0.000104215	2.40035	0.930198	3.71121			EPHA4
chr21	42539728	42654445	BACE2	-2.04261	2.95417e-139	0.576585	3.96161e-25	7.27264	1.27569	5.09559			IRF1
chr5	110831731	110848288	STARD4	-2.04647	8.12978e-112	1.34265	1.17363e-136	17.4741	1.79638	7.19571			TPM3
chr10	91405039	91410424	RP11-80H5.2	-2.0655	0.0130145	-5.95767	3.71288e-05	0	0.216161	0.879324			ICE1
chr1	162039564	162353321	NOS1AP	-2.06875	3.08873e-06	0.408141	0.239203	0.276142	0.053444	0.217702			CREB3L2
chr11	13298199	13408813	ARNTL	-2.08676	1.49051e-88	-0.790499	1.50457e-18	2.73535	1.20073	4.94346			CREB1
chr17	33677324	33700720	SLFN11	-2.089	3.72017e-84	-3.32753	2.62718e-119	0.458844	1.16672	4.81447			CDH11
chr1	211813037	211827923	RP11-354K1.1	-2.11197	0.00280479	-6.53766	1.83568e-06	0	0.158214	0.659834			HDAC7
chr5	135364584	135399507	TGFBI	-2.11846	0	0.428074	2.61334e-66	61.2053	11.2886	47.5306			CAMTA1
chr1	87794151	87814606	LMO4	-2.13498	3.0048e-168	1.39329	3.87238e-215	24.899	2.32503	9.90478			KDM4C
chr19	40953696	40971747	BLVRB	-2.14844	3.4327e-201	0.0606153	0.338271	45.6574	10.642	45.7534			MYO18A
chr17	56634039	56769416	TEX14	-2.16129	0.00386169	-2.6825	0.00177091	0.0193203	0.030003	0.1304			ERC1
chrX	133699868	133898352	PLAC1	-2.16682	1.09696e-05	0.490724	0.168343	1.15554	0.196819	0.86103			FAT3
chr10	93388199	93392811	PPP1R3C	-2.16811	2.15542e-49	-3.41123	7.31391e-69	0.580793	1.48374	6.46395			PDE4DIP
chr1	163080911	163291577	RGS5	-2.18822	4.58493e-06	-0.973905	0.0219912	0.124208	0.0575809	0.255455			ABI1
chr16	20621565	20808903	ACSM3	-2.1913	0.00364911	0.209665	0.751172	0.153587	0.0312248	0.138975			ABL2
chr5	5140443	5320417	ADAMTS16	-2.21991	4.50672e-17	-2.81368	1.14532e-18	0.115713	0.188936	0.853376			ACKR3
chr10	77160759	77168738	ZNF503-AS2	-2.22084	9.80326e-29	-1.24165	9.01825e-12	0.924406	0.505997	2.28534			ACSL3
chr10	92500578	92617671	HTR7	-2.2277	9.3102e-14	0.14761	0.520132	1.46709	0.304693	1.38221			ACSL6
chr8	66626569	66627013	RP11-707M3.3	-2.25015	0.00789844	-0.972077	0.189	0.664191	0.297324	1.36433			AFDN
chr9	100831557	100881494	TRIM14	-2.27323	3.14769e-252	-0.334816	7.80769e-11	12.5328	3.52358	16.5133			AFF1
chr7	93551011	93557922	GNG11	-2.27357	0	-9.18691	3.74157e-191	0.106764	13.8805	65.0796			AFF3
chr6	86096937	86099904	RP11-30P6.6	-2.29043	1.89283e-07	-1.91404	7.38253e-05	0.1962	0.162216	0.77019			AFF4
chr11	13983914	14289646	SPON1	-2.29715	0.00205473	0.629024	0.239179	0.182562	0.0258718	0.123263			ALDH2
chr10	93666346	93669240	FGFBP3	-2.31271	9.44264e-13	-3.35747	1.57263e-16	0.133345	0.29773	1.43448			ANK1
chr9	126118449	126142603	CRB2	-2.32473	0.0240323	-2.77474	0.0151125	0.00929786	0.0136659	0.0665193			APOBEC3B
chr17	72838162	72857627	GRIN2C	-2.32602	8.12133e-12	-1.67979	3.69457e-07	0.111286	0.0763872	0.37168			ARHGAP26
chr1	160061130	160068733	IGSF8	-2.34394	0	-2.80481	0	10.9078	16.1776	79.6383			ARHGAP5
chr19	51580752	51587502	KLK14	-2.36121	0.00583201	0.0979311	0.887943	0.512887	0.100709	0.502628			ARHGEF10
chr21	37692090	37692968	AP000692.10	-2.36295	0.000279315	-1.53863	0.0108316	0.353065	0.215071	1.07373			ARHGEF10L
chr15	101840818	102065405	PCSK6	-2.40112	3.85452e-120	0.105442	0.214026	3.98615	0.75618	3.87128			ARHGEF12
chr4	69242041	69242226	MT2P1	-2.40935	1.62881e-09	-0.638426	0.05063	8.94469	2.83057	14.5524			ARNT
chr19	50194155	50216988	CPT1C	-2.41212	1.80507e-17	-0.348763	0.134031	0.616339	0.158897	0.820598			ATIC
chr7	94536514	94925727	PPP1R9A	-2.42019	5.69073e-34	0.0977656	0.549689	0.868591	0.163358	0.847461			ATP1A1
chr3	111451344	111695364	PHLDB2	-2.42287	0	-0.596214	2.27311e-46	9.106	2.7655	14.3836			ATP2B3
chr4	80822303	81046608	ANTXR2	-2.42534	0	-1.51733	6.21909e-215	4.76844	2.73936	14.263			BAX
chr3	39183346	39196053	CSRNP1	-2.43072	1.24675e-135	0.488502	3.07118e-14	17.0549	2.42812	12.7039			BAZ1A
chr5	174151536	174157896	MSX2	-2.43174	1.06474e-29	-0.190734	0.281513	3.51968	0.80089	4.19543			BCL11A
chr1	211556145	211605878	LINC00467	-2.43517	1.79778e-72	-3.50667	8.86432e-91	2.10813	4.78785	25.0901			BCL11B
chr19	35521588	35531352	SCN1B	-2.44425	3.45092e-41	-5.21741	1.10732e-47	0.0642633	0.473229	2.49472			BCL2L12
chr1	183107537	183110417	RP11-181K3.4	-2.47253	9.66782e-09	-0.279203	0.444928	3.61308	0.852594	4.58272			BCL3
chr15	79051545	79103773	ADAMTS7	-2.48901	2.51731e-24	-4.33853	1.00463e-30	0.0401971	0.156576	0.851863			BCL7A
chr1	231658134	231664302	RP11-295G20.2	-2.49905	3.4658e-63	-3.2517	6.53056e-73	1.72914	3.14149	17.2062			BCL9
chr1	47562325	47644943	CYP4A22-AS1	-2.50217	0.00678593	-0.134714	0.850319	0.530408	0.111374	0.608942			BCL9L
chr3	190023490	190040264	CLDN1	-2.51085	0	2.4833	0	166.225	5.62206	31.0705			BCORL1
chr2	68906733	69053965	ARHGAP25	-2.51308	1.87915e-07	1.45822	7.77861e-09	0.84684	0.0583002	0.32244			BCR
chr19	48551100	48614074	PLA2G4C	-2.52004	7.20224e-07	-1.66295	0.00057161	0.0740668	0.0441258	0.24495			BIRC6
chr4	156845270	156875069	CTSO	-2.52493	3.6665e-30	-0.632609	0.00032425	1.68218	0.48844	2.72674			BMP5
chr19	49251268	49258647	FUT1	-2.54557	8.82304e-08	3.18052	5.88094e-68	3.62774	0.0739476	0.418231			BRD3
chr1	182992595	183114727	LAMC1	-2.54772	0	-1.98933	0	32.479	23.7665	134.757			BTG1
chr2	75145275	75165545	AC104135.3	-2.55251	1.50257e-36	-0.774077	1.55277e-06	1.39859	0.438948	2.50077			C15orf65
chr6	5085720	5087455	PPP1R3G	-2.55914	5.59998e-35	-1.41401	2.81527e-14	1.92757	0.940139	5.37462			CACNA1D
chr1	222988364	223010726	RP11-452F19.3	-2.55975	2.40548e-25	-2.18094	5.91826e-17	1.34973	1.11579	6.38411			CANT1
chr15	73612200	73661605	HCN4	-2.59846	0.0125748	-4.67874	0.00187512	0.00200578	0.0100064	0.0590196			CARS
chr7	39872813	39874544	AC004987.9	-2.61006	0.00109328	0.165971	0.793984	0.428306	0.0674956	0.398136			CASP3
chr7	21582833	21941457	DNAH11	-2.61158	4.52965e-14	-1.51077	1.78314e-06	0.0744274	0.0373347	0.221649			CASP9
chr17	30819540	31204195	MYO1D	-2.6231	7.5744e-165	2.01043	0	22.0115	0.955011	5.70737			CBFA2T3
chr4	142557752	142655140	IL15	-2.62586	7.47382e-38	0.679346	1.04585e-07	1.90394	0.207389	1.24215			CBLB
chr17	80214131	80216080	AC132872.2	-2.65704	2.08949e-46	-2.07136	7.05074e-33	1.41456	1.01519	6.21135			CBLC
chr3	134066130	134068075	RP11-375I20.6	-2.65922	0.00920156	3.60717	3.53139e-25	2.66068	0.0375601	0.230188			CCNB1IP1
chr10	90694831	90751147	ACTA2	-2.66405	5.42201e-09	-0.183749	0.61667	0.573899	0.110903	0.680174			CCNC
chrX	152907946	152916781	DUSP9	-2.68466	0	-4.21146	0	1.85377	5.75938	35.9101			CCR4
chr15	80972025	81047962	ABHD17C	-2.68774	5.44385e-256	0.670984	5.32819e-45	30.1346	3.16376	19.7748			CCR7
chr6	5045818	5046335	RMRPP2	-2.70265	7.20644e-08	-4.89113	6.05951e-09	0.115333	0.565371	3.55364			CD209
chr6	5030206	5043683	RP11-428J1.5	-2.71211	1.20645e-17	-3.57674	6.78725e-19	0.230267	0.450309	2.85969			CD28
chr17	38524204	38524690	CTD-2267D19.4	-2.73016	0.0424959	-3.17766	0.0407172	0.0609978	0.0889877	0.575823			CDH10
chr3	40507957	40510078	RP11-391M1.4	-2.74852	2.63785e-17	-2.5194	1.78635e-14	0.32069	0.295758	1.92399			CDH17
chr1	162336698	162356600	C1orf226	-2.76707	3.63834e-40	-0.524012	0.000978447	1.47021	0.334675	2.20826			CDX2
chr21	35818988	35884573	KCNE1	-2.77923	0.000670171	-2.31986	0.00275877	0.0263522	0.0205858	0.13762			CEP89
chrX	106366657	106449670	NUP62CL	-2.78625	4.30128e-18	1.28943	2.17311e-13	5.23363	0.334118	2.23626			CHCHD7
chr7	93598754	93640425	AC006378.2	-2.7933	0.00539069	-0.651553	0.40606	0.46896	0.11372	0.769547			CHD2
chr1	211608414	211608675	RP11-318L16.6	-2.83617	0.0017038	-2.96715	0.00194347	0.282004	0.334512	2.31052			CHIC2
chr6	110712974	110736765	DDO	-2.84777	8.66246e-06	-0.783968	0.15395	0.291961	0.0753672	0.525022			CHST11
chrX	154505500	154563966	CLIC2	-2.85611	1.02627e-05	1.6133	1.36564e-07	1.15957	0.0566602	0.397206			CIITA
chr16	66461200	66527432	BEAN1	-2.85653	2.18269e-08	-3.00486	4.83799e-08	0.0288628	0.0345806	0.242775			CLP1
chr9	100883257	100954922	CORO2A	-2.86346	1.24794e-138	1.94522	6.75036e-270	25.2615	0.971584	6.85342			CNBP
chr21	33784314	33887707	EVA1C	-2.91665	1.61517e-93	-1.56058	1.08987e-34	2.03383	0.85683	6.2758			CNOT3
chr11	57319129	57335757	UBE2L6	-2.92624	6.92857e-130	1.11225	1.64888e-71	29.8486	1.95895	14.4235			CNTNAP2
chrX	154697947	154716707	RP11-218L14.4	-2.92644	0.0255543	-3.3862	0.0201445	0.0530755	0.079916	0.583722			CNTRL
chr8	134048973	134115298	SLA	-2.93118	3.39279e-05	-5.86288	1.36115e-05	0.00189936	0.0172216	0.126939			COL1A1
chr22	35515817	35627049	CTA-714B7.5	-2.94071	0.000441001	-1.70174	0.0222302	0.345708	0.15722	1.16829			COL2A1
chr16	50280048	50352046	ADCY7	-2.94774	1.92e-137	0.809101	2.33558e-36	6.65058	0.530018	3.96681			COL3A1
chr10	77157588	77161664	ZNF503	-3.0163	0	-0.875911	3.43637e-58	14.4465	3.53106	27.6981			COX6C
chr17	73717408	73753899	ITGB4	-3.01662	0	2.07291	0	124.903	3.95456	31.022			CPEB3
chr2	75061108	75120486	HK2	-3.02982	0	0.00287347	0.950621	37.0852	4.88453	38.6695			CRNKL1
chr19	51152702	51162567	C19orf81	-3.03594	0.00592156	-5.75649	0.000125949	0	0.0649608	0.522288			CSMD3
chr2	223289236	223425667	SGPP2	-3.05674	1.33341e-18	2.53938	1.76335e-81	7.44028	0.165881	1.33958			CTNNA2
chr8	53023399	53373519	ST18	-3.07443	1.38907e-09	-3.22322	1.80867e-09	0.0143636	0.0172798	0.140681			CTNND2
chrX	118108581	118152318	LONRF3	-3.07902	1.73155e-53	0.56335	9.63753e-07	4.43006	0.382179	3.135			CYP2C8
chr2	177042445	177043736	AC009336.24	-3.08008	1.26934e-10	-0.00644769	0.984277	1.93255	0.248513	2.02851			CYSLTR2
chr10	90775593	90776816	RP11-399O19.9	-3.08954	0.00118731	-0.27967	0.694421	0.387862	0.0595505	0.490644			DCAF12L2
chr21	30909254	31312351	GRIK1	-3.12548	0.0108587	0.820735	0.223988	0.147087	0.010223	0.0870506			DCC
chr3	64079543	64431152	PRICKLE2	-3.14058	2.58582e-05	-0.0996763	0.858348	0.102157	0.0133659	0.113997			DCTN1
chr16	71392616	71424341	CALB2	-3.14686	2.79413e-18	-7.90794	1.83109e-10	0.00891577	0.273402	2.35086			DDB2
chr7	142977050	142985141	TMEM139	-3.16461	3.19912e-27	-0.437043	0.0390052	1.60513	0.261034	2.27165			DDIT3
chr14	60062694	60337684	RTN1	-3.18581	9.67937e-06	-5.94811	8.89193e-06	0.00239217	0.0188279	0.165571			DDX10
chr13	36801182	36871977	CCDC169	-3.19295	2.19299e-11	-8.08566	1.46031e-10	0	0.0688777	0.61139			DDX6
chr13	77454312	77460540	KCTD12	-3.19477	2.63954e-123	0.736646	1.30849e-23	7.05512	0.49807	4.4225			DEK
chr3	111393523	111565294	PLCXD2	-3.19629	2.50008e-09	1.15692	8.56021e-06	1.3231	0.0699438	0.619836			DGCR8
chr21	40928369	41045064	B3GALT5	-3.19944	6.22439e-05	4.54583	2.23578e-89	1.42156	0.00719972	0.0641983			DNM2
chr15	79724858	79764632	KIAA1024	-3.21224	3.09102e-36	-0.831988	6.59192e-06	0.610725	0.126409	1.13646			DROSHA
chr8	127564687	127570638	FAM84B	-3.21303	5.11748e-41	3.38939	0	16.7871	0.186161	1.67277			DUX4L1
chr1	183589981	183590626	RP1-127C7.6	-3.22923	0.0300537	0.853756	0.284728	0.709193	0.0450145	0.409831			EBF1
chr17	56597611	56618179	2021-09-04	-3.23093	5.32494e-09	-4.47255	8.9043e-09	0.00939299	0.0236911	0.2152			ECT2L
chr5	126203406	126366500	2021-03-03	-3.23805	1.23164e-25	0.851137	1.15831e-07	1.82177	0.115411	1.05605			EIF3E
chr3	110788918	110994410	PVRL3	-3.23923	1.13444e-92	0.717444	1.64296e-17	5.22852	0.36324	3.32433			ELF4
chr16	66442427	66446038	LINC00920	-3.24536	3.32311e-07	-0.303156	0.505853	0.48414	0.0677729	0.623202			ELK4
chr4	110967002	111120355	ELOVL6	-3.24828	9.85225e-210	-0.275657	0.000103608	5.19355	0.712959	6.56777			ELL
chr22	35318599	35468259	RP1-272J12.1	-3.30204	0.0257991	-1.16444	0.290992	0.0559442	0.0136162	0.13046			ELN
chr22	47741319	47769291	CITF22-49D8.1	-3.31453	0.0239733	-5.04017	0.00223633	0	0.0067305	0.0645833			EPAS1
chr21	17442842	17999716	LINC00478	-3.32796	0.00532928	-4.67514	0.00204126	0.002635	0.00796265	0.077277			EPS15
chr2	176994422	176997423	HOXD8	-3.35152	4.86021e-21	-8.98219	2.88153e-13	0	0.166599	1.64647			ETNK1
chr1	56960419	57110974	PPAP2B	-3.35272	4.31534e-192	-0.36448	2.03392e-06	6.23163	0.845491	8.38459			EXT1
chr5	147647870	147763346	RP11-373N22.3	-3.35316	0.00527828	-1.34391	0.141473	0.0801543	0.0213613	0.213592			EXT2
chr11	57228022	57245007	RTN4RL2	-3.36103	1.75901e-44	-8.22678	6.26848e-15	0.0124449	0.390324	3.89248			FAM131B
chr4	11394774	11431389	HS3ST1	-3.36522	7.12316e-06	7.29543	0	18.7492	0.0124291	0.124713			FAM135B
chr11	124753587	124768396	ROBO4	-3.36858	0.005671	-5.6734	0.000220665	0	0.00616196	0.0619225			FAM47C
chr17	81061205	81063860	AC144831.1	-3.38275	1.1255e-06	-0.996419	0.0520161	0.213408	0.0439464	0.443767			FANCD2
chr19	49258816	49261587	FGF21	-3.39241	0.0197194	-5.11854	0.00172909	0	0.0223871	0.227026			FANCE
chr8	134467091	134584183	ST3GAL1	-3.45109	0	1.25146	5.14466e-199	19.6383	0.811694	8.61569			FANCF
chr11	7506619	7532608	OLFML1	-3.45671	0.0157443	-5.18006	0.00126136	0	0.00846314	0.0903167			FANCG
chr17	80317123	80321652	TEX19	-3.45874	1.29342e-07	-5.49391	1.98758e-06	0.015344	0.0676546	0.721186			FAS
chr5	35617946	35814713	SPEF2	-3.47229	3.98516e-15	-1.23081	0.000118832	0.081536	0.0186042	0.200155			FAT4
chr15	39873280	39891667	THBS1	-3.48798	7.67342e-174	2.94769	0	25.3052	0.314939	3.42677			FBLN2
chr1	222695602	222721445	HHIPL2	-3.49614	0	-9.44965	1.52065e-65	0.0315079	2.11055	23.087			FCGR2B
chr19	47835404	47846606	C5AR2	-3.50242	2.85238e-18	-5.14575	8.18808e-17	0.0372587	0.124403	1.36109			FCRL4
chr15	79252289	79383115	RASGRF1	-3.53546	0.0151952	0.453264	0.585627	0.0494234	0.00339311	0.0379534			FEN1
chr11	94439597	94609918	AMOTL1	-3.54831	4.70986e-236	0.902771	4.13756e-65	9.01814	0.444311	5.04118			FEV
chr1	162562893	162563544	RP11-359K18.4	-3.5671	9.72266e-20	-3.70741	3.22048e-18	0.5612	0.664941	7.62977			FGFR1OP
chr22	35560297	35561340	CTA-714B7.4	-3.57763	0.0113376	-1.1161	0.274028	0.393413	0.0765246	0.88601			FKBP9
chr8	82433917	82434467	FTH1P11	-3.63545	0.0103272	-5.3617	0.000643893	0	0.0534707	0.637541			FLNA
chr3	98451080	98540045	ST3GAL6	-3.64675	4.76576e-12	3.26445	2.337e-89	3.36683	0.0300758	0.365715			FNBP1
chr7	24737972	24809244	DFNA5	-3.64718	4.38863e-224	0.0737421	0.293052	5.12206	0.418256	5.08414			FOXO3
chr17	39782579	39796451	KRT42P	-3.64879	0.0013394	0.802019	0.180586	0.210302	0.0104485	0.126163			FOXR1
chr2	30454397	30546596	LBH	-3.64939	1.68588e-77	-1.35263	4.38075e-24	1.37696	0.301948	3.6765			FSTL3
chr6	6692977	6711235	RP1-80N2.2	-3.65118	2.67117e-06	-0.545948	0.307901	1.23093	0.154459	1.87759			FUS
chr1	207422412	207482466	RP11-6J21.2	-3.65495	0.0388087	-0.319274	0.817391	0.159235	0.0160645	0.208523			GAS7
chr16	50679720	50683160	RP11-401P9.4	-3.66227	0.0383003	-4.48961	0.0147909	0	0.00416976	0.0558818			GPC3
chr7	106297211	106301442	CCDC71L	-3.66625	6.69989e-145	-2.00021	1.16479e-78	1.77532	0.603344	7.41971			GPC5
chr15	73344051	73597547	NEO1	-3.67008	1.77316e-278	-2.87709	4.10099e-222	0.946714	0.589336	7.26827			GRM3
chrX	135229559	135293518	FHL1	-3.70285	1.61997e-113	-0.708658	4.1841e-12	2.79006	0.377514	4.76366			HERPUD1
chr2	8699963	8723922	AC011747.4	-3.70618	0.00824597	-4.46402	0.00404676	0.00169535	0.00320414	0.0410327			HEY1
chr1	182542769	182558391	RNASEL	-3.70629	1.14559e-29	1.00125	1.41746e-11	1.84498	0.0760093	0.962907			HIF1A
chr3	190359952	190360292	RN7SKP296	-3.7099	0.00775361	1.5761	0.00401265	3.09276	0.0858693	1.08548			HIP1
chrX	147133753	147134266	FTH1P8	-3.77782	1.75376e-30	-3.23899	5.33465e-26	1.18746	0.878106	11.6868			HIST1H4I
chr6	136172834	136516712	PDE7B	-3.80231	1.24347e-10	-1.66018	0.000214563	0.104862	0.025409	0.345415			HLF
chr2	145141648	145282147	ZEB2	-3.81124	1.71948e-163	-5.74574	9.49854e-122	0.0340053	0.139875	1.90539			HMGA1
chr1	232533711	232697304	SIPA1L2	-3.83605	0	-3.25877	1.23551e-295	0.948335	0.684701	9.48059			HMGA2
chr11	110225855	110277124	RP11-347E10.1	-3.83769	4.48065e-16	-6.02593	3.25169e-11	0.0570537	0.280014	3.88229			HMGN2P46
chr16	50727514	50766988	NOD2	-3.85204	0.000661175	2.40148	7.87138e-10	0.541513	0.0076232	0.106234			HNRNPA2B1
chr3	190231840	190375843	IL1RAP	-3.86321	4.95886e-302	0.778505	1.72838e-55	11.0812	0.477824	6.747			HOOK3
chr7	106012697	106410653	CTB-111H14.1	-3.86704	0.022421	-2.24701	0.123714	0.0215489	0.00703204	0.106466			HOXA11
chr1	160160285	160171676	CASQ1	-3.87011	4.72388e-07	-3.53804	0.0308024	0.0453663	0.0389169	0.553322			HOXA13
chr14	62004226	62012005	RP11-47I22.1	-3.87326	0.0245417	2.24367	0.000491131	1.69655	0.0248418	0.376187			HOXA9
chr2	192699028	192711981	SDPR	-3.91349	4.51036e-19	0.292632	0.220257	1.31359	0.0766767	1.12124			HOXC11
chrX	154997474	155012121	SPRY3	-3.92556	2.37664e-67	-3.02403	4.11761e-54	0.179181	0.103529	1.52352			HOXC13
chr2	31557187	31637581	XDH	-3.94762	5.59829e-36	2.3896	2.32857e-114	5.97317	0.0796102	1.19201			HOXD11
chr18	61616535	61649008	HMSD	-3.95136	2.07615e-17	-6.72311	6.4827e-10	0.0202718	0.145988	2.18929			HOXD13
chr9	126763949	126795580	LHX2	-3.97063	1.00563e-26	-9.28014	3.47997e-14	0	0.132348	2.00467			HSP90AA1
chr5	148303202	148442726	SH3TC2	-3.97856	8.12709e-40	1.83172	1.22529e-62	1.76493	0.0338878	0.518142			IGF2BP2
chr13	23270162	23270713	FTH1P7	-3.98797	8.5237e-75	-2.77025	1.14835e-54	3.81856	1.77034	27.2145			IGH
chr19	35810164	35838258	CD22	-4.03654	9.80528e-06	-4.32304	3.38836e-05	0.00744877	0.00999499	0.158742			IGK
chr8	123793633	123986750	ZHX2	-4.07011	1.61524e-96	0.371289	0.000221701	5.29944	0.26242	4.27649			IGL
chr16	66942025	66952887	CDH16	-4.07016	0.047709	-2.97453	0.14896	0.00406263	0	0.0356971			IKBKB
chr21	38004979	38009331	AP000696.2	-4.08084	0.00293946	-1.78953	0.0861594	0.116417	0.025924	0.420995			IL2
chrX	147582139	148082193	AFF2	-4.08485	0.0423863	2.58198	0.000882997	0.0543008	0	0.00943246			IL21R
chr18	25534483	25543651	AC015933.2	-4.08829	0.0420761	-3.95427	0.0575919	0	0	0.301455			IL6ST
chr2	218990012	219001976	CXCR2	-4.08847	0.043669	-0.0910389	0.95401	0.0369732	0	0.0409993			IRS4
chr19	41213960	41214068	RNU6-195P	-4.08847	0.043669	1.15635	0.292318	2.60051	0	1.21531			ISX
chr10	77029577	77133258	ZNF503-AS1	-4.09191	0.0407403	0.714907	0.548614	0.0639334	0	0.0406472			ITGAV
chr15	39157523	39719396	RP11-624L4.1	-4.09191	0.0407403	3.48757	7.74133e-08	0.440106	0	0.0410234			ITK
chr11	13030696	13032647	RASSF10	-4.09895	0.0411282	7.25546	9.41814e-48	10.513	0	0.0724483			JAZF1
chr14	72399156	73030654	RGS6	-4.09895	0.0411282	1.35807	0.204822	0.0515203	0	0.0210809			KAT6A
chr6	54489403	54490286	RP3-334F4.1	-4.09925	0.0448954	-2.12175	0.279094	0.0328004	0	0.15126			KAT6B
chr21	40360633	40378079	AF064858.8	-4.10255	0.0408233	3.91114	1.97814e-10	1.35769	0	0.0950725			KAT7
chr8	123792210	123793069	RP11-44N11.2	-4.10965	0.0417961	-3.01346	0.137342	0.0176553	0	0.157127			KCNJ5
chr2	191894302	192016322	STAT4	-4.15113	2.41118e-07	1.31295	1.73536e-05	0.70231	0.0171768	0.295465			KDSR
chr11	112046190	112095422	BCO2	-4.21823	1.02117e-22	-1.34929	1.66722e-07	0.247432	0.0363728	0.657992			KLF6
chr11	57154267	57158130	PRG2	-4.22289	0.0361758	-4.0889	0.0503326	0	0	0.079043			KLK2
chr1	207338841	207357255	C4BPAP1	-4.22661	0.0330568	-2.24931	0.238364	0.0153173	0	0.0768451			KNL1
chr1	210111538	210337636	SYT14	-4.22993	0.0301992	-0.913959	0.541181	0.0138222	0	0.0270615			KNSTRN
chrX	149529689	149682448	MAMLD1	-4.24651	4.79268e-195	-1.12846	1.78615e-38	2.97721	0.369601	6.79563			KTN1
chr9	100615536	100618986	FOXE1	-4.24878	2.05996e-225	-5.11478	3.49237e-196	0.404174	0.793969	14.6386			LARP4B
chr2	67313578	67523207	AC023115.2	-4.24921	0.0276692	-3.1531	0.104883	0.0100426	0	0.100396			LASP1
chr16	71559136	71572649	CHST4	-4.25558	0.0285312	2.29583	0.00276233	0.261036	0	0.0559657			LCK
chr17	39182278	39183454	KRTAP1-5	-4.25558	0.0285312	-4.12191	0.0402786	0	0	0.126909			LEF1
chr16	50424827	50429044	RP11-21B23.2	-4.26873	0.0309007	0.817721	0.469999	0.59383	0	0.355235			LEPROTL1
chr14	54416454	54425479	BMP4	-4.27038	4.87014e-05	0.741769	0.171989	0.424797	0.0143099	0.266367			LHFPL6
chr12	70760056	70828072	KCNMB4	-4.28381	2.68506e-157	-1.14059	3.24861e-35	3.11106	0.378462	7.16773			LMO2
chr8	130760442	130799134	GSDMC	-4.3021	2.49014e-24	2.97158	1.05366e-148	12.1222	0.0844243	1.61471			LRIG3
chr2	68511303	68547183	CNRIP1	-4.30352	1.33189e-36	-8.76597	6.80027e-13	0.00418629	0.107023	2.04588			LRP1B
chr18	6941743	7117813	LAMA1	-4.33156	1.76912e-09	-6.67922	2.05349e-07	0.000956626	0.00555164	0.107554			LSM14A
chr10	90581889	90611575	ANKRD22	-4.34807	0.00594458	5.02293	2.08023e-44	5.56341	0.00827938	0.178253			LYL1
chr5	146770374	146889619	DPYSL3	-4.35253	3.50915e-81	-4.09585	1.0369e-72	0.12894	0.115855	2.2962			MACC1
chr16	50769624	50774627	RP11-327F22.2	-4.35857	0.0240874	-0.791196	0.607348	0.0768761	0	0.138568			MAF
chr19	43670408	43690688	PSG5	-4.36165	0.023655	1.7113	0.0441708	0.107965	0	0.0341409			MAML2
chr18	61314813	61391127	SERPINB11	-4.3647	0.0216723	-3.26903	0.0889245	0.00570829	0	0.0615835			MB21D2
chr13	37248049	37271976	SERTM1	-4.36776	0.0208757	-4.23318	0.0303088	0	0	0.0500773			MDS2
chr21	29420733	29509930	AL035610.1	-4.37955	0.0196832	4.04945	1.8112e-13	0.794834	0	0.0500927			MGMT
chr6	6680542	6683866	RP1-80N2.3	-4.38141	4.99684e-17	-0.0271587	0.928935	0.914968	0.0482803	0.975133			MLF1
chr17	38673278	38683254	RP5-1028K7.2	-4.38764	2.16574e-18	-4.51629	1.05011e-16	0.124175	0.146128	2.96179			MLLT1
chr4	100737990	100791311	DAPP1	-4.39105	0.0191476	7.8679	1.68548e-69	7.98241	0	0.036054			MLLT11
chr18	61564408	61603345	SERPINB10	-4.40582	0.0210588	2.12281	0.00790261	0.253449	0	0.0615203			MLLT6
chr3	105085753	105295744	ALCAM	-4.46026	0	1.02089	0	63.026	1.52136	32.4517			MNX1
chr8	128302062	128494384	CASC8	-4.46031	8.90789e-15	-0.753255	0.0153103	0.679691	0.0562533	1.19522			MRTFA
chr18	42256892	42259682	RP11-456K23.1	-4.48177	0.0200212	2.25015	0.00350697	0.386668	0	0.0841491			MSI2
chr14	89756549	89757938	CAP2P1	-4.49066	0.017349	-0.327766	0.813092	0.0963551	0	0.125662			MTCP1
chr6	136951381	136951493	RNA5SP219	-4.49355	0.014758	0.817553	0.422102	2.6271	0	1.55044			MUC16
chr2	226265364	226518734	NYAP2	-4.50684	0.0163038	-1.94127	0.233957	0.00907462	0	0.0367346			MUC4
chr12	47735397	47735872	RP11-493L12.6	-4.50954	0.0141836	0.949371	0.360911	0.690546	0	0.373654			MYH11
chr2	66801162	66957289	AC007392.3	-4.51492	0.013237	0.486888	0.662829	0.148865	0	0.111123			MYO5A
chr17	39164773	39175576	KRTAP3-1	-4.52023	0.0135299	-4.38646	0.0202693	0	0	0.247533			N4BP2
chr7	131438505	131439011	AC093106.5	-4.52839	0.0143355	-4.39476	0.0214046	0	0	0.356422			NACA
chr21	27750871	27844017	AP001596.6	-4.54646	0.00294717	-2.51309	0.0309953	0.0265767	0.00651567	0.157997			NBEA
chr19	51279398	51289467	CTD-2568A17.1	-4.6014	0.0124775	-1.61091	0.273458	0.0981608	0	0.311663			NCKIPSD
chr10	77142151	77142602	SPA17P1	-4.60911	0.0105026	-1.3042	0.3618	0.162731	0	0.420291			NCOA1
chr7	140774032	141180180	TMEM178B	-4.61822	7.18449e-13	2.92426	1.19619e-70	1.6643	0.00962246	0.228666			NCOA2
chr6	6795148	6795635	BTF3P7	-4.62649	0.00920852	-1.05517	0.423362	0.181112	0	0.39512			NDRG1
chr10	49654077	49864310	ARHGAP22	-4.62699	1.13355e-65	-10.6353	1.18602e-18	0	0.083526	2.00679			NFATC2
chr11	123499895	123525952	SCN3B	-4.63719	1.36537e-09	-5.82579	2.47441e-07	0.00310131	0.00766133	0.185755			NFIB
chr15	81071684	81244117	KIAA1199	-4.63999	1.55892e-140	0.557806	1.58421e-13	5.40432	0.158534	3.83563			NFKB2
chr11	115039938	115375675	CADM1	-4.65179	4.36043e-113	-5.91813	3.11991e-81	0.0337252	0.0873229	2.12782			NFKBIE
chr9	100961311	101017915	TBC1D2	-4.65733	1.04156e-208	1.85355	0	42.9138	0.506407	12.408			NSD2
chr8	97505579	97624000	SDC2	-4.66427	1.4186e-244	-7.70037	6.3581e-96	0.0522324	0.463593	11.3964			NSD3
chr5	110559351	110830584	CAMK4	-4.68578	1.27819e-11	1.50786	1.14965e-11	0.427182	0.00627963	0.156783			NT5C2
chr7	93514709	93520303	TFPI2	-4.69614	0	-4.37382	0	11.3802	9.8068	246.585			NTHL1
chr11	94898704	94965705	SESN3	-4.70181	2.97167e-91	2.14244	1.93889e-204	7.93438	0.0744328	1.87989			NUTM1
chr1	221874766	221915518	DUSP10	-4.70432	2.98713e-29	1.80885	1.49402e-45	5.68684	0.0670548	1.69693			NUTM2B
chr3	159943423	159945999	C3orf80	-4.70658	0.0092505	-4.57168	0.0144115	0	0	0.0786959			NUTM2D
chr5	170678870	170679986	RP11-546B8.3	-4.73007	0.00655548	0.51922	0.619595	0.254674	0	0.185373			OLIG2
chr6	133090509	133119701	SLC18B1	-4.74426	5.31228e-194	-0.990865	3.9562e-30	6.50129	0.518992	13.4916			OMD
chr10	92213927	92262725	RP11-94M14.2	-4.7462	0.00744135	-1.42739	0.31145	0.0217653	0	0.0613371			PAFAH1B2
chr15	82380935	82390035	RP11-597K23.2	-4.79986	0.00756268	-4.6653	0.011962	0	0	0.0842395			PATZ1
chr3	55521727	55522336	WNT5A-AS1	-4.8035	1.80601e-15	-6.67181	1.12155e-09	0.0587015	0.235337	6.32793			PAX3
chr21	39695557	39705343	AP001422.3	-4.82465	0.00478199	-4.69016	0.00765439	0	0	0.257015			PAX7
chr6	89966927	90025018	GABRR2	-4.83104	0.00470328	0.745337	0.420155	0.159435	0	0.0995609			PBX1
chr19	35783028	35804707	MAG	-4.83975	0.00529328	-4.70537	0.00847307	0	0	0.075625			PDGFB
chr10	77502498	77503513	RP11-367B6.2	-4.86293	0.00104254	-4.72819	0.00173884	0.0342234	0.0339428	1.01701			PER1
chr1	164649322	164650036	RP11-477H21.2	-4.89821	0.0011831	0.800003	0.231322	1.05744	0.020603	0.631276			PICALM
chr21	26955082	26955638	LINC00515	-4.90481	0.00534627	-2.31757	0.129031	0.0811851	0	0.417805			PLAG1
chr18	61152834	61153251	RP11-635N19.3	-4.92733	0.00336012	2.85498	2.18312e-07	3.92194	0	0.568203			PML
chr1	13801445	13840543	LRRC38	-4.93128	0.00337047	-4.79728	0.00550397	0	0	0.10792			POLG
chr6	166999612	166999965	FAM103A2P	-4.96111	1.47637e-27	-4.7181	7.24709e-26	0.591936	0.533461	16.1527			POT1
chr1	211305930	211306716	KCNH1-IT1	-4.98047	0.00426428	-4.84584	0.00700582	0	0	0.391648			POU5F1
chr6	46655612	46672056	TDRD6	-4.99064	0.0039778	-3.89399	0.0275565	0.00164285	0	0.0273157			PPARG
chr2	66660584	66801001	MEIS1	-5.02364	6.81799e-80	0.44524	5.77618e-06	2.08181	0.0507325	1.59712			PPFIBP1
chr7	95212811	95225803	PDK4	-5.06545	8.45276e-25	0.23892	0.23552	1.30137	0.0354791	1.15143			PRDM16
chr12	47641907	47651322	RP11-493L12.4	-5.08659	0.00180614	-0.0103807	0.990892	0.493465	0	0.51912			PRDM2
chr1	207191866	207206101	C1orf116	-5.10835	1.62111e-05	7.2134	0	25.1487	0.0053384	0.177393			PREX2
chr1	209859510	209908295	HSD11B1	-5.15037	0.00182637	-0.0674247	0.952719	0.166252	0	0.18085			PRF1
chr10	90521163	90537999	LIPN	-5.15575	0.00156785	-5.02101	0.00268792	0	0	0.231597			PRKCB
chr14	72315323	72375147	RP6-114E22.1	-5.15575	0.00156785	0.690184	0.402157	1.08353	0	0.69829			PRPF40B
chr16	55762027	55784023	CES1P2	-5.17103	0.000277632	-4.14141	0.00159327	0.0239178	0.0115525	0.440804			PRRX1
chr5	145967936	146464347	PPP2R2B	-5.23961	8.33301e-06	-0.350562	0.491148	0.131312	0.00471281	0.175352			PSIP1
chr8	120569326	120685693	ENPP2	-5.24289	0.000975258	-4.14666	0.0105472	0.00225644	0	0.0438695			PTK6
chr7	34337108	34337210	RNU6-438P	-5.25084	0.000970713	-0.453371	0.652656	2.01124	0	2.88669			PTPN13
chr2	133402426	133429152	LYPD1	-5.25373	0.000214593	-1.63926	0.0401084	0.0737073	0.00606995	0.240636			PTPN6
chr11	122943035	123065989	CLMP	-5.25424	9.67932e-291	-2.99924	1.63211e-244	3.04042	0.684667	25.3756			PTPRB
chr14	61654277	62017694	PRKCH	-5.26488	3.13242e-53	2.27463	3.16254e-166	6.2845	0.0364932	1.35688			PTPRC
chr10	92912362	92913106	RP11-56M3.1	-5.30356	0.000804921	-2.7136	0.0486331	0.0611419	0	0.412727			PTPRK
chr10	90562487	90580303	LIPM	-5.30514	0.000774074	1.78909	0.00203561	0.611719	0	0.184335			PWWP2A
chr4	156775890	156841558	TDO2	-5.3134	0.000155887	-6.14069	1.5113e-05	0	0.00278129	0.114627			RABEP1
chr4	71091788	71100969	FDCSP	-5.31585	0.000718535	-0.522199	0.599594	0.364791	0	0.548915			RAD17
chr19	45041045	45124119	CEACAM22P	-5.34876	0.000131878	-1.07479	0.132767	0.0885449	0.00461852	0.195118			RALGDS
chr8	82390654	82395498	FABP4	-5.36027	1.31945e-08	-6.70546	1.74401e-07	0.0108765	0.0308341	1.24567			RAP1GDS1
chr19	43370616	43383974	PSG1	-5.36773	0.000642672	0.264671	0.763737	0.0747374	0	0.0647442			RBM15
chr19	49223844	49243978	RASIP1	-5.36887	2.35654e-251	-6.27799	3.89094e-181	0.176049	0.354702	14.2156			RFWD3
chr21	39610149	39610586	SPATA20P1	-5.37511	0.000562695	-2.05884	0.0857817	0.170309	0	0.73819			RGPD3
chr12	70861860	70932859	RP11-588H23.3	-5.37517	0.000594165	3.73212	3.81391e-19	1.71463	0	0.134257			RGS7
chr5	170323933	170331465	CTC-455F18.3	-5.37955	0.000576118	1.07317	0.112238	0.489041	0	0.242633			RHOH
chr22	35897908	35899633	RP4-569D19.5	-5.39122	0.000595518	-5.25697	0.0010699	0	0	0.189905			RMI2
chr5	147691982	147695485	SPINK7	-5.39257	0.000565498	-1.80915	0.118519	0.0580776	0	0.212495			ROBO2
chr6	46188475	46459709	RCAN2	-5.40157	0.00067459	-4.3059	0.00797449	0.00391198	0	0.0893053			RPL10
chr10	77360998	78319925	C10orf11	-5.42267	3.76773e-19	-2.63512	9.66481e-16	0.106561	0.0166635	0.689763			RPN1
chr3	55542336	56502391	ERC2	-5.4295	2.97659e-06	-5.29531	6.78231e-06	0.0037446	0.00366562	0.153267			RSPO2
chr5	58264865	59817947	PDE4D	-5.45065	0	-2.05501	5.49946e-177	1.09338	0.111974	4.7466			RSPO3
chr6	46620678	46645930	SLC25A27	-5.46421	1.26126e-29	-1.23643	2.58725e-09	0.828339	0.0479736	2.03997			RUNX1T1
chr8	119201698	119634234	SAMD12	-5.47938	8.32067e-98	1.48459	3.62368e-87	5.80963	0.0502614	2.16872			S100A7
chr22	35922979	35923462	RP4-569D19.8	-5.49756	0.000345135	-5.36325	0.000630437	0	0	0.726888			SALL4
chr11	57105848	57138073	P2RX3	-5.50966	0.000323476	-2.50755	0.037206	0.0231077	0	0.135951			SBDS
chr11	112013974	112034840	IL18	-5.53241	1.13669e-245	0.605061	8.71411e-33	32.9652	0.504881	22.6457			2021-09-05
chr21	39493545	39560110	DSCR8	-5.56551	0.000267169	-5.43089	0.000493899	0	0	0.250741			2021-09-06
chr5	147266675	147267267	CTC-327F10.4	-5.57178	0.000240589	-5.4377	0.000444661	0	0	0.626296			2021-09-09
chr17	73823306	73840798	UNC13D	-5.57563	0	1.95328	0	56.7015	0.330813	15.2972			SET
chr1	47644922	47646011	LINC00853	-5.59471	4.80695e-05	-2.76398	0.00128418	0.155107	0.0217067	1.10841			SETD1B
chr6	166307330	166309725	SDIM1	-5.59674	0.00045452	-5.46173	0.00085932	0	0	0.156873			SFRP4
chr10	100143322	100174941	PYROXD2	-5.59809	2.89322e-73	-0.511906	6.83525e-06	3.08726	0.0976179	4.60153			SH3GL1
chr3	106555658	106959488	LINC00882	-5.60649	1.01279e-06	-4.47247	3.48222e-07	0.0153896	0.00758948	0.355348			SHTN1
chr1	89597434	89641723	GBP7	-5.61424	0.000201582	-5.47971	0.000375697	0	0	0.155409			SIRPA
chr11	13076162	13156386	CTC-497E21.5	-5.6205	0.000251221	-5.48559	0.000469676	0	0	0.820478			SIX1
chr17	33570055	33600674	SLFN5	-5.65676	1.89808e-236	1.43086	6.44997e-219	14.2582	0.112997	5.52407			SIX2
chr17	38632080	38657849	TNS4	-5.65994	0	0.726515	5.46659e-104	68.8536	0.887466	43.4852			SKI
chr1	208195587	208417665	PLXNA2	-5.69118	2.63759e-117	2.4299	0	10.9292	0.0423391	2.11893			SLC45A3
chr16	80862632	80926492	RP11-314O13.1	-5.71115	3.09822e-39	-5.18931	6.68207e-40	0.0999703	0.0746733	3.79178			SMARCE1
chr21	15399742	15516789	AP001347.6	-5.71508	0.000141445	-5.58051	0.000268166	0	0	0.230857			SNX29
chr1	162794248	162838605	C1orf110	-5.7244	0.000115993	6.22031	1.01593e-101	6.82649	0	0.0953907			SOX21
chr17	72556855	72563482	AC079325.6	-5.72788	0.000118404	-5.59337	0.000224536	0	0	0.824482			SPECC1
chr21	39529128	39679279	KCNJ15	-5.74868	3.98379e-07	3.76267	5.42587e-95	2.03888	0.00303272	0.156903			SRGAP3
chr5	147250245	147261754	SCGB3A2	-5.77336	2.06898e-05	-6.60121	1.3216e-06	0	0.0133471	0.773935			SRSF3
chr6	166355759	166355829	AL590482.1	-5.77708	9.23161e-05	-5.64258	0.000176431	0	0	6.01844			SS18
chr21	32931558	32932800	AP000251.3	-5.78802	9.42408e-05	-5.65417	0.000180372	0	0	0.525234			SS18L1
chr8	55466921	55474487	RP11-53M11.3	-5.81595	8.48683e-05	-1.11831	0.209073	0.17667	0	0.398498			SSX1
chr1	207070788	207077484	IL24	-5.8185	2.64571e-07	-4.68444	4.10808e-08	0.0299963	0.0147961	0.806093			SSX2
chr1	89724633	89738544	GBP5	-5.85025	1.72624e-05	1.17079	0.00425341	0.22979	0.00179649	0.106957			SSX4
chr19	47123725	47128375	PTGIR	-5.85383	2.37438e-07	-4.72393	4.36251e-08	0.0164541	0.00828311	0.460969			STAG1
chr18	25530930	25757410	CDH2	-5.85844	0	-4.9998	0	0.684415	0.40611	22.8523			STIL
chr15	88120160	88122917	LINC00052	-5.86864	6.17822e-05	-5.73404	0.000119892	0	0	0.254708			STRN
chr6	133002729	133035188	VNN1	-5.90383	2.63225e-20	-1.74136	7.18962e-12	0.467707	0.0283986	1.63506			TAF15
chr8	55528627	55543394	RP1	-5.91333	4.99124e-05	-1.01644	0.217589	0.0313156	0	0.0660778			TAL1
chr19	43568363	43587197	PSG2	-5.92129	4.48798e-05	-4.82536	0.00110252	0.00530842	0	0.168942			TAL2
chr1	209757062	209787283	CAMK1G	-5.92327	4.60961e-05	3.3184	1.47214e-21	1.68613	0	0.176975			TCEA1
chr1	231762561	232177018	DISC1	-5.93598	7.85305e-11	-1.23967	0.000420408	0.086563	0.00359476	0.213762			TCL1A
chr1	210406144	210419976	SERTAD4	-5.9453	1.41008e-33	0.938551	4.0793e-13	2.92168	0.0267928	1.59272			TEC
chr1	207038699	207042568	IL20	-5.95649	4.5526e-05	-3.96169	0.00329712	0.0191682	0	0.308703			TENT5C
chr7	37888199	37940003	NME8	-5.99481	3.76167e-05	-4.89862	0.000954804	0.00608978	0	0.203377			TFEB
chr1	181003067	181031074	MR1	-6.00764	5.46179e-159	-0.190773	0.0186467	3.94938	0.0755314	4.71057			TFPT
chr8	120007691	120118821	COLEC10	-6.01204	3.13257e-05	-0.371196	0.641822	0.223281	0	0.301397			TFRC
chr19	46604380	46699475	AC007193.6	-6.01857	3.3096e-05	2.46315	1.0199e-09	8.0064	0	1.52618			THRAP3
chr1	221503422	221509638	RP11-421L10.1	-6.06761	3.96034e-05	-5.93311	8.00207e-05	0	0	0.12012			TLX1
chr11	13022637	13030706	CTC-497E21.3	-6.08663	2.33168e-05	2.00914	3.25411e-06	3.04894	0	0.789791			TLX3
chr4	79567057	79603853	LINC01094	-6.09106	1.90504e-05	-3.50863	0.00224361	0.0153237	0	0.180096			TNC
chr17	39868578	39872221	GAST	-6.12593	1.66133e-05	-3.55477	0.001958	0.0932948	0	1.15803			TNFRSF17
chr7	45951949	45961473	IGFBP3	-6.12992	0	-9.81403	1.16028e-189	0.063379	0.874737	59.3785			TRA
chr6	133823390	134213074	RP3-323P13.2	-6.13286	1.51253e-05	1.91476	3.38952e-06	0.521461	0	0.144721			TRB
chr19	43857811	43867480	CD177	-6.14654	1.11913e-11	1.86246	2.38737e-22	3.76212	0.0158221	1.08268			TRD
chr14	56247864	56263406	LINC00520	-6.15916	3.79732e-06	-1.80263	0.00327184	0.121834	0.00597336	0.443822			TRIM24
chr3	64501333	64673676	ADAMTS9	-6.1592	1.47963e-05	-6.02466	3.00093e-05	0	0	0.0520168			TRIM27
chr7	131185021	131242976	PODXL	-6.17295	0	-0.666935	6.95578e-127	34.4402	0.817363	57.1342			TRIM33
chr1	207494853	207534311	CD55	-6.18379	0	-3.76675	0	20.7459	4.18661	295.038			TRRAP
chr17	39340354	39341594	KRTAP4-1	-6.20581	1.11475e-05	-1.50917	0.0555726	0.156331	0	0.46355			UBR5
chr1	116654376	116677861	MAB21L3	-6.23306	1.88208e-05	1.03016	0.0772283	0.350628	0	0.180931			USP44
chr1	159032274	159116886	AIM2	-6.29334	1.60847e-06	3.85053	1.18352e-75	8.2049	0.00733259	0.592355			USP6
chr1	207077731	207096592	FAIM3	-6.30468	1.75305e-08	-1.9234	8.93458e-06	0.239963	0.0124708	0.949995			USP8
chr1	221051699	221058401	HLX	-6.33326	4.55118e-20	-9.37863	1.77611e-14	0	0.017638	1.37447			VAV1
chr11	57174427	57195053	SLC43A3	-6.34038	8.10518e-130	-4.81803	2.99222e-166	0.360603	0.135147	10.6256			VTI1A
chr6	133043926	133055904	VNN3	-6.40166	8.70371e-07	-1.24274	0.0102493	0.135005	0.00380674	0.333865			WAS
chr18	61637159	61672278	SERPINB8	-6.40484	1.73687e-117	-0.561266	1.01988e-11	5.32673	0.100065	8.2097			WDCP
chr2	226563230	226568370	RP11-314B1.2	-6.41167	3.60571e-06	-2.8271	0.00192297	0.0175919	0	0.129141			WIF1
chr18	53388294	53455992	RP11-397A16.1	-6.41452	3.44875e-06	1.01951	0.0320733	1.04739	0	0.540632			WNK2
chr10	50572237	50603497	DRGX	-6.42175	4.49638e-06	-6.28806	9.46213e-06	0	0	0.241337			WWTR1
chr14	56584532	56768244	PELI2	-6.44701	7.05076e-21	1.91054	1.09393e-52	3.53111	0.0116281	0.982348			XPA
chr19	35934809	35942669	FFAR2	-6.44944	2.93733e-06	-2.28641	0.00551472	0.0623466	0	0.317473			XPC
chr7	106415457	106436010	RP5-884M6.1	-6.47229	4.08732e-13	0.845842	3.78223e-05	1.82797	0.0123178	1.06213			YWHAE
chr19	45005729	45033811	CEACAM20	-6.47273	2.47975e-06	-2.4823	0.00243846	0.053963	0	0.315511			ZBTB16
chr4	23756664	23905712	PPARGC1A	-6.48526	3.40338e-29	-4.35088	3.822e-40	0.0395501	0.00964753	0.842519			ZCCHC8
chr12	47599681	47610239	PCED1B-AS1	-6.50825	2.60711e-06	0.185563	0.767533	0.249862	0	0.229803			ZEB1
chr11	110962656	110968081	RP11-89C3.4	-6.51302	2.27077e-06	-3.5188	0.000367046	0.117555	0	1.40331			ZMYM3
chr4	100484918	100545156	MTTP	-6.55496	2.40589e-06	-2.76089	0.00159882	0.019059	0	0.1355			ZNF331
chr14	59100685	59115039	DACT1	-6.55907	1.42804e-17	-7.42504	4.08786e-12	0.00668965	0.0130832	1.18816			ZNF384
chr19	43964939	43969812	LYPD3	-6.59522	0	-0.16689	0.000730976	36.5249	0.455819	42.8356			ZNF429
chr13	38136720	38172981	POSTN	-6.6007	1.32833e-06	-5.50467	7.17437e-05	0.00271833	0	0.13868			ZNF479
chr2	218664512	218867718	TNS1	-6.60077	4.30506e-26	-1.84995	4.43286e-18	0.140282	0.00561853	0.527726			ZNF521
chr7	50934444	51090687	RP4-724E13.2	-6.60368	1.91888e-06	-2.15582	0.00571837	0.178484	0	0.83023			ZNRF3
chr19	35606732	35615228	FXYD3	-6.64244	6.41776e-14	7.6345	0	237.981	0.0130557	1.25141			ADGRB1
chr18	7566780	8406859	PTPRM	-6.66058	7.25474e-280	-3.18723	0	1.01581	0.0983519	9.66773			ALB
chr10	49199649	49207818	FAM25C	-6.67517	5.43233e-14	-0.84086	0.000805829	4.8181	0.089676	9.02594			ATF7IP
chr11	7980971	7986973	NLRP10	-6.67577	9.3362e-07	-1.03722	0.102576	0.147034	0	0.3148			ATG7
chr1	183524698	183560011	NCF2	-6.73638	1.06697e-57	-0.801507	4.36349e-12	3.67312	0.0647961	6.68677			BMPR2
chr2	75146682	75151973	AC104135.2	-6.74972	1.40967e-07	-0.995065	0.0264831	1.02699	0.0191884	2.14072			BRD7
chr4	100557686	100575805	RP11-766F14.2	-6.77149	4.96862e-07	-5.67532	3.28779e-05	0.00143742	0	0.0843444			CASZ1
chr1	209834709	209897470	RP1-28O10.1	-6.78402	1.28515e-07	-4.75388	2.94397e-08	0.12445	0.03008	3.50415			CD58
chr12	47469490	47473734	AMIGO2	-6.78676	0	-1.85481	0	24.413	0.862062	92.269			CMTR2
chr5	66759637	66771420	RP11-357D18.1	-6.80321	3.83535e-07	-6.66884	8.30471e-07	0	0	1.04019			CNOT9
chr18	53560269	53690753	CTD-2008L17.1	-6.80856	3.89055e-07	0.868452	0.051269	1.6067	0	0.922096			CR1
chr18	52385091	52562747	RAB27B	-6.82592	4.70617e-33	-0.19636	0.000370797	8.12573	0.0886853	9.72902			DAZAP1
chr7	93652145	93695973	AC003092.1	-6.82777	3.60816e-07	-4.83831	6.77832e-05	0.0275853	0	0.832808			DCSTAMP
chrX	131503345	131623996	MBNL3	-6.86253	6.36e-47	1.96655	1.71983e-156	5.04168	0.0119593	1.34777			DTX1
chr10	45940018	45948569	RP11-67C2.2	-6.91888	2.17438e-07	-0.339685	0.542121	1.5461	0	2.04059			DUSP16
chr1	163038565	163046592	RGS4	-6.91929	2.067e-07	2.15571	3.06855e-12	0.832684	0	0.195161			EFTUD2
chr4	79472673	79531597	ANXA3	-6.96993	4.44439e-199	0.687762	3.26e-51	22.4196	0.119408	14.5417			EGR2
chr1	89472349	89488577	GBP3	-6.97326	3.64473e-17	2.31927	3.54242e-268	23.599	0.0402265	4.93454			EHD2
chr13	36345478	36705443	DCLK1	-7.06394	6.87888e-16	-7.51516	1.86974e-12	0.00255675	0.00379904	0.488777			ENPEP
chr21	28208066	28217728	ADAMTS1	-7.06433	4.06022e-84	-0.587177	3.69105e-12	2.89952	0.0349045	4.55023			ESRRA
chr5	9546312	9550721	SNHG18	-7.07506	8.28965e-08	-6.94077	1.85285e-07	0	0	0.53924			FAM174B
chr1	162365056	162381928	SH2D1B	-7.09066	2.17176e-08	-1.10634	0.00405941	0.328911	0.00512984	0.740617			FAM186A
chr5	169291268	169407744	FAM196B	-7.12989	1.64711e-08	-3.51841	4.94789e-10	0.0588149	0.00478431	0.709382			FAT2
chr4	71384257	71398459	AMTN	-7.13167	6.47176e-08	1.37715	6.88175e-05	2.61984	0	1.0542			FBLN1
chr7	106685094	106802256	PRKAR2B	-7.13462	4.3492e-66	-2.43435	2.86846e-80	1.05843	0.0440055	5.97817			FGD5
chr2	176987088	176989853	HOXD9	-7.15142	2.94123e-26	-8.33989	2.63881e-15	0.0119916	0.0302283	4.15616			FOXD4L1
chr5	147260289	147286101	C5orf46	-7.15309	1.63956e-08	-7.98031	3.13737e-10	0	0.0119571	1.75228			GNAI2
chr14	62023031	62037371	RP11-47I22.2	-7.16302	2.47712e-16	-3.91375	3.21557e-28	0.0749078	0.00849263	1.17986			GTF2I
chr11	58938903	58976060	DTX4	-7.19989	9.68514e-83	2.41458	0	27.9236	0.0382566	5.47405			HERC2
chr2	8741022	8763072	AC011747.6	-7.21718	1.02869e-08	-8.04462	1.79402e-10	0	0.0259128	3.99953			HSPG2
chr16	55836763	55867249	CES1	-7.21729	0	-10.7836	1.19192e-109	0.0458357	0.579893	83.7575			HTRA2
chr13	96743093	97485671	HS6ST3	-7.24009	3.48004e-08	-7.10544	7.97381e-08	0	0	0.709827			IFNAR1
chr17	32496391	32522956	RP11-215E13.1	-7.27549	2.36991e-08	-0.26585	0.601672	0.747943	0	0.940546			IKZF3
chr16	55794460	55828070	CES1P1	-7.28648	2.44918e-08	-7.15235	5.62253e-08	0	0	0.357073			INO80
chr7	45927956	45933267	IGFBP1	-7.2877	5.43223e-43	-9.15411	2.09985e-18	0.0175412	0.0709531	10.6893			IRAK1
chr22	33197687	33259030	TIMP3	-7.37864	5.2101e-152	1.02966	2.63711e-116	27.9475	0.0886838	14.3035			KDM3B
chr12	71518865	71835678	TSPAN8	-7.38474	3.7864e-09	-1.01405	0.00234314	0.477776	0.00581211	1.00741			KIFC1
chr5	110405760	110413722	TSLP	-7.44806	8.07701e-09	2.92234	1.88682e-40	2.30381	0	0.318246			KLF5
chr3	109012635	109035364	DPPA2	-7.484	7.37054e-09	-7.35001	1.7269e-08	0	0	1.01108			KLHL36
chr1	182584389	182585764	RP11-317P15.4	-7.49265	6.14814e-09	-4.91582	4.14127e-07	0.0323651	0	1.02078			KLHL6
chr14	34393437	34931980	EGLN3	-7.50873	4.77915e-85	1.18252	1.29271e-87	11.3986	0.0298859	5.24419			KMT2B
chr19	46699495	46700580	IGFL1P1	-7.50899	5.86334e-09	2.87318	2.09666e-40	27.627	0	3.94664			LDB1
chr1	182758428	182799519	NPL	-7.51189	1.03887e-45	-1.107	1.89959e-17	1.84376	0.0233258	4.14558			LOX
chr2	75696428	75796848	EVA1A	-7.51777	1.87772e-09	0.980662	1.67124e-05	1.91368	0.00533554	1.01492			LPAR4
chr13	29598748	30077892	MTUS2	-7.51853	6.1466e-09	0.168104	0.715571	0.266512	0	0.247912			LTB
chr8	119935796	119964439	TNFRSF11B	-7.54236	4.16113e-187	-7.86777	8.86194e-150	0.125783	0.169607	30.751			LY75-CD302
chr11	110447766	110583912	ARHGAP20	-7.5476	1.52979e-12	-5.82898	1.18273e-19	0.0124545	0.00410967	0.741636			MAP2
chr1	210856555	211307457	KCNH1	-7.57714	3.50631e-09	-7.44288	8.22085e-09	0	0	0.464032			MAP2K7
chr5	111755280	111756310	EPB41L4A-AS2	-7.59338	1.13436e-09	-2.10546	3.20466e-08	0.631776	0.0139167	2.84402			MARK2
chr9	100263462	100364030	TMOD1	-7.59562	3.91635e-24	-5.76096	1.63155e-39	0.0520404	0.0157391	2.94638			MCM3AP
chr6	46517541	46620523	CYP39A1	-7.60235	3.69742e-09	-1.80203	0.000383475	0.146429	0	0.532746			NEFH
chr19	43696854	43711451	PSG4	-7.63226	2.56512e-09	0.254247	0.5152	0.281546	0	0.24649			NIPBL
chr2	150186499	150330662	LYPD6	-7.7879	7.01972e-56	-1.42165	5.8692e-39	1.99375	0.0260199	5.58267			NKTR
chr7	33944523	34195484	BMPER	-7.83287	7.2765e-10	-1.48109	0.000977968	0.103656	0	0.302178			NPEPPS
chr5	111478138	111755013	EPB41L4A	-7.83897	4.22819e-32	-2.10271	1.2261e-44	0.419924	0.00851987	1.88548			NPRL2
chr1	183217372	183387737	NMNAT2	-7.85916	8.01558e-113	-4.33991	1.7148e-259	0.390268	0.0367056	8.2414			NRK
chr12	47631517	47672804	RP11-493L12.3	-7.91883	3.93387e-10	-3.01958	1.7613e-08	0.336427	0	2.8452			NRP1
chr16	66400533	66438686	CDH5	-7.9342	4.54402e-10	-1.66023	0.000183687	0.0967217	0	0.320208			NT5C3A
chr18	53670844	53858493	CTD-2008L17.2	-7.97249	3.15301e-10	0.441274	0.183185	0.844867	0	0.651318			NXF1
chr1	115590632	115632121	TSPAN2	-8.01355	2.25412e-10	-0.562964	0.124152	0.382989	0	0.590313			PAK2
chr18	52568740	52626739	CCDC68	-8.06887	8.80523e-54	-1.40647	3.51846e-45	2.14315	0.0227446	5.93373			PARP4
chr17	39722096	39728310	KRT9	-8.13091	1.02385e-10	-3.05336	4.01589e-09	0.110075	0	0.956067			PCDH17
chr12	29653773	29937692	TMTC1	-8.14559	2.60999e-108	-9.20414	4.56472e-62	0.00714727	0.0159023	4.37495			PCMTD1
chr6	87795216	87804824	CGA	-8.17878	7.54147e-11	-0.728228	0.0364247	1.83746	0	3.18198			PDPR
chr1	210404801	210407392	SERTAD4-AS1	-8.21491	5.5425e-11	-1.09316	0.00269644	1.03523	0	2.30746			PEG3
chr1	116519119	116612675	SLC22A15	-8.2549	6.69123e-22	0.0782862	0.585883	2.47249	0.00826154	2.44664			PLCB4
chr3	55499743	55523973	WNT5A	-8.28223	0	-8.40601	0	0.102316	0.120185	36.3246			PPP3CA
chr12	71031853	71314623	PTPRR	-8.34413	2.42097e-11	2.40282	4.25097e-43	2.49624	0	0.492444			PPT2
chr7	93220885	93540577	GNGT1	-8.35904	2.36729e-11	1.91852	1.83271e-23	3.92805	0	1.0832			PRKD2
chr17	39533902	39538655	KRT34	-8.39712	1.62894e-11	-5.82042	1.93735e-10	0.0254337	0	1.50142			PRR14
chr8	133133108	133493200	KCNQ3	-8.40994	1.52892e-11	-8.27564	3.79861e-11	0	0	0.212871			PTMA
chr5	169532901	169536727	FOXI1	-8.49894	8.74632e-12	-8.36483	2.18932e-11	0	0	1.22163			PTPN14
chr5	174247030	174253327	CTD-2532K18.2	-8.51557	7.75997e-12	-2.93957	4.92303e-12	1.23907	0	9.94562			RASA2
chr6	75794042	75915767	COL12A1	-8.54365	0	-0.596522	7.23566e-210	57.2426	0.249757	90.4387			RBFOX1
chr16	80631803	80838226	CDYL2	-8.58602	3.65608e-91	-6.10639	1.54061e-209	0.105545	0.0204949	7.61295			RBFOX2
chr1	230457392	230561475	PGBD5	-8.58916	2.98184e-46	-7.58057	4.95874e-64	0.0430327	0.0230703	8.60048			RBM38
chr7	42000548	42277469	GLI3	-8.75313	8.5005e-64	-0.779158	2.15763e-26	2.94493	0.012675	5.27819			RBM39
chr11	12984057	13011095	LINC00958	-8.76584	1.40791e-32	-5.77383	2.28283e-87	0.195338	0.0266364	11.1683			RELA
chr17	38171614	38174066	CSF3	-8.77879	5.8424e-17	-0.134755	0.350545	4.87356	0.0129263	5.59077			RGL3
chr1	89518002	89531043	GBP1	-8.79328	7.7487e-33	0.848483	1.18318e-29	8.6573	0.0116504	5.02194			RHPN2
chr16	12995477	13334272	SHISA9	-8.80737	9.96811e-13	-6.2318	4.19174e-12	0.00431708	0	0.343799			RIPK1
chr1	89571815	89616139	GBP2	-8.82102	5.47066e-41	1.32184	5.99626e-105	12.1775	0.011553	5.09203			RNF6
chr2	143611664	143613567	AC013444.1	-8.8734	6.24545e-13	-4.29326	8.3449e-17	0.0946142	0	1.92013			RPS3A
chr21	15857549	15955723	SAMSN1	-8.87518	6.20317e-13	-0.20334	0.445899	0.965816	0	1.16179			RPS6KA3
chrX	43515467	43606068	MAOA	-8.87625	1.76462e-33	-11.5996	4.16512e-22	0	0.0138525	6.30423			RRAGC
chr14	63173287	63568755	KCNH5	-8.9444	3.82054e-13	-8.81011	9.77365e-13	0	0	0.738135			RRAS2
chr7	36893961	37488852	ELMO1	-9.13554	9.857e-14	-4.44175	1.46782e-20	0.0198973	0	0.449106			RSPH10B2
chr8	70378859	70573150	SULF1	-9.16748	7.75135e-14	-5.36954	1.28607e-18	0.0109375	0	0.476651			SATB1
chr4	72897521	73013784	NPFFR2	-9.19374	6.734e-14	-7.20263	2.13439e-11	0.012442	0	1.93649			SFMBT2
chr17	39738531	39743173	KRT14	-9.28335	3.67371e-14	1.21656	4.81393e-14	4.74025	0	2.12827			SMARCA1
chr1	207277607	207318317	C4BPA	-9.32281	2.83501e-14	-9.18868	7.5372e-14	0	0	2.04766			SOHLH2
chr1	209848765	209849733	G0S2	-9.38532	4.12614e-191	-6.48369	0	2.45179	0.352511	229.118			SP140
chr19	46706683	46718094	AC006262.6	-9.41125	1.38214e-14	-0.357452	0.107336	0.671407	0	0.898073			SUSD2
chr19	46667150	46683904	AC006262.4	-9.44439	6.60447e-15	-6.83004	3.21956e-28	0.103713	0.0169001	12.4599			TCF4
chr1	182567758	182573543	RGS16	-9.46241	1.01847e-14	0.028343	0.902496	2.21351	0	2.2644			TCIRG1
chr19	43833447	43835582	CTC-490G23.2	-9.47374	8.64079e-15	1.25784	1.41252e-17	42.1418	0	18.4282			TFAP4
chr18	61538926	61571124	SERPINB2	-9.50105	6.88856e-15	5.04532	0	65.0045	0	2.05572			TGIF1
chrX	130407480	130533677	IGSF1	-9.55079	4.83797e-15	-1.21864	2.64888e-08	0.352829	0	0.857809			TOP2A
chr11	123301058	123306427	AP000783.1	-9.59145	3.62933e-15	-9.45719	9.75105e-15	0	0	5.45525			TRIM49C
chr11	123325106	123331118	LINC01059	-9.67129	2.16923e-15	-9.53714	5.9011e-15	0	0	2.57307			U2AF2
chr8	120428546	120436593	NOV	-9.6957	1.09075e-49	-4.74454	3.38788e-249	0.781042	0.0273107	21.92			UBE2A
chr7	37723399	37873390	GPR141	-9.75885	1.04491e-15	-5.06788	7.61643e-29	0.0828907	0	2.92307			UBE2D2
chr11	114128509	114184007	NNMT	-9.77146	4.4046e-129	-8.20854	9.58038e-239	0.178114	0.0648957	54.9886			UGT2B17
chr7	45002261	45018697	MYO1G	-9.7863	6.2557e-159	-11.3303	7.64634e-68	0.00861792	0.0269654	23.0686			WDR45
chr8	128197880	128215467	CASC19	-9.84888	5.54152e-16	0.305156	0.0705182	23.1775	0	19.5805			WNK4
chr5	147618133	147622157	CTC-295J13.3	-9.85705	4.92575e-16	-9.72274	1.34064e-15	0	0	31.9934			ZBTB20
chr1	230838269	230850043	AGT	-9.8997	3.61615e-16	-8.80368	5.26762e-13	0.00632815	0	3.25225			ZBTB7B
chr12	47473386	47630443	PCED1B	-9.91406	1.1395e-31	-1.66251	1.30397e-73	4.72644	0.0167126	15.633			ZCRB1
chr6	166322290	166401536	LINC00473	-10.0291	5.31058e-22	-11.7525	1.15119e-22	0	0.00664519	6.74558			ZFX
chr8	49830249	49834299	SNAI2	-10.1936	2.74692e-17	2.50756	0	42.3813	0.00645538	7.79689			ZNF148
chr1	158969758	159024945	IFI16	-10.2398	6.51934e-88	0.898476	5.28166e-138	46.068	0.0220992	25.8148			ZNF165
chr1	209788215	209825811	LAMB3	-10.3921	0	-0.149895	2.79453e-09	118.779	0.105545	137.69			ZNF208
chr11	93754527	93846917	HEPHL1	-10.4969	3.65979e-18	-2.05333	1.24851e-28	0.486379	0	2.10735			ZNF626
chr5	147647743	147665817	SPINK13	-10.5145	3.15448e-18	-7.20053	9.52946e-27	0.0638212	0	9.71802			ZNF680
chr4	111538579	111563279	PITX2	-10.5264	2.83736e-18	-1.22102	3.76591e-15	0.839039	0	2.04305			ZNF721
chr7	44998598	45000508	RP4-647J21.1	-10.5354	1.99293e-18	-11.363	3.14567e-21	0	0.00770862	11.7974			ZNF780A
chr5	170288874	170727019	RANBP17	-10.5863	1.77329e-18	1.04814	1.37985e-24	2.1638	0	1.09339			ZNF93
chr11	59620273	59634048	TCN1	-10.5893	1.77329e-18	-0.587087	4.55273e-05	4.82527	0	7.57211			ZXDB
chr1	159931008	159948851	LINC01133	-10.6483	1.12018e-18	-1.88807	8.08676e-29	2.5571	0	9.8818			FAM123B
chr3	54156574	55108584	CACNA2D3	-10.7268	5.81913e-19	-7.7347	3.35857e-25	0.0128583	0	2.82883
chrX	131760044	132095423	HS6ST2	-10.7371	4.07981e-25	-7.07944	3.61885e-113	0.0672573	0.00572203	9.48993
chr14	22053414	22054404	AE000658.25	-10.7505	4.86971e-19	-10.6163	1.41208e-18	0	0	13.5523
chr19	46692423	46706340	AC006262.5	-10.8405	2.47042e-19	2.61169	1.83202e-258	47.822	0	8.16033
chr10	45869661	45941561	ALOX5	-10.9787	6.20957e-20	-0.301434	0.00113069	6.45902	0.00389367	8.31669
chr2	119699742	119752236	MARCO	-11.0708	3.57678e-20	-3.72325	2.93736e-72	0.582361	0	8.06597
chr8	120177273	120257913	MAL2	-11.1375	1.66623e-20	2.21411	0	44.2635	0.00429355	9.97408
chrX	43625858	43741693	MAOB	-11.1415	1.5958e-20	-5.0891	4.06647e-142	0.316478	0.00482989	11.2476
chr5	147405246	147516852	SPINK5	-11.3494	3.53493e-21	1.99827	2.50599e-197	17.7598	0	4.64306
chr19	46646363	46664556	IGFL2	-11.3626	3.17265e-21	-6.67034	7.90465e-57	0.0796871	0	8.46175
chr6	133561736	133853258	EYA4	-11.5467	6.67191e-22	-2.02788	1.49477e-60	0.610283	0	2.60074
chr17	39766030	39772151	KRT16	-11.5663	5.71603e-22	1.08781	3.60223e-48	19.4289	0	9.55462
chr11	123396344	123498482	GRAMD1B	-11.758	4.67652e-73	-8.36084	0	0.0734212	0.00752047	25.045
chr6	112429963	112576141	LAMA4	-11.8669	4.24803e-23	-3.75661	3.4998e-129	0.178005	0	2.51594
chr14	62037258	62125414	RP11-47I22.3	-11.8844	3.67067e-23	-4.33831	1.26271e-131	0.525345	0	11.1127
chr2	217536828	217560248	IGFBP5	-11.99	1.46289e-23	-1.47591	2.42329e-49	1.69459	0	4.92303
chr1	47649265	47656716	PDZK1IP1	-12.1796	4.51677e-32	-0.873955	1.0607e-66	47.5992	0.0203626	91.1781
chr8	128220111	128231333	CCAT1	-12.3054	8.90823e-25	0.414066	1.59843e-08	23.6184	0	18.5249
chrX	140269934	140271310	LDOC1	-12.7717	1.22602e-26	-12.6375	4.15678e-26	0	0	39.5996
chr16	82660408	83830204	CDH13	-12.8667	5.0679e-27	-11.7706	8.18303e-23	0.00212476	0	8.14935
chr18	61420169	61472604	SERPINB7	-13.1308	3.9738e-37	-3.90803	0	6.22492	0.0110541	97.6393
chr3	99357319	99518070	COL8A1	-13.7091	1.49523e-30	-4.49792	0	0.470654	0	11.1003
chr18	61143994	61172318	SERPINB5	-14.2352	7.31489e-33	0.471633	8.07175e-38	50.6703	0	38.1693
chr2	143635067	143799890	KYNU	-14.9183	5.45699e-36	-1.28028	6.58564e-257	30.9902	0	78.6441
chr17	39775689	39781094	KRT17	-15.5816	3.72975e-39	1.13035	0	315.764	0	150.691
chr5	147582357	147594700	SPINK6	-15.8438	1.89005e-40	-13.8521	3.34302e-41	0.040493	0	625.577
chr18	61322431	61329197	SERPINB3	-15.8474	1.86616e-40	-0.857661	3.14039e-144	136.636	0	258.659
chr18	61304493	61311532	SERPINB4	-15.8734	1.34746e-40	-4.04479	0	13.485	0	232.518

## Sheet: PANC1_B2A
chrs	start	end	GeneName	PANC1_log2FC	PANC1_qval	BxPC3_log2FC	BxPC3_qval	BxPC3	PANC1	HPDE6C7			Human cancer gene			Highlighted gene
chr16	9852376	10276611	GRIN2A	11.6117	3.814e-22	4.25015	0.0305849	0.0139631	2.47418	0			MATK			SMAD3
chr6	93949738	94129265	EPHA7	6.99127	3.69654e-08	2.95611	0.157533	0.0157905	0.279155	0.00207725			CSDE1			ATM
chr5	24487209	24645087	CDH10	6.11782	3.48134e-06	-0.891286		0	0.310574	0.00423168			BRCA1			PHLDA1
chr10	43572475	43625799	RET	5.94996	9.46889e-21	-3.3384	0.21045	0	0.846199	0.0129374			HGF			TCF7L2
chr7	81328322	81399754	HGF	5.9199	9.29973e-06	1.54336		0.00496562	0.111375	0.0017408			BCLAF1			QKI
chr8	31496902	32622548	NRG1	4.54303	8.0631e-99	4.92066	1.5434e-119	3.46523	2.87564	0.119935			RANBP3			RAD21
chr10	8095567	8117161	GATA3	3.95579	2.3439e-38	4.06886	5.49552e-40	2.47807	2.46907	0.154342			TRIO			ETV6
chr9	36833272	37034103	PAX5	3.60795	0.000189154	-1.8385	0.483766	0.00160503	0.0805444	0.00646429			CDH1			DROSHA
chr4	126237554	126414087	FAT4	3.28595	9.94409e-232	-1.21891	5.19256e-07	0.138576	3.39246	0.336291			MED17			CXCR4
chr15	67356101	67487533	SMAD3	3.15566	0	3.34532	0	61.5926	58.1937	6.33105			TPR			PDE3A
chr19	20802867	20844402	ZNF626	3.04472	2.58691e-20	-1.46873	0.087613	0.0291537	0.711759	0.08389			NEDD4L
chr22	19701987	19712295	2021-09-05	2.70242	8.85157e-156	-7.22585	1.48192e-16	0.00753032	7.91628	1.17656			PIK3CB
chr10	114710009	114927437	TCF7L2	2.43608	1.71668e-174	2.37262	7.97222e-129	9.30652	10.4768	1.87797			CUL1
chr6	163835032	163999628	QKI	2.165	0	0.842829	3.12192e-47	4.09798	11.0406	2.38782			MLL3
chr12	76419227	76427712	PHLDA1	1.93793	0	2.32806	0	51.2622	42.1514	10.668			CCAR1
chr10	114206756	114578503	VTI1A	1.83509	3.67697e-63	2.12978	9.62371e-85	4.0071	3.51993	0.95451			CASP8
chr15	52599480	52821247	MYO5A	1.82034	4.55342e-240	-0.165484	0.0561758	2.21	9.43385	2.58863			SPEN
chr22	24577227	24585078	SUSD2	1.80656	2.64714e-36	-1.7819	3.67168e-10	0.233908	3.03202	0.838818			MAP2K4
chr11	108093211	108239829	ATM	1.71781	2.28202e-270	0.240248	6.20562e-05	2.58773	7.76595	2.28931			ASPM
chr7	63980262	64023484	ZNF680	1.50792	3.7282e-53	-1.00555	2.82031e-10	0.868197	5.34471	1.82117			GOLGA5
chr8	117858174	117887105	RAD21	-1.00522	0	-0.866718	7.53012e-217	38.8971	38.0779	74.1044			FGFR2
chr22	19166986	19279239	CLTCL1	-1.01075	4.51876e-33	-4.47503	1.09306e-152	0.150641	1.79256	3.50305			TP53BP1
chr1	179068462	179198819	ABL2	-1.02045	1.17166e-107	-1.58205	5.37357e-198	2.87561	4.5751	8.99794			RHOA
chr7	79763271	79848718	GNAI1	-1.19989	1.87824e-61	0.763724	1.18146e-44	17.8494	4.93113	10.9885			NAV3
chr8	30891317	31031285	WRN	-1.38443	8.99464e-34	0.838232	1.66949e-24	6.3764	1.47282	3.72588			CBFB
chr11	85668727	85780924	PICALM	-1.39873	0	-1.0786	0	38.3769	33.124	84.6782			FGFR3
chr17	58677544	58741849	PPM1D	-1.43417	3.43088e-30	-0.704012	3.75968e-09	3.14635	2.04365	5.35482			MEF2A
chr17	58754814	59470199	BCAS3	-1.50831	6.84807e-24	-0.440673	0.00113354	0.695829	0.357926	0.986822			CLTCL1
chr1	243651535	244014381	AKT3	-1.60548	5.72068e-62	-3.06021	1.74499e-129	0.508419	1.50244	4.43062			PABPC1
chr12	11802788	12048336	ETV6	-1.62144	1.04643e-83	1.05942	2.20438e-78	12.0127	2.0192	6.02377			SMC1A
chr5	31400604	31532303	DROSHA	-1.6838	0	-0.81591	1.80186e-103	14.0584	8.30005	25.8586			AMPH
chr17	63524681	63557765	AXIN2	-1.90411	1.06289e-10	-0.152952	0.578587	0.604168	0.193639	0.702679			MLLT10
chr6	161768452	163148803	PARK2	-2.14096	3.60895e-05	-2.82988	1.4203e-06	0.042903	0.0745914	0.318468			PCM1
chr4	48137800	48271881	TEC	-2.68398	5.78893e-18	-1.37176	2.39623e-07	0.407691	0.176976	1.10268			CIC
chr19	8959520	9092018	MUC16	-3.2556	0	-0.259244	4.57673e-07	1.6519	0.223066	2.06611			KEAP1
chr10	7200586	7453450	SFMBT2	-4.26684	1.78786e-126	-11.575	5.24336e-22	0	0.14036	2.62181			PSEN1
chr12	18400548	18801348	PIK3C2G	-4.49355	0.014758	4.59722	1.07491e-20	0.691801	0	0.0295795			TCF7
chrX	102754678	102774417	RAB40A	-4.80765	8.01526e-05	0.940766	0.0355177	0.429137	0.00864388	0.232643			CYLD
chr2	136871919	136875735	CXCR4	-5.59976	0	-11.7937	1.33138e-44	0.0198647	1.5803	74.2441			CAD
chrX	31115794	33357558	DMD	-6.0062	7.14892e-203	-5.1729	2.56124e-221	0.0812085	0.0489424	3.04792			ATRX
chr2	114256661	114258728	FOXD4L1	-6.11788	2.4646e-05	0.079894	0.915903	0.265122	0	0.261135			MECOM
chr2	113973574	114036527	PAX8	-6.32338	1.68091e-12	0.829151	5.96814e-05	0.790174	0.00593414	0.46467			MAP3K4
chr17	9813926	10101868	GAS7	-6.89833	6.36103e-08	0.0707028	0.859141	0.180167	0.00145853	0.179226			ABCB1
chr12	104849073	105155792	CHST11	-7.32128	1.01172e-154	-6.65307	4.44769e-179	0.0958384	0.0651622	10.0938			CTTN
chr17	12569207	12672266	MYOCD	-9.55455	3.16133e-48	-6.2507	5.06627e-165	0.0750719	0.00816978	5.98525			MAST2
chr12	20522179	20837315	PDE3A	-10.5723	1.26054e-151	-8.30586	0	0.100717	0.022428	33.3032			HUWE1
chr5	21750782	22853731	CDH12	-10.8799	1.85391e-19	-10.7457	5.45886e-19	0	0	2.47987			MMP2
chr17	64961026	65029514	CACNG4	12.6707	3.12456e-26	6.31257	8.73138e-06	0.183237	16.2156	0			GNAS
chrX	103494719	103499614	ESX1	12.4358	2.66776e-25	1.03227		0.0099351	31.1457	0			ITGA6
chr7	79082198	79100524	MAGI2-AS3	11.5021	9.59193e-22	5.87818	7.00942e-05	0.0465474	2.47503	0			ESR1
chr19	21987752	22034927	ZNF43	11.1352	2.06516e-20	6.09761	2.13427e-05	0.0617549	2.18624	0			MAP3K1
chr10	116054583	116164515	AFAP1L2	11.1308	1.74476e-65	10.4511	9.45837e-58	16.6216	28.687	0.0120334			HSP90AB1
chr6	105404923	105531207	LIN28B	11.0271	5.20798e-20	10.1646	5.11755e-17	1.62646	3.18509	0			JAK2
chr19	58193337	58228669	ZNF551	10.53	2.71031e-18	10.9737	7.96151e-20	3.33086	2.63902	0			ABL1
chr4	176986985	177103978	WDR17	10.3137	1.45208e-17	7.44065	1.09045e-08	0.173424	1.36854	0			LZTR1
chr19	20718631	20748615	ZNF737	10.3002	1.64567e-17	5.44707	0.00049779	0.0960865	2.99499	0			HMGXB4
chr19	21627043	21646710	CTD-2561J22.5	10.2608	2.2644e-17	4.51935	0.026181	0.0347404	2.00327	0			TOM1
chr19	20451078	20607775	ZNF826P	10.1994	3.56337e-17	3.25584	0.205353	0.0107668	1.42719	0			MYH9
chrX	100805514	100809683	ARMCX1	9.90518	3.28362e-16	3.51699	0.181895	0.0417788	3.76441	0			EP300
chr4	138440072	138453648	PCDH18	9.838	5.47085e-16	6.0172	3.74234e-05	0.0853106	1.2981	0			NIN
chr8	12940870	13373167	DLC1	9.75981	6.90926e-21	9.19771	1.45722e-18	1.50952	2.40224	0.0027058			DICER1
chr19	58513429	58522600	CTD-2368P22.1	9.60723	3.43638e-15	2.92796		0.00675854	0.74566	0			TRIP11
chr11	107799229	107834208	RAB39A	9.57869	3.73339e-15	1.03227		0.00792229	3.51248	0			CHD8
chr19	58488421	58514717	ZNF606	9.41844	7.59506e-15	1.97246	0.477566	0.00782482	1.46698	0.00191241			ANKRD12
chrX	100673275	100788446	ARMCX4	9.39093	9.08275e-15	9.06444	9.75626e-14	0.60932	0.823571	0.00106716			STAG2
chr19	20107867	20150315	ZNF682	9.18512	6.9452e-14	3.75246	0.122128	0.0211943	0.984282	0			NUP93
chr19	58433252	58446761	ZNF418	9.08832	1.28444e-13	1.92653		0.00659985	1.01629	0			CTCF
chr5	140255058	140391929	PCDHA12	9.05596	1.60684e-13	4.24756	0.0307607	0.0283013	0.854846	0			TSC2
chr19	21666176	21686040	LINC00664	9.04627	1.81112e-13	2.52403		0.00761843	0.754298	0			ERCC2
chr19	20188803	20237885	ZNF90	8.94069	2.03438e-13	4.42711	0.00492139	0.0651681	1.60359	0.00291035			PPP2R1A
chr17	19674142	19771249	ULK2	8.91122	1.6395e-82	5.79149	4.71738e-31	0.795835	7.44677	0.0152119			CRTC1
chrX	83572882	83757487	HDX	8.86604	6.27746e-13	8.52768	7.63919e-12	0.417415	0.568957	0			PIK3CG
chr7	81575760	82073114	CACNA2D1	8.8625	3.41077e-13	6.37071	1.27074e-06	0.139432	0.845566	0.00162056			EZH2
chr5	140248689	140391929	PCDHA11	8.5409	6.21411e-12	2.92931		0.0112921	0.595226	0			RHEB
chr5	140345820	140391936	PCDHAC2	8.18747	6.84091e-11	6.78197	5.35061e-07	0.143703	0.410531	0			GATA3
chr11	85394893	85397320	CCDC89	8.07185	1.52738e-10	2.5445		0.0187606	0.932132	0			SMC3
chr18	32946661	32957301	ZNF396	7.92279	3.51629e-10	7.30434	2.43344e-08	0.203688	0.336989	0			RNF43
chr15	77905369	78113242	LINGO1	7.91136	3.85853e-20	-0.461617	0.873981	0.00619484	2.24202	0.0087899			MED13
chr2	24272571	24286551	FKBP1B	7.68943	5.97692e-10	3.77407	0.0307712	0.123923	2.01431	0.00870676			DDX5
chr10	6622381	6658414	PRKCQ-AS1	7.63927	2.27941e-09	6.38386	4.94398e-06	0.186623	0.480406	0			PRKAR1A
chr19	20332678	20333272	CTC-260E6.10	7.62579	2.39331e-09	3.2621	0.207888	0.125885	2.78865	0			FBXW7
chr10	16865963	17171830	CUBN	7.44225	2.80323e-23	1.37292	0.384936	0.011274	0.804589	0.00461021			WHSC1
chr22	19744226	19771116	TBX1	7.36756	1.00357e-285	-0.362043	0.545682	0.169636	38.8543	0.22788			HSPA8
chr4	105389469	105416058	CXXC4	7.1369	1.53139e-08	5.44931	0.000123937	0.113978	0.39612	0.00250923			CCND1
chr20	327426	340304	NRSN2	7.08189	1.58056e-182	4.70452	1.9328e-63	4.64403	26.0498	0.183522			NUP98
chrX	102564274	102565974	BEX2	6.92431	1.71772e-07	4.61304	0.0145016	0.162056	0.868496	0			GTF2H1
chr2	33661391	33789817	RASGRP3	6.89132	1.37866e-70	1.69224	0.0231863	0.0617009	2.43828	0.0199527			CDKN1B
chr19	58208735	58220579	ZNF154	6.83879	2.76921e-07	6.5725	1.81926e-06	0.127479	0.165309	0			CHD4
chr19	20236186	20432114	CTC-260E6.6	6.74958	1.35817e-07	1.97991	0.471782	0.0163065	0.477924	0.00386629			UHRF1BP1L
chr5	140186659	140391929	PCDHA4	6.54493	4.25599e-07	-0.891286		0	0.284005	0.00288041			ERBB2IP
chr4	124571422	124851561	LINC01091	6.51907	2.00227e-06	3.51769	0.142868	0.0114955	0.0989613	0			LIFR
chr19	58011283	58029772	ZNF773	6.498	2.00537e-21	6.83375	1.07987e-23	0.998172	0.852346	0.00917428			FN1
chr1	236511562	236648214	EDARADD	6.49536	2.46141e-13	6.69729	4.36179e-14	1.18147	1.10698	0.0122322			SF3B1
chr4	48485360	48491213	SLC10A4	6.45862	7.25735e-17	1.52826	0.354484	0.0904541	2.99295	0.0326284			SOS1
chr1	236849754	236927931	ACTN2	6.37875	4.27158e-06	2.51335		0.00821818	0.128975	0			NFE2L2
chr3	142668006	142682178	PAQR9	6.18745	1.72026e-05	5.6301	0.000215537	0.101122	0.160243	0			RPL22
chr10	115999018	116051272	VWA2	6.18663	1.00309e-05	8.8989	5.76896e-13	1.10526	0.181821	0			LEPR
chr17	44336917	44337972	RP11-259G18.3	6.17785	3.47695e-08	-0.814319		0.013729	2.08882	0.0276538			TXNIP
chr22	51039114	51052409	MAPK8IP2	6.15715	2.06342e-226	0.138622	0.79558	0.162697	11.3829	0.15434			ARID1A
chr11	85405267	85522184	SYTL2	6.11877	0	2.11567	1.08636e-46	1.48827	25.6793	0.359519			STK11
chr19	58231119	58238992	ZNF671	6.08062	1.77975e-05	5.51336	0.000354201	0.10087	0.161134	0			MLL
chr7	77646393	79082890	MAGI2	6.01923	2.94463e-11	4.98365	3.18053e-07	0.138652	0.306642	0.00446833			MYB
chr1	179560748	179660407	TDRD5	5.84327	2.94295e-32	-0.645062	0.66771	0.0222605	2.16627	0.0361208			SGK1
chr2	159027593	159313265	CCDC148	5.70053	0.000113006	7.07679	9.1268e-08	0.277837	0.115332	0			TJP2
chr5	140098510	140098598	VTRNA1-2	5.65087	0.000172334	1.89873		0.325793	4.73902	0			DNMT3A
chrX	103356822	103360533	ZCCHC18	5.6025	0.000188847	3.24963	0.210998	0.0219321	0.120648	0			APAF1
chr2	169921299	169952677	DHRS9	5.5663	3.29414e-12	12.152	1.22867e-62	68.5584	0.769383	0.0158525			SPOP
chr20	939095	982907	RSPO4	5.53443	5.63468e-05	2.28299	0.341022	0.0272639	0.280152	0.00571511			MAPK8IP1
chr5	140743898	140892546	PCDHGA5	5.49624	0.000299565	6.73367	6.63787e-07	0.180346	0.0824871	0			ZMYM2
chr19	58859117	58866549	A1BG-AS1	5.44638	2.47898e-06	-1.794		0	0.475797	0.010645			PIK3CA
chr5	94955782	94957846	GPR150	5.37151	2.89788e-11	4.4758	4.36928e-07	0.608403	1.22012	0.0285394			FLT3
chr17	812872	814452	RP11-676J12.7	5.32648	0.000145661	3.1426	0.114295	0.163767	0.801982	0.0178064			RPL5
chr19	19322782	19363042	NCAN	5.21606	7.90957e-06	-0.877368		0.00209961	0.164541	0.00448601			NCOA3
chr6	71222997	71223059	RNU7-48P	5.18645	0.0011057	1.92928		0.471133	4.86099	0			PLCG1
chr10	16555742	16564004	C1QL3	5.07051	1.80944e-05	6.36684	8.37033e-09	0.934332	0.409643	0.0115703			AARS2
chr5	140529683	140532868	PCDHB6	4.97947	6.93662e-26	3.69931	1.66451e-11	0.693806	1.8124	0.0566065			CDKN1A
chr5	140864741	140892546	PCDHGC4	4.96087	0.00415453	4.50641	0.0158192	0.0383077	0.0566446	0			GOT2
chr19	19896648	19932560	ZNF506	4.93451	4.35795e-43	3.25423	4.44698e-13	0.338056	1.16409	0.0374943			FOXA2
chr17	10602332	10633633	TMEM220	4.87168	4.61749e-20	0.444411	0.718663	0.0550213	1.2708	0.0423277			MAX
chr15	77861312	77901023	RP11-307C19.2	4.79642	0.00505455	2.49361		0.0519533	0.277152	0			KDM5C
chr10	43689983	43762367	RASGEF1A	4.77356	8.90378e-227	-5.88034	1.88715e-07	0.00483299	8.49838	0.300383			NUP214
chr6	124125286	125146803	NKAIN2	4.73977	0.00138914	7.45143	3.13756e-09	0.652297	0.107307	0.00349446			SMARCA4
chr5	140557371	140560081	PCDHB8	4.63583	6.46046e-08	4.04645	1.26611e-05	0.34472	0.558535	0.0218708			AKAP9
chr10	115803806	115806667	ADRB1	4.59207	2.10337e-29	1.5016	0.0299012	0.253919	2.31573	0.0945548			GNAI1
chr3	148947143	149009587	CPHL1P	4.49321	0.013752	11.1954	1.29118e-20	4.6496	0.0480494	0			ADORA2A
chr5	49692026	49739082	EMB	4.39815	0	4.29532	2.41946e-278	11.5598	13.3765	0.616318			AJUBA
chr8	99439250	99445076	KCNS2	4.39541	0.000556476	2.88214	0.0936911	0.0387881	0.119568	0.00546044			FOXA1
chr6	163148164	163736524	PACRG	4.38275	0.019623	1.03227		0.00590111	0.0681866	0			ARHGEF6
chr17	781142	783333	RP11-676J12.6	4.37921	0.018433	2.50261		0.0755619	0.299286	0			MLLT4
chrX	117973519	118015978	RP4-562J12.2	4.35232	0.00678003	0.979083		0.0118862	0.132285	0.00577809			CLIP1
chr8	99076539	99105838	C8orf47	4.25773	0.0266763	3.24963	0.210998	0.042158	0.0914285	0			SYNE1
chr15	67435072	67439277	RP11-342M21.2	4.24623	0.0327677	4.50177	0.0201414	0.373699	0.336628	0			NR1H2
chrX	103182679	103183597	LL0XNC01-116E7.4	4.22563	0.00762619	-0.891286		0	0.333431	0.016853			ZNF132
chr6	105584183	105617820	BVES-AS1	4.2107	7.45357e-14	-3.1376	0.117442	0.00646935	1.20001	0.062431			SPATA6
chr19	19899564	19901340	CTC-559E9.5	4.13765	0.00159894	3.55787	0.0213695	0.365801	0.58752	0.0336329			GPS2
chr5	140797427	140892546	PCDHGB7	4.13518	2.11299e-36	1.90012	9.45981e-05	0.33358	1.68833	0.0935902			KRAS
chr12	76424274	76425158	RP11-290L1.3	4.1231	0.0426887	3.25716	0.239374	0.131013	0.257905	0			VHL
chr15	101093734	101099159	PRKXP1	4.07877	0.0119496	6.95649	4.88834e-08	1.68177	0.246324	0.0130136			CDC73
chr10	116853124	117708503	ATRNL1	4.06287	8.20825e-13	-0.41416	0.786454	0.010684	0.25808	0.0147375			DOCK2
chr19	20285822	20287872	CTC-260E6.8	4.0063	0.0168908	-0.891286		0	0.493767	0.0266731			PDGFRA
chr1	179712298	179785333	FAM163A	4.00285	0.0146853	-0.891286		0	0.090276	0.00489633			ARHGAP32
chrX	117031776	117251303	KLHL13	3.98349	9.16872e-13	5.08394	6.24529e-24	0.757715	0.381609	0.0239653			APC
chr6	163834097	163834992	CAHM	3.97196	0.00326986	4.1437	0.00211046	0.558641	0.534729	0.0335817			TBX3
chr22	21820712	21825558	TMEM191C	3.87443	3.27254e-09	3.29952	1.28256e-05	0.257061	0.414233	0.0269615			ACVR1B
chr5	140855580	140892542	PCDHGC3	3.86152	6.05633e-194	3.1395	9.2497e-101	5.04362	8.96834	0.597287			DHX9
chr17	57962376	57962913	NDUFB8P2	3.8293	0.0242553	2.77441	0.201793	0.193117	0.43211	0.0271398			LCP1
chr22	24615622	24641110	GGT5	3.81971	0.000453012	0.511818	0.832325	0.02292	0.247813	0.0166363			RAC1
chr12	104140093	104162636	RP11-341G23.4	3.79338	0.00638008	-1.7748		0	0.39561	0.0274717			MDC1
chr1	84971974	85031877	SPATA1	3.75849	1.42254e-09	1.90833	0.0337792	0.128741	0.501776	0.0355911			NUMA1
chr5	140180783	140391929	PCDHA3	3.73996	0.029275	-0.891286		0	0.0409835	0.00266681			ADAM10
chrX	102942212	102946700	MORF4L2-AS1	3.66862	2.38453e-06	2.72662	0.00297887	0.269761	0.557347	0.04293			FBXO11
chr7	18126572	19042039	HDAC9	3.65096	2.6333e-172	3.73507	1.20481e-177	2.2362	2.27338	0.175704			NCOA4
chr17	56833230	57058983	PPM1E	3.6376	0.00012949	0.879675	0.609348	0.0347797	0.253544	0.0197235			BARD1
chr2	197831741	198175897	ANKRD44	3.54263	4.28999e-95	0.261823	0.487539	0.234306	2.44629	0.204875			IDH1
chr1	52373628	52456436	RAB3B	3.51934	1.13106e-58	-1.00411	0.0563854	0.0406117	1.00524	0.084932			KIAA1109
chr17	18996287	19000150	AC007952.5	3.47865	7.16102e-05	-0.666509	0.78625	0.0140437	0.272701	0.0233421			FBN2
chr17	289769	295730	FAM101B	3.46246	0	-4.27758	3.04309e-71	0.213366	49.0831	4.32018			PHLDA1
chrX	103173479	103229570	TMSB15B	3.42863	3.25619e-34	-2.8984	0.00092666	0.0113069	0.971023	0.0876751			LUM
chr1	84764049	84855640	SAMD13	3.42072	9.47965e-15	2.08353	0.000384775	0.317989	0.864335	0.0788239			BRCA2
chr19	21472356	21472800	VN1R83P	3.41314	1.80739e-05	0.475562	0.770296	0.267707	2.19459	0.202044			RB1
chr22	20378814	20380440	AC023490.1	3.33754	6.84916e-06	1.72317	0.103187	0.318985	1.05057	0.101165			TCF12
chr12	75956982	76377795	RP11-114H23.1	3.33434	0.0010434	5.57471	4.63272e-12	1.94247	0.441951	0.0419113			CRTC3
chr6	122793076	123047518	PKIB	3.32781	0.0270489	9.89625	1.94848e-21	8.23462	0.0942036	0.00920158			ZFHX3
chr5	140739703	140892546	PCDHGB2	3.30469	5.38609e-07	4.35299	9.89636e-14	0.564631	0.293979	0.0289			KIFC3
chr4	174053079	174090803	RP11-10K16.1	3.30241	3.04042e-17	1.95783	0.00010566	0.423389	1.15773	0.113689			NCOR1
chr5	43033818	43034737	CTD-2035E11.4	3.29687	5.1449e-10	2.23816	0.000691503	1.01991	2.28489	0.227384			CLTC
chr12	11174218	11175219	TAS2R19	3.25545	0.026472	3.71484	0.00786461	0.370692	0.290345	0.029672			TP53
chr3	113682984	113775460	KIAA1407	3.23279	1.92709e-42	1.96329	3.24315e-11	0.760948	1.97531	0.204832			SMAD4
chr15	101708735	101711026	RP11-424I19.2	3.1962	0.0327134	1.89915	0.368609	0.136782	0.36459	0.0378539			ERBB2
chr6	144606837	145174170	UTRN	3.17782	0	2.43694	0	8.95795	16.1317	1.72977			AKT1
chr12	32552463	32798984	FGD4	3.16391	1.63275e-48	5.24933	5.06439e-193	4.19772	1.06668	0.115829			CARM1
chr5	140560980	140565793	PCDHB16	3.14523	5.75031e-06	3.68635	6.88203e-09	0.339123	0.250624	0.0272944			PIP5K1A
chrX	103077252	103087158	RAB9B	3.13902	0.000199421	-3.35093	0.179822	0	0.213544	0.0232292			LPP
chrX	103172005	103174131	LL0XNC01-116E7.2	3.12323	0.012408	-2.3264		0	0.303127	0.0328694			METTL14
chr18	32073254	32471808	DTNA	3.1098	0.0430599	6.55743	2.49446e-09	0.21036	0.0207274	0.00230922			PIK3R1
chr17	10619319	10619828	MAGOH2	3.10662	0.0415497	2.05768	0.285579	0.23085	0.514886	0.0582968			RASA1
chr2	114356606	114359144	DDX11L2	3.1046	2.53903e-14	-0.10708	0.905082	0.184898	1.85663	0.207634			ZNF300
chr2	24299396	24392509	FAM228B	3.07723	5.87607e-12	0.626791	0.453329	0.0941891	0.55122	0.0639714			TRIM7
chr19	58869365	58870969	CTD-2619J13.9	3.07572	0.00100865	-2.15006	0.376227	0.0131573	0.557276	0.0641802			EGFR
chr20	251504	271390	C20orf96	3.07418	5.0523e-128	1.6996	1.60233e-23	6.28753	17.5623	2.02474			KDM6A
chr22	24373117	24374043	AP000351.10	3.07047	1.43607e-10	-4.95597	0.0030239	0	4.08522	0.471826			MSN
chr6	71122644	71270877	FAM135A	3.05357	0	1.92948	1.11737e-96	3.73658	8.77472	1.02535			TAF1
chr17	702553	883010	NXN	3.04873	0	1.2201	1.50333e-106	15.7713	60.3787	7.07182			NONO
chr19	21565667	21569979	CTD-2561J22.2	3.03418	3.64683e-08	-0.571888	0.636173	0.0757386	0.990812	0.117885			RBMX
chr4	124317950	124324910	SPRY1	3.03203	9.4218e-254	0.652162	9.50511e-06	2.95006	16.5455	1.96094			WHSC1L1
chr4	174089904	174245118	GALNT7	3.02935	0	2.51459	2.66322e-298	12.6029	19.4035	2.30382			CDKN2A
chr1	235824341	236046940	LYST	3.02356	0	0.805631	2.38689e-14	1.19702	5.99787	0.71574			NOTCH1
chr19	58858220	58874117	CTD-2619J13.8	2.97855	0.00166316	-3.09238	0.244477	0	0.144024	0.0175426			TCF7L2
chr1	245318287	245872733	KIF26B	2.95785	1.87648e-25	0.689614	0.156903	0.085388	0.443641	0.0553059			ATM
chr1	84330711	84464833	TTLL7	2.95136	0	-0.994386	2.72811e-11	0.641143	10.6586	1.3344			FRG1B
chr7	64432154	64467062	ZNF117	2.88145	1.73528e-62	1.39953	1.24218e-09	0.509492	1.53281	0.202013			ARID5B
chrX	101975616	102008468	BHLHB9	2.84955	6.09033e-34	2.95372	5.1387e-35	1.60335	1.608	0.215477			ZFP36L2
chr19	58637619	58666477	ZNF329	2.84258	3.41277e-58	1.38347	4.21658e-08	1.24172	3.67844	0.497981			ANAPC1
chr8	99955823	99956326	RP11-44N12.5	2.816	0.0304832	0.0973056	0.971077	0.0890177	0.633591	0.0862022			CAST
chr5	140868808	140892546	PCDHGC5	2.81264	0.0305987	1.80815	0.274085	0.0318402	0.0688258	0.00947528			RANBP2
chr1	84542014	84543614	RP11-486G15.2	2.79903	1.43264e-12	0.636705	0.336994	0.399375	1.92307	0.268786			NR4A2
chr20	300957	328868	RP5-1103G7.4	2.77484	7.75454e-25	1.81263	6.37027e-08	3.45689	7.26015	1.02778			AKD1
chrX	103343898	103401708	SLC25A53	2.76739	1.46961e-16	2.41165	6.50539e-11	0.438603	0.60492	0.0858238			RPGR
chr19	20967402	20967958	CTD-2626G11.3	2.68649	0.0421512	-0.507485	0.863559	0.0520567	0.523522	0.0773574			EEF1A1
chr22	24497652	24499317	KB-318B8.7	2.66159	0.000113599	3.30703	2.27953e-07	2.5027	1.72304	0.262925			PHF6
chr22	18270418	18294263	XXbac-B461K10.4	2.6612	0.0444651	3.06249	0.0149944	0.082559	0.0674432	0.0105308			BUB1B
chr17	19911364	19912547	RP11-209D14.2	2.65445	1.26213e-05	-4.50759	0.0153917	0	1.05857	0.164956			EIF4A2
chr12	76087790	76092596	RP11-114H23.2	2.64173	0.0186219	5.71526	7.23166e-13	3.99799	0.51096	0.0789434			KIT
chr10	115614420	115676953	NHLRC2	2.60409	4.9069e-168	2.32431	5.51006e-129	4.20982	5.50754	0.879529			BRAF
chr17	62850430	62915598	LRRC37A3	2.59363	1.69832e-21	1.45587	2.06548e-05	0.344042	0.816455	0.130742			RUNX1
chrX	103165225	103166272	LL0XNC01-116E7.1	2.57992	0.0275847	-2.79409		0	0.348056	0.0567393			ARHGAP35
chr6	76353800	76353893	RNU6-1016P	2.5711	0.0315952	2.9233	0.0105846	4.60483	3.89172	0.645822			KALRN
chr19	20278037	20311299	ZNF486	2.56701	5.08574e-47	-2.24248	2.38592e-07	0.108312	3.26334	0.535081			U2AF1
chr6	76630832	76782395	IMPG1	2.55732	0.00827236	2.18509	0.0325818	0.0626462	0.0872949	0.0144031			NLRP3
chrX	103197629	103202112	GHc-362H12.3	2.54655	0.000657758	-2.9991	0.137194	0.00331244	0.178859	0.0297403			NBPF10
chr19	9862669	9903856	ZNF846	2.54581	1.70689e-28	2.36423	3.68416e-21	1.72369	2.10715	0.348264			ELF3
chr22	24236613	24241117	AP000350.4	2.53484	0.000330351	1.14711	0.247841	0.23061	0.653593	0.107963			TGFBR2
chr22	18958027	19018755	DGCR5	2.52503	2.03149e-30	-3.60796	1.81858e-07	0.0135385	1.03146	0.173979			BAP1
chr5	140011313	140013286	CD14	2.51926	9.63466e-05	4.65465	2.16098e-21	2.2654	0.556401	0.094404			PRKCD
chr12	32112304	32146039	KIAA1551	2.48466	3.81228e-123	3.14885	1.77947e-243	8.80364	5.98709	1.03623			PBRM1
chrX	100910267	100914876	ARMCX2	2.47537	8.03084e-11	1.93274	8.81395e-06	0.524936	0.824125	0.143271			SOX17
chr11	85563600	85565986	AP000974.1	2.47322	1.69283e-05	0.585993	0.53559	0.142331	0.567011	0.0992794			ADCY1
chrX	102862379	102884618	TCEAL3	2.4731	1.43174e-88	-1.02549	2.2164e-05	0.934302	11.3685	1.98705			RAD21
chr11	108376158	108464465	EXPH5	2.47061	6.15661e-32	2.9451	4.42002e-51	1.11439	0.864593	0.151408			WRN
chr2	24232951	24286191	MFSD2B	2.46888	0.000732651	1.25491	0.237871	0.0763022	0.190839	0.033619			NSD1
chr5	68790040	69006341	GUSBP3	2.46015	1.36457e-07	1.26251	0.0524653	0.446067	1.10079	0.1951			B2M
chr15	44162962	44487450	FRMD5	2.43918	1.28524e-86	0.589045	0.00174671	1.04982	4.07809	0.729557			ZNF91
chr15	30896329	30906764	GOLGA8H	2.43076	0.000141627	-0.0343532	0.977933	0.094154	0.560965	0.100505			CDK12
chr5	43039335	43043272	ANXA2R	2.42359	1.16164e-21	0.530049	0.208779	0.720256	2.88463	0.520021			MLL2
chr15	30941000	30941732	RP11-932O9.10	2.40196	2.71045e-07	1.22307	0.0542029	1.03563	2.52413	0.46344			TUBA1A
chr5	69435402	69503572	RP11-1415C14.4	2.37233	0.0274737	1.55533	0.238427	0.243114	0.462755	0.0863088			CTNNB1
chr5	140749831	140892546	PCDHGB3	2.36828	0.0241749	3.63552	3.01302e-05	0.185933	0.0832219	0.0156683			STAT3
chr10	133781578	133795435	BNIP3	2.35351	0	-4.28098	1.55217e-153	0.833534	88.8663	16.8658			AXIN2
chr5	140753651	140892546	PCDHGA6	2.32878	0.0346696	4.44413	2.16794e-08	0.333	0.0825166	0.0156983			TET2
chr22	19957419	20004331	ARVCF	2.31991	7.88413e-44	2.15932	3.04246e-34	2.16846	2.61122	0.507778			AR
chr7	64139332	64147771	RP11-561N12.7	2.31676	2.31305e-07	0.627477	0.373706	1.00442	3.49317	0.676761			MN1
chr22	24198890	24228496	SLC2A11	2.30787	2.03852e-28	0.377888	0.275392	0.239637	0.98489	0.192325			SIN3A
chr19	58411664	58427978	ZNF417	2.30622	3.60801e-35	1.26985	1.28411e-07	1.17706	2.59959	0.510582			ASXL1
chr12	32879317	32880321	RP11-278C7.1	2.28572	2.71557e-05	2.07976	0.000402809	1.1779	1.46699	0.28842			GPHN
chr10	115880621	115933979	C10orf118	2.24762	2.06333e-53	4.08073	2.10128e-95	7.85572	2.37434	0.485584			MLLT3
chr12	104237527	104323989	RP11-642P15.1	2.24156	2.95746e-05	0.568713	0.500118	0.0629045	0.216333	0.0444615			PTEN
chr17	906758	1132315	ABR	2.22791	0	-0.108603	0.0740948	5.2413	28.5271	5.90415			MST1
chr9	37510889	37588871	FBXO10	2.2183	3.97631e-39	-0.370521	0.210094	0.355315	2.30422	0.479827			RNF213
chr22	50702142	50709196	MAPK11	2.21646	6.14319e-189	0.0554985	0.693408	4.1352	19.9334	4.15773			PRPF8
chr15	52870039	52890906	RP11-23N2.4	2.14069	0.00142899	2.9393	5.64661e-07	1.16598	0.723257	0.159518			HRAS
chr2	153191751	153506348	FMNL2	2.12853	0	0.683406	7.20298e-40	14.8221	43.4876	9.64106			ATR
chr6	143857982	144152322	PHACTR2	2.1211	1.13992e-182	1.32602	1.72936e-50	3.3171	6.20229	1.38241			ATG13
chr7	64126511	64171404	ZNF107	2.09376	1.49562e-82	0.585028	0.000117223	1.54081	4.72589	1.07239			SMAD2
chr19	21579921	21610375	ZNF493	2.08151	9.68315e-18	-0.548251	0.223809	0.0792701	0.528745	0.121266			TOP3A
chr6	123110315	123130865	SMPDL3A	2.06605	7.98467e-42	2.26693	1.24495e-49	7.01936	6.58144	1.52407			TBL1XR1
chr19	58768639	58790174	CTD-3138B18.5	2.06176	4.01179e-25	-0.106986	0.77225	0.696197	3.37776	0.782538			PLEC
chr19	21106028	21133503	ZNF85	2.05701	6.54104e-27	-2.29409	9.27908e-08	0.0949574	2.09214	0.488201			SUZ12
chr22	18043139	18073760	SLC25A18	2.02869	1.26583e-05	1.40551	0.0102136	0.22224	0.368283	0.0881369			PTPN11
chr2	197504278	197628214	CCDC150	2.02839	2.8278e-54	-0.0832942	0.741032	0.457942	2.13379	0.506619			NPM1
chr18	32831032	32870196	ZSCAN30	2.02716	3.87888e-66	1.54873	3.93316e-32	2.18771	3.28499	0.780961			SETD2
chr4	114821440	114900883	ARSJ	1.96723	1.10951e-132	0.897145	4.59556e-19	4.9886	11.2888	2.79837			IDH2
chr12	104164231	104234975	NT5DC3	1.95495	2.5347e-83	-0.849963	1.37901e-06	0.499157	3.75677	0.939717			FES
chr7	127990379	128001739	PRRT4	1.95344	7.58816e-06	-0.798957	0.316464	0.0723716	0.527261	0.131394			COL18A1
chr10	6319650	6377944	RP11-563J2.2	1.93652	0.0336008	2.42343	0.00491267	0.196234	0.150847	0.0382498			EWSR1
chr17	20492371	20494013	MEIS3P2	1.92354	0.0135093	0.279862	0.828867	0.126733	0.424003	0.10955			NEB
chr7	77428122	77586818	PHTF2	1.91901	0	0.854085	4.54781e-41	7.05226	15.9001	4.07672			BCOR
chr18	76829285	77138283	ATP9B	1.90131	1.50759e-122	0.0440297	0.761803	0.865185	3.37722	0.876548			CHEK2
chr6	144179199	144179826	RP3-468K18.6	1.89921	9.02023e-05	1.81839	0.000383979	2.05592	2.34384	0.606714			MED12
chr6	76458909	76629254	MYO6	1.89145	7.31082e-277	2.01587	0	16.2812	16.0967	4.20919			WT1
chr10	114190058	114206672	ZDHHC6	1.87983	1.2443e-138	1.66837	7.69427e-96	20.5435	25.6363	6.74634			AHNAK2
chr12	32880424	32908836	YARS2	1.86791	2.71636e-101	1.65957	8.88475e-64	15.8939	19.79	5.25336			ZFP36L1
chr22	24000281	24059543	AP000347.2	1.8518	0.000112061	0.741417	0.26368	0.0912335	0.211981	0.057079			IRS2
chr5	43376747	43412493	CCL28	1.84889	9.08594e-19	2.84063	6.49719e-57	3.42845	1.8566	0.497893			RXRA
chrX	100224697	100245818	ARL13A	1.83658	0.014234	2.82096	6.86016e-06	0.782877	0.42666	0.116569			FANCA
chr3	113604145	113604878	RP11-435F17.3	1.83644	0.00886656	1.4789	0.0639405	0.7478	1.03358	0.27943			H3F3C
chr2	197697728	197792520	PGAP1	1.82496	2.86851e-109	1.86143	1.72343e-114	4.28962	4.50744	1.23265			LRRK2
chr17	20224477	20306870	CCDC144CP	1.8229	6.22093e-05	1.78993	0.000168996	0.171533	0.189166	0.0519479			ARID2
chr18	76877207	76877920	CTD-2286N8.2	1.80723	0.00777329	-0.0340924	0.978531	0.290994	1.12254	0.311956			NCOR2
chr10	16763351	16790376	RP11-197M22.2	1.80625	0.00918619	-0.0339137	0.977398	0.276448	1.06783	0.29529			POTEF
chr1	199996730	200146552	NR5A2	1.79322	9.29239e-30	-1.66829	6.52598e-08	0.135178	1.6043	0.448887			NF1
chr22	20804409	20806111	XXbac-B562F10.11	1.79234	0.0347297	1.44856	0.149147	0.22462	0.30824	0.0856287			BLM
chr22	19833661	19842419	C22orf29	1.77388	5.1514e-122	0.103425	0.398057	2.7808	9.53831	2.70588			TFDP1
chr22	21827289	21871822	PI4KAP2	1.76921	2.70115e-50	2.70736	9.42957e-145	5.45069	3.0644	0.870401			CTNND1
chr22	19435416	19437628	AC000068.5	1.76904	0.0450943	1.22077	0.245859	0.141104	0.222442	0.0632523			MTOR
chr12	32832134	32898486	DNM1L	1.76291	6.29356e-287	1.30212	7.15342e-138	14.5994	21.6497	6.18583			MAP3K3
chr22	20778874	20792146	SCARF2	1.75582	1.80493e-13	-1.7986	0.000354027	0.122699	1.55685	0.447673			DMD
chr15	99791567	99930934	LRRC28	1.75389	1.14633e-48	1.30784	1.27107e-21	1.68328	2.47108	0.710455			ZNF814
chr15	30762982	30799826	CTD-3092A11.1	1.72967	8.14896e-09	1.11486	0.00387665	0.919961	1.5182	0.444915			RPSAP58
chr19	58125601	58134724	ZNF134	1.7292	3.90293e-50	2.28004	1.25235e-97	8.40003	6.17877	1.80537			HLA-A
chr17	692984	693765	RP11-676J12.8	1.7222	0.00508667	0.152471	0.875859	0.581729	1.86017	0.546228			NRAS
chr2	164449906	164592522	FIGN	1.72202	2.37628e-34	1.0911	5.4649e-11	0.975218	1.62722	0.478384			ZNF844
chr19	19375173	19384200	TM6SF2	1.72045	0.0158967	-4.58675	0.0112548	0	0.320367	0.0939029			HLA-B
chr22	20383524	20427835	PI4KAP1	1.70541	3.42793e-12	2.72872	1.82789e-39	2.23959	1.18747	0.353018			CEBPA
chr19	9964394	10047228	OLFM2	1.70454	1.57857e-74	-6.14539	2.54004e-39	0.0656077	16.2226	4.83334			LYN
chr10	116190872	116444762	ABLIM1	1.70256	0	2.39506	0	39.0604	26.0446	7.75717			MALAT1
chr5	69515745	69580686	RP11-1415C14.3	1.69843	0.0211362	0.702923	0.478568	0.447165	0.95984	0.285888			TSHZ3
chr10	7792925	7829990	KIN	1.67479	1.26966e-24	1.92666	3.4072e-33	1.7003	1.53824	0.466557			SETBP1
chr15	101417919	101456831	ALDH1A3	1.67302	1.76333e-38	6.49788	0	82.0585	3.12082	0.949071			CRIPAK
chrX	100264335	100307105	TRMT2B	1.66997	1.32613e-76	1.19935	5.64858e-31	6.59985	9.85539	3.00289			EPHA3
chrX	100353178	100418670	CENPI	1.66396	1.67118e-108	0.331621	0.00137593	4.54506	12.3339	3.77275			EPPK1
chr2	114341664	114356655	WASH2P	1.66057	2.13756e-31	1.76104	4.05789e-35	5.2148	5.24131	1.61022			TSHZ2
chr4	48499378	48782339	FRYL	1.65095	1.36287e-165	2.36164	0	7.12611	4.6923	1.44909			SOX9
chr11	107182858	107186997	RP11-819C21.1	1.64881	6.29221e-05	1.07103	0.0237304	0.308391	0.495279	0.153357			PRX
chr2	3579403	3584463	AC108488.4	1.63796	0.00130976	0.521697	0.464964	0.359175	0.838142	0.262064			ERBB4
chr15	101433945	101459488	RP11-66B24.4	1.62602	1.25256e-09	5.93337	4.42799e-297	13.7338	0.748948	0.236023			TLR4
chr16	10420291	10577495	ATF7IP2	1.61999	2.77692e-22	0.842209	3.28298e-05	0.930457	1.71956	0.542178			MLL4
chr17	28951431	28952512	SH3GL1P2	1.61799	0.00603549	0.148132	0.872643	0.30217	0.903187	0.283848			POLQ
chr1	244998624	245008359	COX20	1.61697	6.07735e-06	0.847902	0.0698244	0.322566	0.592913	0.187045			HIST1H1C
chr11	107661717	107799019	SLC35F2	1.60489	0	0.258268	6.35507e-06	17.6237	48.303	15.3974			EPHB6
chr7	127220672	127233665	GCC1	1.59669	1.2058e-77	1.43348	8.30243e-54	6.76914	8.16627	2.62026			USP9X
chr12	104697517	104698980	EID3	1.59179	4.90901e-23	-2.60627	7.11333e-16	0.455583	9.01568	2.8999			NFE2L3
chrX	117861535	117928502	IL13RA1	1.59154	0	0.957944	9.03982e-117	31.0643	51.9343	16.7036			B4GALT3
chr9	37438111	37465396	ZBTB5	1.58625	2.77246e-152	1.33502	9.23523e-93	14.0848	18.0658	5.83194			VEZF1
chrX	100645812	100651105	RPL36A	1.5842	1.2054e-27	1.004	2.03103e-09	2.25684	3.63615	1.17504			HIST1H2BD
chr2	206949329	206951288	AC007383.3	1.58195	0.0223172	1.54261	0.0283544	0.676377	0.74941	0.242436			EGR3
chr17	63631656	64188202	CEP112	1.56023	5.33438e-19	-2.06078	9.24244e-10	0.0946542	1.25382	0.412476			ACVR2A
chr2	24338241	24346347	PFN4	1.55829	0.000212412	-3.01786	0.00194188	0.0696306	1.79385	0.594637			MIR142
chr11	107992243	108018503	ACAT1	1.55324	3.46459e-208	-1.18377	3.15333e-43	2.99744	21.5409	7.11688			CDKN2C
chr22	24083769	24093279	ZNF70	1.55174	1.94221e-06	1.58868	3.45154e-06	0.731983	0.768568	0.255018			PCBP1
chr10	115594488	115614142	DCLRE1A	1.546	1.69454e-53	1.21986	8.48472e-28	4.69185	6.339	2.1064			ACVR2B
chr19	20959110	20991922	ZNF66	1.52157	1.92983e-06	-1.77949	0.00287694	0.0915974	0.973833	0.32884			ADNP
chr15	99638420	99675798	SYNM	1.51231	8.70954e-111	-0.7161	3.76585e-12	1.80458	9.11142	3.0987			ALK
chr4	174284931	174291597	RP11-798M19.6	1.51212	2.56593e-05	0.121427	0.832671	0.345765	0.975867	0.332318			ALKBH6
chr19	58111253	58124090	ZNF530	1.50844	2.00292e-17	1.99135	1.83186e-32	2.36103	1.81977	0.620187			ALPK2
chr22	21771693	21805752	HIC2	1.50146	1.78614e-41	2.46131	7.89685e-126	5.81065	3.22003	1.1036			ANK3
chr12	34175216	34182629	ALG10	1.49785	1.25954e-10	1.89802	1.69451e-17	1.80223	1.47214	0.505723			APOL2
chr10	114583249	114587485	RP11-57H14.4	1.49767	3.5949e-13	1.60625	3.42689e-15	1.81333	1.81235	0.621123			ASXL2
chr19	21905568	21950430	ZNF100	1.49705	1.45311e-23	-0.845294	0.000459068	0.357395	1.95204	0.6709			ATP5B
chr22	17840837	18037850	CECR2	1.48635	0.00112656	-5.10296	0.000389135	0.00141483	0.161586	0.0558272			AZGP1
chr6	71276620	71299272	C6orf57	1.48234	1.95811e-26	-0.687984	0.00160039	2.32881	11.2896	3.92284			BHMT2
chr3	113367232	113415493	KIAA2018	1.46827	6.97639e-59	1.9059	1.02314e-105	3.16378	2.51719	0.882039			BRE
chrX	102139342	102161086	LL0XNC01-237H1.2	1.46214	0.00195926	2.27236	2.39034e-08	1.98881	1.2236	0.430729			C3orf70
chr9	37422663	37436987	GRHPR	1.448	0	-0.337785	1.41475e-11	10.1017	37.5311	13.3437			CAP2
chr11	108342832	108369159	KDELC2	1.44799	1.33454e-250	-0.831156	1.15822e-35	6.75805	35.3404	12.5576			CARD11
chr22	21357184	21368581	TUBA3FP	1.4443	0.0292225	-1.76578	0.166291	0.0309964	0.309124	0.109786			CCDC120
chr6	71566382	71666741	B3GAT2	1.4404	0.0370528	1.62767	0.0139491	0.119467	0.11325	0.0403822			CCDC6
chr19	18979361	19007536	CERS1	1.42842	7.42831e-05	-6.83315	3.21611e-07	0	0.721663	0.260599			CD1D
chr9	37509147	37510296	RP11-613M10.6	1.42695	2.36216e-10	0.0631176	0.86621	8.14296	22.5555	8.14608			CD70
chr17	44588877	44633016	LRRC37A2	1.42568	3.43218e-12	1.51189	1.30783e-13	1.08116	1.09698	0.396671			CD79B
chr2	152973315	153032506	STAM2	1.4207	9.43037e-83	1.02604	1.65428e-35	5.47496	7.75574	2.80744			CDC27
chr10	38645305	38667433	HSD17B7P2	1.41947	0.00167236	2.15525	1.54983e-08	1.52433	0.98778	0.358455			CDK4
chr19	58141761	58154147	ZNF211	1.41246	1.62405e-21	2.66472	9.84902e-107	8.7944	3.98011	1.45017			CEP76
chr6	71377479	71571718	SMAP1	1.41123	2.81907e-28	0.322164	0.0675985	1.75932	4.03442	1.4698			CNBD1
chr2	206858445	206951027	INO80D	1.40904	4.67684e-62	1.32178	3.12512e-49	2.31154	2.64641	0.966161			CNKSR1
chr7	64498732	64535091	CCT6P3	1.40218	7.14778e-08	0.569662	0.0837633	0.598074	1.14722	0.42067			COL5A1
chr19	58816715	58827023	ERVK3-1	1.39506	1.75943e-36	1.66849	5.93625e-54	5.24425	4.67655	1.72221			COL5A3
chr10	43084555	43133992	ZNF33B	1.39259	8.33686e-28	1.27169	2.1209e-23	0.301501	0.0416023	0.100554			CREBBP
chr22	21737663	21743446	RIMBP3B	1.3717	0.0288549	-1.9246	0.100034	0.0128926	0.136226	0.0509751			CUL4B
chr2	159313476	159539391	PKP4	1.37085	1.52791e-161	1.96897	0	16.3432	11.6345	4.36355			CUX1
chr2	206642540	206644433	AC007362.1	1.34442	7.48494e-10	1.99135	2.47653e-24	4.7053	3.24007	1.23667			DDX3X
chr15	30780166	30782516	CTD-3092A11.2	1.32765	3.09041e-11	0.616603	0.0124068	1.65874	2.9269	1.13111			DIAPH1
chr15	30916697	31065196	ARHGAP11B	1.32495	1.84706e-65	1.56439	1.77999e-89	6.30313	5.75338	2.22792			DIS3
chr9	37120536	37358146	ZCCHC7	1.32146	1.01803e-68	0.108587	0.347888	4.94436	12.3516	4.78932			DNAH12
chr17	44270942	44274089	KANSL1-AS1	1.32088	0.00169323	-1.68764	0.0333736	0.224947	1.95963	0.762885			DNER
chr6	105726891	105729630	RP3-355L5.4	1.30723	0.0048961	1.96685	2.14444e-06	1.71114	1.16717	0.459215			EIF2S2
chr3	148709128	148745419	GYG1	1.30214	6.2113e-103	0.43581	3.85838e-09	11.1626	21.9264	8.62236			EPHA2
chr19	58258164	58269527	ZNF776	1.29513	1.17451e-30	1.53946	2.71841e-39	4.2109	3.82996	1.51375			ERBB3
chr17	9153788	9479908	STX8	1.28478	1.84907e-27	0.461362	0.00133098	2.84956	5.43362	2.16197			EZH1
chr15	52484519	52587995	MYO5C	1.28471	1.06024e-38	1.22813	1.20486e-30	2.41424	2.70561	1.07645			EZR
chr22	50683612	50689834	HDAC10	1.28306	0.0244111	1.58351	0.00426889	0.222214	0.194427	0.0774225			FAM166A
chr3	182511288	182639423	ATP11B	1.27805	3.8506e-132	1.58956	2.49004e-212	12.9832	11.2742	4.50764			FAM46C
chr3	182971032	183016292	B3GNT5	1.27612	7.23324e-49	2.08151	3.90505e-179	8.08239	4.98538	1.99607			FAT1
chr4	114372188	114683083	CAMK2D	1.27309	2.72047e-61	0.997253	2.3933e-32	4.87616	6.3627	2.55142			FGFBP1
chr7	64295658	64297260	RP11-797H7.1	1.26301	0.032161	0.234644	0.788964	0.268301	0.590275	0.237806			FLG
chr7	77423045	77427897	TMEM60	1.2617	1.29959e-22	0.279537	0.114914	7.52868	16.022	6.48243			FOXQ1
chr7	77286977	77325582	RSBN1L-AS1	1.25564	9.59466e-12	1.68568	3.44251e-22	3.2495	2.59868	1.05385			FRMD7
chr22	21055220	21058894	TMEM191A	1.24393	7.05085e-06	0.00815744	0.984038	0.49317	1.25057	0.513172			GNA13
chr20	277737	280965	ZCCHC3	1.24362	0.0311366	2.11969	0.000982517	0.476325	0.279802	0.114854			GNB1
chr5	14652047	14653438	EEF1A1P13	1.24152	0.00880293	0.725688	0.185104	0.673807	1.03837	0.426303			GNPTAB
chr10	38238500	38265561	ZNF25	1.23638	5.78559e-16	-1.40167	1.66635e-08	0.405261	2.72024	1.11898			GOT1
chr20	306207	310865	SOX12	1.23399	1.51192e-117	-1.79666	6.26557e-101	2.90825	25.622	10.5644			GUSB
chr19	57999079	58006048	ZNF419	1.2312	2.0558e-11	1.99613	2.2799e-34	2.03219	1.28789	0.531508			HIST1H1E
chr19	58985384	58992597	ZNF446	1.22835	7.96833e-13	0.585782	0.00432452	1.1375	1.9136	0.791775			HIST1H3B
chr18	34409069	34812135	KIAA1328	1.22768	2.53822e-13	0.109074	0.692798	0.383176	0.895834	0.371637			HIST1H4E
chr9	37485932	37503694	POLR1E	1.22276	2.42258e-108	-0.365817	3.55271e-06	11.1549	36.1419	15.0153			IL7R
chr5	6671219	6674499	CTD-2044J15.2	1.21845	2.30413e-17	1.38076	4.03086e-19	4.10588	3.95307	1.64817			ING1
chr9	37079893	37090398	RP11-220I1.1	1.21457	1.74559e-150	0.536876	3.61317e-22	13.5815	23.4083	9.77714			INPPL1
chr11	107879459	107978503	CUL5	1.21233	2.96146e-101	0.348738	2.53744e-07	7.2041	14.125	5.9126			INTS12
chr2	153574407	153617767	ARL6IP6	1.20933	7.14835e-86	0.238622	0.00175691	10.8205	22.8518	9.58248			IPO7
chr6	71874779	71875473	LYPLA1P3	1.20888	0.0301992	0.635297	0.361086	0.940717	1.5096	0.630448			IRF4
chr19	21473962	21512227	ZNF708	1.20547	5.28319e-12	-1.29926	2.54474e-06	0.350889	2.14309	0.90129			IRF6
chr7	64838712	64866038	ZNF92	1.20306	3.75755e-14	1.38328	8.7569e-18	3.79372	3.60857	1.51766			ITGB7
chr19	58082934	58090295	ZNF416	1.20229	5.93276e-08	1.46145	1.95827e-11	2.6538	2.38875	1.00582			ITPKB
chr11	83166055	85338966	DLG2	1.19024	3.9736e-05	1.64653	6.39455e-10	0.275605	0.216525	0.0922573			KEL
[truncated: 912 more rows]
