# Supplementary material for: Dynamic Interplay between Structural Variations and 3D Genome Organization in Pancreatic Cancer
Source: Adv Sci (Weinh). 2022 May 15;9(18):2200818. doi: 10.1002/advs.202200818 (PMC9218654; doi:10.1002/advs.202200818)
Supplement: Supplementary file 12 — Supplemental Table 11 [file ADVS-9-2200818-s020.xlsx]

## Sheet: HPDE6C7_CD
chrs	end	start	len
chr1	1015000	915000	100000
chr1	1055000	1005000	50000
chr1	1095000	1045000	50000
chr1	1245000	1085000	160000
chr1	1315000	1235000	80000
chr1	1455000	1305000	150000
chr1	1585000	1445000	140000
chr1	1695000	1575000	120000
chr1	1855000	1685000	170000
chr1	1985000	1845000	140000
chr1	2065000	1975000	90000
chr1	2125000	2055000	70000
chr1	2255000	2115000	140000
chr1	2325000	2245000	80000
chr1	2345000	2315000	30000
chr1	2485000	2335000	150000
chr1	2735000	2475000	260000
chr1	2985000	2725000	260000
chr1	3235000	2975000	260000
chr1	3355000	3225000	130000
chr1	3415000	3345000	70000
chr1	3545000	3405000	140000
chr1	3725000	3535000	190000
chr1	3825000	3715000	110000
chr1	4715000	3815000	900000
chr1	4825000	4705000	120000
chr1	4895000	4815000	80000
chr1	5575000	4885000	690000
chr1	5695000	5565000	130000
chr1	5815000	5685000	130000
chr1	6055000	5805000	250000
chr1	6175000	6045000	130000
chr1	6245000	6165000	80000
chr1	6315000	6235000	80000
chr1	6415000	6305000	110000
chr1	6485000	6405000	80000
chr1	6555000	6475000	80000
chr1	6695000	6545000	150000
chr1	6765000	6685000	80000
chr1	6855000	6755000	100000
chr1	6955000	6845000	110000
chr1	7105000	6945000	160000
chr1	7285000	7095000	190000
chr1	7475000	7275000	200000
chr1	7535000	7465000	70000
chr1	7615000	7525000	90000
chr1	7715000	7605000	110000
chr1	7845000	7705000	140000
chr1	8035000	7835000	200000
chr1	8085000	8025000	60000
chr1	8165000	8075000	90000
chr1	8265000	8155000	110000
chr1	8415000	8255000	160000
chr1	8625000	8405000	220000
chr1	8775000	8615000	160000
chr1	8925000	8765000	160000
chr1	8975000	8915000	60000
chr1	9065000	8965000	100000
chr1	9175000	9055000	120000
chr1	9295000	9165000	130000
chr1	9345000	9285000	60000
chr1	9555000	9335000	220000
chr1	9685000	9545000	140000
chr1	9785000	9675000	110000
chr1	9835000	9775000	60000
chr1	9935000	9825000	110000
chr1	10015000	9925000	90000
chr1	10095000	10005000	90000
chr1	10495000	10085000	410000
chr1	10575000	10485000	90000
chr1	10695000	10565000	130000
chr1	10755000	10685000	70000
chr1	10855000	10745000	110000
chr1	11085000	10845000	240000
chr1	11335000	11075000	260000
chr1	11715000	11325000	390000
chr1	11795000	11705000	90000
chr1	11875000	11785000	90000
chr1	11975000	11865000	110000
chr1	12045000	11965000	80000
chr1	12185000	12035000	150000
chr1	12275000	12175000	100000
chr1	12685000	12265000	420000
chr1	12845000	12675000	170000
chr1	13995000	12835000	1160000
chr1	14085000	13985000	100000
chr1	14145000	14075000	70000
chr1	14295000	14135000	160000
chr1	14445000	14285000	160000
chr1	14935000	14435000	500000
chr1	15255000	14925000	330000
chr1	15365000	15245000	120000
chr1	15435000	15355000	80000
chr1	15605000	15425000	180000
chr1	15655000	15595000	60000
chr1	15765000	15645000	120000
chr1	15855000	15755000	100000
chr1	15935000	15845000	90000
chr1	16015000	15925000	90000
chr1	16085000	16005000	80000
chr1	16175000	16075000	100000
chr1	16275000	16165000	110000
chr1	16335000	16265000	70000
chr1	16405000	16325000	80000
chr1	16475000	16395000	80000
chr1	16525000	16465000	60000
chr1	16575000	16515000	60000
chr1	16695000	16565000	130000
chr1	16885000	16685000	200000
chr1	17225000	16875000	350000
chr1	17285000	17215000	70000
chr1	17385000	17275000	110000
chr1	17455000	17375000	80000
chr1	17565000	17445000	120000
chr1	17675000	17555000	120000
chr1	17745000	17665000	80000
chr1	17825000	17735000	90000
chr1	17985000	17815000	170000
chr1	18245000	17975000	270000
chr1	18435000	18235000	200000
chr1	18815000	18425000	390000
chr1	18925000	18805000	120000
chr1	19025000	18915000	110000
chr1	19145000	19015000	130000
chr1	19225000	19135000	90000
chr1	19295000	19215000	80000
chr1	19405000	19285000	120000
chr1	19535000	19395000	140000
chr1	19585000	19525000	60000
chr1	19645000	19575000	70000
chr1	19815000	19635000	180000
chr1	19985000	19805000	180000
chr1	20215000	19975000	240000
chr1	20305000	20205000	100000
chr1	20425000	20295000	130000
chr1	20485000	20415000	70000
chr1	20545000	20475000	70000
chr1	20695000	20535000	160000
chr1	20825000	20685000	140000
chr1	20975000	20815000	160000
chr1	21065000	20965000	100000
chr1	21115000	21055000	60000
chr1	21505000	21105000	400000
chr1	21525000	21495000	30000
chr1	21545000	21515000	30000
chr1	21705000	21535000	170000
chr1	21835000	21695000	140000
chr1	21925000	21825000	100000
chr1	21995000	21915000	80000
chr1	22115000	21985000	130000
chr1	22295000	22105000	190000
chr1	22355000	22285000	70000
chr1	22465000	22345000	120000
chr1	22745000	22455000	290000
chr1	22995000	22735000	260000
chr1	23305000	22985000	320000
chr1	23425000	23295000	130000
chr1	23515000	23415000	100000
chr1	23615000	23505000	110000
chr1	23675000	23605000	70000
chr1	23735000	23665000	70000
chr1	23815000	23725000	90000
chr1	23875000	23805000	70000
chr1	23965000	23865000	100000
chr1	24125000	23955000	170000
chr1	24245000	24115000	130000
chr1	24295000	24235000	60000
chr1	24385000	24285000	100000
chr1	24475000	24375000	100000
chr1	24535000	24465000	70000
chr1	24655000	24525000	130000
chr1	24745000	24645000	100000
chr1	24835000	24735000	100000
chr1	24975000	24825000	150000
chr1	25015000	24965000	50000
chr1	25085000	25005000	80000
chr1	25175000	25075000	100000
chr1	25265000	25165000	100000
chr1	25355000	25255000	100000
chr1	25435000	25345000	90000
chr1	25565000	25425000	140000
chr1	25765000	25555000	210000
chr1	25945000	25755000	190000
chr1	26145000	25935000	210000
chr1	26235000	26135000	100000
chr1	26325000	26225000	100000
chr1	26365000	26315000	50000
chr1	26435000	26355000	80000
chr1	26505000	26425000	80000
chr1	26605000	26495000	110000
chr1	26755000	26595000	160000
chr1	26805000	26745000	60000
chr1	26935000	26795000	140000
chr1	27025000	26925000	100000
chr1	27125000	27015000	110000
chr1	27225000	27115000	110000
chr1	27285000	27215000	70000
chr1	27375000	27275000	100000
chr1	27435000	27365000	70000
chr1	27525000	27425000	100000
chr1	27625000	27515000	110000
chr1	27725000	27615000	110000
chr1	27815000	27715000	100000
chr1	27935000	27805000	130000
chr1	27995000	27925000	70000
chr1	28105000	27985000	120000
chr1	28165000	28095000	70000
chr1	28305000	28155000	150000
chr1	28415000	28295000	120000
chr1	28525000	28405000	120000
chr1	28575000	28515000	60000
chr1	28695000	28565000	130000
chr1	28745000	28685000	60000
chr1	28845000	28735000	110000
chr1	28975000	28835000	140000
chr1	29115000	28965000	150000
chr1	29215000	29105000	110000
chr1	29365000	29205000	160000
chr1	29455000	29355000	100000
chr1	29515000	29445000	70000
chr1	29565000	29505000	60000
chr1	29675000	29555000	120000
chr1	29845000	29665000	180000
chr1	30185000	29835000	350000
chr1	30265000	30175000	90000
chr1	30385000	30255000	130000
chr1	30595000	30375000	220000
chr1	30855000	30585000	270000
chr1	30995000	30845000	150000
chr1	31095000	30985000	110000
chr1	31195000	31085000	110000
chr1	31275000	31185000	90000
chr1	31395000	31265000	130000
chr1	31545000	31385000	160000
chr1	31655000	31535000	120000
chr1	31775000	31645000	130000
chr1	31865000	31765000	100000
chr1	31915000	31855000	60000
chr1	32015000	31905000	110000
chr1	32115000	32005000	110000
chr1	32265000	32105000	160000
chr1	32485000	32255000	230000
chr1	32535000	32475000	60000
chr1	32675000	32525000	150000
chr1	32805000	32665000	140000
chr1	32865000	32795000	70000
chr1	32995000	32855000	140000
chr1	33115000	32985000	130000
chr1	33175000	33105000	70000
chr1	33245000	33165000	80000
chr1	33365000	33235000	130000
chr1	33565000	33355000	210000
chr1	33655000	33555000	100000
chr1	33765000	33645000	120000
chr1	33825000	33755000	70000
chr1	33945000	33815000	130000
chr1	34105000	33935000	170000
chr1	34205000	34095000	110000
chr1	34635000	34195000	440000
chr1	34735000	34625000	110000
chr1	34895000	34725000	170000
chr1	35065000	34885000	180000
chr1	35225000	35055000	170000
chr1	35255000	35215000	40000
chr1	35325000	35245000	80000
chr1	35395000	35315000	80000
chr1	35455000	35385000	70000
chr1	35665000	35445000	220000
chr1	35915000	35655000	260000
chr1	36035000	35905000	130000
chr1	36115000	36025000	90000
chr1	36185000	36105000	80000
chr1	36245000	36175000	70000
chr1	36355000	36235000	120000
chr1	36405000	36345000	60000
chr1	36555000	36395000	160000
chr1	36615000	36545000	70000
chr1	36695000	36605000	90000
chr1	36775000	36685000	90000
chr1	36905000	36765000	140000
chr1	37175000	36895000	280000
chr1	37505000	37165000	340000
chr1	37915000	37495000	420000
chr1	38065000	37905000	160000
chr1	38165000	38055000	110000
chr1	38275000	38155000	120000
chr1	38335000	38265000	70000
chr1	38515000	38325000	190000
chr1	38605000	38505000	100000
chr1	39305000	38595000	710000
chr1	39325000	39295000	30000
chr1	39465000	39315000	150000
chr1	39565000	39455000	110000
chr1	39665000	39555000	110000
chr1	39735000	39655000	80000
chr1	39885000	39725000	160000
chr1	39965000	39875000	90000
chr1	40055000	39955000	100000
chr1	40285000	40045000	240000
chr1	40375000	40275000	100000
chr1	40445000	40365000	80000
chr1	40515000	40435000	80000
chr1	40545000	40505000	40000
chr1	40625000	40535000	90000
chr1	40715000	40615000	100000
chr1	40785000	40705000	80000
chr1	40915000	40775000	140000
chr1	40995000	40905000	90000
chr1	41055000	40985000	70000
chr1	41165000	41045000	120000
chr1	41245000	41155000	90000
chr1	41325000	41235000	90000
chr1	41425000	41315000	110000
chr1	41715000	41415000	300000
chr1	41895000	41705000	190000
chr1	41985000	41885000	100000
chr1	42045000	41975000	70000
chr1	42135000	42035000	100000
chr1	42275000	42125000	150000
chr1	42425000	42265000	160000
chr1	42505000	42415000	90000
chr1	42645000	42495000	150000
chr1	42805000	42635000	170000
chr1	42935000	42795000	140000
chr1	43235000	42925000	310000
chr1	43385000	43225000	160000
chr1	43545000	43375000	170000
chr1	43695000	43535000	160000
chr1	43835000	43685000	150000
chr1	43895000	43825000	70000
chr1	43995000	43885000	110000
chr1	44055000	43985000	70000
chr1	44115000	44045000	70000
chr1	44175000	44105000	70000
chr1	44235000	44165000	70000
chr1	44405000	44225000	180000
chr1	44525000	44395000	130000
chr1	44685000	44515000	170000
chr1	45065000	44675000	390000
chr1	45145000	45055000	90000
chr1	45195000	45135000	60000
chr1	45255000	45185000	70000
chr1	45305000	45245000	60000
chr1	45485000	45295000	190000
chr1	45775000	45475000	300000
chr1	45825000	45765000	60000
chr1	45965000	45815000	150000
chr1	46055000	45955000	100000
chr1	46155000	46045000	110000
chr1	46225000	46145000	80000
chr1	46275000	46215000	60000
chr1	46355000	46265000	90000
chr1	46505000	46345000	160000
chr1	46645000	46495000	150000
chr1	46715000	46635000	80000
chr1	46815000	46705000	110000
chr1	46875000	46805000	70000
chr1	47005000	46865000	140000
chr1	47085000	46995000	90000
chr1	47195000	47075000	120000
chr1	47215000	47185000	30000
chr1	47335000	47205000	130000
chr1	47465000	47325000	140000
chr1	47565000	47455000	110000
chr1	47655000	47555000	100000
chr1	47785000	47645000	140000
chr1	47855000	47775000	80000
chr1	47905000	47845000	60000
chr1	48195000	47895000	300000
chr1	48405000	48185000	220000
chr1	48465000	48395000	70000
chr1	48545000	48455000	90000
chr1	48585000	48535000	50000
chr1	48715000	48575000	140000
chr1	48945000	48705000	240000
chr1	49025000	48935000	90000
chr1	49175000	49015000	160000
chr1	50825000	49165000	1660000
chr1	50895000	50815000	80000
chr1	51075000	50885000	190000
chr1	51435000	51065000	370000
chr1	51655000	51425000	230000
chr1	51765000	51645000	120000
chr1	51815000	51755000	60000
chr1	51995000	51805000	190000
chr1	52095000	51985000	110000
chr1	52235000	52085000	150000
chr1	52355000	52225000	130000
chr1	52475000	52345000	130000
chr1	52525000	52465000	60000
chr1	52605000	52515000	90000
chr1	52835000	52595000	240000
chr1	53025000	52825000	200000
chr1	53165000	53015000	150000
chr1	53305000	53155000	150000
chr1	53395000	53295000	100000
chr1	53665000	53385000	280000
chr1	53745000	53655000	90000
chr1	53795000	53735000	60000
chr1	53865000	53785000	80000
chr1	53965000	53855000	110000
chr1	54165000	53955000	210000
chr1	54225000	54155000	70000
chr1	54315000	54215000	100000
chr1	54415000	54305000	110000
chr1	54525000	54405000	120000
chr1	54585000	54515000	70000
chr1	54725000	54575000	150000
chr1	54785000	54715000	70000
chr1	54875000	54775000	100000
chr1	54965000	54865000	100000
chr1	55135000	54955000	180000
chr1	55285000	55125000	160000
chr1	55415000	55275000	140000
chr1	55495000	55405000	90000
chr1	55605000	55485000	120000
chr1	55745000	55595000	150000
chr1	55845000	55735000	110000
chr1	56355000	55835000	520000
chr1	57055000	56345000	710000
chr1	57185000	57045000	140000
chr1	57295000	57175000	120000
chr1	57445000	57285000	160000
chr1	57895000	57435000	460000
chr1	58635000	57885000	750000
chr1	58965000	58625000	340000
chr1	59045000	58955000	90000
chr1	59125000	59035000	90000
chr1	59175000	59115000	60000
chr1	59255000	59165000	90000
chr1	59495000	59245000	250000
chr1	59765000	59485000	280000
chr1	59845000	59755000	90000
chr1	60145000	59835000	310000
chr1	60235000	60135000	100000
chr1	60285000	60225000	60000
chr1	60345000	60275000	70000
chr1	60445000	60335000	110000
chr1	60535000	60435000	100000
chr1	60625000	60525000	100000
chr1	60755000	60615000	140000
chr1	61315000	60745000	570000
chr1	61515000	61305000	210000
chr1	61805000	61505000	300000
chr1	62215000	61795000	420000
chr1	62305000	62205000	100000
chr1	62535000	62295000	240000
chr1	62645000	62525000	120000
chr1	62785000	62635000	150000
chr1	62915000	62775000	140000
chr1	63795000	62905000	890000
chr1	64065000	63785000	280000
chr1	64145000	64055000	90000
chr1	64245000	64135000	110000
chr1	64395000	64235000	160000
chr1	64515000	64385000	130000
chr1	64605000	64505000	100000
chr1	64715000	64595000	120000
chr1	64735000	64705000	30000
chr1	64815000	64725000	90000
chr1	64945000	64805000	140000
chr1	65145000	64935000	210000
chr1	65295000	65135000	160000
chr1	65535000	65285000	250000
chr1	65705000	65525000	180000
chr1	65895000	65695000	200000
chr1	66155000	65885000	270000
chr1	66425000	66145000	280000
chr1	66715000	66415000	300000
chr1	66915000	66705000	210000
chr1	66975000	66905000	70000
chr1	67225000	66965000	260000
chr1	67395000	67215000	180000
chr1	67465000	67385000	80000
chr1	67625000	67455000	170000
chr1	67685000	67615000	70000
chr1	67815000	67675000	140000
chr1	67905000	67805000	100000
chr1	67975000	67895000	80000
chr1	68005000	67965000	40000
chr1	68155000	67995000	160000
chr1	68235000	68145000	90000
chr1	68325000	68225000	100000
chr1	68495000	68315000	180000
chr1	68585000	68485000	100000
chr1	68705000	68575000	130000
chr1	68815000	68695000	120000
chr1	70215000	68805000	1410000
chr1	70505000	70205000	300000
chr1	70605000	70495000	110000
chr1	70695000	70595000	100000
chr1	70825000	70685000	140000
chr1	70885000	70815000	70000
chr1	70985000	70875000	110000
chr1	71555000	70975000	580000
chr1	72755000	71545000	1210000
chr1	74305000	72745000	1560000
chr1	74465000	74295000	170000
chr1	75205000	74455000	750000
chr1	75675000	75195000	480000
chr1	76105000	75665000	440000
chr1	76195000	76095000	100000
chr1	76265000	76185000	80000
chr1	76625000	76255000	370000
chr1	76795000	76615000	180000
chr1	77345000	76785000	560000
chr1	77515000	77335000	180000
chr1	77615000	77505000	110000
chr1	78015000	77605000	410000
chr1	78155000	78005000	150000
chr1	78255000	78145000	110000
chr1	78355000	78245000	110000
chr1	78475000	78345000	130000
chr1	78595000	78465000	130000
chr1	79085000	78585000	500000
chr1	79165000	79075000	90000
chr1	79305000	79155000	150000
chr1	79725000	79295000	430000
chr1	79965000	79715000	250000
chr1	80685000	79955000	730000
chr1	81645000	80675000	970000
chr1	82025000	81635000	390000
chr1	82175000	82015000	160000
chr1	82275000	82165000	110000
chr1	83245000	82265000	980000
chr1	84375000	83235000	1140000
chr1	84595000	84365000	230000
chr1	84905000	84585000	320000
chr1	84975000	84895000	80000
chr1	85095000	84965000	130000
chr1	85245000	85085000	160000
chr1	85415000	85235000	180000
chr1	85585000	85405000	180000
chr1	85745000	85575000	170000
chr1	86055000	85735000	320000
chr1	86175000	86045000	130000
chr1	86365000	86165000	200000
chr1	86975000	86355000	620000
chr1	87155000	86965000	190000
chr1	87245000	87145000	100000
chr1	87305000	87235000	70000
chr1	87385000	87295000	90000
chr1	87595000	87375000	220000
chr1	87805000	87585000	220000
chr1	88425000	87795000	630000
chr1	89355000	88415000	940000
chr1	89455000	89345000	110000
chr1	89555000	89445000	110000
chr1	89825000	89545000	280000
chr1	89925000	89815000	110000
chr1	90105000	89915000	190000
chr1	90235000	90095000	140000
chr1	90465000	90225000	240000
chr1	90605000	90455000	150000
chr1	91195000	90595000	600000
chr1	91325000	91185000	140000
chr1	91485000	91315000	170000
chr1	91635000	91475000	160000
chr1	91755000	91625000	130000
chr1	91875000	91745000	130000
chr1	91975000	91865000	110000
chr1	92355000	91965000	390000
chr1	92405000	92345000	60000
chr1	92465000	92395000	70000
chr1	92775000	92455000	320000
chr1	92955000	92765000	190000
chr1	93305000	92945000	360000
chr1	93425000	93295000	130000
chr1	93475000	93415000	60000
chr1	93555000	93465000	90000
chr1	93655000	93545000	110000
chr1	93755000	93645000	110000
chr1	93825000	93745000	80000
chr1	93915000	93815000	100000
chr1	93995000	93905000	90000
chr1	94045000	93985000	60000
chr1	94095000	94035000	60000
chr1	94165000	94085000	80000
chr1	94315000	94155000	160000
chr1	94375000	94305000	70000
chr1	94515000	94365000	150000
chr1	94635000	94505000	130000
chr1	94705000	94625000	80000
chr1	94805000	94695000	110000
chr1	94895000	94795000	100000
chr1	94955000	94885000	70000
chr1	95005000	94945000	60000
chr1	95125000	94995000	130000
chr1	95205000	95115000	90000
chr1	95275000	95195000	80000
chr1	95325000	95265000	60000
chr1	95395000	95315000	80000
chr1	95515000	95385000	130000
chr1	95705000	95505000	200000
chr1	95765000	95695000	70000
chr1	96715000	95755000	960000
chr1	97435000	96705000	730000
chr1	98395000	97425000	970000
chr1	98525000	98385000	140000
chr1	98795000	98515000	280000
chr1	98925000	98785000	140000
chr1	99255000	98915000	340000
chr1	99645000	99245000	400000
chr1	100445000	99635000	810000
chr1	100515000	100435000	80000
chr1	100605000	100505000	100000
chr1	100825000	100595000	230000
chr1	100935000	100815000	120000
chr1	101105000	100925000	180000
chr1	101365000	101095000	270000
chr1	101705000	101355000	350000
chr1	101765000	101695000	70000
chr1	101845000	101755000	90000
chr1	101935000	101835000	100000
chr1	101985000	101925000	60000
chr1	102665000	101975000	690000
chr1	103435000	102655000	780000
chr1	103575000	103425000	150000
chr1	105195000	103565000	1630000
chr1	105325000	105185000	140000
chr1	106345000	105315000	1030000
chr1	107695000	106335000	1360000
chr1	108085000	107685000	400000
chr1	108325000	108075000	250000
chr1	108485000	108315000	170000
chr1	108565000	108475000	90000
chr1	109205000	108555000	650000
chr1	109295000	109195000	100000
chr1	109365000	109285000	80000
chr1	109445000	109355000	90000
chr1	109505000	109435000	70000
chr1	109585000	109495000	90000
chr1	109655000	109575000	80000
chr1	109745000	109645000	100000
chr1	109825000	109735000	90000
chr1	109945000	109815000	130000
chr1	110035000	109935000	100000
chr1	110095000	110025000	70000
chr1	110165000	110085000	80000
chr1	110185000	110155000	30000
chr1	110325000	110175000	150000
chr1	110455000	110315000	140000
chr1	110535000	110445000	90000
chr1	110665000	110525000	140000
chr1	110745000	110655000	90000
chr1	110865000	110735000	130000
chr1	110885000	110855000	30000
chr1	110955000	110875000	80000
chr1	111055000	110945000	110000
chr1	111075000	111045000	30000
chr1	111175000	111065000	110000
chr1	111325000	111165000	160000
chr1	111515000	111315000	200000
chr1	111595000	111505000	90000
chr1	111685000	111585000	100000
chr1	111755000	111675000	80000
chr1	111885000	111745000	140000
chr1	111945000	111875000	70000
chr1	111995000	111935000	60000
chr1	112055000	111985000	70000
chr1	112175000	112045000	130000
chr1	112325000	112165000	160000
chr1	112815000	112315000	500000
chr1	112935000	112805000	130000
chr1	113015000	112925000	90000
chr1	113165000	113005000	160000
chr1	113255000	113155000	100000
chr1	113355000	113245000	110000
chr1	113425000	113345000	80000
chr1	113505000	113415000	90000
chr1	113615000	113495000	120000
chr1	113685000	113605000	80000
chr1	113935000	113675000	260000
chr1	114005000	113925000	80000
chr1	114225000	113995000	230000
chr1	114365000	114215000	150000
chr1	114455000	114355000	100000
chr1	114525000	114445000	80000
chr1	114635000	114515000	120000
chr1	114895000	114625000	270000
chr1	115125000	114885000	240000
chr1	115215000	115115000	100000
chr1	115305000	115205000	100000
chr1	115515000	115295000	220000
chr1	115605000	115505000	100000
chr1	115675000	115595000	80000
chr1	115885000	115665000	220000
chr1	116015000	115875000	140000
chr1	116145000	116005000	140000
chr1	116255000	116135000	120000
chr1	116325000	116245000	80000
chr1	116525000	116315000	210000
chr1	116685000	116515000	170000
chr1	116925000	116675000	250000
chr1	117055000	116915000	140000
chr1	117115000	117045000	70000
chr1	117285000	117105000	180000
chr1	117455000	117275000	180000
chr1	117605000	117445000	160000
chr1	117685000	117595000	90000
chr1	117825000	117675000	150000
chr1	117915000	117815000	100000
chr1	118075000	117905000	170000
chr1	118155000	118065000	90000
chr1	118305000	118145000	160000
chr1	118625000	118295000	330000
chr1	118695000	118615000	80000
chr1	118855000	118685000	170000
chr1	119555000	118845000	710000
chr1	119685000	119545000	140000
chr1	119825000	119675000	150000
chr1	119925000	119815000	110000
chr1	119995000	119915000	80000
chr1	120095000	119985000	110000
chr1	120155000	120085000	70000
chr1	120225000	120145000	80000
chr1	120425000	120215000	210000
chr1	145125000	120415000	24710000
chr1	145225000	145115000	110000
chr1	145475000	145215000	260000
chr1	145515000	145465000	50000
chr1	145555000	145505000	50000
chr1	145595000	145545000	50000
chr1	145625000	145585000	40000
chr1	146575000	145615000	960000
chr1	146645000	146565000	80000
chr1	146715000	146635000	80000
chr1	146975000	146705000	270000
chr1	147075000	146965000	110000
chr1	147195000	147065000	130000
chr1	149135000	147185000	1950000
chr1	149195000	149125000	70000
chr1	150045000	149185000	860000
chr1	150145000	150035000	110000
chr1	150215000	150135000	80000
chr1	150275000	150205000	70000
chr1	150345000	150265000	80000
chr1	150455000	150335000	120000
chr1	150535000	150445000	90000
chr1	150605000	150525000	80000
chr1	150905000	150595000	310000
chr1	150985000	150895000	90000
chr1	151045000	150975000	70000
chr1	151145000	151035000	110000
chr1	151175000	151135000	40000
chr1	151255000	151165000	90000
chr1	151325000	151245000	80000
chr1	151375000	151315000	60000
chr1	151435000	151365000	70000
chr1	151515000	151425000	90000
chr1	151585000	151505000	80000
chr1	151665000	151575000	90000
chr1	151715000	151655000	60000
chr1	151815000	151705000	110000
chr1	151885000	151805000	80000
chr1	152025000	151875000	150000
chr1	152115000	152015000	100000
chr1	152165000	152105000	60000
chr1	152235000	152155000	80000
chr1	152315000	152225000	90000
chr1	152435000	152305000	130000
chr1	152545000	152425000	120000
chr1	152635000	152535000	100000
chr1	152715000	152625000	90000
chr1	152845000	152705000	140000
chr1	152915000	152835000	80000
chr1	153015000	152905000	110000
chr1	153165000	153005000	160000
chr1	153325000	153155000	170000
chr1	153485000	153315000	170000
chr1	153545000	153475000	70000
chr1	153645000	153535000	110000
chr1	153775000	153635000	140000
chr1	153895000	153765000	130000
chr1	153965000	153885000	80000
chr1	154155000	153955000	200000
chr1	154255000	154145000	110000
chr1	154325000	154245000	80000
chr1	154455000	154315000	140000
chr1	154535000	154445000	90000
chr1	154645000	154525000	120000
chr1	154745000	154635000	110000
chr1	154855000	154735000	120000
chr1	154915000	154845000	70000
chr1	155065000	154905000	160000
chr1	155155000	155055000	100000
chr1	155225000	155145000	80000
chr1	155305000	155215000	90000
chr1	155575000	155295000	280000
chr1	155735000	155565000	170000
chr1	155835000	155725000	110000
chr1	155905000	155825000	80000
chr1	155975000	155895000	80000
chr1	156055000	155965000	90000
chr1	156125000	156045000	80000
chr1	156195000	156115000	80000
chr1	156255000	156185000	70000
chr1	156315000	156245000	70000
chr1	156425000	156305000	120000
chr1	156485000	156415000	70000
chr1	156555000	156475000	80000
chr1	156635000	156545000	90000
chr1	156745000	156625000	120000
chr1	156905000	156735000	170000
chr1	157065000	156895000	170000
chr1	157145000	157055000	90000
chr1	157345000	157135000	210000
chr1	157465000	157335000	130000
chr1	157555000	157455000	100000
chr1	157845000	157545000	300000
chr1	157945000	157835000	110000
chr1	158105000	157935000	170000
chr1	158165000	158095000	70000
chr1	158485000	158155000	330000
chr1	158975000	158475000	500000
chr1	159065000	158965000	100000
chr1	159105000	159055000	50000
chr1	159195000	159095000	100000
chr1	159255000	159185000	70000
chr1	159755000	159245000	510000
chr1	159865000	159745000	120000
chr1	159915000	159855000	60000
chr1	159985000	159905000	80000
chr1	160075000	159975000	100000
chr1	160165000	160065000	100000
chr1	160235000	160155000	80000
chr1	160315000	160225000	90000
chr1	160405000	160305000	100000
chr1	160585000	160395000	190000
chr1	160645000	160575000	70000
chr1	160695000	160635000	60000
chr1	160805000	160685000	120000
chr1	160965000	160795000	170000
chr1	161075000	160955000	120000
chr1	161135000	161065000	70000
chr1	161195000	161125000	70000
chr1	161285000	161185000	100000
chr1	161365000	161275000	90000
chr1	161725000	161355000	370000
chr1	162035000	161715000	320000
chr1	162325000	162025000	300000
chr1	162375000	162315000	60000
chr1	162465000	162365000	100000
chr1	162585000	162455000	130000
chr1	162785000	162575000	210000
chr1	162855000	162775000	80000
chr1	163055000	162845000	210000
chr1	163145000	163045000	100000
chr1	163295000	163135000	160000
chr1	163515000	163285000	230000
chr1	164535000	163505000	1030000
chr1	164765000	164525000	240000
chr1	164885000	164755000	130000
chr1	165065000	164875000	190000
chr1	165135000	165055000	80000
chr1	165225000	165125000	100000
chr1	165375000	165215000	160000
chr1	165565000	165365000	200000
chr1	165675000	165555000	120000
chr1	165745000	165665000	80000
chr1	165805000	165735000	70000
chr1	165895000	165795000	100000
chr1	166415000	165885000	530000
chr1	166465000	166405000	60000
chr1	166815000	166455000	360000
chr1	166885000	166805000	80000
chr1	167035000	166875000	160000
chr1	167105000	167025000	80000
chr1	167195000	167095000	100000
chr1	167245000	167185000	60000
chr1	167425000	167235000	190000
chr1	167525000	167415000	110000
chr1	167695000	167515000	180000
chr1	167775000	167685000	90000
chr1	167915000	167765000	150000
chr1	168055000	167905000	150000
chr1	168155000	168045000	110000
chr1	168205000	168145000	60000
chr1	168305000	168195000	110000
chr1	168415000	168295000	120000
chr1	168555000	168405000	150000
chr1	168605000	168545000	60000
chr1	168685000	168595000	90000
chr1	169085000	168675000	410000
chr1	169335000	169075000	260000
chr1	169405000	169325000	80000
chr1	169525000	169395000	130000
chr1	169575000	169515000	60000
chr1	169685000	169565000	120000
chr1	169785000	169675000	110000
chr1	169865000	169775000	90000
chr1	169965000	169855000	110000
chr1	170045000	169955000	90000
chr1	170655000	170035000	620000
chr1	170855000	170645000	210000
chr1	170905000	170845000	60000
chr1	171195000	170895000	300000
chr1	171285000	171185000	100000
chr1	171395000	171275000	120000
chr1	171465000	171385000	80000
chr1	171575000	171455000	120000
chr1	171715000	171565000	150000
chr1	171775000	171705000	70000
chr1	171975000	171765000	210000
chr1	172385000	171965000	420000
chr1	172515000	172375000	140000
chr1	172565000	172505000	60000
chr1	172715000	172555000	160000
chr1	172805000	172705000	100000
chr1	173175000	172795000	380000
chr1	173235000	173165000	70000
chr1	173395000	173225000	170000
chr1	173455000	173385000	70000
chr1	173845000	173445000	400000
chr1	173905000	173835000	70000
chr1	174055000	173895000	160000
chr1	174225000	174045000	180000
chr1	174725000	174215000	510000
chr1	174975000	174715000	260000
chr1	175125000	174965000	160000
chr1	175295000	175115000	180000
chr1	175445000	175285000	160000
chr1	175715000	175435000	280000
chr1	175865000	175705000	160000
chr1	176335000	175855000	480000
chr1	176535000	176325000	210000
chr1	176665000	176525000	140000
chr1	176865000	176655000	210000
chr1	177755000	176855000	900000
chr1	177925000	177745000	180000
chr1	178025000	177915000	110000
chr1	178265000	178015000	250000
chr1	178515000	178255000	260000
chr1	178705000	178505000	200000
chr1	178995000	178695000	300000
chr1	179055000	178985000	70000
chr1	179205000	179045000	160000
chr1	179275000	179195000	80000
chr1	179345000	179265000	80000
chr1	179575000	179335000	240000
chr1	179675000	179565000	110000
chr1	179785000	179665000	120000
chr1	179855000	179775000	80000
chr1	179925000	179845000	80000
chr1	180145000	179915000	230000
chr1	180235000	180135000	100000
chr1	180475000	180225000	250000
chr1	180605000	180465000	140000
chr1	180845000	180595000	250000
chr1	180925000	180835000	90000
chr1	180995000	180915000	80000
chr1	181065000	180985000	80000
chr1	181145000	181055000	90000
chr1	181295000	181135000	160000
chr1	181405000	181285000	120000
chr1	181645000	181395000	250000
chr1	181915000	181635000	280000
chr1	182055000	181905000	150000
chr1	182365000	182045000	320000
chr1	182425000	182355000	70000
chr1	182575000	182415000	160000
chr1	182765000	182565000	200000
chr1	182815000	182755000	60000
chr1	182875000	182805000	70000
chr1	182935000	182865000	70000
chr1	183005000	182925000	80000
chr1	183255000	182995000	260000
chr1	183445000	183245000	200000
chr1	183535000	183435000	100000
chr1	183605000	183525000	80000
chr1	183675000	183595000	80000
chr1	183785000	183665000	120000
chr1	183895000	183775000	120000
chr1	184035000	183885000	150000
chr1	184195000	184025000	170000
chr1	184635000	184185000	450000
chr1	184775000	184625000	150000
chr1	184955000	184765000	190000
chr1	185135000	184945000	190000
chr1	185295000	185125000	170000
chr1	185615000	185285000	330000
chr1	185685000	185605000	80000
chr1	185795000	185675000	120000
chr1	186125000	185785000	340000
chr1	186205000	186115000	90000
chr1	186285000	186195000	90000
chr1	186355000	186275000	80000
chr1	186465000	186345000	120000
chr1	186575000	186455000	120000
chr1	186655000	186565000	90000
chr1	187005000	186645000	360000
chr1	189675000	186995000	2680000
chr1	192295000	189665000	2630000
chr1	192455000	192285000	170000
chr1	192585000	192445000	140000
chr1	192785000	192575000	210000
chr1	193025000	192775000	250000
chr1	193105000	193015000	90000
chr1	193385000	193095000	290000
chr1	193875000	193375000	500000
chr1	196105000	193865000	2240000
chr1	196285000	196095000	190000
chr1	196635000	196275000	360000
chr1	196725000	196625000	100000
chr1	196815000	196715000	100000
chr1	197115000	196805000	310000
chr1	197175000	197105000	70000
chr1	197345000	197165000	180000
chr1	197475000	197335000	140000
chr1	197755000	197465000	290000
chr1	197845000	197745000	100000
chr1	197905000	197835000	70000
chr1	198065000	197895000	170000
chr1	198135000	198055000	80000
chr1	198445000	198125000	320000
chr1	198665000	198435000	230000
chr1	199655000	198655000	1000000
chr1	199835000	199645000	190000
chr1	200275000	199825000	450000
chr1	200385000	200265000	120000
chr1	200485000	200375000	110000
chr1	200595000	200475000	120000
chr1	200645000	200585000	60000
chr1	200715000	200635000	80000
chr1	200775000	200705000	70000
chr1	200865000	200765000	100000
chr1	200945000	200855000	90000
chr1	201095000	200935000	160000
chr1	201225000	201085000	140000
chr1	201335000	201215000	120000
chr1	201405000	201325000	80000
chr1	201515000	201395000	120000
chr1	201615000	201505000	110000
chr1	201675000	201605000	70000
chr1	201765000	201665000	100000
chr1	201805000	201755000	50000
chr1	201855000	201795000	60000
chr1	201975000	201845000	130000
chr1	202105000	201965000	140000
chr1	202165000	202095000	70000
chr1	202315000	202155000	160000
chr1	202435000	202305000	130000
chr1	202575000	202425000	150000
chr1	202695000	202565000	130000
chr1	202775000	202685000	90000
chr1	202855000	202765000	90000
chr1	202995000	202845000	150000
chr1	203085000	202985000	100000
chr1	203235000	203075000	160000
chr1	203315000	203225000	90000
chr1	203475000	203305000	170000
chr1	203605000	203465000	140000
chr1	203675000	203595000	80000
chr1	203765000	203665000	100000
chr1	203835000	203755000	80000
chr1	203975000	203825000	150000
chr1	204045000	203965000	80000
chr1	204105000	204035000	70000
chr1	204185000	204095000	90000
chr1	204255000	204175000	80000
chr1	204335000	204245000	90000
chr1	204385000	204325000	60000
chr1	204485000	204375000	110000
chr1	204545000	204475000	70000
chr1	204785000	204535000	250000
chr1	204935000	204775000	160000
chr1	205045000	204925000	120000
chr1	205095000	205035000	60000
chr1	205195000	205085000	110000
chr1	205245000	205185000	60000
chr1	205305000	205235000	70000
chr1	205375000	205295000	80000
chr1	205455000	205365000	90000
chr1	205505000	205445000	60000
chr1	205555000	205495000	60000
chr1	205635000	205545000	90000
chr1	205725000	205625000	100000
chr1	205785000	205715000	70000
chr1	206235000	205775000	460000
chr1	206645000	206225000	420000
chr1	206775000	206635000	140000
chr1	206855000	206765000	90000
chr1	206905000	206845000	60000
chr1	206985000	206895000	90000
chr1	207095000	206975000	120000
chr1	207165000	207085000	80000
chr1	207265000	207155000	110000
chr1	207425000	207255000	170000
chr1	207505000	207415000	90000
chr1	207575000	207495000	80000
chr1	207885000	207565000	320000
chr1	207985000	207875000	110000
chr1	208055000	207975000	80000
chr1	208145000	208045000	100000
chr1	208195000	208135000	60000
chr1	208285000	208185000	100000
chr1	208425000	208275000	150000
chr1	208825000	208415000	410000
chr1	209215000	208815000	400000
chr1	209375000	209205000	170000
chr1	209435000	209365000	70000
chr1	209535000	209425000	110000
chr1	209615000	209525000	90000
chr1	209675000	209605000	70000
chr1	209745000	209665000	80000
chr1	209875000	209735000	140000
chr1	209925000	209865000	60000
chr1	210025000	209915000	110000
chr1	210175000	210015000	160000
chr1	210365000	210165000	200000
chr1	210415000	210355000	60000
chr1	210485000	210405000	80000
chr1	210585000	210475000	110000
chr1	210645000	210575000	70000
chr1	210765000	210635000	130000
chr1	211315000	210755000	560000
chr1	211435000	211305000	130000
chr1	211505000	211425000	80000
chr1	211565000	211495000	70000
chr1	211635000	211555000	80000
chr1	211695000	211625000	70000
chr1	211755000	211685000	70000
chr1	211855000	211745000	110000
chr1	212005000	211845000	160000
chr1	212215000	211995000	220000
chr1	212465000	212205000	260000
chr1	212655000	212455000	200000
chr1	212785000	212645000	140000
chr1	212965000	212775000	190000
chr1	213035000	212955000	80000
chr1	213555000	213025000	530000
chr1	214305000	213545000	760000
chr1	214395000	214295000	100000
chr1	214515000	214385000	130000
chr1	214785000	214505000	280000
chr1	215705000	214775000	930000
chr1	215855000	215695000	160000
chr1	216395000	215845000	550000
chr1	216485000	216385000	100000
chr1	216645000	216475000	170000
chr1	216925000	216635000	290000
chr1	217835000	216915000	920000
chr1	217925000	217825000	100000
chr1	218345000	217915000	430000
chr1	218515000	218335000	180000
chr1	218705000	218505000	200000
chr1	218765000	218695000	70000
chr1	218885000	218755000	130000
chr1	219565000	218875000	690000
chr1	219735000	219555000	180000
chr1	219845000	219725000	120000
chr1	219995000	219835000	160000
chr1	220455000	219985000	470000
chr1	220855000	220445000	410000
chr1	220985000	220845000	140000
chr1	221065000	220975000	90000
chr1	221375000	221055000	320000
chr1	221615000	221365000	250000
chr1	221925000	221605000	320000
chr1	222065000	221915000	150000
chr1	222355000	222055000	300000
chr1	222645000	222345000	300000
chr1	222825000	222635000	190000
chr1	222895000	222815000	80000
chr1	222995000	222885000	110000
chr1	223305000	222985000	320000
chr1	223545000	223295000	250000
chr1	223895000	223535000	360000
chr1	223965000	223885000	80000
chr1	224185000	223955000	230000
chr1	224255000	224175000	80000
chr1	224305000	224245000	60000
chr1	224525000	224295000	230000
chr1	224545000	224515000	30000
chr1	224695000	224535000	160000
chr1	224835000	224685000	150000
chr1	225045000	224825000	220000
chr1	225125000	225035000	90000
chr1	225665000	225115000	550000
chr1	225845000	225655000	190000
chr1	225965000	225835000	130000
chr1	226075000	225955000	120000
chr1	226195000	226065000	130000
chr1	226255000	226185000	70000
chr1	226315000	226245000	70000
chr1	226385000	226305000	80000
chr1	226595000	226375000	220000
chr1	226825000	226585000	240000
chr1	226935000	226815000	120000
chr1	227015000	226925000	90000
chr1	227065000	227005000	60000
chr1	227135000	227055000	80000
chr1	227505000	227125000	380000
chr1	227635000	227495000	140000
chr1	227735000	227625000	110000
chr1	227925000	227725000	200000
chr1	227995000	227915000	80000
chr1	228085000	227985000	100000
chr1	228145000	228075000	70000
chr1	228175000	228135000	40000
chr1	228275000	228165000	110000
chr1	228295000	228265000	30000
chr1	228405000	228285000	120000
chr1	228565000	228395000	170000
chr1	228655000	228555000	100000
chr1	229395000	228645000	750000
chr1	229485000	229385000	100000
chr1	229575000	229475000	100000
chr1	229655000	229565000	90000
chr1	229805000	229645000	160000
chr1	230455000	229795000	660000
chr1	230775000	230445000	330000
chr1	230935000	230765000	170000
chr1	231055000	230925000	130000
chr1	231115000	231045000	70000
chr1	231355000	231105000	250000
chr1	231485000	231345000	140000
chr1	231565000	231475000	90000
chr1	231675000	231555000	120000
chr1	231735000	231665000	70000
chr1	231845000	231725000	120000
chr1	232005000	231835000	170000
chr1	232285000	231995000	290000
chr1	232775000	232275000	500000
chr1	233015000	232765000	250000
chr1	233095000	233005000	90000
chr1	233435000	233085000	350000
chr1	233585000	233425000	160000
chr1	233665000	233575000	90000
chr1	233755000	233655000	100000
chr1	233935000	233745000	190000
chr1	234045000	233925000	120000
chr1	234205000	234035000	170000
chr1	234255000	234195000	60000
chr1	234355000	234245000	110000
chr1	234455000	234345000	110000
chr1	234505000	234445000	60000
chr1	234635000	234495000	140000
chr1	234745000	234625000	120000
chr1	234865000	234735000	130000
chr1	234915000	234855000	60000
chr1	235015000	234905000	110000
chr1	235065000	235005000	60000
chr1	235115000	235055000	60000
chr1	235335000	235105000	230000
chr1	235415000	235325000	90000
chr1	235495000	235405000	90000
chr1	235585000	235485000	100000
chr1	235675000	235575000	100000
chr1	235815000	235665000	150000
chr1	235955000	235805000	150000
chr1	236035000	235945000	90000
chr1	236145000	236025000	120000
chr1	236265000	236135000	130000
chr1	236695000	236255000	440000
chr1	236775000	236685000	90000
chr1	236965000	236765000	200000
chr1	237075000	236955000	120000
chr1	237725000	237065000	660000
chr1	237835000	237715000	120000
chr1	237975000	237825000	150000
chr1	238035000	237965000	70000
chr1	238115000	238025000	90000
chr1	238425000	238105000	320000
chr1	240065000	238415000	1650000
chr1	240175000	240055000	120000
chr1	240355000	240165000	190000
chr1	240775000	240345000	430000
chr1	240865000	240765000	100000
chr1	241055000	240855000	200000
chr1	241135000	241045000	90000
chr1	241695000	241125000	570000
chr1	241805000	241685000	120000
chr1	241875000	241795000	80000
chr1	242015000	241865000	150000
chr1	242075000	242005000	70000
chr1	242185000	242065000	120000
chr1	242625000	242175000	450000
chr1	243425000	242615000	810000
chr1	243495000	243415000	80000
chr1	244015000	243485000	530000
chr1	244215000	244005000	210000
chr1	244445000	244205000	240000
chr1	244625000	244435000	190000
chr1	244765000	244615000	150000
chr1	244825000	244755000	70000
chr1	244905000	244815000	90000
chr1	245005000	244895000	110000
chr1	245135000	244995000	140000
chr1	245225000	245125000	100000
chr1	245325000	245215000	110000
chr1	246175000	245315000	860000
chr1	246675000	246165000	510000
chr1	246735000	246665000	70000
chr1	246855000	246725000	130000
chr1	246945000	246845000	100000
chr1	247005000	246935000	70000
chr1	247095000	246995000	100000
chr1	247245000	247085000	160000
chr1	247295000	247235000	60000
chr1	247495000	247285000	210000
chr1	247545000	247485000	60000
chr1	247655000	247535000	120000
chr1	247765000	247645000	120000
chr1	247825000	247755000	70000
chr1	248105000	247815000	290000
chr1	249125000	248095000	1030000
chr2	305000	145000	160000
chr2	395000	295000	100000
chr2	535000	385000	150000
chr2	685000	525000	160000
chr2	745000	675000	70000
chr2	955000	735000	220000
chr2	1685000	945000	740000
chr2	1775000	1675000	100000
chr2	1855000	1765000	90000
chr2	2125000	1845000	280000
chr2	2305000	2115000	190000
chr2	3385000	2295000	1090000
chr2	3725000	3375000	350000
chr2	3775000	3715000	60000
chr2	6685000	3765000	2920000
chr2	6915000	6675000	240000
chr2	7015000	6905000	110000
chr2	7065000	7005000	60000
chr2	7245000	7055000	190000
chr2	7335000	7235000	100000
chr2	7575000	7325000	250000
chr2	7835000	7565000	270000
chr2	8675000	7825000	850000
chr2	8825000	8665000	160000
chr2	8985000	8815000	170000
chr2	9145000	8975000	170000
chr2	9285000	9135000	150000
chr2	9465000	9275000	190000
chr2	9565000	9455000	110000
chr2	9625000	9555000	70000
chr2	9705000	9615000	90000
chr2	9775000	9695000	80000
chr2	9945000	9765000	180000
chr2	10095000	9935000	160000
chr2	10205000	10085000	120000
chr2	10275000	10195000	80000
chr2	10365000	10265000	100000
chr2	10445000	10355000	90000
chr2	10555000	10435000	120000
chr2	10585000	10545000	40000
chr2	10805000	10575000	230000
chr2	10835000	10795000	40000
chr2	10975000	10825000	150000
chr2	11055000	10965000	90000
chr2	11275000	11045000	230000
chr2	11485000	11265000	220000
chr2	11615000	11475000	140000
chr2	11725000	11605000	120000
chr2	11835000	11715000	120000
chr2	11975000	11825000	150000
chr2	12465000	11965000	500000
chr2	12865000	12455000	410000
chr2	13075000	12855000	220000
chr2	13175000	13065000	110000
chr2	14565000	13165000	1400000
chr2	14775000	14555000	220000
chr2	15315000	14765000	550000
chr2	15735000	15305000	430000
chr2	15785000	15725000	60000
chr2	16085000	15775000	310000
chr2	16695000	16075000	620000
chr2	16805000	16685000	120000
chr2	16955000	16795000	160000
chr2	17095000	16945000	150000
chr2	17485000	17085000	400000
chr2	17835000	17475000	360000
chr2	18035000	17825000	210000
chr2	18365000	18025000	340000
chr2	18565000	18355000	210000
chr2	18715000	18555000	160000
chr2	18935000	18705000	230000
chr2	19565000	18925000	640000
chr2	19745000	19555000	190000
chr2	20105000	19735000	370000
chr2	20215000	20095000	120000
chr2	20305000	20205000	100000
chr2	20435000	20295000	140000
chr2	20555000	20425000	130000
chr2	20655000	20545000	110000
chr2	20715000	20645000	70000
chr2	20785000	20705000	80000
chr2	20855000	20775000	80000
chr2	21025000	20845000	180000
chr2	21135000	21015000	120000
chr2	21265000	21125000	140000
chr2	23615000	21255000	2360000
chr2	24155000	23605000	550000
chr2	24305000	24145000	160000
chr2	24635000	24295000	340000
chr2	25015000	24625000	390000
chr2	25145000	25005000	140000
chr2	25205000	25135000	70000
chr2	25355000	25195000	160000
chr2	25605000	25345000	260000
chr2	25755000	25595000	160000
chr2	25825000	25745000	80000
chr2	25935000	25815000	120000
chr2	26075000	25925000	150000
chr2	26405000	26065000	340000
chr2	26565000	26395000	170000
chr2	26725000	26555000	170000
chr2	26835000	26715000	120000
chr2	26985000	26825000	160000
chr2	27075000	26975000	100000
chr2	27175000	27065000	110000
chr2	27255000	27165000	90000
chr2	27315000	27245000	70000
chr2	27435000	27305000	130000
chr2	27535000	27425000	110000
chr2	27605000	27525000	80000
chr2	27725000	27595000	130000
chr2	27855000	27715000	140000
chr2	27915000	27845000	70000
chr2	28025000	27905000	120000
chr2	28115000	28015000	100000
chr2	28625000	28105000	520000
chr2	28685000	28615000	70000
chr2	28775000	28675000	100000
chr2	28975000	28765000	210000
chr2	29045000	28965000	80000
chr2	29125000	29035000	90000
chr2	29185000	29115000	70000
chr2	29285000	29175000	110000
chr2	29345000	29275000	70000
chr2	29425000	29335000	90000
chr2	29535000	29415000	120000
chr2	29975000	29525000	450000
chr2	30065000	29965000	100000
chr2	30145000	30055000	90000
chr2	30295000	30135000	160000
chr2	30375000	30285000	90000
chr2	30445000	30365000	80000
chr2	30675000	30435000	240000
chr2	30935000	30665000	270000
chr2	31095000	30925000	170000
chr2	31365000	31085000	280000
chr2	31565000	31355000	210000
chr2	31665000	31555000	110000
chr2	31755000	31655000	100000
chr2	32065000	31745000	320000
chr2	32235000	32055000	180000
chr2	32295000	32225000	70000
chr2	32395000	32285000	110000
chr2	32585000	32385000	200000
chr2	33175000	32575000	600000
chr2	33255000	33165000	90000
chr2	33605000	33245000	360000
chr2	33705000	33595000	110000
chr2	33825000	33695000	130000
chr2	33905000	33815000	90000
chr2	34335000	33895000	440000
chr2	34785000	34325000	460000
chr2	35645000	34775000	870000
chr2	36585000	35635000	950000
chr2	36725000	36575000	150000
chr2	36795000	36715000	80000
chr2	36895000	36785000	110000
chr2	36925000	36885000	40000
chr2	37015000	36915000	100000
chr2	37205000	37005000	200000
chr2	37385000	37195000	190000
chr2	37555000	37375000	180000
chr2	37625000	37545000	80000
chr2	37645000	37615000	30000
chr2	37775000	37635000	140000
chr2	37905000	37765000	140000
chr2	38065000	37895000	170000
chr2	38125000	38055000	70000
chr2	38215000	38115000	100000
chr2	38305000	38205000	100000
chr2	38515000	38295000	220000
chr2	38605000	38505000	100000
chr2	38695000	38595000	100000
chr2	38745000	38685000	60000
chr2	38835000	38735000	100000
chr2	38975000	38825000	150000
chr2	39355000	38965000	390000
chr2	39465000	39345000	120000
chr2	39745000	39455000	290000
chr2	39965000	39735000	230000
chr2	40015000	39955000	60000
chr2	40145000	40005000	140000
chr2	40685000	40135000	550000
chr2	40795000	40675000	120000
chr2	40995000	40785000	210000
chr2	41645000	40985000	660000
chr2	41935000	41635000	300000
chr2	42085000	41925000	160000
chr2	42325000	42075000	250000
chr2	42575000	42315000	260000
chr2	42725000	42565000	160000
chr2	43045000	42715000	330000
chr2	43175000	43035000	140000
chr2	43255000	43165000	90000
chr2	43315000	43245000	70000
chr2	43365000	43305000	60000
chr2	43455000	43355000	100000
chr2	43835000	43445000	390000
chr2	44115000	43825000	290000
chr2	44225000	44105000	120000
chr2	44275000	44215000	60000
chr2	44405000	44265000	140000
chr2	44475000	44395000	80000
chr2	44595000	44465000	130000
chr2	44715000	44585000	130000
chr2	45195000	44705000	490000
chr2	45245000	45185000	60000
chr2	45415000	45235000	180000
chr2	45875000	45405000	470000
chr2	46015000	45865000	150000
chr2	46175000	46005000	170000
chr2	46225000	46165000	60000
chr2	46305000	46215000	90000
chr2	46405000	46295000	110000
chr2	46535000	46395000	140000
chr2	46615000	46525000	90000
chr2	46695000	46605000	90000
chr2	46775000	46685000	90000
chr2	46855000	46765000	90000
chr2	46935000	46845000	90000
chr2	47035000	46925000	110000
chr2	47115000	47025000	90000
chr2	47215000	47105000	110000
chr2	47305000	47205000	100000
chr2	47405000	47295000	110000
chr2	47505000	47395000	110000
chr2	47565000	47495000	70000
chr2	47635000	47555000	80000
chr2	47725000	47625000	100000
chr2	48015000	47715000	300000
chr2	48145000	48005000	140000
chr2	48345000	48135000	210000
chr2	48545000	48335000	210000
chr2	48655000	48535000	120000
chr2	48675000	48645000	30000
chr2	48825000	48665000	160000
chr2	49175000	48815000	360000
chr2	50745000	49165000	1580000
chr2	51025000	50735000	290000
chr2	51085000	51015000	70000
chr2	52805000	51075000	1730000
chr2	53035000	52795000	240000
chr2	53435000	53025000	410000
chr2	53545000	53425000	120000
chr2	53645000	53535000	110000
chr2	53995000	53635000	360000
chr2	54095000	53985000	110000
chr2	54205000	54085000	120000
chr2	54345000	54195000	150000
chr2	54685000	54335000	350000
chr2	54755000	54675000	80000
chr2	54955000	54745000	210000
chr2	55135000	54945000	190000
chr2	55285000	55125000	160000
chr2	55405000	55275000	130000
chr2	55465000	55395000	70000
chr2	55515000	55455000	60000
chr2	55655000	55505000	150000
chr2	55755000	55645000	110000
chr2	55855000	55745000	110000
chr2	55925000	55845000	80000
chr2	55945000	55915000	30000
chr2	56005000	55935000	70000
chr2	56095000	55995000	100000
chr2	56415000	56085000	330000
chr2	56985000	56405000	580000
chr2	57605000	56975000	630000
chr2	57745000	57595000	150000
chr2	57995000	57735000	260000
chr2	58135000	57985000	150000
chr2	58285000	58125000	160000
chr2	58465000	58275000	190000
chr2	58675000	58455000	220000
chr2	58805000	58665000	140000
chr2	58995000	58795000	200000
chr2	60785000	58985000	1800000
chr2	60915000	60775000	140000
chr2	61045000	60905000	140000
chr2	61115000	61035000	80000
chr2	61245000	61105000	140000
chr2	61415000	61235000	180000
chr2	61705000	61405000	300000
chr2	61765000	61695000	70000
chr2	61885000	61755000	130000
chr2	62135000	61875000	260000
chr2	62435000	62125000	310000
chr2	62645000	62425000	220000
chr2	62815000	62635000	180000
chr2	63015000	62805000	210000
chr2	63825000	63005000	820000
chr2	63925000	63815000	110000
chr2	64075000	63915000	160000
chr2	64275000	64065000	210000
chr2	64375000	64265000	110000
chr2	64555000	64365000	190000
chr2	64685000	64545000	140000
chr2	64755000	64675000	80000
chr2	64825000	64745000	80000
chr2	64885000	64815000	70000
chr2	64985000	64875000	110000
chr2	65105000	64975000	130000
chr2	65145000	65095000	50000
chr2	65285000	65135000	150000
chr2	65415000	65275000	140000
chr2	65465000	65405000	60000
chr2	65615000	65455000	160000
chr2	65665000	65605000	60000
chr2	65805000	65655000	150000
chr2	65855000	65795000	60000
chr2	65955000	65845000	110000
chr2	66665000	65945000	720000
chr2	66805000	66655000	150000
chr2	67465000	66795000	670000
chr2	67555000	67455000	100000
chr2	67715000	67545000	170000
chr2	67885000	67705000	180000
chr2	68075000	67875000	200000
chr2	68265000	68065000	200000
chr2	68485000	68255000	230000
chr2	68595000	68475000	120000
chr2	68685000	68585000	100000
chr2	68985000	68675000	310000
chr2	69165000	68975000	190000
chr2	69255000	69155000	100000
chr2	69375000	69245000	130000
chr2	69535000	69365000	170000
chr2	69615000	69525000	90000
chr2	69675000	69605000	70000
chr2	69785000	69665000	120000
chr2	69875000	69775000	100000
chr2	69955000	69865000	90000
chr2	70065000	69945000	120000
chr2	70145000	70055000	90000
chr2	70235000	70135000	100000
chr2	70315000	70225000	90000
chr2	70375000	70305000	70000
chr2	70425000	70365000	60000
chr2	70485000	70415000	70000
chr2	70535000	70475000	60000
chr2	70665000	70525000	140000
chr2	70715000	70655000	60000
chr2	70785000	70705000	80000
chr2	70855000	70775000	80000
chr2	70885000	70845000	40000
chr2	71015000	70875000	140000
chr2	71095000	71005000	90000
chr2	71185000	71085000	100000
chr2	71245000	71175000	70000
chr2	71455000	71235000	220000
chr2	71515000	71445000	70000
chr2	71685000	71505000	180000
chr2	71765000	71675000	90000
chr2	71845000	71755000	90000
chr2	72035000	71835000	200000
chr2	72155000	72025000	130000
chr2	72255000	72145000	110000
chr2	72385000	72245000	140000
chr2	72815000	72375000	440000
chr2	72985000	72805000	180000
chr2	73095000	72975000	120000
chr2	73115000	73085000	30000
chr2	73215000	73105000	110000
chr2	73305000	73205000	100000
chr2	73405000	73295000	110000
chr2	73525000	73395000	130000
chr2	73615000	73515000	100000
chr2	74155000	73605000	550000
chr2	74215000	74145000	70000
chr2	74375000	74205000	170000
chr2	74625000	74365000	260000
chr2	74695000	74615000	80000
chr2	74925000	74685000	240000
chr2	75065000	74915000	150000
chr2	75125000	75055000	70000
chr2	75295000	75115000	180000
chr2	75635000	75285000	350000
chr2	75695000	75625000	70000
chr2	75865000	75685000	180000
chr2	75945000	75855000	90000
chr2	76015000	75935000	80000
chr2	79225000	76005000	3220000
chr2	79445000	79215000	230000
chr2	80135000	79435000	700000
chr2	83225000	80125000	3100000
chr2	83435000	83215000	220000
chr2	84535000	83425000	1110000
chr2	84705000	84525000	180000
chr2	85115000	84695000	420000
chr2	85295000	85105000	190000
chr2	85365000	85285000	80000
chr2	85535000	85355000	180000
chr2	85645000	85525000	120000
chr2	85775000	85635000	140000
chr2	85845000	85765000	80000
chr2	85895000	85835000	60000
chr2	85965000	85885000	80000
chr2	86055000	85955000	100000
chr2	86125000	86045000	80000
chr2	86245000	86115000	130000
chr2	86335000	86235000	100000
chr2	86425000	86325000	100000
chr2	86625000	86415000	210000
chr2	86675000	86615000	60000
chr2	86795000	86665000	130000
chr2	86855000	86785000	70000
chr2	88485000	86845000	1640000
chr2	88755000	88475000	280000
chr2	88895000	88745000	150000
chr2	88985000	88885000	100000
chr2	89185000	88975000	210000
chr2	89335000	89175000	160000
chr2	95545000	89325000	6220000
chr2	95655000	95535000	120000
chr2	95685000	95645000	40000
chr2	95795000	95675000	120000
chr2	95995000	95785000	210000
chr2	96935000	95985000	950000
chr2	97005000	96925000	80000
chr2	97055000	96995000	60000
chr2	97185000	97045000	140000
chr2	97485000	97175000	310000
chr2	97535000	97475000	60000
chr2	97625000	97525000	100000
chr2	98335000	97615000	720000
chr2	98415000	98325000	90000
chr2	98495000	98405000	90000
chr2	98615000	98485000	130000
chr2	98805000	98605000	200000
chr2	99015000	98795000	220000
chr2	99275000	99005000	270000
chr2	99355000	99265000	90000
chr2	99455000	99345000	110000
chr2	99695000	99445000	250000
chr2	99765000	99685000	80000
chr2	99955000	99755000	200000
chr2	100115000	99945000	170000
chr2	100175000	100105000	70000
chr2	100435000	100165000	270000
chr2	100885000	100425000	460000
chr2	100995000	100875000	120000
chr2	101045000	100985000	60000
chr2	101225000	101035000	190000
chr2	101345000	101215000	130000
chr2	101435000	101335000	100000
chr2	101515000	101425000	90000
chr2	101625000	101505000	120000
chr2	101775000	101615000	160000
chr2	101875000	101765000	110000
chr2	101935000	101865000	70000
chr2	102035000	101925000	110000
chr2	102315000	102025000	290000
chr2	102385000	102305000	80000
chr2	102455000	102375000	80000
chr2	102515000	102445000	70000
chr2	102635000	102505000	130000
chr2	102855000	102625000	230000
chr2	102975000	102845000	130000
chr2	103075000	102965000	110000
chr2	103235000	103065000	170000
chr2	103355000	103225000	130000
chr2	103455000	103345000	110000
chr2	103795000	103445000	350000
chr2	105575000	103785000	1790000
chr2	105725000	105565000	160000
chr2	105855000	105715000	140000
chr2	105955000	105845000	110000
chr2	106005000	105945000	60000
chr2	106145000	105995000	150000
chr2	106165000	106135000	30000
chr2	106185000	106155000	30000
chr2	106365000	106175000	190000
chr2	106725000	106355000	370000
chr2	106815000	106715000	100000
chr2	106865000	106805000	60000
chr2	107205000	106855000	350000
chr2	107255000	107195000	60000
chr2	107505000	107245000	260000
chr2	108565000	107495000	1070000
chr2	108815000	108555000	260000
chr2	108975000	108805000	170000
chr2	109075000	108965000	110000
chr2	109155000	109065000	90000
chr2	109215000	109145000	70000
chr2	109275000	109205000	70000
chr2	109345000	109265000	80000
chr2	109405000	109335000	70000
chr2	109545000	109395000	150000
chr2	109625000	109535000	90000
chr2	109755000	109615000	140000
chr2	111575000	109745000	1830000
chr2	111635000	111565000	70000
chr2	111885000	111625000	260000
chr2	111935000	111875000	60000
chr2	112425000	111925000	500000
chr2	112645000	112415000	230000
chr2	112815000	112635000	180000
chr2	112915000	112805000	110000
chr2	113025000	112905000	120000
chr2	113345000	113015000	330000
chr2	113495000	113335000	160000
chr2	113645000	113485000	160000
chr2	113725000	113635000	90000
chr2	113835000	113715000	120000
chr2	113965000	113825000	140000
chr2	114045000	113955000	90000
chr2	114515000	114035000	480000
chr2	114655000	114505000	150000
chr2	114745000	114645000	100000
chr2	118225000	114735000	3490000
chr2	118575000	118215000	360000
chr2	118775000	118565000	210000
chr2	118975000	118765000	210000
chr2	119135000	118965000	170000
chr2	119435000	119125000	310000
chr2	119505000	119425000	80000
chr2	119635000	119495000	140000
chr2	119775000	119625000	150000
chr2	120055000	119765000	290000
chr2	120155000	120045000	110000
chr2	120255000	120145000	110000
chr2	120455000	120245000	210000
chr2	120515000	120445000	70000
chr2	120605000	120505000	100000
chr2	120775000	120595000	180000
chr2	120955000	120765000	190000
chr2	120985000	120945000	40000
chr2	121105000	120975000	130000
chr2	121455000	121095000	360000
chr2	121835000	121445000	390000
chr2	122045000	121825000	220000
chr2	122125000	122035000	90000
chr2	122295000	122115000	180000
chr2	122405000	122285000	120000
chr2	122485000	122395000	90000
chr2	122575000	122475000	100000
chr2	122735000	122565000	170000
chr2	124785000	122725000	2060000
chr2	126235000	124775000	1460000
chr2	127415000	126225000	1190000
chr2	127545000	127405000	140000
chr2	127735000	127535000	200000
chr2	127825000	127725000	100000
chr2	127935000	127815000	120000
chr2	128065000	127925000	140000
chr2	128185000	128055000	130000
chr2	128285000	128175000	110000
chr2	128405000	128275000	130000
chr2	128465000	128395000	70000
chr2	128575000	128455000	120000
chr2	128645000	128565000	80000
chr2	128785000	128635000	150000
chr2	128855000	128775000	80000
chr2	128995000	128845000	150000
chr2	129075000	128985000	90000
chr2	129505000	129065000	440000
chr2	129955000	129495000	460000
chr2	130175000	129945000	230000
chr2	130625000	130165000	460000
chr2	130695000	130615000	80000
chr2	130945000	130685000	260000
chr2	131555000	130935000	620000
chr2	131685000	131545000	140000
chr2	131855000	131675000	180000
chr2	131915000	131845000	70000
chr2	132105000	131905000	200000
chr2	132155000	132095000	60000
chr2	132445000	132145000	300000
chr2	132625000	132435000	190000
chr2	133115000	132615000	500000
chr2	133205000	133105000	100000
chr2	133305000	133195000	110000
chr2	133425000	133295000	130000
chr2	133935000	133415000	520000
chr2	134325000	133925000	400000
chr2	134405000	134315000	90000
chr2	134635000	134395000	240000
chr2	134885000	134625000	260000
chr2	135015000	134875000	140000
chr2	135215000	135005000	210000
chr2	135545000	135205000	340000
chr2	135685000	135535000	150000
chr2	135765000	135675000	90000
chr2	135815000	135755000	60000
chr2	136295000	135805000	490000
chr2	136505000	136285000	220000
chr2	136745000	136495000	250000
chr2	137155000	136735000	420000
chr2	138615000	137145000	1470000
chr2	138675000	138605000	70000
chr2	138855000	138665000	190000
chr2	139145000	138845000	300000
chr2	139265000	139135000	130000
chr2	139375000	139255000	120000
chr2	139545000	139365000	180000
chr2	139595000	139535000	60000
chr2	139685000	139585000	100000
chr2	139795000	139675000	120000
chr2	141655000	139785000	1870000
chr2	142925000	141645000	1280000
chr2	143355000	142915000	440000
chr2	143635000	143345000	290000
chr2	143755000	143625000	130000
chr2	143875000	143745000	130000
chr2	144025000	143865000	160000
chr2	145095000	144015000	1080000
chr2	145275000	145085000	190000
chr2	146255000	145265000	990000
chr2	146525000	146245000	280000
chr2	147335000	146515000	820000
chr2	147425000	147325000	100000
chr2	147485000	147415000	70000
chr2	147865000	147475000	390000
chr2	148605000	147855000	750000
chr2	148685000	148595000	90000
chr2	148785000	148675000	110000
chr2	149265000	148775000	490000
chr2	149405000	149255000	150000
chr2	149635000	149395000	240000
chr2	149875000	149625000	250000
chr2	150195000	149865000	330000
chr2	150445000	150185000	260000
chr2	151345000	150435000	910000
chr2	151475000	151335000	140000
chr2	151905000	151465000	440000
chr2	152115000	151895000	220000
chr2	152275000	152105000	170000
chr2	152365000	152265000	100000
chr2	152895000	152355000	540000
chr2	153035000	152885000	150000
chr2	153195000	153025000	170000
chr2	153495000	153185000	310000
chr2	153585000	153485000	100000
chr2	155255000	153575000	1680000
chr2	155985000	155245000	740000
chr2	156145000	155975000	170000
chr2	156235000	156135000	100000
chr2	157195000	156225000	970000
chr2	157295000	157185000	110000
chr2	157445000	157285000	160000
chr2	157755000	157435000	320000
chr2	157925000	157745000	180000
chr2	158055000	157915000	140000
chr2	158355000	158045000	310000
chr2	158635000	158345000	290000
chr2	158875000	158625000	250000
chr2	159315000	158865000	450000
chr2	159615000	159305000	310000
chr2	159755000	159605000	150000
chr2	159835000	159745000	90000
chr2	160475000	159825000	650000
chr2	160575000	160465000	110000
chr2	160665000	160565000	100000
chr2	160955000	160655000	300000
chr2	161135000	160945000	190000
chr2	161265000	161125000	140000
chr2	161355000	161255000	100000
chr2	161615000	161345000	270000
chr2	161865000	161605000	260000
chr2	161935000	161855000	80000
chr2	162025000	161925000	100000
chr2	162175000	162015000	160000
chr2	162275000	162165000	110000
chr2	162435000	162265000	170000
chr2	162825000	162425000	400000
chr2	162985000	162815000	170000
chr2	163075000	162975000	100000
chr2	163175000	163065000	110000
chr2	163205000	163165000	40000
chr2	163745000	163195000	550000
chr2	164025000	163735000	290000
chr2	164185000	164015000	170000
chr2	164335000	164175000	160000
chr2	164595000	164325000	270000
chr2	164645000	164585000	60000
chr2	164745000	164635000	110000
chr2	165405000	164735000	670000
chr2	165585000	165395000	190000
chr2	165705000	165575000	130000
chr2	165775000	165695000	80000
chr2	165875000	165765000	110000
chr2	166085000	165865000	220000
chr2	166175000	166075000	100000
chr2	166265000	166165000	100000
chr2	166655000	166255000	400000
chr2	166755000	166645000	110000
chr2	166815000	166745000	70000
chr2	167055000	166805000	250000
chr2	167285000	167045000	240000
chr2	167395000	167275000	120000
chr2	167995000	167385000	610000
chr2	168075000	167985000	90000
chr2	168125000	168065000	60000
[truncated: 12,582 more rows]

## Sheet: BxPC3_CD
chrs	end	start	len
chr1	1015000	915000	100000
chr1	1235000	1005000	230000
chr1	1315000	1225000	90000
chr1	1455000	1305000	150000
chr1	1575000	1445000	130000
chr1	1715000	1565000	150000
chr1	1855000	1705000	150000
chr1	1985000	1845000	140000
chr1	2065000	1975000	90000
chr1	2125000	2055000	70000
chr1	2255000	2115000	140000
chr1	2325000	2245000	80000
chr1	2345000	2315000	30000
chr1	2485000	2335000	150000
chr1	3365000	2475000	890000
chr1	3415000	3355000	60000
chr1	3545000	3405000	140000
chr1	3645000	3535000	110000
chr1	3725000	3635000	90000
chr1	3825000	3715000	110000
chr1	5575000	3815000	1760000
chr1	5695000	5565000	130000
chr1	6045000	5685000	360000
chr1	6095000	6035000	60000
chr1	6245000	6085000	160000
chr1	6305000	6235000	70000
chr1	6405000	6295000	110000
chr1	6505000	6395000	110000
chr1	6555000	6495000	60000
chr1	6715000	6545000	170000
chr1	6765000	6705000	60000
chr1	6855000	6755000	100000
chr1	7285000	6845000	440000
chr1	7725000	7275000	450000
chr1	7835000	7715000	120000
chr1	8035000	7825000	210000
chr1	8095000	8025000	70000
chr1	8165000	8085000	80000
chr1	8245000	8155000	90000
chr1	8325000	8235000	90000
chr1	8425000	8315000	110000
chr1	8625000	8415000	210000
chr1	8805000	8615000	190000
chr1	8915000	8795000	120000
chr1	8985000	8905000	80000
chr1	9075000	8975000	100000
chr1	9175000	9065000	110000
chr1	9265000	9165000	100000
chr1	9325000	9255000	70000
chr1	9555000	9315000	240000
chr1	9655000	9545000	110000
chr1	9785000	9645000	140000
chr1	9935000	9775000	160000
chr1	10015000	9925000	90000
chr1	10095000	10005000	90000
chr1	10215000	10085000	130000
chr1	10275000	10205000	70000
chr1	10435000	10265000	170000
chr1	10495000	10425000	70000
chr1	10565000	10485000	80000
chr1	10705000	10555000	150000
chr1	11095000	10695000	400000
chr1	11335000	11085000	250000
chr1	11715000	11325000	390000
chr1	11895000	11705000	190000
chr1	11975000	11885000	90000
chr1	12045000	11965000	80000
chr1	12095000	12035000	60000
chr1	12185000	12085000	100000
chr1	12295000	12175000	120000
chr1	12545000	12285000	260000
chr1	12615000	12535000	80000
chr1	12685000	12605000	80000
chr1	12845000	12675000	170000
chr1	13995000	12835000	1160000
chr1	14085000	13985000	100000
chr1	14155000	14075000	80000
chr1	14295000	14145000	150000
chr1	15365000	14285000	1080000
chr1	15445000	15355000	90000
chr1	15605000	15435000	170000
chr1	15655000	15595000	60000
chr1	15765000	15645000	120000
chr1	15855000	15755000	100000
chr1	16075000	15845000	230000
chr1	16125000	16065000	60000
chr1	16255000	16115000	140000
chr1	16335000	16245000	90000
chr1	16405000	16325000	80000
chr1	16475000	16395000	80000
chr1	16525000	16465000	60000
chr1	16575000	16515000	60000
chr1	16695000	16565000	130000
chr1	16845000	16685000	160000
chr1	16905000	16835000	70000
chr1	17285000	16895000	390000
chr1	17385000	17275000	110000
chr1	17455000	17375000	80000
chr1	17575000	17445000	130000
chr1	17675000	17565000	110000
chr1	17745000	17665000	80000
chr1	17825000	17735000	90000
chr1	17985000	17815000	170000
chr1	18925000	17975000	950000
chr1	19015000	18915000	100000
chr1	19095000	19005000	90000
chr1	19145000	19085000	60000
chr1	19205000	19135000	70000
chr1	19295000	19195000	100000
chr1	19415000	19285000	130000
chr1	19585000	19405000	180000
chr1	19675000	19575000	100000
chr1	19825000	19665000	160000
chr1	19915000	19815000	100000
chr1	19985000	19905000	80000
chr1	20095000	19975000	120000
chr1	20245000	20085000	160000
chr1	20315000	20235000	80000
chr1	20425000	20305000	120000
chr1	20485000	20415000	70000
chr1	20545000	20475000	70000
chr1	20695000	20535000	160000
chr1	20825000	20685000	140000
chr1	20905000	20815000	90000
chr1	20995000	20895000	100000
chr1	21535000	20985000	550000
chr1	21585000	21525000	60000
chr1	21705000	21575000	130000
chr1	21925000	21695000	230000
chr1	21995000	21915000	80000
chr1	22115000	21985000	130000
chr1	22295000	22105000	190000
chr1	22355000	22285000	70000
chr1	22465000	22345000	120000
chr1	22605000	22455000	150000
chr1	22755000	22595000	160000
chr1	22995000	22745000	250000
chr1	23225000	22985000	240000
chr1	23305000	23215000	90000
chr1	23425000	23295000	130000
chr1	23515000	23415000	100000
chr1	23605000	23505000	100000
chr1	23675000	23595000	80000
chr1	23735000	23665000	70000
chr1	23815000	23725000	90000
chr1	23875000	23805000	70000
chr1	23965000	23865000	100000
chr1	24025000	23955000	70000
chr1	24095000	24015000	80000
chr1	24205000	24085000	120000
chr1	24295000	24195000	100000
chr1	24395000	24285000	110000
chr1	24475000	24385000	90000
chr1	24535000	24465000	70000
chr1	24615000	24525000	90000
chr1	24725000	24605000	120000
chr1	24975000	24715000	260000
chr1	25075000	24965000	110000
chr1	25175000	25065000	110000
chr1	25435000	25165000	270000
chr1	25545000	25425000	120000
chr1	25655000	25535000	120000
chr1	25725000	25645000	80000
chr1	25845000	25715000	130000
chr1	25945000	25835000	110000
chr1	26145000	25935000	210000
chr1	26235000	26135000	100000
chr1	26365000	26225000	140000
chr1	26435000	26355000	80000
chr1	26495000	26425000	70000
chr1	26605000	26485000	120000
chr1	26655000	26595000	60000
chr1	26755000	26645000	110000
chr1	26805000	26745000	60000
chr1	26935000	26795000	140000
chr1	27015000	26925000	90000
chr1	27125000	27005000	120000
chr1	27225000	27115000	110000
chr1	27295000	27215000	80000
chr1	27375000	27285000	90000
chr1	27435000	27365000	70000
chr1	27525000	27425000	100000
chr1	27625000	27515000	110000
chr1	27735000	27615000	120000
chr1	27855000	27725000	130000
chr1	27935000	27845000	90000
chr1	27995000	27925000	70000
chr1	28185000	27985000	200000
chr1	28315000	28175000	140000
chr1	28425000	28305000	120000
chr1	28565000	28415000	150000
chr1	28705000	28555000	150000
chr1	28845000	28695000	150000
chr1	28975000	28835000	140000
chr1	29105000	28965000	140000
chr1	29215000	29095000	120000
chr1	29365000	29205000	160000
chr1	29455000	29355000	100000
chr1	29565000	29445000	120000
chr1	29675000	29555000	120000
chr1	29845000	29665000	180000
chr1	30175000	29835000	340000
chr1	30265000	30165000	100000
chr1	30385000	30255000	130000
chr1	30585000	30375000	210000
chr1	31195000	30575000	620000
chr1	31265000	31185000	80000
chr1	31395000	31255000	140000
chr1	31545000	31385000	160000
chr1	31655000	31535000	120000
chr1	31905000	31645000	260000
chr1	32015000	31895000	120000
chr1	32065000	32005000	60000
chr1	32115000	32055000	60000
chr1	32275000	32105000	170000
chr1	32435000	32265000	170000
chr1	32535000	32425000	110000
chr1	32675000	32525000	150000
chr1	32805000	32665000	140000
chr1	32865000	32795000	70000
chr1	32995000	32855000	140000
chr1	33115000	32985000	130000
chr1	33175000	33105000	70000
chr1	33265000	33165000	100000
chr1	33345000	33255000	90000
chr1	33405000	33335000	70000
chr1	33485000	33395000	90000
chr1	33565000	33475000	90000
chr1	33685000	33555000	130000
chr1	33765000	33675000	90000
chr1	33845000	33755000	90000
chr1	33945000	33835000	110000
chr1	34105000	33935000	170000
chr1	35065000	34095000	970000
chr1	35215000	35055000	160000
chr1	35265000	35205000	60000
chr1	35335000	35255000	80000
chr1	35445000	35325000	120000
chr1	35495000	35435000	60000
chr1	35585000	35485000	100000
chr1	35665000	35575000	90000
chr1	35925000	35655000	270000
chr1	36035000	35915000	120000
chr1	36115000	36025000	90000
chr1	36185000	36105000	80000
chr1	36245000	36175000	70000
chr1	36555000	36235000	320000
chr1	36615000	36545000	70000
chr1	36695000	36605000	90000
chr1	36775000	36685000	90000
chr1	36935000	36765000	170000
chr1	37175000	36925000	250000
chr1	37915000	37165000	750000
chr1	38025000	37905000	120000
chr1	38075000	38015000	60000
chr1	38155000	38065000	90000
chr1	38265000	38145000	120000
chr1	38345000	38255000	90000
chr1	38495000	38335000	160000
chr1	39305000	38485000	820000
chr1	39465000	39295000	170000
chr1	39565000	39455000	110000
chr1	39665000	39555000	110000
chr1	39735000	39655000	80000
chr1	40045000	39725000	320000
chr1	40145000	40035000	110000
chr1	40195000	40135000	60000
chr1	40285000	40185000	100000
chr1	40375000	40275000	100000
chr1	40445000	40365000	80000
chr1	40515000	40435000	80000
chr1	40545000	40505000	40000
chr1	40615000	40535000	80000
chr1	40885000	40605000	280000
chr1	41015000	40875000	140000
chr1	41065000	41005000	60000
chr1	41155000	41055000	100000
chr1	41245000	41145000	100000
chr1	41325000	41235000	90000
chr1	41425000	41315000	110000
chr1	41495000	41415000	80000
chr1	41605000	41485000	120000
chr1	41725000	41595000	130000
chr1	41895000	41715000	180000
chr1	41985000	41885000	100000
chr1	42045000	41975000	70000
chr1	42275000	42035000	240000
chr1	42505000	42265000	240000
chr1	42645000	42495000	150000
chr1	42805000	42635000	170000
chr1	42935000	42795000	140000
chr1	43045000	42925000	120000
chr1	43125000	43035000	90000
chr1	43235000	43115000	120000
chr1	43385000	43225000	160000
chr1	43435000	43375000	60000
chr1	43545000	43425000	120000
chr1	43695000	43535000	160000
chr1	43825000	43685000	140000
chr1	43895000	43815000	80000
chr1	43995000	43885000	110000
chr1	44175000	43985000	190000
chr1	44235000	44165000	70000
chr1	44405000	44225000	180000
chr1	44465000	44395000	70000
chr1	44525000	44455000	70000
chr1	44685000	44515000	170000
chr1	44785000	44675000	110000
chr1	44845000	44775000	70000
chr1	45075000	44835000	240000
chr1	45125000	45065000	60000
chr1	45195000	45115000	80000
chr1	45245000	45185000	60000
chr1	45315000	45235000	80000
chr1	45485000	45305000	180000
chr1	45685000	45475000	210000
chr1	45775000	45675000	100000
chr1	45825000	45765000	60000
chr1	45965000	45815000	150000
chr1	46055000	45955000	100000
chr1	46165000	46045000	120000
chr1	46355000	46155000	200000
chr1	46505000	46345000	160000
chr1	46645000	46495000	150000
chr1	46715000	46635000	80000
chr1	46825000	46705000	120000
chr1	46945000	46815000	130000
chr1	47005000	46935000	70000
chr1	47075000	46995000	80000
chr1	47205000	47065000	140000
chr1	47345000	47195000	150000
chr1	47465000	47335000	130000
chr1	47565000	47455000	110000
chr1	47645000	47555000	90000
chr1	47725000	47635000	90000
chr1	47785000	47715000	70000
chr1	47855000	47775000	80000
chr1	47905000	47845000	60000
chr1	48195000	47895000	300000
chr1	48465000	48185000	280000
chr1	48585000	48455000	130000
chr1	48715000	48575000	140000
chr1	48975000	48705000	270000
chr1	50825000	48965000	1860000
chr1	51085000	50815000	270000
chr1	51235000	51075000	160000
chr1	51445000	51225000	220000
chr1	51665000	51435000	230000
chr1	51765000	51655000	110000
chr1	51815000	51755000	60000
chr1	51995000	51805000	190000
chr1	52095000	51985000	110000
chr1	52245000	52085000	160000
chr1	52365000	52235000	130000
chr1	52475000	52355000	120000
chr1	52605000	52465000	140000
chr1	52835000	52595000	240000
chr1	52895000	52825000	70000
chr1	53165000	52885000	280000
chr1	53395000	53155000	240000
chr1	53655000	53385000	270000
chr1	53745000	53645000	100000
chr1	53865000	53735000	130000
chr1	53955000	53855000	100000
chr1	54225000	53945000	280000
chr1	54315000	54215000	100000
chr1	54435000	54305000	130000
chr1	54535000	54425000	110000
chr1	54875000	54525000	350000
chr1	54965000	54865000	100000
chr1	55085000	54955000	130000
chr1	55145000	55075000	70000
chr1	55285000	55135000	150000
chr1	55355000	55275000	80000
chr1	55415000	55345000	70000
chr1	55495000	55405000	90000
chr1	55755000	55485000	270000
chr1	55845000	55745000	100000
chr1	56875000	55835000	1040000
chr1	56975000	56865000	110000
chr1	57055000	56965000	90000
chr1	57185000	57045000	140000
chr1	57305000	57175000	130000
chr1	58975000	57295000	1680000
chr1	59045000	58965000	80000
chr1	59125000	59035000	90000
chr1	59205000	59115000	90000
chr1	59255000	59195000	60000
chr1	59355000	59245000	110000
chr1	59615000	59345000	270000
chr1	59765000	59605000	160000
chr1	59845000	59755000	90000
chr1	59975000	59835000	140000
chr1	60235000	59965000	270000
chr1	60285000	60225000	60000
chr1	60345000	60275000	70000
chr1	60435000	60335000	100000
chr1	61115000	60425000	690000
chr1	61435000	61105000	330000
chr1	61515000	61425000	90000
chr1	61615000	61505000	110000
chr1	61815000	61605000	210000
chr1	61925000	61805000	120000
chr1	62055000	61915000	140000
chr1	62125000	62045000	80000
chr1	62325000	62115000	210000
chr1	62545000	62315000	230000
chr1	62645000	62535000	110000
chr1	62905000	62635000	270000
chr1	63225000	62895000	330000
chr1	63915000	63215000	700000
chr1	64015000	63905000	110000
chr1	64065000	64005000	60000
chr1	64155000	64055000	100000
chr1	64245000	64145000	100000
chr1	64395000	64235000	160000
chr1	64605000	64385000	220000
chr1	64715000	64595000	120000
chr1	64825000	64705000	120000
chr1	64935000	64815000	120000
chr1	65145000	64925000	220000
chr1	65295000	65135000	160000
chr1	65435000	65285000	150000
chr1	65535000	65425000	110000
chr1	65615000	65525000	90000
chr1	65685000	65605000	80000
chr1	65895000	65675000	220000
chr1	66175000	65885000	290000
chr1	66425000	66165000	260000
chr1	66715000	66415000	300000
chr1	66915000	66705000	210000
chr1	66975000	66905000	70000
chr1	67205000	66965000	240000
chr1	67385000	67195000	190000
chr1	67465000	67375000	90000
chr1	67615000	67455000	160000
chr1	67685000	67605000	80000
chr1	67815000	67675000	140000
chr1	67905000	67805000	100000
chr1	68005000	67895000	110000
chr1	68155000	67995000	160000
chr1	68235000	68145000	90000
chr1	68325000	68225000	100000
chr1	68585000	68315000	270000
chr1	68705000	68575000	130000
chr1	68805000	68695000	110000
chr1	68865000	68795000	70000
chr1	68965000	68855000	110000
chr1	70215000	68955000	1260000
chr1	70615000	70205000	410000
chr1	70675000	70605000	70000
chr1	70985000	70665000	320000
chr1	71565000	70975000	590000
chr1	71665000	71555000	110000
chr1	71985000	71655000	330000
chr1	73595000	71975000	1620000
chr1	74145000	73585000	560000
chr1	74305000	74135000	170000
chr1	74475000	74295000	180000
chr1	75165000	74465000	700000
chr1	75235000	75155000	80000
chr1	75525000	75225000	300000
chr1	75675000	75515000	160000
chr1	75855000	75665000	190000
chr1	76105000	75845000	260000
chr1	76195000	76095000	100000
chr1	76275000	76185000	90000
chr1	76385000	76265000	120000
chr1	76465000	76375000	90000
chr1	76625000	76455000	170000
chr1	77365000	76615000	750000
chr1	77615000	77355000	260000
chr1	78015000	77605000	410000
chr1	78155000	78005000	150000
chr1	78395000	78145000	250000
chr1	78445000	78385000	60000
chr1	78595000	78435000	160000
chr1	79085000	78585000	500000
chr1	79165000	79075000	90000
chr1	79305000	79155000	150000
chr1	79665000	79295000	370000
chr1	79725000	79655000	70000
chr1	79965000	79715000	250000
chr1	80685000	79955000	730000
chr1	82015000	80675000	1340000
chr1	82275000	82005000	270000
chr1	83245000	82265000	980000
chr1	83655000	83235000	420000
chr1	84375000	83645000	730000
chr1	84605000	84365000	240000
chr1	84775000	84595000	180000
chr1	84835000	84765000	70000
chr1	84905000	84825000	80000
chr1	84975000	84895000	80000
chr1	85095000	84965000	130000
chr1	85225000	85085000	140000
chr1	85415000	85215000	200000
chr1	85725000	85405000	320000
chr1	85965000	85715000	250000
chr1	86055000	85955000	100000
chr1	86175000	86045000	130000
chr1	86845000	86165000	680000
chr1	86975000	86835000	140000
chr1	87165000	86965000	200000
chr1	87225000	87155000	70000
chr1	87305000	87215000	90000
chr1	87575000	87295000	280000
chr1	87795000	87565000	230000
chr1	87975000	87785000	190000
chr1	88265000	87965000	300000
chr1	88425000	88255000	170000
chr1	88535000	88415000	120000
chr1	88775000	88525000	250000
chr1	89065000	88765000	300000
chr1	89155000	89055000	100000
chr1	89355000	89145000	210000
chr1	89455000	89345000	110000
chr1	89555000	89445000	110000
chr1	89835000	89545000	290000
chr1	89925000	89825000	100000
chr1	89995000	89915000	80000
chr1	90105000	89985000	120000
chr1	90235000	90095000	140000
chr1	90465000	90225000	240000
chr1	90515000	90455000	60000
chr1	90605000	90505000	100000
chr1	91325000	90595000	730000
chr1	91485000	91315000	170000
chr1	91635000	91475000	160000
chr1	91755000	91625000	130000
chr1	91875000	91745000	130000
chr1	91985000	91865000	120000
chr1	92275000	91975000	300000
chr1	92405000	92265000	140000
chr1	92775000	92395000	380000
chr1	93095000	92765000	330000
chr1	93325000	93085000	240000
chr1	93435000	93315000	120000
chr1	93545000	93425000	120000
chr1	93765000	93535000	230000
chr1	93825000	93755000	70000
chr1	93905000	93815000	90000
chr1	94035000	93895000	140000
chr1	94095000	94025000	70000
chr1	94145000	94085000	60000
chr1	94225000	94135000	90000
chr1	94315000	94215000	100000
chr1	94385000	94305000	80000
chr1	94495000	94375000	120000
chr1	94705000	94485000	220000
chr1	94805000	94695000	110000
chr1	94885000	94795000	90000
chr1	94945000	94875000	70000
chr1	94995000	94935000	60000
chr1	95075000	94985000	90000
chr1	95125000	95065000	60000
chr1	95205000	95115000	90000
chr1	95275000	95195000	80000
chr1	95325000	95265000	60000
chr1	95395000	95315000	80000
chr1	95515000	95385000	130000
chr1	95705000	95505000	200000
chr1	95775000	95695000	80000
chr1	96415000	95765000	650000
chr1	96705000	96405000	300000
chr1	97435000	96695000	740000
chr1	97995000	97425000	570000
chr1	98285000	97985000	300000
chr1	98525000	98275000	250000
chr1	98795000	98515000	280000
chr1	98945000	98785000	160000
chr1	99125000	98935000	190000
chr1	99235000	99115000	120000
chr1	99645000	99225000	420000
chr1	100185000	99635000	550000
chr1	100275000	100175000	100000
chr1	100505000	100265000	240000
chr1	100605000	100495000	110000
chr1	100825000	100595000	230000
chr1	100935000	100815000	120000
chr1	101365000	100925000	440000
chr1	101505000	101355000	150000
chr1	101705000	101495000	210000
chr1	101765000	101695000	70000
chr1	101845000	101755000	90000
chr1	101925000	101835000	90000
chr1	101985000	101915000	70000
chr1	102115000	101975000	140000
chr1	102465000	102105000	360000
chr1	103445000	102455000	990000
chr1	104495000	103435000	1060000
chr1	104685000	104485000	200000
chr1	105185000	104675000	510000
chr1	105325000	105175000	150000
chr1	105685000	105315000	370000
chr1	107705000	105675000	2030000
chr1	108075000	107695000	380000
chr1	108305000	108065000	240000
chr1	108675000	108295000	380000
chr1	109195000	108665000	530000
chr1	109245000	109185000	60000
chr1	109295000	109235000	60000
chr1	109365000	109285000	80000
chr1	109455000	109355000	100000
chr1	109505000	109445000	60000
chr1	109575000	109495000	80000
chr1	109665000	109565000	100000
chr1	109745000	109655000	90000
chr1	109825000	109735000	90000
chr1	109945000	109815000	130000
chr1	110035000	109935000	100000
chr1	110085000	110025000	60000
chr1	110185000	110075000	110000
chr1	110325000	110175000	150000
chr1	110475000	110315000	160000
chr1	110535000	110465000	70000
chr1	110585000	110525000	60000
chr1	110665000	110575000	90000
chr1	110745000	110655000	90000
chr1	110885000	110735000	150000
chr1	110955000	110875000	80000
chr1	111055000	110945000	110000
chr1	111175000	111045000	130000
chr1	111335000	111165000	170000
chr1	111515000	111325000	190000
chr1	111775000	111505000	270000
chr1	111945000	111765000	180000
chr1	112025000	111935000	90000
chr1	112205000	112015000	190000
chr1	112255000	112195000	60000
chr1	112325000	112245000	80000
chr1	112545000	112315000	230000
chr1	112935000	112535000	400000
chr1	113015000	112925000	90000
chr1	113095000	113005000	90000
chr1	113165000	113085000	80000
chr1	113265000	113155000	110000
chr1	113355000	113255000	100000
chr1	113425000	113345000	80000
chr1	113505000	113415000	90000
chr1	113615000	113495000	120000
chr1	113685000	113605000	80000
chr1	113935000	113675000	260000
chr1	114005000	113925000	80000
chr1	114225000	113995000	230000
chr1	114305000	114215000	90000
chr1	114365000	114295000	70000
chr1	114445000	114355000	90000
chr1	114525000	114435000	90000
chr1	114895000	114515000	380000
chr1	115065000	114885000	180000
chr1	115125000	115055000	70000
chr1	115225000	115115000	110000
chr1	115305000	115215000	90000
chr1	115515000	115295000	220000
chr1	115595000	115505000	90000
chr1	115685000	115585000	100000
chr1	116015000	115675000	340000
chr1	116155000	116005000	150000
chr1	116255000	116145000	110000
chr1	116315000	116245000	70000
chr1	116525000	116305000	220000
chr1	116685000	116515000	170000
chr1	116965000	116675000	290000
chr1	117035000	116955000	80000
chr1	117125000	117025000	100000
chr1	117285000	117115000	170000
chr1	117365000	117275000	90000
chr1	117605000	117355000	250000
chr1	117675000	117595000	80000
chr1	117835000	117665000	170000
chr1	118065000	117825000	240000
chr1	118155000	118055000	100000
chr1	118225000	118145000	80000
chr1	118305000	118215000	90000
chr1	118475000	118295000	180000
chr1	118625000	118465000	160000
chr1	118695000	118615000	80000
chr1	119555000	118685000	870000
chr1	119685000	119545000	140000
chr1	119825000	119675000	150000
chr1	119915000	119815000	100000
chr1	119995000	119905000	90000
chr1	120095000	119985000	110000
chr1	120155000	120085000	70000
chr1	120225000	120145000	80000
chr1	120285000	120215000	70000
chr1	120365000	120275000	90000
chr1	120425000	120355000	70000
chr1	120505000	120415000	90000
chr1	144925000	120495000	24430000
chr1	144985000	144915000	70000
chr1	145125000	144975000	150000
chr1	145215000	145115000	100000
chr1	145515000	145205000	310000
chr1	145595000	145505000	90000
chr1	146645000	145585000	1060000
chr1	146725000	146635000	90000
chr1	146975000	146715000	260000
chr1	147115000	146965000	150000
chr1	147195000	147105000	90000
chr1	149125000	147185000	1940000
chr1	149175000	149115000	60000
chr1	150045000	149165000	880000
chr1	150165000	150035000	130000
chr1	150215000	150155000	60000
chr1	150345000	150205000	140000
chr1	150435000	150335000	100000
chr1	150535000	150425000	110000
chr1	150605000	150525000	80000
chr1	150795000	150595000	200000
chr1	150905000	150785000	120000
chr1	150985000	150895000	90000
chr1	151055000	150975000	80000
chr1	151145000	151045000	100000
chr1	151255000	151135000	120000
chr1	151325000	151245000	80000
chr1	151415000	151315000	100000
chr1	151515000	151405000	110000
chr1	151665000	151505000	160000
chr1	151715000	151655000	60000
chr1	151815000	151705000	110000
chr1	151865000	151805000	60000
chr1	151985000	151855000	130000
chr1	152035000	151975000	60000
chr1	152115000	152025000	90000
chr1	152165000	152105000	60000
chr1	152325000	152155000	170000
chr1	152435000	152315000	120000
chr1	152515000	152425000	90000
chr1	152635000	152505000	130000
chr1	152715000	152625000	90000
chr1	152845000	152705000	140000
chr1	152905000	152835000	70000
chr1	153015000	152895000	120000
chr1	153165000	153005000	160000
chr1	153325000	153155000	170000
chr1	153385000	153315000	70000
chr1	153485000	153375000	110000
chr1	153545000	153475000	70000
chr1	153645000	153535000	110000
chr1	153725000	153635000	90000
chr1	153775000	153715000	60000
chr1	153895000	153765000	130000
chr1	153965000	153885000	80000
chr1	154135000	153955000	180000
chr1	154255000	154125000	130000
chr1	154325000	154245000	80000
chr1	154375000	154315000	60000
chr1	154455000	154365000	90000
chr1	154535000	154445000	90000
chr1	154585000	154525000	60000
chr1	154645000	154575000	70000
chr1	154735000	154635000	100000
chr1	154855000	154725000	130000
chr1	154915000	154845000	70000
chr1	154995000	154905000	90000
chr1	155065000	154985000	80000
chr1	155155000	155055000	100000
chr1	155225000	155145000	80000
chr1	155305000	155215000	90000
chr1	155565000	155295000	270000
chr1	155725000	155555000	170000
chr1	155905000	155715000	190000
chr1	155975000	155895000	80000
chr1	156055000	155965000	90000
chr1	156115000	156045000	70000
chr1	156205000	156105000	100000
chr1	156315000	156195000	120000
chr1	156425000	156305000	120000
chr1	156545000	156415000	130000
chr1	156655000	156535000	120000
chr1	156765000	156645000	120000
chr1	156905000	156755000	150000
chr1	157065000	156895000	170000
chr1	157145000	157055000	90000
chr1	157475000	157135000	340000
chr1	157935000	157465000	470000
chr1	158015000	157925000	90000
chr1	158095000	158005000	90000
chr1	158175000	158085000	90000
chr1	158975000	158165000	810000
chr1	159045000	158965000	80000
chr1	159105000	159035000	70000
chr1	159195000	159095000	100000
chr1	159755000	159185000	570000
chr1	159865000	159745000	120000
chr1	159915000	159855000	60000
chr1	159985000	159905000	80000
chr1	160075000	159975000	100000
chr1	160165000	160065000	100000
chr1	160235000	160155000	80000
chr1	160405000	160225000	180000
chr1	160585000	160395000	190000
chr1	160695000	160575000	120000
chr1	160815000	160685000	130000
chr1	160915000	160805000	110000
chr1	160965000	160905000	60000
chr1	161075000	160955000	120000
chr1	161135000	161065000	70000
chr1	161205000	161125000	80000
chr1	161285000	161195000	90000
chr1	161355000	161275000	80000
chr1	161525000	161345000	180000
chr1	161725000	161515000	210000
chr1	162025000	161715000	310000
chr1	162255000	162015000	240000
chr1	162365000	162245000	120000
chr1	162475000	162355000	120000
chr1	162585000	162465000	120000
chr1	162815000	162575000	240000
chr1	163045000	162805000	240000
chr1	163145000	163035000	110000
chr1	163295000	163135000	160000
chr1	163515000	163285000	230000
chr1	163615000	163505000	110000
chr1	164135000	163605000	530000
chr1	164535000	164125000	410000
chr1	164765000	164525000	240000
chr1	165045000	164755000	290000
chr1	165365000	165035000	330000
chr1	165575000	165355000	220000
chr1	165685000	165565000	120000
chr1	165745000	165675000	70000
chr1	165805000	165735000	70000
chr1	165895000	165795000	100000
chr1	166445000	165885000	560000
chr1	166815000	166435000	380000
chr1	166885000	166805000	80000
chr1	167035000	166875000	160000
chr1	167105000	167025000	80000
chr1	167195000	167095000	100000
chr1	167245000	167185000	60000
chr1	167325000	167235000	90000
chr1	167425000	167315000	110000
chr1	167525000	167415000	110000
chr1	167685000	167515000	170000
chr1	167775000	167675000	100000
chr1	167915000	167765000	150000
chr1	168055000	167905000	150000
chr1	168155000	168045000	110000
chr1	168205000	168145000	60000
chr1	168315000	168195000	120000
chr1	168415000	168305000	110000
chr1	168575000	168405000	170000
chr1	169085000	168565000	520000
chr1	169335000	169075000	260000
chr1	169435000	169325000	110000
chr1	169525000	169425000	100000
chr1	169575000	169515000	60000
chr1	169685000	169565000	120000
chr1	169785000	169675000	110000
chr1	169905000	169775000	130000
chr1	169985000	169895000	90000
chr1	170655000	169975000	680000
chr1	170935000	170645000	290000
chr1	171285000	170925000	360000
chr1	171465000	171275000	190000
chr1	171575000	171455000	120000
chr1	171715000	171565000	150000
chr1	171775000	171705000	70000
chr1	171965000	171765000	200000
chr1	172295000	171955000	340000
chr1	172375000	172285000	90000
chr1	172405000	172365000	40000
chr1	172505000	172395000	110000
chr1	172565000	172495000	70000
chr1	172715000	172555000	160000
chr1	172795000	172705000	90000
chr1	172965000	172785000	180000
chr1	173025000	172955000	70000
chr1	173175000	173015000	160000
chr1	173395000	173165000	230000
chr1	173805000	173385000	420000
chr1	174055000	173795000	260000
chr1	174235000	174045000	190000
chr1	174725000	174225000	500000
chr1	174855000	174715000	140000
chr1	174975000	174845000	130000
chr1	174995000	174965000	30000
chr1	175125000	174985000	140000
chr1	175875000	175115000	760000
chr1	176055000	175865000	190000
chr1	176185000	176045000	140000
chr1	176345000	176175000	170000
chr1	176535000	176335000	200000
chr1	176865000	176525000	340000
chr1	177335000	176855000	480000
chr1	177925000	177325000	600000
chr1	178065000	177915000	150000
chr1	178275000	178055000	220000
chr1	178515000	178265000	250000
chr1	178755000	178505000	250000
chr1	178975000	178745000	230000
chr1	179055000	178965000	90000
chr1	179205000	179045000	160000
chr1	179265000	179195000	70000
chr1	179345000	179255000	90000
chr1	179575000	179335000	240000
chr1	179675000	179565000	110000
chr1	179795000	179665000	130000
chr1	179855000	179785000	70000
chr1	180065000	179845000	220000
chr1	180155000	180055000	100000
chr1	180235000	180145000	90000
chr1	180475000	180225000	250000
chr1	180605000	180465000	140000
chr1	180845000	180595000	250000
chr1	180915000	180835000	80000
chr1	180995000	180905000	90000
chr1	181065000	180985000	80000
chr1	181145000	181055000	90000
chr1	181225000	181135000	90000
chr1	181405000	181215000	190000
chr1	181455000	181395000	60000
chr1	181565000	181445000	120000
chr1	181655000	181555000	100000
chr1	182055000	181645000	410000
chr1	182115000	182045000	70000
chr1	182195000	182105000	90000
chr1	182365000	182185000	180000
chr1	182575000	182355000	220000
chr1	182755000	182565000	190000
chr1	182815000	182745000	70000
chr1	182865000	182805000	60000
chr1	182935000	182855000	80000
chr1	182995000	182925000	70000
chr1	183105000	182985000	120000
chr1	183215000	183095000	120000
chr1	183445000	183205000	240000
chr1	183525000	183435000	90000
chr1	183605000	183515000	90000
chr1	183675000	183595000	80000
chr1	183895000	183665000	230000
chr1	184035000	183885000	150000
chr1	184205000	184025000	180000
chr1	184355000	184195000	160000
chr1	184545000	184345000	200000
chr1	184665000	184535000	130000
chr1	184775000	184655000	120000
chr1	184955000	184765000	190000
chr1	185025000	184945000	80000
chr1	185145000	185015000	130000
chr1	185295000	185135000	160000
chr1	185685000	185285000	400000
chr1	185795000	185675000	120000
chr1	186135000	185785000	350000
chr1	186185000	186125000	60000
chr1	186275000	186175000	100000
chr1	186375000	186265000	110000
chr1	186455000	186365000	90000
chr1	186575000	186445000	130000
chr1	186655000	186565000	90000
chr1	186785000	186645000	140000
chr1	186885000	186775000	110000
chr1	186965000	186875000	90000
chr1	187025000	186955000	70000
chr1	187235000	187015000	220000
chr1	187385000	187225000	160000
chr1	187445000	187375000	70000
chr1	187895000	187435000	460000
chr1	188755000	187885000	870000
chr1	189405000	188745000	660000
chr1	189675000	189395000	280000
chr1	190295000	189665000	630000
chr1	190415000	190285000	130000
chr1	192285000	190405000	1880000
chr1	192445000	192275000	170000
chr1	192585000	192435000	150000
chr1	192675000	192575000	100000
chr1	192785000	192665000	120000
chr1	192835000	192775000	60000
chr1	192995000	192825000	170000
chr1	193105000	192985000	120000
chr1	193155000	193095000	60000
chr1	194275000	193145000	1130000
chr1	195695000	194265000	1430000
chr1	196005000	195685000	320000
chr1	196125000	195995000	130000
chr1	196285000	196115000	170000
chr1	196635000	196275000	360000
chr1	196725000	196625000	100000
chr1	196795000	196715000	80000
chr1	197045000	196785000	260000
chr1	197115000	197035000	80000
chr1	197495000	197105000	390000
chr1	197585000	197485000	100000
chr1	197675000	197575000	100000
chr1	197745000	197665000	80000
chr1	197845000	197735000	110000
chr1	197905000	197835000	70000
chr1	198055000	197895000	160000
chr1	198135000	198045000	90000
chr1	198445000	198125000	320000
chr1	198665000	198435000	230000
chr1	198745000	198655000	90000
chr1	198815000	198735000	80000
chr1	198915000	198805000	110000
chr1	199525000	198905000	620000
chr1	199655000	199515000	140000
chr1	199765000	199645000	120000
chr1	200005000	199755000	250000
chr1	200105000	199995000	110000
chr1	200255000	200095000	160000
chr1	200385000	200245000	140000
chr1	200465000	200375000	90000
chr1	200485000	200455000	30000
chr1	200595000	200475000	120000
chr1	200645000	200585000	60000
chr1	200715000	200635000	80000
chr1	200825000	200705000	120000
chr1	200945000	200815000	130000
chr1	201225000	200935000	290000
chr1	201335000	201215000	120000
chr1	201405000	201325000	80000
chr1	201535000	201395000	140000
chr1	201675000	201525000	150000
chr1	201775000	201665000	110000
chr1	201855000	201765000	90000
chr1	201975000	201845000	130000
chr1	202105000	201965000	140000
chr1	202165000	202095000	70000
chr1	202215000	202155000	60000
chr1	202315000	202205000	110000
chr1	202435000	202305000	130000
chr1	202585000	202425000	160000
chr1	202695000	202575000	120000
chr1	202785000	202685000	100000
chr1	202845000	202775000	70000
chr1	202895000	202835000	60000
chr1	203005000	202885000	120000
chr1	203085000	202995000	90000
chr1	203185000	203075000	110000
chr1	203245000	203175000	70000
chr1	203315000	203235000	80000
chr1	203475000	203305000	170000
chr1	203595000	203465000	130000
chr1	203675000	203585000	90000
chr1	203765000	203665000	100000
chr1	203835000	203755000	80000
chr1	204045000	203825000	220000
chr1	204105000	204035000	70000
chr1	204125000	204095000	30000
chr1	204185000	204115000	70000
chr1	204235000	204175000	60000
chr1	204345000	204225000	120000
chr1	204385000	204335000	50000
chr1	204475000	204375000	100000
chr1	204535000	204465000	70000
chr1	204785000	204525000	260000
chr1	204935000	204775000	160000
chr1	205045000	204925000	120000
chr1	205235000	205035000	200000
chr1	205305000	205225000	80000
chr1	205375000	205295000	80000
chr1	205455000	205365000	90000
chr1	205505000	205445000	60000
chr1	205565000	205495000	70000
chr1	205635000	205555000	80000
chr1	205725000	205625000	100000
chr1	206645000	205715000	930000
chr1	206775000	206635000	140000
chr1	206905000	206765000	140000
chr1	206985000	206895000	90000
chr1	207085000	206975000	110000
chr1	207165000	207075000	90000
chr1	207265000	207155000	110000
chr1	207355000	207255000	100000
chr1	207425000	207345000	80000
chr1	207505000	207415000	90000
chr1	207585000	207495000	90000
chr1	207885000	207575000	310000
chr1	207975000	207875000	100000
chr1	208065000	207965000	100000
chr1	208145000	208055000	90000
chr1	208205000	208135000	70000
chr1	208305000	208195000	110000
chr1	208425000	208295000	130000
chr1	208825000	208415000	410000
chr1	209275000	208815000	460000
chr1	209375000	209265000	110000
chr1	209435000	209365000	70000
chr1	209535000	209425000	110000
chr1	209615000	209525000	90000
chr1	209685000	209605000	80000
chr1	209745000	209675000	70000
chr1	209875000	209735000	140000
chr1	209925000	209865000	60000
chr1	209945000	209915000	30000
chr1	210035000	209935000	100000
chr1	210175000	210025000	150000
chr1	210325000	210165000	160000
chr1	210395000	210315000	80000
chr1	210485000	210385000	100000
chr1	210585000	210475000	110000
chr1	211315000	210575000	740000
chr1	211435000	211305000	130000
chr1	211495000	211425000	70000
chr1	211695000	211485000	210000
chr1	211755000	211685000	70000
chr1	211855000	211745000	110000
chr1	212005000	211845000	160000
chr1	212135000	211995000	140000
chr1	212215000	212125000	90000
chr1	212465000	212205000	260000
chr1	212635000	212455000	180000
chr1	212965000	212625000	340000
chr1	213175000	212955000	220000
chr1	213295000	213165000	130000
chr1	213765000	213285000	480000
chr1	214305000	213755000	550000
chr1	214395000	214295000	100000
chr1	214505000	214385000	120000
chr1	214565000	214495000	70000
chr1	214655000	214555000	100000
chr1	214765000	214645000	120000
chr1	214815000	214755000	60000
chr1	214985000	214805000	180000
chr1	215325000	214975000	350000
chr1	215705000	215315000	390000
chr1	215805000	215695000	110000
chr1	215855000	215795000	60000
chr1	215995000	215845000	150000
chr1	217925000	215985000	1940000
chr1	218345000	217915000	430000
chr1	218465000	218335000	130000
chr1	218515000	218455000	60000
chr1	218765000	218505000	260000
chr1	218885000	218755000	130000
chr1	219245000	218875000	370000
chr1	219385000	219235000	150000
chr1	219565000	219375000	190000
chr1	219745000	219555000	190000
chr1	219995000	219735000	260000
chr1	220145000	219985000	160000
chr1	220225000	220135000	90000
chr1	220275000	220215000	60000
chr1	220395000	220265000	130000
chr1	220455000	220385000	70000
chr1	220555000	220445000	110000
chr1	220715000	220545000	170000
chr1	220855000	220705000	150000
chr1	220985000	220845000	140000
chr1	221615000	220975000	640000
chr1	221925000	221605000	320000
chr1	222345000	221915000	430000
chr1	222635000	222335000	300000
chr1	222755000	222625000	130000
chr1	222825000	222745000	80000
chr1	222915000	222815000	100000
chr1	222975000	222905000	70000
chr1	223175000	222965000	210000
chr1	223265000	223165000	100000
chr1	223425000	223255000	170000
chr1	223545000	223415000	130000
chr1	223885000	223535000	350000
chr1	223975000	223875000	100000
chr1	224155000	223965000	190000
chr1	224185000	224145000	40000
chr1	224305000	224175000	130000
chr1	224545000	224295000	250000
chr1	224705000	224535000	170000
chr1	224835000	224695000	140000
chr1	225125000	224825000	300000
chr1	225665000	225115000	550000
chr1	225845000	225655000	190000
chr1	225965000	225835000	130000
chr1	226035000	225955000	80000
chr1	226115000	226025000	90000
chr1	226175000	226105000	70000
chr1	226255000	226165000	90000
chr1	226315000	226245000	70000
chr1	226395000	226305000	90000
chr1	226595000	226385000	210000
chr1	226825000	226585000	240000
chr1	226895000	226815000	80000
chr1	227025000	226885000	140000
chr1	227505000	227015000	490000
chr1	227635000	227495000	140000
chr1	227735000	227625000	110000
chr1	227925000	227725000	200000
chr1	227995000	227915000	80000
chr1	228075000	227985000	90000
chr1	228145000	228065000	80000
chr1	228175000	228135000	40000
chr1	228275000	228165000	110000
chr1	228405000	228265000	140000
chr1	228645000	228395000	250000
chr1	229395000	228635000	760000
chr1	229485000	229385000	100000
chr1	229695000	229475000	220000
chr1	229805000	229685000	120000
chr1	230205000	229795000	410000
chr1	230445000	230195000	250000
chr1	230775000	230435000	340000
chr1	230935000	230765000	170000
chr1	231355000	230925000	430000
chr1	231495000	231345000	150000
chr1	231565000	231485000	80000
chr1	231745000	231555000	190000
chr1	232005000	231735000	270000
chr1	232775000	231995000	780000
chr1	233315000	232765000	550000
chr1	233435000	233305000	130000
chr1	233755000	233425000	330000
chr1	233935000	233745000	190000
chr1	234255000	233925000	330000
chr1	234455000	234245000	210000
chr1	234515000	234445000	70000
chr1	234625000	234505000	120000
chr1	234745000	234615000	130000
chr1	234805000	234735000	70000
chr1	234865000	234795000	70000
chr1	234915000	234855000	60000
chr1	235105000	234905000	200000
chr1	235335000	235095000	240000
chr1	235415000	235325000	90000
chr1	235495000	235405000	90000
chr1	235595000	235485000	110000
chr1	235675000	235585000	90000
chr1	235955000	235665000	290000
chr1	236035000	235945000	90000
chr1	236145000	236025000	120000
chr1	236265000	236135000	130000
chr1	236705000	236255000	450000
chr1	236775000	236695000	80000
chr1	237075000	236765000	310000
chr1	237555000	237065000	490000
chr1	237725000	237545000	180000
chr1	237835000	237715000	120000
chr1	237975000	237825000	150000
chr1	238035000	237965000	70000
chr1	238425000	238025000	400000
chr1	238855000	238415000	440000
chr1	239125000	238845000	280000
chr1	239575000	239115000	460000
chr1	239795000	239565000	230000
chr1	240065000	239785000	280000
chr1	240175000	240055000	120000
chr1	240355000	240165000	190000
chr1	240885000	240345000	540000
chr1	241055000	240875000	180000
chr1	241685000	241045000	640000
chr1	241775000	241675000	100000
chr1	242015000	241765000	250000
chr1	242065000	242005000	60000
chr1	242185000	242055000	130000
chr1	242355000	242175000	180000
chr1	242635000	242345000	290000
chr1	243285000	242625000	660000
chr1	243495000	243275000	220000
chr1	243875000	243485000	390000
chr1	243935000	243865000	70000
chr1	244445000	243925000	520000
chr1	244625000	244435000	190000
chr1	244765000	244615000	150000
chr1	244825000	244755000	70000
chr1	245005000	244815000	190000
chr1	245135000	244995000	140000
chr1	245215000	245125000	90000
chr1	245325000	245205000	120000
chr1	246075000	245315000	760000
chr1	246175000	246065000	110000
chr1	246665000	246165000	500000
chr1	246735000	246655000	80000
chr1	246855000	246725000	130000
chr1	246935000	246845000	90000
chr1	247005000	246925000	80000
chr1	247105000	246995000	110000
chr1	247245000	247095000	150000
chr1	247295000	247235000	60000
chr1	247385000	247285000	100000
chr1	247455000	247375000	80000
chr1	247545000	247445000	100000
chr1	248575000	247535000	1040000
chr1	249125000	248565000	560000
chr2	305000	145000	160000
chr2	535000	295000	240000
chr2	675000	525000	150000
chr2	1675000	665000	1010000
chr2	1885000	1665000	220000
chr2	2895000	1875000	1020000
chr2	3185000	2885000	300000
chr2	3325000	3175000	150000
chr2	3715000	3315000	400000
chr2	3785000	3705000	80000
chr2	3865000	3775000	90000
chr2	4005000	3855000	150000
chr2	4125000	3995000	130000
chr2	4175000	4115000	60000
chr2	6395000	4165000	2230000
chr2	6485000	6385000	100000
chr2	6865000	6475000	390000
chr2	6915000	6855000	60000
chr2	6965000	6905000	60000
chr2	7065000	6955000	110000
chr2	7185000	7055000	130000
chr2	7245000	7175000	70000
chr2	7365000	7235000	130000
chr2	7575000	7355000	220000
chr2	8825000	7565000	1260000
chr2	9145000	8815000	330000
chr2	9285000	9135000	150000
chr2	9355000	9275000	80000
chr2	9475000	9345000	130000
chr2	9525000	9465000	60000
chr2	9575000	9515000	60000
chr2	9635000	9565000	70000
chr2	9705000	9625000	80000
chr2	9775000	9695000	80000
chr2	9895000	9765000	130000
chr2	9945000	9885000	60000
chr2	10095000	9935000	160000
chr2	10205000	10085000	120000
chr2	10275000	10195000	80000
chr2	10455000	10265000	190000
chr2	10555000	10445000	110000
chr2	10585000	10545000	40000
chr2	10725000	10575000	150000
chr2	10835000	10715000	120000
chr2	10925000	10825000	100000
chr2	10975000	10915000	60000
chr2	11055000	10965000	90000
chr2	11275000	11045000	230000
chr2	11375000	11265000	110000
chr2	11485000	11365000	120000
chr2	11555000	11475000	80000
chr2	11625000	11545000	80000
chr2	11725000	11615000	110000
chr2	11835000	11715000	120000
chr2	11975000	11825000	150000
chr2	12195000	11965000	230000
chr2	12585000	12185000	400000
chr2	12865000	12575000	290000
chr2	13075000	12855000	220000
chr2	13195000	13065000	130000
chr2	13345000	13185000	160000
chr2	13455000	13335000	120000
chr2	14425000	13445000	980000
chr2	14785000	14415000	370000
chr2	15735000	14775000	960000
chr2	15785000	15725000	60000
chr2	16085000	15775000	310000
chr2	16455000	16075000	380000
chr2	16695000	16445000	250000
chr2	16795000	16685000	110000
chr2	16955000	16785000	170000
chr2	17495000	16945000	550000
chr2	17595000	17485000	110000
chr2	17655000	17585000	70000
chr2	17765000	17645000	120000
chr2	17855000	17755000	100000
chr2	17945000	17845000	100000
chr2	18035000	17935000	100000
chr2	18565000	18025000	540000
chr2	18705000	18555000	150000
chr2	18935000	18695000	240000
chr2	19065000	18925000	140000
chr2	19565000	19055000	510000
chr2	20075000	19555000	520000
chr2	20225000	20065000	160000
chr2	20305000	20215000	90000
chr2	20425000	20295000	130000
chr2	20555000	20415000	140000
chr2	20655000	20545000	110000
chr2	20855000	20645000	210000
chr2	21265000	20845000	420000
chr2	21395000	21255000	140000
chr2	21545000	21385000	160000
chr2	23595000	21535000	2060000
chr2	24155000	23585000	570000
chr2	24305000	24145000	160000
chr2	24455000	24295000	160000
chr2	24635000	24445000	190000
chr2	25055000	24625000	430000
chr2	25205000	25045000	160000
chr2	25355000	25195000	160000
chr2	25455000	25345000	110000
chr2	25605000	25445000	160000
chr2	25755000	25595000	160000
chr2	25825000	25745000	80000
chr2	25895000	25815000	80000
chr2	25945000	25885000	60000
chr2	26105000	25935000	170000
chr2	26215000	26095000	120000
chr2	26375000	26205000	170000
chr2	26465000	26365000	100000
chr2	26565000	26455000	110000
chr2	26635000	26555000	80000
chr2	26685000	26625000	60000
chr2	26815000	26675000	140000
chr2	26975000	26805000	170000
chr2	27075000	26965000	110000
chr2	27185000	27065000	120000
chr2	27255000	27175000	80000
chr2	27315000	27245000	70000
chr2	27425000	27305000	120000
chr2	27535000	27415000	120000
chr2	27605000	27525000	80000
chr2	27665000	27595000	70000
chr2	27855000	27655000	200000
chr2	27915000	27845000	70000
chr2	28025000	27905000	120000
chr2	28115000	28015000	100000
chr2	28505000	28105000	400000
chr2	28625000	28495000	130000
chr2	28685000	28615000	70000
chr2	28795000	28675000	120000
chr2	28985000	28785000	200000
chr2	29185000	28975000	210000
chr2	29285000	29175000	110000
chr2	29425000	29275000	150000
chr2	30305000	29415000	890000
chr2	30435000	30295000	140000
chr2	30945000	30425000	520000
chr2	31085000	30935000	150000
chr2	31155000	31075000	80000
chr2	31365000	31145000	220000
chr2	31555000	31355000	200000
chr2	31665000	31545000	120000
chr2	31755000	31655000	100000
chr2	32065000	31745000	320000
chr2	32395000	32055000	340000
chr2	32995000	32385000	610000
chr2	33175000	32985000	190000
chr2	33265000	33165000	100000
chr2	33325000	33255000	70000
chr2	33405000	33315000	90000
chr2	33505000	33395000	110000
chr2	33605000	33495000	110000
chr2	33705000	33595000	110000
chr2	33815000	33695000	120000
chr2	33905000	33805000	100000
chr2	34325000	33895000	430000
chr2	34805000	34315000	490000
chr2	35645000	34795000	850000
chr2	36585000	35635000	950000
chr2	36695000	36575000	120000
chr2	36745000	36685000	60000
chr2	36795000	36735000	60000
chr2	36905000	36785000	120000
chr2	37005000	36895000	110000
chr2	37205000	36995000	210000
chr2	37315000	37195000	120000
chr2	37385000	37305000	80000
chr2	37465000	37375000	90000
chr2	37635000	37455000	180000
chr2	37765000	37625000	140000
chr2	37905000	37755000	150000
chr2	38065000	37895000	170000
chr2	38115000	38055000	60000
chr2	38215000	38105000	110000
chr2	38345000	38205000	140000
chr2	38515000	38335000	180000
chr2	38605000	38505000	100000
chr2	38755000	38595000	160000
chr2	38835000	38745000	90000
chr2	38965000	38825000	140000
chr2	39185000	38955000	230000
chr2	39285000	39175000	110000
chr2	39465000	39275000	190000
chr2	39605000	39455000	150000
chr2	39745000	39595000	150000
chr2	39965000	39735000	230000
chr2	40015000	39955000	60000
chr2	40145000	40005000	140000
chr2	40995000	40135000	860000
chr2	41075000	40985000	90000
chr2	41925000	41065000	860000
chr2	42065000	41915000	150000
chr2	42325000	42055000	270000
chr2	42595000	42315000	280000
chr2	42725000	42585000	140000
chr2	43045000	42715000	330000
chr2	43175000	43035000	140000
chr2	43265000	43165000	100000
chr2	43365000	43255000	110000
chr2	43455000	43355000	100000
chr2	43575000	43445000	130000
chr2	43645000	43565000	80000
chr2	43715000	43635000	80000
chr2	43775000	43705000	70000
chr2	43825000	43765000	60000
chr2	43935000	43815000	120000
chr2	44015000	43925000	90000
chr2	44115000	44005000	110000
chr2	44225000	44105000	120000
chr2	44315000	44215000	100000
chr2	44405000	44305000	100000
chr2	44475000	44395000	80000
chr2	44625000	44465000	160000
chr2	44715000	44615000	100000
chr2	45205000	44705000	500000
chr2	45735000	45195000	540000
chr2	45815000	45725000	90000
chr2	45875000	45805000	70000
chr2	46005000	45865000	140000
chr2	46165000	45995000	170000
chr2	46225000	46155000	70000
chr2	46305000	46215000	90000
chr2	46405000	46295000	110000
chr2	46525000	46395000	130000
chr2	46605000	46515000	90000
chr2	46695000	46595000	100000
chr2	46775000	46685000	90000
chr2	46855000	46765000	90000
chr2	46935000	46845000	90000
chr2	47005000	46925000	80000
chr2	47125000	46995000	130000
chr2	47215000	47115000	100000
chr2	47405000	47205000	200000
chr2	47505000	47395000	110000
chr2	47565000	47495000	70000
chr2	47635000	47555000	80000
chr2	48015000	47625000	390000
chr2	48145000	48005000	140000
chr2	48345000	48135000	210000
chr2	48455000	48335000	120000
chr2	48545000	48445000	100000
chr2	48655000	48535000	120000
chr2	48825000	48645000	180000
chr2	50635000	48815000	1820000
chr2	50755000	50625000	130000
chr2	52645000	50745000	1900000
chr2	53435000	52635000	800000
chr2	53675000	53425000	250000
chr2	54205000	53665000	540000
chr2	54335000	54195000	140000
chr2	54685000	54325000	360000
chr2	54755000	54675000	80000
chr2	54945000	54745000	200000
chr2	55075000	54935000	140000
chr2	55135000	55065000	70000
chr2	55195000	55125000	70000
chr2	55285000	55185000	100000
chr2	55405000	55275000	130000
chr2	55465000	55395000	70000
chr2	55675000	55455000	220000
chr2	55755000	55665000	90000
chr2	55855000	55745000	110000
chr2	55925000	55845000	80000
chr2	56005000	55915000	90000
chr2	56195000	55995000	200000
chr2	56245000	56185000	60000
chr2	56375000	56235000	140000
chr2	56995000	56365000	630000
chr2	57615000	56985000	630000
chr2	57745000	57605000	140000
chr2	57955000	57735000	220000
chr2	58135000	57945000	190000
chr2	58345000	58125000	220000
chr2	58475000	58335000	140000
chr2	58685000	58465000	220000
chr2	58805000	58675000	130000
chr2	58915000	58795000	120000
chr2	58995000	58905000	90000
chr2	60785000	58985000	1800000
chr2	60925000	60775000	150000
chr2	61025000	60915000	110000
chr2	61115000	61015000	100000
chr2	61235000	61105000	130000
chr2	61365000	61225000	140000
chr2	61415000	61355000	60000
chr2	61705000	61405000	300000
chr2	61765000	61695000	70000
chr2	61995000	61755000	240000
chr2	62085000	61985000	100000
chr2	62145000	62075000	70000
chr2	62225000	62135000	90000
chr2	62645000	62215000	430000
chr2	62815000	62635000	180000
chr2	62885000	62805000	80000
chr2	62935000	62875000	60000
chr2	63015000	62925000	90000
chr2	63425000	63005000	420000
chr2	63825000	63415000	410000
chr2	63925000	63815000	110000
chr2	64095000	63915000	180000
chr2	64275000	64085000	190000
chr2	64375000	64265000	110000
chr2	64445000	64365000	80000
chr2	64565000	64435000	130000
chr2	64685000	64555000	130000
chr2	64755000	64675000	80000
chr2	64815000	64745000	70000
chr2	64885000	64805000	80000
chr2	64985000	64875000	110000
chr2	65105000	64975000	130000
chr2	65125000	65095000	30000
chr2	65145000	65115000	30000
chr2	65285000	65135000	150000
chr2	65365000	65275000	90000
chr2	65415000	65355000	60000
chr2	65495000	65405000	90000
chr2	65665000	65485000	180000
chr2	65805000	65655000	150000
chr2	65875000	65795000	80000
chr2	65955000	65865000	90000
chr2	66145000	65945000	200000
chr2	66245000	66135000	110000
chr2	66665000	66235000	430000
chr2	66805000	66655000	150000
chr2	67465000	66795000	670000
chr2	67555000	67455000	100000
chr2	67625000	67545000	80000
chr2	67715000	67615000	100000
chr2	67885000	67705000	180000
chr2	68075000	67875000	200000
chr2	68265000	68065000	200000
chr2	68355000	68255000	100000
chr2	68515000	68345000	170000
chr2	68595000	68505000	90000
chr2	68685000	68585000	100000
chr2	68825000	68675000	150000
chr2	68875000	68815000	60000
chr2	68935000	68865000	70000
chr2	68985000	68925000	60000
chr2	69065000	68975000	90000
chr2	69165000	69055000	110000
chr2	69245000	69155000	90000
chr2	69325000	69235000	90000
chr2	69395000	69315000	80000
chr2	69545000	69385000	160000
chr2	69615000	69535000	80000
chr2	69675000	69605000	70000
chr2	69785000	69665000	120000
chr2	69875000	69775000	100000
chr2	69955000	69865000	90000
chr2	70055000	69945000	110000
chr2	70145000	70045000	100000
chr2	70245000	70135000	110000
chr2	70315000	70235000	80000
chr2	70375000	70305000	70000
chr2	70425000	70365000	60000
chr2	70535000	70415000	120000
chr2	70665000	70525000	140000
chr2	70785000	70655000	130000
chr2	70885000	70775000	110000
chr2	71015000	70875000	140000
chr2	71095000	71005000	90000
chr2	71175000	71085000	90000
chr2	71225000	71165000	60000
chr2	71375000	71215000	160000
chr2	71565000	71365000	200000
chr2	71685000	71555000	130000
chr2	71765000	71675000	90000
chr2	71845000	71755000	90000
chr2	72015000	71835000	180000
chr2	72155000	72005000	150000
chr2	72255000	72145000	110000
chr2	72385000	72245000	140000
chr2	72605000	72375000	230000
chr2	72815000	72595000	220000
chr2	72985000	72805000	180000
chr2	73095000	72975000	120000
chr2	73125000	73085000	40000
chr2	73225000	73115000	110000
chr2	73305000	73215000	90000
chr2	73395000	73295000	100000
chr2	73445000	73385000	60000
chr2	73525000	73435000	90000
chr2	74155000	73515000	640000
chr2	74375000	74145000	230000
chr2	74475000	74365000	110000
chr2	74565000	74465000	100000
chr2	74765000	74555000	210000
chr2	74825000	74755000	70000
chr2	74915000	74815000	100000
chr2	75065000	74905000	160000
chr2	75125000	75055000	70000
chr2	75295000	75115000	180000
chr2	75695000	75285000	410000
chr2	75865000	75685000	180000
chr2	75945000	75855000	90000
chr2	76015000	75935000	80000
chr2	76835000	76005000	830000
chr2	77185000	76825000	360000
chr2	77825000	77175000	650000
chr2	78145000	77815000	330000
chr2	78355000	78135000	220000
chr2	78785000	78345000	440000
chr2	79245000	78775000	470000
chr2	79445000	79235000	210000
chr2	80125000	79435000	690000
chr2	82135000	80115000	2020000
chr2	82565000	82125000	440000
chr2	83435000	82555000	880000
chr2	84055000	83425000	630000
chr2	84555000	84045000	510000
chr2	84705000	84545000	160000
chr2	85095000	84695000	400000
chr2	85155000	85085000	70000
chr2	85245000	85145000	100000
chr2	85295000	85235000	60000
chr2	85365000	85285000	80000
chr2	85535000	85355000	180000
chr2	85655000	85525000	130000
chr2	85775000	85645000	130000
chr2	85855000	85765000	90000
chr2	85955000	85845000	110000
chr2	86055000	85945000	110000
chr2	86115000	86045000	70000
chr2	86265000	86105000	160000
chr2	86325000	86255000	70000
chr2	86435000	86315000	120000
chr2	86675000	86425000	250000
chr2	86745000	86665000	80000
chr2	86855000	86735000	120000
chr2	88365000	86845000	1520000
chr2	88485000	88355000	130000
chr2	88895000	88475000	420000
chr2	88985000	88885000	100000
chr2	89045000	88975000	70000
chr2	89175000	89035000	140000
chr2	95525000	89165000	6360000
chr2	95575000	95515000	60000
chr2	95645000	95565000	80000
chr2	95745000	95635000	110000
chr2	95885000	95735000	150000
chr2	95995000	95875000	120000
chr2	96665000	95985000	680000
chr2	96855000	96655000	200000
chr2	96935000	96845000	90000
chr2	97025000	96925000	100000
chr2	97075000	97015000	60000
chr2	97185000	97065000	120000
chr2	97405000	97175000	230000
chr2	97485000	97395000	90000
chr2	97535000	97475000	60000
chr2	97635000	97525000	110000
chr2	98335000	97625000	710000
chr2	98425000	98325000	100000
chr2	98615000	98415000	200000
chr2	99005000	98605000	400000
chr2	99245000	98995000	250000
chr2	99345000	99235000	110000
chr2	99455000	99335000	120000
chr2	99685000	99445000	240000
chr2	99815000	99675000	140000
chr2	99955000	99805000	150000
chr2	100125000	99945000	180000
chr2	100175000	100115000	60000
chr2	100445000	100165000	280000
chr2	100875000	100435000	440000
chr2	101045000	100865000	180000
chr2	101225000	101035000	190000
chr2	101355000	101215000	140000
chr2	101445000	101345000	100000
chr2	101525000	101435000	90000
chr2	101625000	101515000	110000
chr2	101775000	101615000	160000
chr2	101825000	101765000	60000
chr2	101875000	101815000	60000
chr2	101965000	101865000	100000
chr2	102035000	101955000	80000
chr2	102145000	102025000	120000
chr2	102315000	102135000	180000
chr2	102385000	102305000	80000
chr2	102455000	102375000	80000
chr2	102505000	102445000	60000
chr2	102635000	102495000	140000
chr2	102785000	102625000	160000
chr2	102855000	102775000	80000
chr2	102975000	102845000	130000
chr2	103075000	102965000	110000
chr2	103235000	103065000	170000
chr2	103325000	103225000	100000
chr2	103445000	103315000	130000
chr2	103595000	103435000	160000
chr2	103785000	103585000	200000
chr2	105735000	103775000	1960000
chr2	105855000	105725000	130000
chr2	105955000	105845000	110000
chr2	106145000	105945000	200000
chr2	106365000	106135000	230000
chr2	106725000	106355000	370000
chr2	106815000	106715000	100000
chr2	106865000	106805000	60000
chr2	106935000	106855000	80000
chr2	107215000	106925000	290000
chr2	108185000	107205000	980000
chr2	108295000	108175000	120000
chr2	108665000	108285000	380000
chr2	108815000	108655000	160000
chr2	108975000	108805000	170000
chr2	109075000	108965000	110000
chr2	109135000	109065000	70000
chr2	109205000	109125000	80000
chr2	109275000	109195000	80000
chr2	109345000	109265000	80000
chr2	109405000	109335000	70000
chr2	109475000	109395000	80000
chr2	109545000	109465000	80000
chr2	109615000	109535000	80000
chr2	111885000	109605000	2280000
chr2	112645000	111875000	770000
chr2	112815000	112635000	180000
chr2	112885000	112805000	80000
chr2	113025000	112875000	150000
chr2	113235000	113015000	220000
chr2	113345000	113225000	120000
chr2	113425000	113335000	90000
chr2	113495000	113415000	80000
chr2	113595000	113485000	110000
chr2	113645000	113585000	60000
chr2	113725000	113635000	90000
chr2	113835000	113715000	120000
chr2	113895000	113825000	70000
chr2	113965000	113885000	80000
chr2	114015000	113955000	60000
chr2	114135000	114005000	130000
chr2	114515000	114125000	390000
chr2	114655000	114505000	150000
chr2	114745000	114645000	100000
chr2	115715000	114735000	980000
chr2	118225000	115705000	2520000
chr2	118305000	118215000	90000
chr2	118575000	118295000	280000
chr2	118675000	118565000	110000
chr2	118775000	118665000	110000
chr2	118965000	118765000	200000
chr2	118985000	118955000	30000
chr2	119065000	118975000	90000
chr2	119135000	119055000	80000
chr2	119195000	119125000	70000
chr2	119635000	119185000	450000
chr2	119775000	119625000	150000
chr2	119975000	119765000	210000
chr2	120055000	119965000	90000
chr2	120075000	120045000	30000
chr2	120165000	120065000	100000
chr2	120255000	120155000	100000
chr2	120445000	120245000	200000
chr2	120515000	120435000	80000
chr2	120585000	120505000	80000
chr2	120935000	120575000	360000
chr2	120985000	120925000	60000
chr2	121075000	120975000	100000
chr2	121325000	121065000	260000
chr2	121445000	121315000	130000
chr2	121725000	121435000	290000
chr2	121835000	121715000	120000
chr2	122125000	121825000	300000
chr2	122295000	122115000	180000
chr2	122405000	122285000	120000
chr2	122485000	122395000	90000
chr2	122575000	122475000	100000
chr2	122655000	122565000	90000
chr2	122725000	122645000	80000
chr2	122835000	122715000	120000
chr2	124475000	122825000	1650000
chr2	124545000	124465000	80000
chr2	124785000	124535000	250000
chr2	125575000	124775000	800000
chr2	126505000	125565000	940000
chr2	127005000	126495000	510000
chr2	127735000	126995000	740000
chr2	127825000	127725000	100000
chr2	127955000	127815000	140000
chr2	128055000	127945000	110000
chr2	128185000	128045000	140000
chr2	128285000	128175000	110000
chr2	128465000	128275000	190000
chr2	128625000	128455000	170000
chr2	128785000	128615000	170000
chr2	128945000	128775000	170000
chr2	128995000	128935000	60000
chr2	129085000	128985000	100000
chr2	129495000	129075000	420000
chr2	130525000	129485000	1040000
chr2	130625000	130515000	110000
chr2	130695000	130615000	80000
chr2	131555000	130685000	870000
chr2	131685000	131545000	140000
chr2	131915000	131675000	240000
chr2	132165000	131905000	260000
chr2	132255000	132155000	100000
chr2	132305000	132245000	60000
chr2	132435000	132295000	140000
chr2	133035000	132425000	610000
chr2	133115000	133025000	90000
chr2	133185000	133105000	80000
chr2	133305000	133175000	130000
chr2	133435000	133295000	140000
chr2	133755000	133425000	330000
chr2	134035000	133745000	290000
chr2	134325000	134025000	300000
chr2	134405000	134315000	90000
chr2	134535000	134395000	140000
chr2	134625000	134525000	100000
chr2	134875000	134615000	260000
chr2	135015000	134865000	150000
chr2	135135000	135005000	130000
chr2	135215000	135125000	90000
chr2	135415000	135205000	210000
chr2	135675000	135405000	270000
chr2	135755000	135665000	90000
chr2	135815000	135745000	70000
chr2	135935000	135805000	130000
chr2	136505000	135925000	580000
chr2	136675000	136495000	180000
chr2	136755000	136665000	90000
chr2	137145000	136745000	400000
chr2	137695000	137135000	560000
chr2	138615000	137685000	930000
chr2	138675000	138605000	70000
chr2	138885000	138665000	220000
chr2	139135000	138875000	260000
chr2	139265000	139125000	140000
chr2	139595000	139255000	340000
chr2	139685000	139585000	100000
chr2	139795000	139675000	120000
chr2	141465000	139785000	1680000
chr2	141585000	141455000	130000
chr2	141635000	141575000	60000
chr2	141965000	141625000	340000
chr2	142085000	141955000	130000
chr2	142185000	142075000	110000
chr2	142315000	142175000	140000
chr2	142675000	142305000	370000
chr2	142915000	142665000	250000
chr2	143055000	142905000	150000
chr2	143375000	143045000	330000
chr2	143445000	143365000	80000
chr2	143575000	143435000	140000
chr2	143645000	143565000	80000
chr2	143755000	143635000	120000
chr2	143775000	143745000	30000
chr2	143875000	143765000	110000
chr2	143925000	143865000	60000
chr2	144025000	143915000	110000
chr2	145095000	144015000	1080000
chr2	145355000	145085000	270000
chr2	145485000	145345000	140000
chr2	146245000	145475000	770000
chr2	146455000	146235000	220000
chr2	146515000	146445000	70000
chr2	146585000	146505000	80000
chr2	146675000	146575000	100000
chr2	147075000	146665000	410000
chr2	147285000	147065000	220000
chr2	147425000	147275000	150000
chr2	147495000	147415000	80000
chr2	147695000	147485000	210000
chr2	147805000	147685000	120000
chr2	147945000	147795000	150000
chr2	148095000	147935000	160000
chr2	148605000	148085000	520000
chr2	148685000	148595000	90000
chr2	148745000	148675000	70000
chr2	148965000	148735000	230000
chr2	149275000	148955000	320000
chr2	149405000	149265000	140000
chr2	149855000	149395000	460000
chr2	149875000	149845000	30000
chr2	150185000	149865000	320000
chr2	150445000	150175000	270000
chr2	150655000	150435000	220000
chr2	150785000	150645000	140000
chr2	150855000	150775000	80000
chr2	151335000	150845000	490000
chr2	151395000	151325000	70000
chr2	151475000	151385000	90000
chr2	151775000	151465000	310000
chr2	152105000	151765000	340000
chr2	152275000	152095000	180000
chr2	152355000	152265000	90000
chr2	152685000	152345000	340000
chr2	152895000	152675000	220000
chr2	153035000	152885000	150000
chr2	153195000	153025000	170000
chr2	153495000	153185000	310000
chr2	153605000	153485000	120000
chr2	153785000	153595000	190000
chr2	154195000	153775000	420000
chr2	154375000	154185000	190000
chr2	154585000	154365000	220000
chr2	155255000	154575000	680000
chr2	156235000	155245000	990000
chr2	157065000	156225000	840000
chr2	157195000	157055000	140000
chr2	157265000	157185000	80000
chr2	157455000	157255000	200000
chr2	157755000	157445000	310000
chr2	157925000	157745000	180000
chr2	158055000	157915000	140000
chr2	158185000	158045000	140000
chr2	158355000	158175000	180000
chr2	158485000	158345000	140000
chr2	158635000	158475000	160000
chr2	158745000	158625000	120000
chr2	158875000	158735000	140000
chr2	159045000	158865000	180000
chr2	159315000	159035000	280000
chr2	159535000	159305000	230000
chr2	159615000	159525000	90000
chr2	159745000	159605000	140000
chr2	159895000	159735000	160000
chr2	160575000	159885000	690000
[truncated: 12,319 more rows]

## Sheet: PANC1_CD
chrs	end	start	len
chr1	1065000	1005000	60000
chr1	1175000	1055000	120000
chr1	1385000	1165000	220000
chr1	1455000	1375000	80000
chr1	1515000	1445000	70000
chr1	1685000	1505000	180000
chr1	1715000	1675000	40000
chr1	1845000	1705000	140000
chr1	1985000	1835000	150000
chr1	2065000	1975000	90000
chr1	2125000	2055000	70000
chr1	2335000	2115000	220000
chr1	2735000	2325000	410000
chr1	2935000	2725000	210000
chr1	2985000	2925000	60000
chr1	3205000	2975000	230000
chr1	3275000	3195000	80000
chr1	3355000	3265000	90000
chr1	3485000	3345000	140000
chr1	3545000	3475000	70000
chr1	3655000	3535000	120000
chr1	3725000	3645000	80000
chr1	3825000	3715000	110000
chr1	4715000	3815000	900000
chr1	5575000	4705000	870000
chr1	5815000	5565000	250000
chr1	6045000	5805000	240000
chr1	6165000	6035000	130000
chr1	6245000	6155000	90000
chr1	6315000	6235000	80000
chr1	6405000	6305000	100000
chr1	6485000	6395000	90000
chr1	6555000	6475000	80000
chr1	6695000	6545000	150000
chr1	6765000	6685000	80000
chr1	6855000	6755000	100000
chr1	6955000	6845000	110000
chr1	7285000	6945000	340000
chr1	7715000	7275000	440000
chr1	7845000	7705000	140000
chr1	7965000	7835000	130000
chr1	8035000	7955000	80000
chr1	8085000	8025000	60000
chr1	8325000	8075000	250000
chr1	8385000	8315000	70000
chr1	8415000	8375000	40000
chr1	8625000	8405000	220000
chr1	8785000	8615000	170000
chr1	8925000	8775000	150000
chr1	8985000	8915000	70000
chr1	9065000	8975000	90000
chr1	9175000	9055000	120000
chr1	9265000	9165000	100000
chr1	9355000	9255000	100000
chr1	9555000	9345000	210000
chr1	9685000	9545000	140000
chr1	9755000	9675000	80000
chr1	9835000	9745000	90000
chr1	9935000	9825000	110000
chr1	10015000	9925000	90000
chr1	10095000	10005000	90000
chr1	10275000	10085000	190000
chr1	10425000	10265000	160000
chr1	10495000	10415000	80000
chr1	10575000	10485000	90000
chr1	10695000	10565000	130000
chr1	10755000	10685000	70000
chr1	10855000	10745000	110000
chr1	10935000	10845000	90000
chr1	11085000	10925000	160000
chr1	11335000	11075000	260000
chr1	11425000	11325000	100000
chr1	11485000	11415000	70000
chr1	11545000	11475000	70000
chr1	11595000	11535000	60000
chr1	11715000	11585000	130000
chr1	11795000	11705000	90000
chr1	11875000	11785000	90000
chr1	11975000	11865000	110000
chr1	12045000	11965000	80000
chr1	12105000	12035000	70000
chr1	12185000	12095000	90000
chr1	12295000	12175000	120000
chr1	12685000	12285000	400000
chr1	12735000	12675000	60000
chr1	13995000	12725000	1270000
chr1	14155000	13985000	170000
chr1	14295000	14145000	150000
chr1	15245000	14285000	960000
chr1	15365000	15235000	130000
chr1	15445000	15355000	90000
chr1	15605000	15435000	170000
chr1	15655000	15595000	60000
chr1	15765000	15645000	120000
chr1	15855000	15755000	100000
chr1	15925000	15845000	80000
chr1	16075000	15915000	160000
chr1	16125000	16065000	60000
chr1	16175000	16115000	60000
chr1	16275000	16165000	110000
chr1	16335000	16265000	70000
chr1	16405000	16325000	80000
chr1	16475000	16395000	80000
chr1	16525000	16465000	60000
chr1	16585000	16515000	70000
chr1	16695000	16575000	120000
chr1	16775000	16685000	90000
chr1	16885000	16765000	120000
chr1	17245000	16875000	370000
chr1	17385000	17235000	150000
chr1	17455000	17375000	80000
chr1	17565000	17445000	120000
chr1	17675000	17555000	120000
chr1	17745000	17665000	80000
chr1	17825000	17735000	90000
chr1	17985000	17815000	170000
chr1	18255000	17975000	280000
chr1	18425000	18245000	180000
chr1	18925000	18415000	510000
chr1	19015000	18915000	100000
chr1	19145000	19005000	140000
chr1	19205000	19135000	70000
chr1	19225000	19195000	30000
chr1	19285000	19215000	70000
chr1	19345000	19275000	70000
chr1	19405000	19335000	70000
chr1	19535000	19395000	140000
chr1	19585000	19525000	60000
chr1	19675000	19575000	100000
chr1	19815000	19665000	150000
chr1	19925000	19805000	120000
chr1	19985000	19915000	70000
chr1	20215000	19975000	240000
chr1	20485000	20205000	280000
chr1	20545000	20475000	70000
chr1	20695000	20535000	160000
chr1	20835000	20685000	150000
chr1	20905000	20825000	80000
chr1	20995000	20895000	100000
chr1	21065000	20985000	80000
chr1	21125000	21055000	70000
chr1	21525000	21115000	410000
chr1	21705000	21515000	190000
chr1	21835000	21695000	140000
chr1	21915000	21825000	90000
chr1	21995000	21905000	90000
chr1	22115000	21985000	130000
chr1	22235000	22105000	130000
chr1	22295000	22225000	70000
chr1	22355000	22285000	70000
chr1	22465000	22345000	120000
chr1	22605000	22455000	150000
chr1	22745000	22595000	150000
chr1	22975000	22735000	240000
chr1	23305000	22965000	340000
chr1	23425000	23295000	130000
chr1	23515000	23415000	100000
chr1	23615000	23505000	110000
chr1	23735000	23605000	130000
chr1	23815000	23725000	90000
chr1	23875000	23805000	70000
chr1	23965000	23865000	100000
chr1	24025000	23955000	70000
chr1	24075000	24015000	60000
chr1	24135000	24065000	70000
chr1	24295000	24125000	170000
chr1	24395000	24285000	110000
chr1	24475000	24385000	90000
chr1	24535000	24465000	70000
chr1	24645000	24525000	120000
chr1	24725000	24635000	90000
chr1	24835000	24715000	120000
chr1	24975000	24825000	150000
chr1	25015000	24965000	50000
chr1	25075000	25005000	70000
chr1	25175000	25065000	110000
chr1	25265000	25165000	100000
chr1	25365000	25255000	110000
chr1	25435000	25355000	80000
chr1	25565000	25425000	140000
chr1	25855000	25555000	300000
chr1	25945000	25845000	100000
chr1	26135000	25935000	200000
chr1	26235000	26125000	110000
chr1	26335000	26225000	110000
chr1	26365000	26325000	40000
chr1	26435000	26355000	80000
chr1	26495000	26425000	70000
chr1	26605000	26485000	120000
chr1	26655000	26595000	60000
chr1	26755000	26645000	110000
chr1	26805000	26745000	60000
chr1	26935000	26795000	140000
chr1	27025000	26925000	100000
chr1	27125000	27015000	110000
chr1	27225000	27115000	110000
chr1	27375000	27215000	160000
chr1	27435000	27365000	70000
chr1	27525000	27425000	100000
chr1	27625000	27515000	110000
chr1	27735000	27615000	120000
chr1	27825000	27725000	100000
chr1	27935000	27815000	120000
chr1	27995000	27925000	70000
chr1	28055000	27985000	70000
chr1	28165000	28045000	120000
chr1	28415000	28155000	260000
chr1	28565000	28405000	160000
chr1	28695000	28555000	140000
chr1	28845000	28685000	160000
chr1	28975000	28835000	140000
chr1	29115000	28965000	150000
chr1	29215000	29105000	110000
chr1	29365000	29205000	160000
chr1	29455000	29355000	100000
chr1	29565000	29445000	120000
chr1	30185000	29555000	630000
chr1	30275000	30175000	100000
chr1	30565000	30265000	300000
chr1	30885000	30555000	330000
chr1	31115000	30875000	240000
chr1	31195000	31105000	90000
chr1	31275000	31185000	90000
chr1	31395000	31265000	130000
chr1	31545000	31385000	160000
chr1	31635000	31535000	100000
chr1	31775000	31625000	150000
chr1	31865000	31765000	100000
chr1	31915000	31855000	60000
chr1	32015000	31905000	110000
chr1	32115000	32005000	110000
chr1	32185000	32105000	80000
chr1	32265000	32175000	90000
chr1	32375000	32255000	120000
chr1	32485000	32365000	120000
chr1	32545000	32475000	70000
chr1	32675000	32535000	140000
chr1	32805000	32665000	140000
chr1	32865000	32795000	70000
chr1	32995000	32855000	140000
chr1	33115000	32985000	130000
chr1	33175000	33105000	70000
chr1	33245000	33165000	80000
chr1	33345000	33235000	110000
chr1	33395000	33335000	60000
chr1	33555000	33385000	170000
chr1	33765000	33545000	220000
chr1	33845000	33755000	90000
chr1	33945000	33835000	110000
chr1	34105000	33935000	170000
chr1	35065000	34095000	970000
chr1	35225000	35055000	170000
chr1	35335000	35215000	120000
chr1	35505000	35325000	180000
chr1	35575000	35495000	80000
chr1	35665000	35565000	100000
chr1	35755000	35655000	100000
chr1	35905000	35745000	160000
chr1	36035000	35895000	140000
chr1	36115000	36025000	90000
chr1	36185000	36105000	80000
chr1	36245000	36175000	70000
chr1	36405000	36235000	170000
chr1	36555000	36395000	160000
chr1	36615000	36545000	70000
chr1	36695000	36605000	90000
chr1	36775000	36685000	90000
chr1	36935000	36765000	170000
chr1	37175000	36925000	250000
chr1	37795000	37165000	630000
chr1	37915000	37785000	130000
chr1	38065000	37905000	160000
chr1	38165000	38055000	110000
chr1	38275000	38155000	120000
chr1	38335000	38265000	70000
chr1	38495000	38325000	170000
chr1	39305000	38485000	820000
chr1	39335000	39295000	40000
chr1	39465000	39325000	140000
chr1	39565000	39455000	110000
chr1	39665000	39555000	110000
chr1	39735000	39655000	80000
chr1	39885000	39725000	160000
chr1	39955000	39875000	80000
chr1	40045000	39945000	100000
chr1	40125000	40035000	90000
chr1	40205000	40115000	90000
chr1	40285000	40195000	90000
chr1	40385000	40275000	110000
chr1	40445000	40375000	70000
chr1	40515000	40435000	80000
chr1	40625000	40505000	120000
chr1	40785000	40615000	170000
chr1	40915000	40775000	140000
chr1	41005000	40905000	100000
chr1	41075000	40995000	80000
chr1	41155000	41065000	90000
chr1	41245000	41145000	100000
chr1	41325000	41235000	90000
chr1	41425000	41315000	110000
chr1	41445000	41415000	30000
chr1	41495000	41435000	60000
chr1	41715000	41485000	230000
chr1	41895000	41705000	190000
chr1	41985000	41885000	100000
chr1	42045000	41975000	70000
chr1	42505000	42035000	470000
chr1	42645000	42495000	150000
chr1	42805000	42635000	170000
chr1	42935000	42795000	140000
chr1	43045000	42925000	120000
chr1	43125000	43035000	90000
chr1	43235000	43115000	120000
chr1	43385000	43225000	160000
chr1	43435000	43375000	60000
chr1	43545000	43425000	120000
chr1	43635000	43535000	100000
chr1	43695000	43625000	70000
chr1	43825000	43685000	140000
chr1	43925000	43815000	110000
chr1	44005000	43915000	90000
chr1	44125000	43995000	130000
chr1	44175000	44115000	60000
chr1	44235000	44165000	70000
chr1	44405000	44225000	180000
chr1	44445000	44395000	50000
chr1	44525000	44435000	90000
chr1	44685000	44515000	170000
chr1	45065000	44675000	390000
chr1	45195000	45055000	140000
chr1	45255000	45185000	70000
chr1	45305000	45245000	60000
chr1	45485000	45295000	190000
chr1	45675000	45475000	200000
chr1	45775000	45665000	110000
chr1	45815000	45765000	50000
chr1	45965000	45805000	160000
chr1	46055000	45955000	100000
chr1	46155000	46045000	110000
chr1	46215000	46145000	70000
chr1	46275000	46205000	70000
chr1	46355000	46265000	90000
chr1	46505000	46345000	160000
chr1	46605000	46495000	110000
chr1	46655000	46595000	60000
chr1	46715000	46645000	70000
chr1	46775000	46705000	70000
chr1	46825000	46765000	60000
chr1	46875000	46815000	60000
chr1	47005000	46865000	140000
chr1	47075000	46995000	80000
chr1	47195000	47065000	130000
chr1	47345000	47185000	160000
chr1	47455000	47335000	120000
chr1	47565000	47445000	120000
chr1	47645000	47555000	90000
chr1	47725000	47635000	90000
chr1	47785000	47715000	70000
chr1	47855000	47775000	80000
chr1	47905000	47845000	60000
chr1	48005000	47895000	110000
chr1	48185000	47995000	190000
chr1	48465000	48175000	290000
chr1	48565000	48455000	110000
chr1	48715000	48555000	160000
chr1	48765000	48705000	60000
chr1	48945000	48755000	190000
chr1	50355000	48935000	1420000
chr1	50825000	50345000	480000
chr1	51175000	50815000	360000
chr1	51235000	51165000	70000
chr1	51345000	51225000	120000
chr1	51445000	51335000	110000
chr1	51535000	51435000	100000
chr1	51655000	51525000	130000
chr1	51765000	51645000	120000
chr1	51815000	51755000	60000
chr1	51995000	51805000	190000
chr1	52095000	51985000	110000
chr1	52245000	52085000	160000
chr1	52355000	52235000	120000
chr1	52475000	52345000	130000
chr1	52525000	52465000	60000
chr1	52605000	52515000	90000
chr1	52835000	52595000	240000
chr1	53025000	52825000	200000
chr1	53165000	53015000	150000
chr1	53395000	53155000	240000
chr1	53665000	53385000	280000
chr1	53745000	53655000	90000
chr1	53865000	53735000	130000
chr1	53955000	53855000	100000
chr1	54225000	53945000	280000
chr1	54315000	54215000	100000
chr1	54415000	54305000	110000
chr1	54525000	54405000	120000
chr1	54595000	54515000	80000
chr1	54875000	54585000	290000
chr1	54965000	54865000	100000
chr1	55015000	54955000	60000
chr1	55135000	55005000	130000
chr1	55275000	55125000	150000
chr1	55415000	55265000	150000
chr1	55495000	55405000	90000
chr1	55685000	55485000	200000
chr1	55755000	55675000	80000
chr1	57055000	55745000	1310000
chr1	57185000	57045000	140000
chr1	57305000	57175000	130000
chr1	59125000	57295000	1830000
chr1	59175000	59115000	60000
chr1	59255000	59165000	90000
chr1	59375000	59245000	130000
chr1	59615000	59365000	250000
chr1	59765000	59605000	160000
chr1	60165000	59755000	410000
chr1	60235000	60155000	80000
chr1	60285000	60225000	60000
chr1	60345000	60275000	70000
chr1	60435000	60335000	100000
chr1	61515000	60425000	1090000
chr1	61935000	61505000	430000
chr1	62325000	61925000	400000
chr1	62545000	62315000	230000
chr1	62645000	62535000	110000
chr1	62905000	62635000	270000
chr1	63255000	62895000	360000
chr1	63795000	63245000	550000
chr1	63915000	63785000	130000
chr1	63995000	63905000	90000
chr1	64065000	63985000	80000
chr1	64155000	64055000	100000
chr1	64245000	64145000	100000
chr1	64385000	64235000	150000
chr1	64605000	64375000	230000
chr1	64715000	64595000	120000
chr1	64735000	64705000	30000
chr1	64815000	64725000	90000
chr1	64945000	64805000	140000
chr1	65215000	64935000	280000
chr1	65295000	65205000	90000
chr1	65435000	65285000	150000
chr1	65535000	65425000	110000
chr1	65615000	65525000	90000
chr1	65705000	65605000	100000
chr1	65895000	65695000	200000
chr1	66165000	65885000	280000
chr1	66435000	66155000	280000
chr1	66725000	66425000	300000
chr1	66915000	66715000	200000
chr1	67225000	66905000	320000
chr1	67395000	67215000	180000
chr1	67625000	67385000	240000
chr1	67685000	67615000	70000
chr1	67905000	67675000	230000
chr1	67995000	67895000	100000
chr1	68155000	67985000	170000
chr1	68235000	68145000	90000
chr1	68315000	68225000	90000
chr1	68585000	68305000	280000
chr1	68815000	68575000	240000
chr1	68965000	68805000	160000
chr1	70225000	68955000	1270000
chr1	70605000	70215000	390000
chr1	70695000	70595000	100000
chr1	70825000	70685000	140000
chr1	70885000	70815000	70000
chr1	70985000	70875000	110000
chr1	71555000	70975000	580000
chr1	71985000	71545000	440000
chr1	72365000	71975000	390000
chr1	73085000	72355000	730000
chr1	73605000	73075000	530000
chr1	74475000	73595000	880000
chr1	75155000	74465000	690000
chr1	75215000	75145000	70000
chr1	75675000	75205000	470000
chr1	76105000	75665000	440000
chr1	76195000	76095000	100000
chr1	76265000	76185000	80000
chr1	76625000	76255000	370000
chr1	77615000	76615000	1000000
chr1	78015000	77605000	410000
chr1	78155000	78005000	150000
chr1	78255000	78145000	110000
chr1	78365000	78245000	120000
chr1	78445000	78355000	90000
chr1	78595000	78435000	160000
chr1	79085000	78585000	500000
chr1	79165000	79075000	90000
chr1	79305000	79155000	150000
chr1	79665000	79295000	370000
chr1	79745000	79655000	90000
chr1	80685000	79735000	950000
chr1	82275000	80675000	1600000
chr1	82475000	82265000	210000
chr1	82845000	82465000	380000
chr1	83655000	82835000	820000
chr1	84335000	83645000	690000
chr1	84405000	84325000	80000
chr1	84615000	84395000	220000
chr1	84775000	84605000	170000
chr1	84905000	84765000	140000
chr1	84975000	84895000	80000
chr1	85095000	84965000	130000
chr1	85235000	85085000	150000
chr1	85415000	85225000	190000
chr1	85575000	85405000	170000
chr1	85665000	85565000	100000
chr1	85735000	85655000	80000
chr1	85815000	85725000	90000
chr1	85935000	85805000	130000
chr1	86055000	85925000	130000
chr1	86175000	86045000	130000
chr1	86355000	86165000	190000
chr1	86865000	86345000	520000
chr1	86975000	86855000	120000
chr1	87175000	86965000	210000
chr1	87305000	87165000	140000
chr1	87385000	87295000	90000
chr1	87585000	87375000	210000
chr1	87765000	87575000	190000
chr1	89155000	87755000	1400000
chr1	89365000	89145000	220000
chr1	89465000	89355000	110000
chr1	89935000	89455000	480000
chr1	89995000	89925000	70000
chr1	90105000	89985000	120000
chr1	90235000	90095000	140000
chr1	90465000	90225000	240000
chr1	90605000	90455000	150000
chr1	91195000	90595000	600000
chr1	91325000	91185000	140000
chr1	91485000	91315000	170000
chr1	91635000	91475000	160000
chr1	91755000	91625000	130000
chr1	91875000	91745000	130000
chr1	91975000	91865000	110000
chr1	92305000	91965000	340000
chr1	92405000	92295000	110000
chr1	92465000	92395000	70000
chr1	92775000	92455000	320000
chr1	93305000	92765000	540000
chr1	93425000	93295000	130000
chr1	93475000	93415000	60000
chr1	93545000	93465000	80000
chr1	93655000	93535000	120000
chr1	93765000	93645000	120000
chr1	93825000	93755000	70000
chr1	93915000	93815000	100000
chr1	94035000	93905000	130000
chr1	94095000	94025000	70000
chr1	94155000	94085000	70000
chr1	94315000	94145000	170000
chr1	94495000	94305000	190000
chr1	94515000	94485000	30000
chr1	94635000	94505000	130000
chr1	94715000	94625000	90000
chr1	94805000	94705000	100000
chr1	94885000	94795000	90000
chr1	94985000	94875000	110000
chr1	95275000	94975000	300000
chr1	95325000	95265000	60000
chr1	95395000	95315000	80000
chr1	95515000	95385000	130000
chr1	95705000	95505000	200000
chr1	97195000	95695000	1500000
chr1	97325000	97185000	140000
chr1	97435000	97315000	120000
chr1	98285000	97425000	860000
chr1	98525000	98275000	250000
chr1	98945000	98515000	430000
chr1	99125000	98935000	190000
chr1	99255000	99115000	140000
chr1	99665000	99245000	420000
chr1	99955000	99655000	300000
chr1	100185000	99945000	240000
chr1	100235000	100175000	60000
chr1	100325000	100225000	100000
chr1	100445000	100315000	130000
chr1	100505000	100435000	70000
chr1	100605000	100495000	110000
chr1	100735000	100595000	140000
chr1	100825000	100725000	100000
chr1	100935000	100815000	120000
chr1	101365000	100925000	440000
chr1	101505000	101355000	150000
chr1	101705000	101495000	210000
chr1	101765000	101695000	70000
chr1	101835000	101755000	80000
chr1	103445000	101825000	1620000
chr1	103575000	103435000	140000
chr1	105035000	103565000	1470000
chr1	105195000	105025000	170000
chr1	105335000	105185000	150000
chr1	105675000	105325000	350000
chr1	106355000	105665000	690000
chr1	107695000	106345000	1350000
chr1	108305000	107685000	620000
chr1	109205000	108295000	910000
chr1	109295000	109195000	100000
chr1	109375000	109285000	90000
chr1	109445000	109365000	80000
chr1	109515000	109435000	80000
chr1	109585000	109505000	80000
chr1	109645000	109575000	70000
chr1	109755000	109635000	120000
chr1	109825000	109745000	80000
chr1	109945000	109815000	130000
chr1	110035000	109935000	100000
chr1	110085000	110025000	60000
chr1	110185000	110075000	110000
chr1	110325000	110175000	150000
chr1	110465000	110315000	150000
chr1	110535000	110455000	80000
chr1	110585000	110525000	60000
chr1	110755000	110575000	180000
chr1	110865000	110745000	120000
chr1	110885000	110855000	30000
chr1	110955000	110875000	80000
chr1	111055000	110945000	110000
chr1	111175000	111045000	130000
chr1	111325000	111165000	160000
chr1	111515000	111315000	200000
chr1	111685000	111505000	180000
chr1	111765000	111675000	90000
chr1	111885000	111755000	130000
chr1	111995000	111875000	120000
chr1	112055000	111985000	70000
chr1	112165000	112045000	120000
chr1	112255000	112155000	100000
chr1	112315000	112245000	70000
chr1	112935000	112305000	630000
chr1	113015000	112925000	90000
chr1	113165000	113005000	160000
chr1	113255000	113155000	100000
chr1	113355000	113245000	110000
chr1	113425000	113345000	80000
chr1	113505000	113415000	90000
chr1	113615000	113495000	120000
chr1	113685000	113605000	80000
chr1	113935000	113675000	260000
chr1	114225000	113925000	300000
chr1	114305000	114215000	90000
chr1	114365000	114295000	70000
chr1	114455000	114355000	100000
chr1	114525000	114445000	80000
chr1	114835000	114515000	320000
chr1	114895000	114825000	70000
chr1	115125000	114885000	240000
chr1	115225000	115115000	110000
chr1	115305000	115215000	90000
chr1	115515000	115295000	220000
chr1	115595000	115505000	90000
chr1	115675000	115585000	90000
chr1	116155000	115665000	490000
chr1	116255000	116145000	110000
chr1	116335000	116245000	90000
chr1	116525000	116325000	200000
chr1	116685000	116515000	170000
chr1	116915000	116675000	240000
chr1	117045000	116905000	140000
chr1	117115000	117035000	80000
chr1	117215000	117105000	110000
chr1	117285000	117205000	80000
chr1	117455000	117275000	180000
chr1	117605000	117445000	160000
chr1	117675000	117595000	80000
chr1	117915000	117665000	250000
chr1	118065000	117905000	160000
chr1	118155000	118055000	100000
chr1	118305000	118145000	160000
chr1	118515000	118295000	220000
chr1	118695000	118505000	190000
chr1	119565000	118685000	880000
chr1	119685000	119555000	130000
chr1	119795000	119675000	120000
chr1	120095000	119785000	310000
chr1	120155000	120085000	70000
chr1	120255000	120145000	110000
chr1	120425000	120245000	180000
chr1	144985000	120415000	24570000
chr1	145125000	144975000	150000
chr1	145595000	145115000	480000
chr1	145625000	145585000	40000
chr1	146645000	145615000	1030000
chr1	146715000	146635000	80000
chr1	146775000	146705000	70000
chr1	146975000	146765000	210000
chr1	147075000	146965000	110000
chr1	147205000	147065000	140000
chr1	150045000	147195000	2850000
chr1	150165000	150035000	130000
chr1	150215000	150155000	60000
chr1	150275000	150205000	70000
chr1	150345000	150265000	80000
chr1	150435000	150335000	100000
chr1	150535000	150425000	110000
chr1	150605000	150525000	80000
chr1	150905000	150595000	310000
chr1	150985000	150895000	90000
chr1	151055000	150975000	80000
chr1	151145000	151045000	100000
chr1	151175000	151135000	40000
chr1	151235000	151165000	70000
chr1	151255000	151225000	30000
chr1	151325000	151245000	80000
chr1	151385000	151315000	70000
chr1	151435000	151375000	60000
chr1	151515000	151425000	90000
chr1	151575000	151505000	70000
chr1	151715000	151565000	150000
chr1	151815000	151705000	110000
chr1	151885000	151805000	80000
chr1	152025000	151875000	150000
chr1	152115000	152015000	100000
chr1	152165000	152105000	60000
chr1	152325000	152155000	170000
chr1	152435000	152315000	120000
chr1	152555000	152425000	130000
chr1	152615000	152545000	70000
chr1	152845000	152605000	240000
chr1	153165000	152835000	330000
chr1	153325000	153155000	170000
chr1	153485000	153315000	170000
chr1	153545000	153475000	70000
chr1	153645000	153535000	110000
chr1	153765000	153635000	130000
chr1	153895000	153755000	140000
chr1	153965000	153885000	80000
chr1	154155000	153955000	200000
chr1	154255000	154145000	110000
chr1	154325000	154245000	80000
chr1	154375000	154315000	60000
chr1	154455000	154365000	90000
chr1	154535000	154445000	90000
chr1	154585000	154525000	60000
chr1	154645000	154575000	70000
chr1	154735000	154635000	100000
chr1	154855000	154725000	130000
chr1	154925000	154845000	80000
chr1	154985000	154915000	70000
chr1	155065000	154975000	90000
chr1	155155000	155055000	100000
chr1	155225000	155145000	80000
chr1	155305000	155215000	90000
chr1	155585000	155295000	290000
chr1	155725000	155575000	150000
chr1	155835000	155715000	120000
chr1	155905000	155825000	80000
chr1	155975000	155895000	80000
chr1	156055000	155965000	90000
chr1	156115000	156045000	70000
chr1	156205000	156105000	100000
chr1	156255000	156195000	60000
chr1	156315000	156245000	70000
chr1	156425000	156305000	120000
chr1	156485000	156415000	70000
chr1	156555000	156475000	80000
chr1	156635000	156545000	90000
chr1	156705000	156625000	80000
chr1	156905000	156695000	210000
chr1	157055000	156895000	160000
chr1	157145000	157045000	100000
chr1	157335000	157135000	200000
chr1	157465000	157325000	140000
chr1	157945000	157455000	490000
chr1	158095000	157935000	160000
chr1	158175000	158085000	90000
chr1	158975000	158165000	810000
chr1	159055000	158965000	90000
chr1	159105000	159045000	60000
chr1	159195000	159095000	100000
chr1	159755000	159185000	570000
chr1	159905000	159745000	160000
chr1	160005000	159895000	110000
chr1	160075000	159995000	80000
chr1	160165000	160065000	100000
chr1	160265000	160155000	110000
chr1	160315000	160255000	60000
chr1	160405000	160305000	100000
chr1	160965000	160395000	570000
chr1	161015000	160955000	60000
chr1	161075000	161005000	70000
chr1	161135000	161065000	70000
chr1	161185000	161125000	60000
chr1	161265000	161175000	90000
chr1	161725000	161255000	470000
chr1	162025000	161715000	310000
chr1	162255000	162015000	240000
chr1	162365000	162245000	120000
chr1	162465000	162355000	110000
chr1	162535000	162455000	80000
chr1	162585000	162525000	60000
chr1	162805000	162575000	230000
chr1	163045000	162795000	250000
chr1	163145000	163035000	110000
chr1	163295000	163135000	160000
chr1	163385000	163285000	100000
chr1	164595000	163375000	1220000
chr1	164765000	164585000	180000
chr1	165065000	164755000	310000
chr1	165125000	165055000	70000
chr1	165345000	165115000	230000
chr1	165565000	165335000	230000
chr1	165675000	165555000	120000
chr1	165745000	165665000	80000
chr1	165805000	165735000	70000
chr1	165895000	165795000	100000
chr1	166475000	165885000	590000
chr1	166815000	166465000	350000
chr1	166885000	166805000	80000
chr1	167035000	166875000	160000
chr1	167195000	167025000	170000
chr1	167245000	167185000	60000
chr1	167425000	167235000	190000
chr1	167525000	167415000	110000
chr1	167685000	167515000	170000
chr1	167785000	167675000	110000
chr1	167915000	167775000	140000
chr1	168055000	167905000	150000
chr1	168155000	168045000	110000
chr1	168315000	168145000	170000
chr1	168415000	168305000	110000
chr1	168565000	168405000	160000
chr1	169085000	168555000	530000
chr1	169335000	169075000	260000
chr1	169525000	169325000	200000
chr1	169775000	169515000	260000
chr1	169865000	169765000	100000
chr1	170065000	169855000	210000
chr1	170505000	170055000	450000
chr1	170935000	170495000	440000
chr1	171195000	170925000	270000
chr1	171285000	171185000	100000
chr1	171455000	171275000	180000
chr1	171575000	171445000	130000
chr1	171625000	171565000	60000
chr1	171715000	171615000	100000
chr1	171775000	171705000	70000
chr1	171965000	171765000	200000
chr1	172295000	171955000	340000
chr1	172375000	172285000	90000
chr1	172425000	172365000	60000
chr1	172505000	172415000	90000
chr1	172595000	172495000	100000
chr1	172715000	172585000	130000
chr1	172805000	172705000	100000
chr1	173395000	172795000	600000
chr1	173835000	173385000	450000
chr1	173995000	173825000	170000
chr1	174055000	173985000	70000
chr1	174135000	174045000	90000
chr1	174215000	174125000	90000
chr1	174725000	174205000	520000
chr1	174975000	174715000	260000
chr1	174995000	174965000	30000
chr1	175125000	174985000	140000
chr1	175295000	175115000	180000
chr1	176055000	175285000	770000
chr1	176185000	176045000	140000
chr1	176335000	176175000	160000
chr1	176525000	176325000	200000
chr1	176865000	176515000	350000
chr1	177925000	176855000	1070000
chr1	178005000	177915000	90000
chr1	178065000	177995000	70000
chr1	178275000	178055000	220000
chr1	178515000	178265000	250000
chr1	178695000	178505000	190000
chr1	178985000	178685000	300000
chr1	179055000	178975000	80000
chr1	179105000	179045000	60000
chr1	179205000	179095000	110000
chr1	179265000	179195000	70000
chr1	179345000	179255000	90000
chr1	179575000	179335000	240000
chr1	179675000	179565000	110000
chr1	179785000	179665000	120000
chr1	179855000	179775000	80000
chr1	180155000	179845000	310000
chr1	180225000	180145000	80000
chr1	180475000	180215000	260000
chr1	180605000	180465000	140000
chr1	180735000	180595000	140000
chr1	180845000	180725000	120000
chr1	180925000	180835000	90000
chr1	180995000	180915000	80000
chr1	181055000	180985000	70000
chr1	181145000	181045000	100000
chr1	181405000	181135000	270000
chr1	181455000	181395000	60000
chr1	182045000	181445000	600000
chr1	182285000	182035000	250000
chr1	182375000	182275000	100000
chr1	182565000	182365000	200000
chr1	182755000	182555000	200000
chr1	182815000	182745000	70000
chr1	182865000	182805000	60000
chr1	182935000	182855000	80000
chr1	182995000	182925000	70000
chr1	183255000	182985000	270000
chr1	183445000	183245000	200000
chr1	183525000	183435000	90000
chr1	183615000	183515000	100000
chr1	183895000	183605000	290000
chr1	184035000	183885000	150000
chr1	184655000	184025000	630000
chr1	184735000	184645000	90000
chr1	184785000	184725000	60000
chr1	184955000	184775000	180000
chr1	185135000	184945000	190000
chr1	185295000	185125000	170000
chr1	185655000	185285000	370000
chr1	185795000	185645000	150000
chr1	186195000	185785000	410000
chr1	186275000	186185000	90000
chr1	186355000	186265000	90000
chr1	186465000	186345000	120000
chr1	186585000	186455000	130000
chr1	186965000	186575000	390000
chr1	187025000	186955000	70000
chr1	189655000	187015000	2640000
chr1	190445000	189645000	800000
chr1	192285000	190435000	1850000
chr1	192435000	192275000	160000
chr1	192585000	192425000	160000
chr1	192785000	192575000	210000
chr1	193025000	192775000	250000
chr1	193105000	193015000	90000
chr1	196125000	193095000	3030000
chr1	196285000	196115000	170000
chr1	196635000	196275000	360000
chr1	196795000	196625000	170000
chr1	197175000	196785000	390000
chr1	197495000	197165000	330000
chr1	197585000	197485000	100000
chr1	197845000	197575000	270000
chr1	197905000	197835000	70000
chr1	198055000	197895000	160000
chr1	198135000	198045000	90000
chr1	198445000	198125000	320000
chr1	198675000	198435000	240000
chr1	198745000	198665000	80000
chr1	198905000	198735000	170000
chr1	199535000	198895000	640000
chr1	199655000	199525000	130000
chr1	200015000	199645000	370000
chr1	200115000	200005000	110000
chr1	200275000	200105000	170000
chr1	200385000	200265000	120000
chr1	200465000	200375000	90000
chr1	200485000	200455000	30000
chr1	200595000	200475000	120000
chr1	200645000	200585000	60000
chr1	200715000	200635000	80000
chr1	200785000	200705000	80000
chr1	200865000	200775000	90000
chr1	200945000	200855000	90000
chr1	201025000	200935000	90000
chr1	201095000	201015000	80000
chr1	201225000	201085000	140000
chr1	201335000	201215000	120000
chr1	201405000	201325000	80000
chr1	201455000	201395000	60000
chr1	201535000	201445000	90000
chr1	201675000	201525000	150000
chr1	201805000	201665000	140000
chr1	201855000	201795000	60000
chr1	201975000	201845000	130000
chr1	202095000	201965000	130000
chr1	202165000	202085000	80000
chr1	202315000	202155000	160000
chr1	202435000	202305000	130000
chr1	202605000	202425000	180000
chr1	202695000	202595000	100000
chr1	202785000	202685000	100000
chr1	202845000	202775000	70000
chr1	202995000	202835000	160000
chr1	203085000	202985000	100000
chr1	203235000	203075000	160000
chr1	203315000	203225000	90000
chr1	203475000	203305000	170000
chr1	203595000	203465000	130000
chr1	203685000	203585000	100000
chr1	203765000	203675000	90000
chr1	203835000	203755000	80000
chr1	204045000	203825000	220000
chr1	204125000	204035000	90000
chr1	204335000	204115000	220000
chr1	204385000	204325000	60000
chr1	204485000	204375000	110000
chr1	204545000	204475000	70000
chr1	204785000	204535000	250000
chr1	204915000	204775000	140000
chr1	204965000	204905000	60000
chr1	205045000	204955000	90000
chr1	205095000	205035000	60000
chr1	205195000	205085000	110000
chr1	205245000	205185000	60000
chr1	205305000	205235000	70000
chr1	205455000	205295000	160000
chr1	205505000	205445000	60000
chr1	205565000	205495000	70000
chr1	205635000	205555000	80000
chr1	205725000	205625000	100000
chr1	206655000	205715000	940000
chr1	206715000	206645000	70000
chr1	206785000	206705000	80000
chr1	206865000	206775000	90000
chr1	206915000	206855000	60000
chr1	207085000	206905000	180000
chr1	207265000	207075000	190000
chr1	207505000	207255000	250000
chr1	207585000	207495000	90000
chr1	207875000	207575000	300000
chr1	207985000	207865000	120000
chr1	208055000	207975000	80000
chr1	208145000	208045000	100000
chr1	208205000	208135000	70000
chr1	208425000	208195000	230000
chr1	209385000	208415000	970000
chr1	209745000	209375000	370000
chr1	209875000	209735000	140000
chr1	209965000	209865000	100000
chr1	210035000	209955000	80000
chr1	210495000	210025000	470000
chr1	210585000	210485000	100000
chr1	211315000	210575000	740000
chr1	211435000	211305000	130000
chr1	211505000	211425000	80000
chr1	211695000	211495000	200000
chr1	211755000	211685000	70000
chr1	211855000	211745000	110000
chr1	212015000	211845000	170000
chr1	212215000	212005000	210000
chr1	212465000	212205000	260000
chr1	212645000	212455000	190000
chr1	212785000	212635000	150000
chr1	212965000	212775000	190000
chr1	213195000	212955000	240000
chr1	213295000	213185000	110000
chr1	213555000	213285000	270000
chr1	214295000	213545000	750000
chr1	214385000	214285000	100000
chr1	214435000	214375000	60000
chr1	214515000	214425000	90000
chr1	214785000	214505000	280000
chr1	214845000	214775000	70000
chr1	215705000	214835000	870000
chr1	216925000	215695000	1230000
chr1	218345000	216915000	1430000
chr1	218465000	218335000	130000
chr1	218525000	218455000	70000
chr1	218645000	218515000	130000
chr1	219845000	218635000	1210000
chr1	220005000	219835000	170000
chr1	220145000	219995000	150000
chr1	220225000	220135000	90000
chr1	220275000	220215000	60000
chr1	220455000	220265000	190000
chr1	220855000	220445000	410000
chr1	220925000	220845000	80000
chr1	220985000	220915000	70000
chr1	221615000	220975000	640000
chr1	221925000	221605000	320000
chr1	222825000	221915000	910000
chr1	222915000	222815000	100000
chr1	222985000	222905000	80000
chr1	223265000	222975000	290000
chr1	223315000	223255000	60000
chr1	223885000	223305000	580000
chr1	223955000	223875000	80000
chr1	224045000	223945000	100000
chr1	224305000	224035000	270000
chr1	224375000	224295000	80000
chr1	224525000	224365000	160000
chr1	224625000	224515000	110000
chr1	224705000	224615000	90000
chr1	225125000	224695000	430000
chr1	225615000	225115000	500000
chr1	225665000	225605000	60000
chr1	225845000	225655000	190000
chr1	225965000	225835000	130000
chr1	226035000	225955000	80000
chr1	226115000	226025000	90000
chr1	226185000	226105000	80000
chr1	226255000	226175000	80000
chr1	226315000	226245000	70000
chr1	226405000	226305000	100000
chr1	226545000	226395000	150000
chr1	226595000	226535000	60000
chr1	226735000	226585000	150000
chr1	226825000	226725000	100000
chr1	226935000	226815000	120000
chr1	227025000	226925000	100000
chr1	227515000	227015000	500000
chr1	227635000	227505000	130000
chr1	227725000	227625000	100000
chr1	227925000	227715000	210000
chr1	227985000	227915000	70000
chr1	228145000	227975000	170000
chr1	228275000	228135000	140000
chr1	228405000	228265000	140000
chr1	228575000	228395000	180000
chr1	229365000	228565000	800000
chr1	229395000	229355000	40000
chr1	229485000	229385000	100000
chr1	229575000	229475000	100000
chr1	229695000	229565000	130000
chr1	229805000	229685000	120000
chr1	230205000	229795000	410000
chr1	230455000	230195000	260000
chr1	230775000	230445000	330000
chr1	230935000	230765000	170000
chr1	231355000	230925000	430000
chr1	231485000	231345000	140000
chr1	231565000	231475000	90000
chr1	231665000	231555000	110000
chr1	231745000	231655000	90000
chr1	232775000	231735000	1040000
chr1	233095000	232765000	330000
chr1	233435000	233085000	350000
chr1	233585000	233425000	160000
chr1	233925000	233575000	350000
chr1	234045000	233915000	130000
chr1	234255000	234035000	220000
chr1	234455000	234245000	210000
chr1	234515000	234445000	70000
chr1	234625000	234505000	120000
chr1	234745000	234615000	130000
chr1	234865000	234735000	130000
chr1	234915000	234855000	60000
chr1	235015000	234905000	110000
chr1	235105000	235005000	100000
chr1	235335000	235095000	240000
chr1	235415000	235325000	90000
chr1	235495000	235405000	90000
chr1	235585000	235485000	100000
chr1	235675000	235575000	100000
chr1	236035000	235665000	370000
chr1	236145000	236025000	120000
chr1	236265000	236135000	130000
chr1	236445000	236255000	190000
chr1	236565000	236435000	130000
chr1	236655000	236555000	100000
chr1	236705000	236645000	60000
chr1	236775000	236695000	80000
chr1	236965000	236765000	200000
chr1	237055000	236955000	100000
chr1	237725000	237045000	680000
chr1	237845000	237715000	130000
chr1	237975000	237835000	140000
chr1	238035000	237965000	70000
chr1	238425000	238025000	400000
chr1	239555000	238415000	1140000
chr1	240065000	239545000	520000
chr1	240175000	240055000	120000
chr1	240355000	240165000	190000
chr1	240775000	240345000	430000
chr1	240865000	240765000	100000
chr1	241055000	240855000	200000
chr1	241135000	241045000	90000
chr1	241685000	241125000	560000
chr1	241805000	241675000	130000
chr1	242015000	241795000	220000
chr1	242065000	242005000	60000
chr1	242185000	242055000	130000
chr1	242625000	242175000	450000
chr1	243425000	242615000	810000
chr1	243495000	243415000	80000
chr1	243915000	243485000	430000
chr1	244015000	243905000	110000
chr1	244215000	244005000	210000
chr1	244445000	244205000	240000
chr1	244625000	244435000	190000
chr1	244765000	244615000	150000
chr1	244825000	244755000	70000
chr1	245005000	244815000	190000
chr1	245035000	244995000	40000
chr1	245135000	245025000	110000
chr1	245225000	245125000	100000
chr1	245325000	245215000	110000
chr1	246175000	245315000	860000
chr1	246665000	246165000	500000
chr1	246735000	246655000	80000
chr1	246855000	246725000	130000
chr1	247005000	246845000	160000
chr1	247135000	246995000	140000
chr1	247285000	247125000	160000
chr1	247375000	247275000	100000
chr1	247545000	247365000	180000
chr1	247655000	247535000	120000
chr1	248105000	247645000	460000
chr1	248565000	248095000	470000
chr1	249125000	248555000	570000
chr2	295000	145000	150000
chr2	535000	285000	250000
chr2	645000	525000	120000
chr2	685000	635000	50000
chr2	745000	675000	70000
chr2	955000	735000	220000
chr2	1135000	945000	190000
chr2	1775000	1125000	650000
chr2	1845000	1765000	80000
chr2	1895000	1835000	60000
chr2	3195000	1885000	1310000
chr2	3325000	3185000	140000
chr2	3385000	3315000	70000
chr2	3715000	3375000	340000
chr2	3775000	3705000	70000
chr2	4025000	3765000	260000
chr2	6915000	4015000	2900000
chr2	7015000	6905000	110000
chr2	7065000	7005000	60000
chr2	7185000	7055000	130000
chr2	7245000	7175000	70000
chr2	7575000	7235000	340000
chr2	8825000	7565000	1260000
chr2	8985000	8815000	170000
chr2	9145000	8975000	170000
chr2	9285000	9135000	150000
chr2	9355000	9275000	80000
chr2	9565000	9345000	220000
chr2	9625000	9555000	70000
chr2	9695000	9615000	80000
chr2	9775000	9685000	90000
chr2	9885000	9765000	120000
chr2	9945000	9875000	70000
chr2	9995000	9935000	60000
chr2	10095000	9985000	110000
chr2	10195000	10085000	110000
chr2	10275000	10185000	90000
chr2	10585000	10265000	320000
chr2	10835000	10575000	260000
chr2	10965000	10825000	140000
chr2	11275000	10955000	320000
chr2	11485000	11265000	220000
chr2	11565000	11475000	90000
chr2	11615000	11555000	60000
chr2	11725000	11605000	120000
chr2	11825000	11715000	110000
chr2	11975000	11815000	160000
chr2	12865000	11965000	900000
chr2	13175000	12855000	320000
chr2	15315000	13165000	2150000
chr2	15735000	15305000	430000
chr2	15775000	15725000	50000
chr2	16085000	15765000	320000
chr2	16415000	16075000	340000
chr2	16485000	16405000	80000
chr2	16585000	16475000	110000
chr2	16695000	16575000	120000
chr2	16795000	16685000	110000
chr2	16955000	16785000	170000
chr2	17855000	16945000	910000
chr2	18035000	17845000	190000
chr2	18565000	18025000	540000
chr2	18715000	18555000	160000
chr2	19555000	18705000	850000
chr2	20095000	19545000	550000
chr2	20305000	20085000	220000
chr2	20425000	20295000	130000
chr2	20555000	20415000	140000
chr2	20655000	20545000	110000
chr2	20855000	20645000	210000
chr2	21265000	20845000	420000
chr2	23595000	21255000	2340000
chr2	24155000	23585000	570000
chr2	24305000	24145000	160000
chr2	24635000	24295000	340000
chr2	24715000	24625000	90000
chr2	25015000	24705000	310000
chr2	25035000	25005000	30000
chr2	25055000	25025000	30000
chr2	25145000	25045000	100000
chr2	25205000	25135000	70000
chr2	25365000	25195000	170000
chr2	25445000	25355000	90000
chr2	25605000	25435000	170000
chr2	25895000	25595000	300000
chr2	26105000	25885000	220000
chr2	26215000	26095000	120000
chr2	26265000	26205000	60000
chr2	26375000	26255000	120000
chr2	26405000	26365000	40000
chr2	26565000	26395000	170000
chr2	26705000	26555000	150000
chr2	26815000	26695000	120000
chr2	26975000	26805000	170000
chr2	27015000	26965000	50000
chr2	27075000	27005000	70000
chr2	27175000	27065000	110000
chr2	27255000	27165000	90000
chr2	27315000	27245000	70000
chr2	27445000	27305000	140000
chr2	27535000	27435000	100000
chr2	27605000	27525000	80000
chr2	27725000	27595000	130000
chr2	27855000	27715000	140000
chr2	27915000	27845000	70000
chr2	27995000	27905000	90000
chr2	28115000	27985000	130000
chr2	28625000	28105000	520000
chr2	28795000	28615000	180000
chr2	28975000	28785000	190000
chr2	29045000	28965000	80000
chr2	29125000	29035000	90000
chr2	29185000	29115000	70000
chr2	29275000	29175000	100000
chr2	29345000	29265000	80000
chr2	29425000	29335000	90000
chr2	30145000	29415000	730000
chr2	30305000	30135000	170000
chr2	30375000	30295000	80000
chr2	30465000	30365000	100000
chr2	30675000	30455000	220000
chr2	30945000	30665000	280000
chr2	31555000	30935000	620000
chr2	32065000	31545000	520000
chr2	32235000	32055000	180000
chr2	32295000	32225000	70000
chr2	32395000	32285000	110000
chr2	32585000	32385000	200000
chr2	32855000	32575000	280000
chr2	33005000	32845000	160000
chr2	33175000	32995000	180000
chr2	33265000	33165000	100000
chr2	33615000	33255000	360000
chr2	33705000	33605000	100000
chr2	33825000	33695000	130000
chr2	33915000	33815000	100000
chr2	34325000	33905000	420000
chr2	36015000	34315000	1700000
chr2	36585000	36005000	580000
chr2	36695000	36575000	120000
chr2	36785000	36685000	100000
chr2	36905000	36775000	130000
chr2	37015000	36895000	120000
chr2	37195000	37005000	190000
chr2	37385000	37185000	200000
chr2	37465000	37375000	90000
chr2	37555000	37455000	100000
chr2	37635000	37545000	90000
chr2	37905000	37625000	280000
chr2	38055000	37895000	160000
chr2	38125000	38045000	80000
chr2	38215000	38115000	100000
chr2	38305000	38205000	100000
chr2	38355000	38295000	60000
chr2	38505000	38345000	160000
chr2	38605000	38495000	110000
chr2	38765000	38595000	170000
chr2	38835000	38755000	80000
chr2	38975000	38825000	150000
chr2	39295000	38965000	330000
chr2	39355000	39285000	70000
chr2	39465000	39345000	120000
chr2	39595000	39455000	140000
chr2	39675000	39585000	90000
chr2	40015000	39665000	350000
chr2	40795000	40005000	790000
chr2	42025000	40785000	1240000
chr2	42075000	42015000	60000
chr2	42325000	42065000	260000
chr2	42475000	42315000	160000
chr2	42595000	42465000	130000
chr2	42725000	42585000	140000
chr2	43045000	42715000	330000
chr2	43175000	43035000	140000
chr2	43195000	43165000	30000
chr2	43255000	43185000	70000
chr2	43365000	43245000	120000
chr2	43455000	43355000	100000
chr2	43775000	43445000	330000
chr2	43825000	43765000	60000
chr2	44005000	43815000	190000
chr2	44115000	43995000	120000
chr2	44225000	44105000	120000
chr2	44315000	44215000	100000
chr2	44405000	44305000	100000
chr2	44475000	44395000	80000
chr2	44595000	44465000	130000
chr2	44705000	44585000	120000
chr2	45185000	44695000	490000
chr2	45205000	45175000	30000
chr2	45735000	45195000	540000
chr2	45845000	45725000	120000
chr2	45875000	45835000	40000
chr2	46165000	45865000	300000
chr2	46225000	46155000	70000
chr2	46525000	46215000	310000
chr2	46605000	46515000	90000
chr2	46695000	46595000	100000
chr2	46775000	46685000	90000
chr2	46885000	46765000	120000
chr2	46935000	46875000	60000
chr2	47015000	46925000	90000
chr2	47125000	47005000	120000
chr2	47215000	47115000	100000
chr2	47405000	47205000	200000
chr2	47505000	47395000	110000
chr2	47555000	47495000	60000
chr2	47635000	47545000	90000
chr2	47755000	47625000	130000
chr2	48015000	47745000	270000
chr2	48145000	48005000	140000
chr2	48345000	48135000	210000
chr2	48545000	48335000	210000
chr2	48675000	48535000	140000
chr2	48835000	48665000	170000
chr2	50385000	48825000	1560000
chr2	50745000	50375000	370000
chr2	54015000	50735000	3280000
chr2	54205000	54005000	200000
chr2	54345000	54195000	150000
chr2	54685000	54335000	350000
chr2	54755000	54675000	80000
chr2	54955000	54745000	210000
chr2	55125000	54945000	180000
chr2	55195000	55115000	80000
chr2	55285000	55185000	100000
chr2	55405000	55275000	130000
chr2	55465000	55395000	70000
chr2	55655000	55455000	200000
chr2	55755000	55645000	110000
chr2	55855000	55745000	110000
chr2	55925000	55845000	80000
chr2	56005000	55915000	90000
chr2	56415000	55995000	420000
chr2	57745000	56405000	1340000
chr2	57935000	57735000	200000
chr2	57995000	57925000	70000
chr2	58135000	57985000	150000
chr2	58285000	58125000	160000
chr2	58385000	58275000	110000
chr2	58685000	58375000	310000
chr2	58805000	58675000	130000
chr2	60785000	58795000	1990000
chr2	60925000	60775000	150000
chr2	61025000	60915000	110000
chr2	61115000	61015000	100000
chr2	61235000	61105000	130000
chr2	61415000	61225000	190000
chr2	61705000	61405000	300000
chr2	61765000	61695000	70000
chr2	61865000	61755000	110000
chr2	61925000	61855000	70000
chr2	61995000	61915000	80000
chr2	62085000	61985000	100000
chr2	62135000	62075000	60000
chr2	62655000	62125000	530000
chr2	62685000	62645000	40000
chr2	62935000	62675000	260000
chr2	63015000	62925000	90000
chr2	63275000	63005000	270000
chr2	63825000	63265000	560000
chr2	63925000	63815000	110000
chr2	64075000	63915000	160000
chr2	64125000	64065000	60000
chr2	64255000	64115000	140000
chr2	64375000	64245000	130000
chr2	64565000	64365000	200000
chr2	64685000	64555000	130000
chr2	64755000	64675000	80000
chr2	64825000	64745000	80000
chr2	64885000	64815000	70000
chr2	64985000	64875000	110000
chr2	65105000	64975000	130000
chr2	65285000	65095000	190000
chr2	65455000	65275000	180000
chr2	65595000	65445000	150000
chr2	65665000	65585000	80000
chr2	65785000	65655000	130000
chr2	65805000	65775000	30000
chr2	65875000	65795000	80000
chr2	66665000	65865000	800000
chr2	66805000	66655000	150000
chr2	68075000	66795000	1280000
chr2	68295000	68065000	230000
chr2	68355000	68285000	70000
chr2	68485000	68345000	140000
chr2	68595000	68475000	120000
chr2	68685000	68585000	100000
chr2	68985000	68675000	310000
chr2	69165000	68975000	190000
chr2	69245000	69155000	90000
chr2	69545000	69235000	310000
chr2	69875000	69535000	340000
chr2	69955000	69865000	90000
chr2	70055000	69945000	110000
chr2	70125000	70045000	80000
chr2	70145000	70115000	30000
chr2	70315000	70135000	180000
chr2	70375000	70305000	70000
chr2	70425000	70365000	60000
chr2	70535000	70415000	120000
chr2	70875000	70525000	350000
chr2	71015000	70865000	150000
chr2	71095000	71005000	90000
chr2	71185000	71085000	100000
chr2	71225000	71175000	50000
chr2	71305000	71215000	90000
chr2	71365000	71295000	70000
chr2	71455000	71355000	100000
chr2	71515000	71445000	70000
chr2	71565000	71505000	60000
chr2	71765000	71555000	210000
chr2	71845000	71755000	90000
chr2	72025000	71835000	190000
chr2	72155000	72015000	140000
chr2	72385000	72145000	240000
chr2	72825000	72375000	450000
chr2	72985000	72815000	170000
chr2	73095000	72975000	120000
chr2	73125000	73085000	40000
chr2	73225000	73115000	110000
chr2	73305000	73215000	90000
chr2	73405000	73295000	110000
chr2	73465000	73395000	70000
chr2	73525000	73455000	70000
chr2	73625000	73515000	110000
chr2	74155000	73615000	540000
chr2	74215000	74145000	70000
chr2	74375000	74205000	170000
chr2	74565000	74365000	200000
chr2	74625000	74555000	70000
chr2	74695000	74615000	80000
chr2	74825000	74685000	140000
chr2	74885000	74815000	70000
chr2	74945000	74875000	70000
chr2	75145000	74935000	210000
chr2	75865000	75135000	730000
chr2	75945000	75855000	90000
chr2	76835000	75935000	900000
chr2	79245000	76825000	2420000
chr2	79455000	79235000	220000
chr2	80115000	79445000	670000
chr2	84545000	80105000	4440000
chr2	84695000	84535000	160000
chr2	84745000	84685000	60000
chr2	84865000	84735000	130000
chr2	85115000	84855000	260000
chr2	85205000	85105000	100000
chr2	85295000	85195000	100000
chr2	85365000	85285000	80000
chr2	85535000	85355000	180000
chr2	85585000	85525000	60000
chr2	85655000	85575000	80000
chr2	85775000	85645000	130000
chr2	85845000	85765000	80000
chr2	85895000	85835000	60000
chr2	85955000	85885000	70000
chr2	86055000	85945000	110000
chr2	86125000	86045000	80000
chr2	86255000	86115000	140000
chr2	86335000	86245000	90000
chr2	86425000	86325000	100000
chr2	86675000	86415000	260000
chr2	86795000	86665000	130000
chr2	86855000	86785000	70000
chr2	88365000	86845000	1520000
chr2	88475000	88355000	120000
chr2	88755000	88465000	290000
chr2	88885000	88745000	140000
chr2	88995000	88875000	120000
chr2	89055000	88985000	70000
chr2	89185000	89045000	140000
chr2	95535000	89175000	6360000
chr2	95655000	95525000	130000
chr2	95785000	95645000	140000
chr2	95995000	95775000	220000
chr2	96795000	95985000	810000
chr2	96875000	96785000	90000
chr2	96935000	96865000	70000
chr2	97075000	96925000	150000
chr2	97185000	97065000	120000
chr2	97205000	97175000	30000
chr2	97255000	97195000	60000
chr2	97305000	97245000	60000
chr2	97415000	97295000	120000
chr2	97485000	97405000	80000
chr2	97535000	97475000	60000
chr2	97625000	97525000	100000
chr2	97675000	97615000	60000
chr2	98325000	97665000	660000
chr2	98425000	98315000	110000
chr2	98615000	98415000	200000
chr2	99015000	98605000	410000
chr2	99235000	99005000	230000
chr2	99455000	99225000	230000
chr2	99555000	99445000	110000
chr2	99695000	99545000	150000
chr2	99805000	99685000	120000
chr2	99955000	99795000	160000
chr2	100115000	99945000	170000
chr2	100175000	100105000	70000
chr2	100865000	100165000	700000
chr2	100995000	100855000	140000
chr2	101045000	100985000	60000
chr2	101185000	101035000	150000
chr2	101225000	101175000	50000
chr2	101355000	101215000	140000
chr2	101435000	101345000	90000
chr2	101625000	101425000	200000
chr2	101775000	101615000	160000
chr2	101825000	101765000	60000
chr2	101875000	101815000	60000
chr2	101935000	101865000	70000
chr2	102035000	101925000	110000
chr2	102315000	102025000	290000
chr2	102455000	102305000	150000
chr2	102505000	102445000	60000
chr2	102635000	102495000	140000
chr2	102855000	102625000	230000
chr2	102975000	102845000	130000
chr2	103085000	102965000	120000
chr2	103235000	103075000	160000
chr2	103365000	103225000	140000
chr2	103445000	103355000	90000
chr2	105475000	103435000	2040000
chr2	105575000	105465000	110000
chr2	105655000	105565000	90000
chr2	105735000	105645000	90000
chr2	105855000	105725000	130000
chr2	105955000	105845000	110000
chr2	105985000	105945000	40000
chr2	106145000	105975000	170000
chr2	106195000	106135000	60000
chr2	106365000	106185000	180000
chr2	106725000	106355000	370000
chr2	106815000	106715000	100000
chr2	106875000	106805000	70000
chr2	107215000	106865000	350000
chr2	107275000	107205000	70000
chr2	108815000	107265000	1550000
chr2	108975000	108805000	170000
chr2	109065000	108965000	100000
chr2	109155000	109055000	100000
chr2	109215000	109145000	70000
chr2	109275000	109205000	70000
chr2	109345000	109265000	80000
chr2	109405000	109335000	70000
chr2	109535000	109395000	140000
chr2	109745000	109525000	220000
chr2	109875000	109735000	140000
chr2	109955000	109865000	90000
chr2	110015000	109945000	70000
chr2	110055000	110005000	50000
chr2	111575000	110045000	1530000
chr2	111885000	111565000	320000
chr2	112655000	111875000	780000
chr2	112735000	112645000	90000
chr2	112815000	112725000	90000
chr2	112885000	112805000	80000
chr2	113025000	112875000	150000
chr2	113345000	113015000	330000
chr2	113495000	113335000	160000
chr2	113525000	113485000	40000
chr2	113705000	113515000	190000
chr2	113895000	113695000	200000
chr2	113965000	113885000	80000
chr2	114015000	113955000	60000
chr2	114525000	114005000	520000
chr2	114655000	114515000	140000
chr2	114735000	114645000	90000
chr2	115925000	114725000	1200000
chr2	118575000	115915000	2660000
chr2	118675000	118565000	110000
chr2	118775000	118665000	110000
chr2	118955000	118765000	190000
chr2	118985000	118945000	40000
chr2	119625000	118975000	650000
chr2	119775000	119615000	160000
chr2	119935000	119765000	170000
chr2	120055000	119925000	130000
chr2	120135000	120045000	90000
chr2	120245000	120125000	120000
chr2	120445000	120235000	210000
chr2	120525000	120435000	90000
chr2	120775000	120515000	260000
chr2	120935000	120765000	170000
chr2	120985000	120925000	60000
chr2	121105000	120975000	130000
chr2	121455000	121095000	360000
chr2	121505000	121445000	60000
chr2	121755000	121495000	260000
chr2	121845000	121745000	100000
chr2	122125000	121835000	290000
chr2	122295000	122115000	180000
chr2	122415000	122285000	130000
chr2	122495000	122405000	90000
chr2	122545000	122485000	60000
chr2	122735000	122535000	200000
chr2	124775000	122725000	2050000
chr2	127545000	124765000	2780000
chr2	127735000	127535000	200000
chr2	127825000	127725000	100000
chr2	127955000	127815000	140000
chr2	128055000	127945000	110000
chr2	128185000	128045000	140000
chr2	128285000	128175000	110000
chr2	128355000	128275000	80000
chr2	128415000	128345000	70000
chr2	128465000	128405000	60000
chr2	128615000	128455000	160000
chr2	128785000	128605000	180000
chr2	128855000	128775000	80000
chr2	128995000	128845000	150000
chr2	129085000	128985000	100000
chr2	130615000	129075000	1540000
chr2	131685000	130605000	1080000
chr2	132295000	131675000	620000
chr2	132435000	132285000	150000
chr2	132615000	132425000	190000
chr2	132805000	132605000	200000
chr2	132915000	132795000	120000
chr2	133115000	132905000	210000
chr2	133215000	133105000	110000
chr2	133295000	133205000	90000
chr2	133435000	133285000	150000
chr2	133935000	133425000	510000
chr2	134645000	133925000	720000
chr2	134885000	134635000	250000
chr2	135215000	134875000	340000
chr2	135685000	135205000	480000
chr2	135765000	135675000	90000
chr2	136295000	135755000	540000
chr2	136505000	136285000	220000
chr2	136635000	136495000	140000
chr2	136745000	136625000	120000
chr2	137185000	136735000	450000
chr2	138615000	137175000	1440000
chr2	138715000	138605000	110000
chr2	139265000	138705000	560000
chr2	139545000	139255000	290000
chr2	139595000	139535000	60000
chr2	141635000	139585000	2050000
chr2	142915000	141625000	1290000
chr2	143775000	142905000	870000
chr2	144035000	143765000	270000
chr2	145095000	144025000	1070000
chr2	145285000	145085000	200000
chr2	147435000	145275000	2160000
chr2	148605000	147425000	1180000
chr2	148685000	148595000	90000
chr2	148785000	148675000	110000
chr2	149275000	148775000	500000
chr2	149405000	149265000	140000
chr2	149875000	149395000	480000
chr2	150445000	149865000	580000
chr2	151345000	150435000	910000
chr2	151475000	151335000	140000
chr2	152105000	151465000	640000
chr2	152275000	152095000	180000
chr2	152355000	152265000	90000
chr2	152685000	152345000	340000
chr2	152895000	152675000	220000
chr2	153035000	152885000	150000
chr2	153195000	153025000	170000
chr2	153495000	153185000	310000
chr2	153585000	153485000	100000
chr2	154375000	153575000	800000
chr2	155245000	154365000	880000
chr2	156175000	155235000	940000
chr2	156235000	156165000	70000
chr2	157195000	156225000	970000
chr2	157295000	157185000	110000
chr2	157455000	157285000	170000
chr2	158055000	157445000	610000
chr2	158355000	158045000	310000
chr2	158745000	158345000	400000
chr2	158875000	158735000	140000
chr2	159315000	158865000	450000
chr2	159615000	159305000	310000
chr2	159755000	159605000	150000
chr2	159835000	159745000	90000
chr2	159985000	159825000	160000
chr2	160145000	159975000	170000
chr2	160475000	160135000	340000
chr2	160575000	160465000	110000
chr2	160665000	160565000	100000
chr2	160925000	160655000	270000
chr2	161075000	160915000	160000
chr2	161135000	161065000	70000
chr2	161185000	161125000	60000
chr2	161275000	161175000	100000
chr2	161355000	161265000	90000
chr2	161455000	161345000	110000
chr2	161835000	161445000	390000
chr2	161935000	161825000	110000
chr2	162025000	161925000	100000
chr2	162175000	162015000	160000
chr2	162275000	162165000	110000
chr2	162435000	162265000	170000
chr2	162805000	162425000	380000
chr2	162985000	162795000	190000
chr2	163085000	162975000	110000
chr2	163165000	163075000	90000
chr2	164015000	163155000	860000
chr2	164045000	164005000	40000
chr2	164205000	164035000	170000
chr2	164595000	164195000	400000
chr2	164925000	164585000	340000
chr2	165285000	164915000	370000
chr2	165405000	165275000	130000
chr2	165595000	165395000	200000
chr2	165785000	165585000	200000
chr2	165855000	165775000	80000
chr2	166065000	165845000	220000
chr2	166265000	166055000	210000
chr2	166735000	166255000	480000
chr2	166815000	166725000	90000
chr2	166915000	166805000	110000
chr2	166995000	166905000	90000
chr2	167055000	166985000	70000
chr2	167375000	167045000	330000
chr2	168995000	167365000	1630000
chr2	169105000	168985000	120000
chr2	169205000	169095000	110000
chr2	169315000	169195000	120000
chr2	169795000	169305000	490000
chr2	169965000	169785000	180000
chr2	170315000	169955000	360000
chr2	170685000	170305000	380000
chr2	170805000	170675000	130000
chr2	171095000	170795000	300000
chr2	171575000	171085000	490000
chr2	171675000	171565000	110000
chr2	171785000	171665000	120000
chr2	171835000	171775000	60000
chr2	172025000	171825000	200000
chr2	172295000	172015000	280000
chr2	172435000	172285000	150000
chr2	172545000	172425000	120000
chr2	172785000	172535000	250000
chr2	172865000	172775000	90000
chr2	172975000	172855000	120000
chr2	173045000	172965000	80000
chr2	173335000	173035000	300000
chr2	173425000	173325000	100000
chr2	173585000	173415000	170000
chr2	173675000	173575000	100000
chr2	173805000	173665000	140000
chr2	173895000	173795000	100000
chr2	173955000	173885000	70000
chr2	174085000	173945000	140000
chr2	174145000	174075000	70000
chr2	174225000	174135000	90000
chr2	174265000	174215000	50000
chr2	174325000	174255000	70000
chr2	174435000	174315000	120000
chr2	174625000	174425000	200000
chr2	174765000	174615000	150000
chr2	174835000	174755000	80000
chr2	174925000	174825000	100000
chr2	175115000	174915000	200000
chr2	175215000	175105000	110000
chr2	175325000	175205000	120000
chr2	175415000	175315000	100000
chr2	175565000	175405000	160000
chr2	175645000	175555000	90000
chr2	175865000	175635000	230000
chr2	176045000	175855000	190000
chr2	176235000	176035000	200000
chr2	176555000	176225000	330000
chr2	176975000	176545000	430000
chr2	177005000	176965000	40000
chr2	177325000	176995000	330000
chr2	177425000	177315000	110000
chr2	177525000	177415000	110000
chr2	177685000	177515000	170000
chr2	178035000	177675000	360000
chr2	178135000	178025000	110000
chr2	178205000	178125000	80000
chr2	178295000	178195000	100000
chr2	178485000	178285000	200000
chr2	178635000	178475000	160000
chr2	178985000	178625000	360000
chr2	179065000	178975000	90000
chr2	179165000	179055000	110000
chr2	179285000	179155000	130000
chr2	179345000	179275000	70000
chr2	179395000	179335000	60000
chr2	179675000	179385000	290000
chr2	179785000	179665000	120000
chr2	180085000	179775000	310000
chr2	180305000	180075000	230000
chr2	180625000	180295000	330000
chr2	180875000	180615000	260000
chr2	180995000	180865000	130000
chr2	181705000	180985000	720000
chr2	181845000	181695000	150000
chr2	181935000	181835000	100000
chr2	181965000	181925000	40000
chr2	182445000	181955000	490000
chr2	182605000	182435000	170000
chr2	182765000	182595000	170000
chr2	182825000	182755000	70000
chr2	182945000	182815000	130000
chr2	183515000	182935000	580000
chr2	183585000	183505000	80000
chr2	183905000	183575000	330000
chr2	183995000	183895000	100000
chr2	184115000	183985000	130000
chr2	185465000	184105000	1360000
chr2	186165000	185455000	710000
chr2	186615000	186155000	460000
chr2	187125000	186605000	520000
chr2	187355000	187115000	240000
chr2	187465000	187345000	120000
chr2	187565000	187455000	110000
chr2	187715000	187555000	160000
chr2	188325000	187705000	620000
chr2	188365000	188315000	50000
chr2	188455000	188355000	100000
chr2	188715000	188445000	270000
chr2	189155000	188705000	450000
chr2	189255000	189145000	110000
chr2	189385000	189245000	140000
chr2	189845000	189375000	470000
chr2	189965000	189835000	130000
chr2	190165000	189955000	210000
chr2	190285000	190155000	130000
chr2	190305000	190275000	30000
chr2	190525000	190295000	230000
chr2	190655000	190515000	140000
chr2	190945000	190645000	300000
chr2	191185000	190935000	250000
chr2	191405000	191175000	230000
chr2	191515000	191395000	120000
chr2	191645000	191505000	140000
chr2	191755000	191635000	120000
chr2	191895000	191745000	150000
chr2	191915000	191885000	30000
chr2	192035000	191905000	130000
chr2	192115000	192025000	90000
chr2	192425000	192105000	320000
chr2	192555000	192415000	140000
chr2	192685000	192545000	140000
chr2	193065000	192675000	390000
chr2	196185000	193055000	3130000
chr2	196525000	196175000	350000
chr2	196615000	196515000	100000
chr2	196825000	196605000	220000
chr2	196935000	196815000	120000
chr2	197045000	196925000	120000
chr2	197145000	197035000	110000
chr2	197625000	197135000	490000
chr2	197675000	197615000	60000
chr2	197795000	197665000	130000
chr2	197975000	197785000	190000
chr2	198065000	197965000	100000
chr2	198175000	198055000	120000
chr2	198255000	198165000	90000
chr2	198305000	198245000	60000
chr2	198385000	198295000	90000
chr2	198575000	198375000	200000
chr2	198655000	198565000	90000
chr2	199175000	198645000	530000
chr2	200335000	199165000	1170000
chr2	200355000	200325000	30000
chr2	200725000	200345000	380000
chr2	200785000	200715000	70000
chr2	200845000	200775000	70000
chr2	201175000	200835000	340000
chr2	201245000	201165000	80000
chr2	201355000	201235000	120000
chr2	201455000	201345000	110000
chr2	201575000	201445000	130000
chr2	201685000	201565000	120000
chr2	201765000	201675000	90000
chr2	201835000	201755000	80000
chr2	201935000	201825000	110000
chr2	202045000	201925000	120000
chr2	202105000	202035000	70000
chr2	202325000	202095000	230000
chr2	202515000	202315000	200000
chr2	202655000	202505000	150000
chr2	202735000	202645000	90000
chr2	202905000	202725000	180000
chr2	203055000	202895000	160000
chr2	203135000	203045000	90000
chr2	203245000	203125000	120000
chr2	203445000	203235000	210000
chr2	203505000	203435000	70000
chr2	203785000	203495000	290000
chr2	203885000	203775000	110000
chr2	204105000	203875000	230000
chr2	204195000	204095000	100000
chr2	204325000	204185000	140000
chr2	204405000	204315000	90000
chr2	204535000	204395000	140000
chr2	204685000	204525000	160000
chr2	205015000	204675000	340000
chr2	205195000	205005000	190000
chr2	205745000	205185000	560000
chr2	206555000	205735000	820000
chr2	206635000	206545000	90000
[truncated: 11,495 more rows]
