# Supplementary material for: Dynamic Interplay between Structural Variations and 3D Genome Organization in Pancreatic Cancer
Source: Adv Sci (Weinh). 2022 May 15;9(18):2200818. doi: 10.1002/advs.202200818 (PMC9218654; doi:10.1002/advs.202200818)
Supplement: Supplementary file 13 — Supplemental Table 12 [file ADVS-9-2200818-s017.xlsx]

## Sheet: Sheet1
Cell lines	HPDE6C7	BxPC3	PANC1
Total_CDB	14604	14341	13528
Constitutive CDB	5433	5433	5433
Cell specific CDB	4645	4841	3806
Facultative CDB	2152	2152
Facultative CDB	2374		2374
Facultative CDB (cancer specific)		1915	1915
Constitutive CDB percentage	0.372021	0.378844	0.401611
Cell specific CDB percentage	0.318064	0.337564	0.281342
Facultative CDB percentage	0.309915	0.283592	0.317046
