# Supplementary material for: Dynamic Interplay between Structural Variations and 3D Genome Organization in Pancreatic Cancer
Source: Adv Sci (Weinh). 2022 May 15;9(18):2200818. doi: 10.1002/advs.202200818 (PMC9218654; doi:10.1002/advs.202200818)
Supplement: Supplementary file 14 — Supplemental Table 13 [file ADVS-9-2200818-s001.xlsx]

## Sheet: BxPC3_sp CD_gene_sum
chrs	start	end	len	BxPC3	PANC1	HPDE6C7	BxPC3_log2	BxPC3_qval	GeneName
chr1	2975000	3235000	260000	0.0120166880655;	3.82782575107;	0.0497498742224;	-1.97889256082;	0.0367026388882;	PRDM16;
chr1	3225000	3355000	130000	0.0120166880655;	3.82782575107;	0.0497498742224;	-1.97889256082;	0.0367026388882;	PRDM16;
chr1	3345000	3415000	70000	0.0120166880655;	3.82782575107;	0.0497498742224;	-1.97889256082;	0.0367026388882;	PRDM16;
chr1	3535000	3725000	190000	3.30415745172;	1.05313576289;	0.0524666418949;	6.042422663;	1.4426420214e-81;	TP73;
chr1	6545000	6695000	150000	13.0772709627;	18.8798666576;	10.0340676644;	0.44515784498;	1.12423209279e-14;	DNAJC11;
chr1	6685000	6765000	80000	13.0772709627;	18.8798666576;	10.0340676644;	0.44515784498;	1.12423209279e-14;	DNAJC11;
chr1	6755000	6855000	100000	13.0772709627;	18.8798666576;	10.0340676644;	0.44515784498;	1.12423209279e-14;	DNAJC11;
chr1	10005000	10095000	90000	11.6666043899;	11.7102289412;	6.38223275953;	0.933659583824;	4.37987362029e-81;	UBE4B;
chr1	10085000	10495000	410000	11.6666043899;	11.7102289412;	6.38223275953;	0.933659583824;	4.37987362029e-81;	UBE4B;
chr1	12035000	12185000	150000	4.76131541928;	20.4653433313;	10.4370778042;	-1.06928628894;	5.98131287532e-30;	MIIP;
chr1	21515000	21545000	30000	44.6741280124;	41.6621368893;	42.4721752587;	0.136382104132;	4.33788438635e-06;	ECE1;
chr1	21535000	21705000	170000	44.6741280124;	41.6621368893;	42.4721752587;	0.136382104132;	4.33788438635e-06;	ECE1;
chr1	25555000	25765000	210000	11.2496973708;	6.06278087608;	2.47305710829;	2.24743790173;	1.38966026489e-214;	C1orf63;
chr1	26595000	26755000	160000	9.57956701048;	0.232671539995;	3.95750307118;	1.33963436934;	4.16238582581e-71;	AIM1L;
chr1	32255000	32485000	230000	40.6224776278;	31.081106443;	78.6789610665;	-0.890511345743;	3.91838945243e-238;	PTP4A2;
chr1	33355000	33565000	210000	38.9865224515;40.3486683416;	30.6128796323;9.9879073487;	60.5533595642;15.8289911151;	-0.572204587136;1.41378546866;	3.87698686051e-77;7.99363104164e-149;	AK2;RNF19B;
chr1	35445000	35665000	220000	5.08274966241;	8.5991662364;	6.38998479241;	-0.266839817061;	0.00243035722389;	ZMYM1;
chr1	40045000	40285000	240000	7.34112724257;0.0;0.418743791096;	7.5806369086;0.0;0.249040318154;	8.76714819233;0.201207224583;0.0918807280358;	-0.192855119691;-4.70086583755;2.25802955636;	0.000490563626408;0.0087489031565;1.86961105104e-07;	PPIE;NT5C1A;HPCAL4;
chr1	41415000	41715000	300000	6.56715402905;	11.5558773744;	5.67014967643;	0.274635891275;	0.0020469107403;	SCMH1;
chr1	41705000	41895000	190000	6.56715402905;	11.5558773744;	5.67014967643;	0.274635891275;	0.0020469107403;	SCMH1;
chr1	43535000	43695000	160000	22.9885175101;	62.2358675021;	35.2954809509;	-0.555064579309;	1.11217373613e-36;	EBNA1BP2;
chr1	43685000	43835000	150000	22.9885175101;	62.2358675021;	35.2954809509;	-0.555064579309;	1.11217373613e-36;	EBNA1BP2;
chr1	50885000	51075000	190000	8.79625777002;	12.4719994992;	19.1976469043;	-1.06263392599;	1.50069703288e-90;	FAF1;
chr1	51065000	51435000	370000	8.79625777002;	12.4719994992;	19.1976469043;	-1.06263392599;	1.50069703288e-90;	FAF1;
chr1	51425000	51655000	230000	8.79625777002;	12.4719994992;	19.1976469043;	-1.06263392599;	1.50069703288e-90;	FAF1;
chr1	52825000	53025000	200000	2.67634283416;9.2642388932;	5.49107611348;7.44307583643;	3.86664752797;11.7152766142;	-0.467771434526;-0.274919070603;	3.5711619091e-13;2.72761666005e-06;	ZCCHC11;PRPF38A;
chr1	53015000	53165000	150000	2.67634283416;	5.49107611348;	3.86664752797;	-0.467771434526;	3.5711619091e-13;	ZCCHC11;
chr1	54955000	55135000	180000	2.23062601563;1.09366440059;	0.223976864382;0.0650344696671;	0.141315653678;0.0434228841335;	4.03799007447;4.69732813109;	8.49663507026e-105;2.53870600261e-11;	ACOT11;FAM151A;
chr1	56345000	57055000	710000	6.23162599481;	0.845491182328;	8.38459020226;	-0.364479592459;	2.0339208876e-06;	PPAP2B;
chr1	57045000	57185000	140000	6.23162599481;	0.845491182328;	8.38459020226;	-0.364479592459;	2.0339208876e-06;	PPAP2B;
chr1	58625000	58965000	340000	4.33094692555;	3.27480679043;	2.22937202994;	1.02035421454;	3.61102666837e-14;	OMA1;
chr1	58955000	59045000	90000	4.33094692555;	3.27480679043;	2.22937202994;	1.02035421454;	3.61102666837e-14;	OMA1;
chr1	61305000	61515000	210000	4.27422329439;	1.82804634339;	6.07681992601;	-0.444519296225;	9.21583070653e-14;	NFIA;
chr1	61505000	61805000	300000	4.27422329439;	1.82804634339;	6.07681992601;	-0.444519296225;	9.21583070653e-14;	NFIA;
chr1	61795000	62215000	420000	4.27422329439;	1.82804634339;	6.07681992601;	-0.444519296225;	9.21583070653e-14;	NFIA;
chr1	63785000	64065000	280000	0.717966593903;4.68380594493;1.46085961359;	0.29067220338;4.44691238868;1.96481669261;	0.189695017775;6.29445428039;0.960470687311;	1.98647302881;-0.363072000203;0.669823636404;	0.0209875327126;1.46939347896e-05;9.00124978345e-05;	DLEU2L;ITGB3BP;EFCAB7;
chr1	64055000	64145000	90000	4.68380594493;	4.44691238868;	6.29445428039;	-0.363072000203;	1.46939347896e-05;	ITGB3BP;
chr1	67215000	67395000	180000	0.307914538327;	0.378741256463;	0.087454770005;	1.87326727814;	4.08554223324e-06;	WDR78;
chr1	67385000	67465000	80000	0.307914538327;	0.378741256463;	0.087454770005;	1.87326727814;	4.08554223324e-06;	WDR78;
chr1	75195000	75675000	480000	12.3127921493;	0.0092574007937;	0.0;	13.282911344;	9.63256814269e-29;	SLC44A5;
chr1	75665000	76105000	440000	12.3127921493;	0.0092574007937;	0.0;	13.282911344;	9.63256814269e-29;	SLC44A5;
chr1	86355000	86975000	620000	8.78483292782;	15.9711284138;	5.98668525534;	0.61603232123;	1.96660602592e-29;	ODF2L;
chr1	91965000	92355000	390000	4.42529504132;	0.360342325018;	3.38945001606;	0.44775088003;	3.60267657593e-09;	TGFBR3;
chr1	92345000	92405000	60000	4.42529504132;	0.360342325018;	3.38945001606;	0.44775088003;	3.60267657593e-09;	TGFBR3;
chr1	92945000	93305000	360000	6.11295061437;	1.87719279449;	3.79493496506;	0.751550664456;	5.50087033926e-27;	EVI5;
chr1	99635000	100445000	810000	9.91712872382;	0.0150376199155;	1.08080686331;	3.25980981449;	4.43563640334e-163;	FRRS1;
chr1	110315000	110455000	140000	4.12004143156;	17.0861628943;	7.33506499753;	-0.768792695265;	3.97646143251e-22;	CSF1;
chr1	110445000	110535000	90000	4.12004143156;	17.0861628943;	7.33506499753;	-0.768792695265;	3.97646143251e-22;	CSF1;
chr1	112045000	112175000	130000	13.1989027384;	8.42847188266;	9.66898936212;	0.511676540559;	2.96687090753e-19;	RAP1A;
chr1	112165000	112325000	160000	13.1989027384;0.485257140276;0.702341960267;	8.42847188266;0.0111948644273;1.13311791676;	9.66898936212;0.00181144957265;0.165077663815;	0.511676540559;7.97223651907;2.1515542501;	2.96687090753e-19;1.21180622758e-10;1.23070477133e-18;	RAP1A;KCND3;FAM212B;
chr1	112315000	112815000	500000	0.485257140276;	0.0111948644273;	0.00181144957265;	7.97223651907;	1.21180622758e-10;	KCND3;
chr1	113675000	113935000	260000	3.2903857829;	2.29958597944;	1.69500061769;	1.02079034575;	4.65669757158e-26;	MAGI3;
chr1	113925000	114005000	80000	3.2903857829;	2.29958597944;	1.69500061769;	1.02079034575;	4.65669757158e-26;	MAGI3;
chr1	113995000	114225000	230000	3.2903857829;	2.29958597944;	1.69500061769;	1.02079034575;	4.65669757158e-26;	MAGI3;
chr1	114215000	114365000	150000	3.2903857829;	2.29958597944;	1.69500061769;	1.02079034575;	4.65669757158e-26;	MAGI3;
chr1	116915000	117055000	140000	0.529629490867;	0.422276192617;	0.263872556853;	1.06908770296;	0.0289570719303;	ATP1A1OS;
chr1	117105000	117285000	180000	12.7764461867;	5.00896305894;	6.70565365348;	0.992641811385;	1.20327853631e-73;	IGSF3;
chr1	118295000	118625000	330000	6.7139194908;1.05473944817;	4.13867691172;0.0381965485934;	9.29455345608;0.00915208166122;	-0.405708383778;6.89371579238;	7.31487028875e-17;1.10208153495e-28;	WDR3;SPAG17;
chr1	118615000	118695000	80000	1.05473944817;	0.0381965485934;	0.00915208166122;	6.89371579238;	1.10208153495e-28;	SPAG17;
chr1	118685000	118855000	170000	1.05473944817;	0.0381965485934;	0.00915208166122;	6.89371579238;	1.10208153495e-28;	SPAG17;
chr1	120415000	145125000	24710000	20.4715686038;	16.6223500753;	18.6384756419;	0.198507339178;	1.44628896183e-12;	NOTCH2;
chr1	153955000	154155000	200000	47.8659702725;	78.4655391211;	82.6921185008;	-0.725551964362;	3.58736929913e-203;	TPM3;
chr1	154145000	154255000	110000	47.8659702725;	78.4655391211;	82.6921185008;	-0.725551964362;	3.58736929913e-203;	TPM3;
chr1	162315000	162375000	60000	1.47021333786;	0.33467492531;	2.20826399617;	-0.52401165007;	0.000978446897004;	C1orf226;
chr1	167095000	167195000	100000	3.63974156025;	2.22275533247;	2.93830330729;	0.37214551317;	3.21095883443e-09;	POU2F1;
chr1	167185000	167245000	60000	3.63974156025;	2.22275533247;	2.93830330729;	0.37214551317;	3.21095883443e-09;	POU2F1;
chr1	167235000	167425000	190000	3.63974156025;	2.22275533247;	2.93830330729;	0.37214551317;	3.21095883443e-09;	POU2F1;
chr1	174045000	174225000	180000	3.26227372078;	2.84474618727;	1.70022242104;	1.00421123322;	7.73522002684e-39;	RABGAP1L;
chr1	174215000	174725000	510000	3.26227372078;	2.84474618727;	1.70022242104;	1.00421123322;	7.73522002684e-39;	RABGAP1L;
chr1	174715000	174975000	260000	3.26227372078;	2.84474618727;	1.70022242104;	1.00421123322;	7.73522002684e-39;	RABGAP1L;
chr1	179845000	179925000	80000	4.59008527168;	4.50985767084;	5.34134295028;	-0.155441783386;	0.00608531783902;	CEP350;
chr1	179915000	180145000	230000	4.59008527168;	4.50985767084;	5.34134295028;	-0.155441783386;	0.00608531783902;	CEP350;
chr1	182925000	183005000	80000	32.4789579403;	23.7665213857;	134.756766139;	-1.98933261793;	0.0;	LAMC1;
chr1	182995000	183255000	260000	89.3900391158;32.4789579403;	2.36208983859;23.7665213857;	1.11134247387;134.756766139;	6.38942046878;-1.98933261793;	0.0;0.0;	LAMC2;LAMC1;
chr1	186275000	186355000	80000	7.30511827812;	6.27478888341;	10.1515528742;	-0.410722172074;	3.19975440926e-08;	C1orf27;
chr1	186345000	186465000	120000	7.30511827812;	6.27478888341;	10.1515528742;	-0.410722172074;	3.19975440926e-08;	C1orf27;
chr1	186565000	186655000	90000	158.228008744;1.19158905248;	0.0303390524107;0.0;	85.1442624029;0.354798817155;	0.957347037237;1.80456236675;	0.0;0.00437364476974;	PTGS2;RP5-973M2.2;
chr1	186645000	187005000	360000	158.228008744;12.5840671792;1.19158905248;	0.0303390524107;0.0254547500335;0.0;	85.1442624029;32.2458024183;0.354798817155;	0.957347037237;-1.29430022954;1.80456236675;	0.0;8.55814921529e-117;0.00437364476974;	PTGS2;PLA2G4A;RP5-973M2.2;
chr1	197335000	197475000	140000	1.61518810039;	0.852670713438;	2.09644021284;	-0.313390626566;	0.000520604967909;	DENND1B;
chr1	197465000	197755000	290000	1.61518810039;	0.852670713438;	2.09644021284;	-0.313390626566;	0.000520604967909;	DENND1B;
chr1	202095000	202165000	70000	2.23128600784;	0.0190792279627;	0.895226595487;	1.3807576878;	1.70595900615e-17;	LGR6;
chr1	202155000	202315000	160000	2.23128600784;	0.0190792279627;	0.895226595487;	1.3807576878;	1.70595900615e-17;	LGR6;
chr1	202425000	202575000	150000	0.754196754882;	0.127193626852;	0.0689804007686;	3.52405570356;	1.97101830465e-27;	SYT2;
chr1	202565000	202695000	130000	0.754196754882;	0.127193626852;	0.0689804007686;	3.52405570356;	1.97101830465e-27;	SYT2;
chr1	209915000	210025000	110000	2.09337510079;63.4600583139;2.67671518996;8.26895141973;	0.204609017592;0.0731060833045;2.19096033469;1.73890209603;	0.301178355468;0.0;4.45136670765;3.4377172703;	2.85582158085;15.250753894;-0.670897888454;1.32958651812;	1.81123244999e-62;1.43612842104e-37;2.46395683975e-19;2.56960026615e-20;	TRAF3IP3;IRF6;DIEXF;C1orf74;
chr1	210015000	210175000	160000	2.67671518996;	2.19096033469;	4.45136670765;	-0.670897888454;	2.46395683975e-19;	DIEXF;
chr1	214505000	214785000	280000	16.8856914306;5.09375196206;	44.7678937172;14.6137376276;	20.1245094004;4.49538168929;	-0.189828559098;0.243492316953;	2.55061164866e-09;3.11312355389e-07;	CENPF;PTPN14;
chr1	214775000	215705000	930000	0.00388326379495;16.8856914306;	0.0;44.7678937172;	1.22267413188;20.1245094004;	-8.16412983951;-0.189828559098;	3.3951571274e-11;2.55061164866e-09;	KCNK2;CENPF;
chr1	218875000	219565000	690000	2.61725692793;	4.54148961025;	6.75885681655;	-1.30551863715;	1.52184170164e-28;	LYPLAL1;
chr1	219985000	220455000	470000	6.05141041656;	5.68453086676;	9.74670148404;	-0.624474332955;	6.13980027213e-35;	RAB3GAP2;
chr1	220445000	220855000	410000	6.05141041656;	5.68453086676;	9.74670148404;	-0.624474332955;	6.13980027213e-35;	RAB3GAP2;
chr1	225955000	226075000	120000	21.9298573489;5.54241916393;4.74957392758;	20.1939839115;3.59820827369;1.42784845015;	92.8967255306;7.92883005195;11.3235852004;	-2.01979907544;-0.453730977859;-1.19204196541;	0.0;3.87535709867e-17;1.981163587e-05;	EPHX1;TMEM63A;RP11-285F7.2;
chr1	226065000	226195000	130000	3.79602111518;5.54241916393;	4.68923163566;3.59820827369;	10.7354507502;7.92883005195;	-1.43649303545;-0.453730977859;	1.43627892897e-54;3.87535709867e-17;	PYCR2;TMEM63A;
chr1	233085000	233435000	350000	0.698796422982;	0.209587853286;	1.88696426359;	-1.37113017025;	1.75999132992e-31;	PCNXL2;
chr1	233425000	233585000	160000	0.698796422982;	0.209587853286;	1.88696426359;	-1.37113017025;	1.75999132992e-31;	PCNXL2;
chr1	238415000	240065000	1650000	0.31209809586;	0.0132125140943;	0.0787063688997;	2.04857584405;	2.48508118685e-11;	CHRM3;
chr1	240055000	240175000	120000	0.31209809586;	0.0132125140943;	0.0787063688997;	2.04857584405;	2.48508118685e-11;	CHRM3;
chr1	243485000	244015000	530000	0.508419391964;	1.50244201941;	4.43061778143;	-3.06021063373;	1.74499310418e-129;	AKT3;
chr1	244005000	244215000	210000	0.508419391964;	1.50244201941;	4.43061778143;	-3.06021063373;	1.74499310418e-129;	AKT3;
chr1	245315000	246175000	860000	1.62804468357;	2.63247241039;	5.00506943924;	-1.55725536567;	3.75497536117e-53;	SMYD3;
chr1	246165000	246675000	510000	1.62804468357;	2.63247241039;	5.00506943924;	-1.55725536567;	3.75497536117e-53;	SMYD3;
chr1	246665000	246735000	70000	1.62804468357;	2.63247241039;	5.00506943924;	-1.55725536567;	3.75497536117e-53;	SMYD3;
chr2	2295000	3385000	1090000	1.56966834839;	5.8782948084;	8.58604246904;	-2.38801121206;	8.49192709946e-153;	TSSC1;
chr2	3375000	3725000	350000	1.56966834839;	5.8782948084;	8.58604246904;	-2.38801121206;	8.49192709946e-153;	TSSC1;
chr2	7005000	7065000	60000	0.0297597830465;	6.05967732262;	1.44640873468;	-5.5376813948;	3.32860110809e-36;	RNF144A;
chr2	7055000	7245000	190000	0.0297597830465;	6.05967732262;	1.44640873468;	-5.5376813948;	3.32860110809e-36;	RNF144A;
chr2	11265000	11485000	220000	4.51019338343;	10.7773651725;	8.07960272827;	-0.77819623314;	3.90518604413e-38;	ROCK2;
chr2	11475000	11615000	140000	4.51019338343;	10.7773651725;	8.07960272827;	-0.77819623314;	3.90518604413e-38;	ROCK2;
chr2	17475000	17835000	360000	0.11643892204;	0.00763929865935;	0.00785003149717;	3.97597343267;	0.0035345447177;	VSNL1;
chr2	17825000	18035000	210000	6.07630936234;0.11643892204;4.07975129491;	13.9042344573;0.00763929865935;6.91812082604;	5.38547049935;0.00785003149717;3.30128638246;	0.23747716688;3.97597343267;0.369259533123;	0.000289368834256;0.0035345447177;8.52833905417e-05;	SMC6;VSNL1;GEN1;
chr2	26065000	26405000	340000	0.896207447356;	17.2539514807;	6.37008151847;	-2.76698181268;	2.34308374978e-142;	KIF3C;
chr2	26395000	26565000	170000	47.74537963;	53.5976619352;	66.9574980055;	-0.424720377085;	1.71242857466e-41;	HADHA;
chr2	31085000	31365000	280000	3.3444942613;	0.232302838171;	0.0;	10.9353276736;	1.09128022045e-19;	GALNT14;
chr2	31355000	31565000	210000	3.3444942613;	0.232302838171;	0.0;	10.9353276736;	1.09128022045e-19;	GALNT14;
chr2	32575000	33175000	600000	3.66820255257;5.35990251121;	10.9425536548;16.2240831656;	13.9228249899;17.7620872202;	-1.86090092002;-1.66563822341;	8.41015488131e-98;1.12639945317e-234;	TTC27;LTBP1;
chr2	33165000	33255000	90000	5.35990251121;	16.2240831656;	17.7620872202;	-1.66563822341;	1.12639945317e-234;	LTBP1;
chr2	33245000	33605000	360000	5.35990251121;	16.2240831656;	17.7620872202;	-1.66563822341;	1.12639945317e-234;	LTBP1;
chr2	33595000	33705000	110000	5.35990251121;	16.2240831656;	17.7620872202;	-1.66563822341;	1.12639945317e-234;	LTBP1;
chr2	39455000	39745000	290000	5.23778088632;	6.02766754743;	3.97739620465;	0.460405859267;	4.55327722385e-08;	MAP4K3;
chr2	43355000	43455000	100000	1.64118119671;	3.45506775294;	2.30582817369;	-0.426984384895;	9.619572607e-07;	THADA;
chr2	43445000	43835000	390000	1.64118119671;	3.45506775294;	2.30582817369;	-0.426984384895;	9.619572607e-07;	THADA;
chr2	43825000	44115000	290000	4.74296430122;	1.91824401039;	0.375779731077;	3.72271215143;	3.82308377723e-204;	PLEKHH2;
chr2	45405000	45875000	470000	3.76228042063;	3.28067224099;	4.68093456255;	-0.251563947314;	0.0115657652836;	SRBD1;
chr2	55845000	55925000	80000	8.31461920355;	16.5319592021;	23.3964764422;	-1.42964873341;	3.2517462959e-164;	PNPT1;
chr2	55915000	55945000	30000	8.31461920355;	16.5319592021;	23.3964764422;	-1.42964873341;	3.2517462959e-164;	PNPT1;
chr2	57985000	58135000	150000	4.67798350411;	9.55130956685;	5.6914176892;	-0.219847024726;	0.0376943984035;	VRK2;
chr2	58125000	58285000	160000	4.67798350411;	9.55130956685;	5.6914176892;	-0.219847024726;	0.0376943984035;	VRK2;
chr2	58275000	58465000	190000	4.67798350411;	9.55130956685;	5.6914176892;	-0.219847024726;	0.0376943984035;	VRK2;
chr2	60905000	61045000	140000	2.28317693036;	2.1137124485;	3.17803074732;	-0.413700918104;	5.35377328677e-06;	PAPOLG;
chr2	61235000	61415000	180000	1.08946255185;	3.10264953522;	2.85500770967;	-1.32705580836;	5.08786524826e-35;	KIAA1841;
chr2	61875000	62135000	260000	0.912938960031;2.8731311364;	3.55365905615;6.93152875618;	1.65136997181;5.35537200238;	-0.792129108079;-0.833982571742;	3.26694608893e-06;3.19163538933e-10;	FAM161A;COMMD1;
chr2	62125000	62435000	310000	2.8731311364;	6.93152875618;	5.35537200238;	-0.833982571742;	3.19163538933e-10;	COMMD1;
chr2	62805000	63015000	210000	9.77666159344;	5.06357717791;	5.50114513117;	0.893074766288;	7.89500837768e-53;	EHBP1;
chr2	63005000	63825000	820000	9.77666159344;0.202244004787;	5.06357717791;0.475093726147;	5.50114513117;0.365309100968;	0.893074766288;-0.790672201567;	7.89500837768e-53;0.00208050098462;	EHBP1;WDPCP;
chr2	63815000	63925000	110000	0.202244004787;	0.475093726147;	0.365309100968;	-0.790672201567;	0.00208050098462;	WDPCP;
chr2	63915000	64075000	160000	0.202244004787;	0.475093726147;	0.365309100968;	-0.790672201567;	0.00208050098462;	WDPCP;
chr2	64265000	64375000	110000	2.18750529523;	0.0;	0.150534863056;	3.92552983218;	4.13411739293e-27;	AC074289.1;
chr2	64365000	64555000	190000	2.18750529523;	0.0;	0.150534863056;	3.92552983218;	4.13411739293e-27;	AC074289.1;
chr2	68675000	68985000	310000	0.846840170324;0.619211314003;	0.0583001864951;0.849086992073;	0.322439986619;0.427158000757;	1.45821889899;0.596975871375;	7.77861010155e-09;0.0325592065555;	ARHGAP25;APLF;
chr2	68975000	69165000	190000	0.846840170324;	0.0583001864951;	0.322439986619;	1.45821889899;	7.77861010155e-09;	ARHGAP25;
chr2	69155000	69255000	100000	10.5602150838;	11.9286022316;	46.7078698143;	-2.08173913442;	0.0;	ANTXR1;
chr2	69245000	69375000	130000	10.5602150838;	11.9286022316;	46.7078698143;	-2.08173913442;	0.0;	ANTXR1;
chr2	69365000	69535000	170000	10.5602150838;	11.9286022316;	46.7078698143;	-2.08173913442;	0.0;	ANTXR1;
chr2	71235000	71455000	220000	6.22823242639;	10.1097653837;	13.6284591064;	-1.06596729204;	3.67849339896e-57;	MPHOSPH10;
chr2	72375000	72815000	440000	6.20109349564;	3.78335224686;	4.44274017531;	0.544197182949;	1.00244401595e-19;	EXOC6B;
chr2	72805000	72985000	180000	6.20109349564;	3.78335224686;	4.44274017531;	0.544197182949;	1.00244401595e-19;	EXOC6B;
chr2	72975000	73095000	120000	6.20109349564;	3.78335224686;	4.44274017531;	0.544197182949;	1.00244401595e-19;	EXOC6B;
chr2	73395000	73525000	130000	4.5294422325;65.061330449;2.55550836486;7.28977992725;	11.9250961571;126.108831812;1.38013716857;14.7455976765;	26.0995948171;144.356169143;0.355860271527;12.1212809895;	-2.46223737833;-1.08653262702;2.91235626201;-0.670360499534;	6.98312112111e-116;0.0;1.85150823585e-23;2.25577628394e-17;	PRADC1;CCT7;EGR4;SMYD5;
chr2	73515000	73615000	100000	2.55550836486;	1.38013716857;	0.355860271527;	2.91235626201;	1.85150823585e-23;	EGR4;
chr2	74685000	74925000	240000	27.3056005088;3.3342237171;1.48055397743;1.30778432309;	31.8504954635;5.83820295266;0.985919629567;8.79643686764;	36.0060794987;14.5026210341;0.977873993695;5.32516790582;	-0.336192937977;-2.05833475365;0.659548265792;-1.96160885112;	1.6048612686e-10;5.12060580081e-111;0.000711097126194;1.26098574183e-57;	AUP1;HTRA2;LOXL3;SEMA4F;
chr2	76005000	79225000	3220000	0.84089837306;	0.00272295337058;	0.0;	9.18773543253;	7.74651483014e-14;	LRRTM4;
chr2	85105000	85295000	190000	8.18985184853;	13.3980158754;	13.0959496689;	-0.61397263146;	2.20658996509e-38;	KCMF1;
chr2	85285000	85365000	80000	8.18985184853;	13.3980158754;	13.0959496689;	-0.61397263146;	2.20658996509e-38;	KCMF1;
chr2	86415000	86625000	210000	0.0;	0.0;	0.172088237762;	-2.33879531115;	nan;	U8;
chr2	88975000	89185000	210000	6.14272602454;	11.8264851193;	14.0579135314;	-1.13131372963;	4.85657912598e-29;	RPIA;
chr2	96925000	97005000	80000	12.9489037605;	32.9183833542;	24.1802395677;	-0.837135413279;	9.75872259655e-48;	NCAPH;
chr2	96995000	97055000	60000	12.9489037605;	32.9183833542;	24.1802395677;	-0.837135413279;	9.75872259655e-48;	NCAPH;
chr2	97175000	97485000	310000	6.00851934652;	18.4828150555;	15.7392484978;	-1.32513092381;	5.12064041477e-55;	LMAN2L;
chr2	102625000	102855000	230000	1.85542451564;	2.02871506854;	2.74628364604;	-0.503381826093;	6.57715006374e-06;	IL1R1;
chr2	103225000	103355000	130000	0.726177329137;	0.153361777219;	1.40589154046;	-0.888705474453;	3.39335537796e-07;	SLC9A2;
chr2	109065000	109155000	90000	11.9040885079;	13.5363365729;	10.7684428524;	0.20791049429;	4.00406408955e-05;	LIMS1;
chr2	109145000	109215000	70000	11.9040885079;	13.5363365729;	10.7684428524;	0.20791049429;	4.00406408955e-05;	LIMS1;
chr2	109205000	109275000	70000	11.9040885079;	13.5363365729;	10.7684428524;	0.20791049429;	4.00406408955e-05;	LIMS1;
chr2	109265000	109345000	80000	11.9040885079;	13.5363365729;	10.7684428524;	0.20791049429;	4.00406408955e-05;	LIMS1;
chr2	113335000	113495000	160000	15.4240499053;	17.9201608985;	34.0901635703;	-1.0804169012;	9.11616543135e-147;	SLC20A1;
chr2	121445000	121835000	390000	0.23015408551;	2.91158122137;	4.88993753511;	-4.34420055837;	2.66403632216e-160;	GLI2;
chr2	128775000	128855000	80000	9.33212506645;	15.9929770975;	23.5059659963;	-1.26948545836;	8.655324301e-230;	UGGT1;
chr2	128845000	128995000	150000	9.33212506645;	15.9929770975;	23.5059659963;	-1.26948545836;	8.655324301e-230;	UGGT1;
chr2	133415000	133935000	520000	0.316127518223;	0.00462054178631;	0.00477497245964;	6.15086843076;	1.3237343019e-11;	NCKAP5;
chr2	133925000	134325000	400000	0.316127518223;	0.00462054178631;	0.00477497245964;	6.15086843076;	1.3237343019e-11;	NCKAP5;
chr2	134315000	134405000	90000	0.316127518223;	0.00462054178631;	0.00477497245964;	6.15086843076;	1.3237343019e-11;	NCKAP5;
chr2	134625000	134885000	260000	4.38140308812;	5.41276998147;	15.5537728901;	-1.76479254346;	4.12333998421e-255;	MGAT5;
chr2	134875000	135015000	140000	4.38140308812;	5.41276998147;	15.5537728901;	-1.76479254346;	4.12333998421e-255;	MGAT5;
chr2	135005000	135215000	210000	4.38140308812;	5.41276998147;	15.5537728901;	-1.76479254346;	4.12333998421e-255;	MGAT5;
chr2	135205000	135545000	340000	4.38140308812;	5.41276998147;	15.5537728901;	-1.76479254346;	4.12333998421e-255;	MGAT5;
chr2	139785000	141655000	1870000	0.0678156252687;	0.0161689789378;	0.132884246521;	-0.907871939486;	0.0134763321022;	LRP1B;
chr2	141645000	142925000	1280000	0.0678156252687;	0.0161689789378;	0.132884246521;	-0.907871939486;	0.0134763321022;	LRP1B;
chr2	143625000	143755000	130000	30.9901942889;	0.0;	78.6440743542;	-1.2802803113;	6.58564014441e-257;	KYNU;
chr2	143745000	143875000	130000	30.9901942889;	0.0;	78.6440743542;	-1.2802803113;	6.58564014441e-257;	KYNU;
chr2	148675000	148785000	110000	0.864584140375;	1.36159430342;	0.733498736039;	0.299161388259;	0.0382265462327;	MBD5;
chr2	148775000	149265000	490000	0.864584140375;	1.36159430342;	0.733498736039;	0.299161388259;	0.0382265462327;	MBD5;
chr2	149255000	149405000	150000	0.864584140375;	1.36159430342;	0.733498736039;	0.299161388259;	0.0382265462327;	MBD5;
chr2	150435000	151345000	910000	61.6667193795;	15.2969003029;	24.1368498348;	1.41696504638;	4.56802404064e-291;	RND3;
chr2	151335000	151475000	140000	61.6667193795;	15.2969003029;	24.1368498348;	1.41696504638;	4.56802404064e-291;	RND3;
chr2	157185000	157295000	110000	20.7286398055;	7.86620200268;	10.9818360346;	0.979906011635;	1.44053367831e-95;	GPD2;
chr2	157285000	157445000	160000	20.7286398055;	7.86620200268;	10.9818360346;	0.979906011635;	1.44053367831e-95;	GPD2;
chr2	157435000	157755000	320000	20.7286398055;	7.86620200268;	10.9818360346;	0.979906011635;	1.44053367831e-95;	GPD2;
chr2	158345000	158635000	290000	7.07933404743;	8.60218518807;	2.05306891697;	1.84885682602;	1.72930736887e-66;	ACVR1;
chr2	158625000	158875000	250000	7.07933404743;	8.60218518807;	2.05306891697;	1.84885682602;	1.72930736887e-66;	ACVR1;
chr2	158865000	159315000	450000	16.3431611344;0.277837358319;	11.6344746084;0.115332466204;	4.36355401943;0.0;	1.96896939961;7.07678725124;	0.0;9.12680092456e-08;	PKP4;CCDC148;
chr2	159305000	159615000	310000	16.3431611344;0.277837358319;0.617682516363;	11.6344746084;0.115332466204;0.166227972376;	4.36355401943;0.0;0.0772254334083;	1.96896939961;7.07678725124;3.07809317484;	0.0;9.12680092456e-08;7.45032686506e-13;	PKP4;CCDC148;AC005042.4;
chr2	160655000	160955000	300000	4.66992391144;	0.218577336445;	2.27378713464;	1.10114098186;	7.30878296372e-49;	PLA2R1;
chr2	160945000	161135000	190000	13.9355033927;	0.0552359928909;	0.109355929338;	7.05782797962;	3.88774783016e-227;	ITGB6;
chr2	161125000	161265000	140000	13.9355033927;	0.0552359928909;	0.109355929338;	7.05782797962;	3.88774783016e-227;	ITGB6;
chr2	173155000	173335000	180000	87.8232994593;	31.1884847072;	20.3290925262;	2.17398575293;	0.0;	ITGA6;
chr2	173325000	173425000	100000	87.8232994593;	31.1884847072;	20.3290925262;	2.17398575293;	0.0;	ITGA6;
chr2	173575000	173675000	100000	0.518826210285;	0.0446746307875;	0.0331669789598;	4.03803172944;	9.61389242852e-19;	RAPGEF4;
chr2	173665000	173805000	140000	0.518826210285;	0.0446746307875;	0.0331669789598;	4.03803172944;	9.61389242852e-19;	RAPGEF4;
chr2	173795000	173895000	100000	0.518826210285;	0.0446746307875;	0.0331669789598;	4.03803172944;	9.61389242852e-19;	RAPGEF4;
chr2	173885000	174085000	200000	0.518826210285;	0.0446746307875;	0.0331669789598;	4.03803172944;	9.61389242852e-19;	RAPGEF4;
chr2	174725000	174835000	110000	0.549672857301;	0.0963204992148;	0.0320202397589;	4.04573110651;	0.0163158927924;	AC106900.6;
chr2	176965000	177335000	370000	26.8920020382;0.0;0.0101454076327;	27.0587826664;0.166598601282;0.18424663609;	21.8931257221;1.64647311612;0.173680709225;	0.360557314538;-8.98218647541;-3.89905588908;	1.70806670945e-07;2.88153292075e-13;0.0234910974879;	MTX2;HOXD8;HOXD-AS2;
chr2	178025000	178135000	110000	30.4087992872;1.16778807951;	18.876111169;2.5803349517;	13.7807225546;0.0912805611386;	1.20522665329;3.71619307991;	1.15668080413e-200;0.00870295303114;	NFE2L2;DNAJC19P5;
chr2	178125000	178205000	80000	30.4087992872;	18.876111169;	13.7807225546;	1.20522665329;	1.15668080413e-200;	NFE2L2;
chr2	178195000	178295000	100000	30.4087992872;	18.876111169;	13.7807225546;	1.20522665329;	1.15668080413e-200;	NFE2L2;
chr2	189375000	189965000	590000	0.270758040267;	0.639192621542;	0.116580257929;	1.27612353568;	0.00153147934121;	COL3A1;
chr2	191175000	191405000	230000	25.0429586444;	1.50130114401;	4.39609925785;	2.57392250938;	8.43280831967e-282;	INPP1;
chr2	191395000	191645000	250000	26.4011313072;	19.6109073627;	21.8156841076;	0.338194300596;	1.30971214031e-15;	NAB1;
chr2	197025000	197145000	120000	0.0186845887534;	0.0929337836487;	0.677984760595;	-5.11639172782;	1.87576363517e-36;	HECW2;
chr2	197135000	197515000	380000	0.0186845887534;	0.0929337836487;	0.677984760595;	-5.11639172782;	1.87576363517e-36;	HECW2;
chr2	200835000	201175000	340000	17.2544423066;	32.5434314197;	3.06017000338;	2.56015496266;	0.0;	SPATS2L;
chr2	201165000	201355000	190000	17.2544423066;	32.5434314197;	3.06017000338;	2.56015496266;	0.0;	SPATS2L;
chr2	201345000	201455000	110000	17.2544423066;	32.5434314197;	3.06017000338;	2.56015496266;	0.0;	SPATS2L;
chr2	202095000	202235000	140000	0.38820412107;	0.149764523458;	0.0276354666785;	3.86043971775;	4.43624031133e-06;	ALS2CR12;
chr2	205185000	205575000	390000	0.0199216790659;	0.102177774744;	0.212647541932;	-3.34701128174;	3.04386329912e-10;	PARD3B;
chr2	205565000	206555000	990000	0.0199216790659;	0.102177774744;	0.212647541932;	-3.34701128174;	3.04386329912e-10;	PARD3B;
chr2	207135000	207425000	290000	0.184938788172;	0.113103432946;	0.018171259378;	3.39695863305;	1.49251665865e-06;	ADAM23;
chr2	207415000	207545000	130000	0.184938788172;	0.113103432946;	0.018171259378;	3.39695863305;	1.49251665865e-06;	ADAM23;
chr2	208485000	208635000	150000	7.30869727939;6.42783492245;	8.40356725925;1.11265817657;	4.5552988298;1.8482688111;	0.744292193379;1.86061970813;	5.7963898815e-18;6.42954842548e-100;	CCNYL1;FZD5;
chr2	208625000	208905000	280000	7.30869727939;6.42783492245;	8.40356725925;1.11265817657;	4.5552988298;1.8482688111;	0.744292193379;1.86061970813;	5.7963898815e-18;6.42954842548e-100;	CCNYL1;FZD5;
chr2	212085000	213275000	1190000	0.0135119072818;	0.0236258209017;	0.309106072031;	-4.43574204554;	4.26204355136e-18;	ERBB4;
chr2	213265000	213445000	180000	0.0135119072818;	0.0236258209017;	0.309106072031;	-4.43574204554;	4.26204355136e-18;	ERBB4;
chr2	215665000	216185000	520000	1.67885046507;	0.0527946612654;	0.0547976139012;	4.99890789518;	9.08128293031e-73;	ABCA12;
chr2	219265000	219435000	170000	1.84934089366;	2.88773701053;	1.49920358575;	0.366606922379;	0.00129277305248;	USP37;
chr2	219425000	219525000	100000	1.84934089366;	2.88773701053;	1.49920358575;	0.366606922379;	0.00129277305248;	USP37;
chr2	219705000	219855000	150000	0.399112561413;	0.0141920447687;	0.0140884549849;	4.73036715756;	0.00211543736309;	AC073128.10;
chr2	230865000	231035000	170000	2.93377996712;0.149077283968;	0.671279154373;0.0563242048789;	1.21458351925;0.0300736726186;	1.33543648062;2.41218278794;	3.45641585593e-31;0.0428022289326;	SP110;AC009950.2;
chr2	231025000	231195000	170000	0.0330477055516;2.93377996712;0.149077283968;	0.102498056176;0.671279154373;0.0563242048789;	0.0;1.21458351925;0.0300736726186;	4.62671404718;1.33543648062;2.41218278794;	0.0104400775951;3.45641585593e-31;0.0428022289326;	SP140;SP110;AC009950.2;
chr2	231185000	231285000	100000	0.0330477055516;	0.102498056176;	0.0;	4.62671404718;	0.0104400775951;	SP140;
chr2	234155000	234265000	110000	3.42057536046;	15.8171805014;	9.08640979211;	-1.3462049153;	1.90119818479e-119;	DGKD;
chr2	234255000	234395000	140000	3.42057536046;5.23296355907;	15.8171805014;5.76761690049;	9.08640979211;15.2122662359;	-1.3462049153;-1.47661029678;	1.90119818479e-119;2.68093259371e-184;	DGKD;USP40;
chr2	234385000	234495000	110000	5.23296355907;	5.76761690049;	15.2122662359;	-1.47661029678;	2.68093259371e-184;	USP40;
chr2	234485000	234625000	140000	2.35919995385;	0.0;	1.73456821539;	0.507416256226;	2.75685379634e-06;	UGT1A8;
chr2	234615000	234765000	150000	2.35919995385;	0.0;	1.73456821539;	0.507416256226;	2.75685379634e-06;	UGT1A8;
chr2	240745000	240975000	230000	14.9045663462;	16.7467255124;	8.90712562794;	0.805991796464;	4.20858479053e-83;	NDUFA10;
chr2	241385000	241505000	120000	1.4743182887;	1.28118432028;	0.771857971975;	0.994563720673;	7.74150359578e-14;	ANKMY1;
chr2	241495000	241625000	130000	1.4743182887;	1.28118432028;	0.771857971975;	0.994563720673;	7.74150359578e-14;	ANKMY1;
chr2	242635000	242825000	190000	6.55399246333;	6.75256490668;	1.38826174619;	2.30153245262;	2.43045793391e-109;	D2HGDH;
chr3	4525000	4695000	170000	0.197366841786;	0.839930084398;	8.14407226935;	-5.30062533087;	0.0;	ITPR1;
chr3	4685000	4765000	80000	0.197366841786;	0.839930084398;	8.14407226935;	-5.30062533087;	0.0;	ITPR1;
chr3	4755000	4915000	160000	0.197366841786;	0.839930084398;	8.14407226935;	-5.30062533087;	0.0;	ITPR1;
chr3	5475000	6845000	1370000	0.368555148478;	0.0;	0.765660493827;	-0.992988762173;	0.00722599686836;	AC069277.2;
chr3	10355000	10605000	250000	0.0144347472464;	0.00433871828335;	0.0;	4.23582155557;	0.0370008775274;	ATP2B2;
chr3	10595000	10755000	160000	0.0144347472464;	0.00433871828335;	0.0;	4.23582155557;	0.0370008775274;	ATP2B2;
chr3	10745000	10805000	60000	0.0144347472464;	0.00433871828335;	0.0;	4.23582155557;	0.0370008775274;	ATP2B2;
chr3	15645000	15855000	210000	5.72103169568;	10.300042087;	9.11434892439;	-0.608448325501;	1.17019262995e-30;	ANKRD28;
chr3	15845000	16105000	260000	5.72103169568;	10.300042087;	9.11434892439;	-0.608448325501;	1.17019262995e-30;	ANKRD28;
chr3	23205000	23375000	170000	1.85440517386;	5.88570057206;	10.4427912123;	-2.43030203933;	3.84545238721e-105;	UBE2E2;
chr3	23365000	23715000	350000	1.85440517386;	5.88570057206;	10.4427912123;	-2.43030203933;	3.84545238721e-105;	UBE2E2;
chr3	23775000	23855000	80000	21.8559725991;	30.1726378866;	26.8879803078;	-0.23620244198;	1.71659918421e-05;	UBE2E1;
chr3	23845000	23965000	120000	21.8559725991;1.29405532315;	30.1726378866;2.30561505591;	26.8879803078;1.99479817345;	-0.23620244198;-0.561955707767;	1.71659918421e-05;0.00465443406078;	UBE2E1;NKIRAS1;
chr3	23955000	24045000	90000	1.29405532315;	2.30561505591;	1.99479817345;	-0.561955707767;	0.00465443406078;	NKIRAS1;
chr3	31175000	31585000	410000	36.0697368604;	34.2608628225;	58.4784397164;	-0.633917018409;	7.47070488762e-84;	STT3B;
chr3	31575000	32025000	450000	2.57831536636;36.0697368604;	5.48959145408;34.2608628225;	3.08502945845;58.4784397164;	-0.195174758725;-0.633917018409;	0.0183712055069;7.47070488762e-84;	OSBPL10;STT3B;
chr3	32015000	32075000	60000	2.57831536636;	5.48959145408;	3.08502945845;	-0.195174758725;	0.0183712055069;	OSBPL10;
chr3	32065000	32205000	140000	2.57831536636;	5.48959145408;	3.08502945845;	-0.195174758725;	0.0183712055069;	OSBPL10;
chr3	32405000	32545000	140000	9.07992841868;	12.2475964546;	1.29334686347;	2.87414730229;	7.4134581378e-117;	CMTM7;
chr3	33475000	33765000	290000	3.27323732775;	4.08591734641;	5.25069565501;	-0.618225580396;	2.24503406816e-29;	CLASP2;
chr3	33755000	33845000	90000	3.27323732775;	4.08591734641;	5.25069565501;	-0.618225580396;	2.24503406816e-29;	CLASP2;
chr3	37815000	37905000	90000	11.1858378177;	2.95597286653;	5.53758937411;	1.07843899873;	4.9974420016e-63;	CTDSPL;
chr3	37895000	38075000	180000	11.1858378177;	2.95597286653;	5.53758937411;	1.07843899873;	4.9974420016e-63;	CTDSPL;
chr3	41995000	42145000	150000	15.4142492897;	6.69700310066;	7.12686828238;	1.17612649302;	3.42307084051e-177;	TRAK1;
chr3	42135000	42285000	150000	15.4142492897;	6.69700310066;	7.12686828238;	1.17612649302;	3.42307084051e-177;	TRAK1;
chr3	42485000	42595000	110000	2.67815241735;	8.77566502327;	10.2756852509;	-1.87677142114;	9.84546904164e-188;	SEC22C;
chr3	42585000	42645000	60000	2.67815241735;	8.77566502327;	10.2756852509;	-1.87677142114;	9.84546904164e-188;	SEC22C;
chr3	42635000	42695000	60000	2.67815241735;	8.77566502327;	10.2756852509;	-1.87677142114;	9.84546904164e-188;	SEC22C;
chr3	48315000	48485000	170000	0.943796839947;	0.0167837415326;	0.0169987469578;	5.86428184471;	1.53118743706e-13;	FBXW12;
chr3	53305000	53395000	90000	8.47605531858;	3.83239830893;	6.90448681297;	0.359279984331;	5.07901341693e-08;	DCP1A;
chr3	53955000	54185000	230000	0.0128583451439;	0.0;	2.82882648058;	-7.73469603736;	3.35856730131e-25;	CACNA2D3;
chr3	54175000	54475000	300000	0.0128583451439;	0.0;	2.82882648058;	-7.73469603736;	3.35856730131e-25;	CACNA2D3;
chr3	54465000	54895000	430000	0.0128583451439;	0.0;	2.82882648058;	-7.73469603736;	3.35856730131e-25;	CACNA2D3;
chr3	54885000	54995000	110000	0.0128583451439;	0.0;	2.82882648058;	-7.73469603736;	3.35856730131e-25;	CACNA2D3;
chr3	54985000	55225000	240000	0.0128583451439;	0.0;	2.82882648058;	-7.73469603736;	3.35856730131e-25;	CACNA2D3;
chr3	58615000	58725000	110000	0.478172472115;	1.14485703806;	0.173317759957;	1.52788176005;	2.61277989168e-09;	C3orf67;
chr3	58715000	58795000	80000	0.478172472115;	1.14485703806;	0.173317759957;	1.52788176005;	2.61277989168e-09;	C3orf67;
chr3	58785000	58985000	200000	0.478172472115;	1.14485703806;	0.173317759957;	1.52788176005;	2.61277989168e-09;	C3orf67;
chr3	58975000	59045000	70000	0.478172472115;	1.14485703806;	0.173317759957;	1.52788176005;	2.61277989168e-09;	C3orf67;
chr3	59035000	59185000	150000	0.478172472115;	1.14485703806;	0.173317759957;	1.52788176005;	2.61277989168e-09;	C3orf67;
chr3	69735000	69845000	110000	3.15930485301;	1.13166486823;	2.64407657495;	0.319866699192;	0.00106445729177;	MITF;
chr3	69835000	70105000	270000	3.15930485301;	1.13166486823;	2.64407657495;	0.319866699192;	0.00106445729177;	MITF;
chr3	70585000	71125000	540000	1.74396714227;	0.028236933772;	3.07364607669;	-0.754097059884;	1.94362942504e-22;	FOXP1;
chr3	71115000	71555000	440000	1.74396714227;	0.028236933772;	3.07364607669;	-0.754097059884;	1.94362942504e-22;	FOXP1;
chr3	71545000	71645000	100000	1.74396714227;	0.028236933772;	3.07364607669;	-0.754097059884;	1.94362942504e-22;	FOXP1;
chr3	79565000	81555000	1990000	10.8408735673;	15.6241116802;	13.70292581;	-0.274705540472;	9.07945018538e-07;	GBE1;
chr3	81545000	81815000	270000	10.8408735673;	15.6241116802;	13.70292581;	-0.274705540472;	9.07945018538e-07;	GBE1;
chr3	81805000	83585000	1780000	10.8408735673;	15.6241116802;	13.70292581;	-0.274705540472;	9.07945018538e-07;	GBE1;
chr3	89145000	89925000	780000	0.320720548775;	0.0218899351408;	0.0;	8.09977307744;	1.46048331409e-10;	EPHA3;
chr3	97535000	97755000	220000	7.45171323998;6.65037618624;	1.59966639065;4.694638877;	0.536501100547;2.19197303568;	3.87000561236;1.66322444198;	3.92559458194e-155;1.22606389157e-77;	CRYBG3;MINA;
chr3	98055000	98245000	190000	14.511742396;	9.92106762767;	3.9331293735;	1.94624205398;	6.75766249622e-186;	CLDND1;
chr3	98235000	98315000	80000	14.511742396;	9.92106762767;	3.9331293735;	1.94624205398;	6.75766249622e-186;	CLDND1;
chr3	100315000	100435000	120000	0.185389984178;	0.0;	0.00348164947195;	5.64133828101;	4.11887973187e-05;	GPR128;
chr3	101395000	101525000	130000	2.473159163;	5.671106353;	3.6336576381;	-0.492427586327;	3.14151567934e-09;	NXPE3;
chr3	101515000	101955000	440000	2.473159163;0.625453743281;	5.671106353;0.0;	3.6336576381;0.0171805627112;	-0.492427586327;5.24271325781;	3.14151567934e-09;4.25805897965e-15;	NXPE3;ZPLD1;
chr3	101945000	102075000	130000	0.625453743281;	0.0;	0.0171805627112;	5.24271325781;	4.25805897965e-15;	ZPLD1;
chr3	102065000	102175000	110000	0.625453743281;	0.0;	0.0171805627112;	5.24271325781;	4.25805897965e-15;	ZPLD1;
chr3	102165000	102255000	90000	0.625453743281;	0.0;	0.0171805627112;	5.24271325781;	4.25805897965e-15;	ZPLD1;
chr3	106325000	106855000	530000	0.0153896137859;	0.00758947848265;	0.355347687608;	-4.4724687123;	3.48222105094e-07;	LINC00882;
chr3	106845000	106925000	80000	0.0153896137859;	0.00758947848265;	0.355347687608;	-4.4724687123;	3.48222105094e-07;	LINC00882;
chr3	106915000	107005000	90000	0.0153896137859;	0.00758947848265;	0.355347687608;	-4.4724687123;	3.48222105094e-07;	LINC00882;
chr3	107145000	107245000	100000	17.023058563;	2.68107608035;	7.0491141469;	1.33529444925;	2.1285192677e-253;	BBX;
chr3	107235000	107655000	420000	17.023058563;	2.68107608035;	7.0491141469;	1.33529444925;	2.1285192677e-253;	BBX;
chr3	111815000	112055000	240000	0.205533964531;	0.0206855491956;	0.0312094105447;	2.78159893239;	0.000192901462442;	SLC9C1;
chr3	113205000	113425000	220000	2.11599993832;	0.00725243935402;	0.408514798305;	2.43782092226;	9.2698189186e-59;	SIDT1;
chr3	113665000	114085000	420000	0.11349102585;	0.0654134890911;	0.0469465143924;	1.34286859327;	0.0435145037285;	ZBTB20;
chr3	114075000	114145000	70000	0.11349102585;	0.0654134890911;	0.0469465143924;	1.34286859327;	0.0435145037285;	ZBTB20;
chr3	114135000	114745000	610000	0.11349102585;	0.0654134890911;	0.0469465143924;	1.34286859327;	0.0435145037285;	ZBTB20;
chr3	114735000	114945000	210000	0.11349102585;	0.0654134890911;	0.0469465143924;	1.34286859327;	0.0435145037285;	ZBTB20;
chr3	119175000	119405000	230000	22.8886090144;	34.2774802457;	40.9915079533;	-0.777215328763;	3.60710098057e-54;	TIMMDC1;
chr3	122095000	122285000	190000	7.11093583309;	7.30622212057;	8.37592163149;	-0.173115468963;	0.00341702098877;	KPNA1;
chr3	122275000	122405000	130000	17.7080399123;	0.898619101725;	4.59237336163;	2.01084432354;	0.0;	PARP14;
chr3	122395000	122525000	130000	17.7080399123;	0.898619101725;	4.59237336163;	2.01084432354;	0.0;	PARP14;
chr3	123705000	124005000	300000	0.127515889624;	0.0416220583987;	0.0366128433633;	1.85977936772;	5.35162440844e-08;	KALRN;
chr3	123995000	124075000	80000	0.127515889624;	0.0416220583987;	0.0366128433633;	1.85977936772;	5.35162440844e-08;	KALRN;
chr3	124065000	124195000	130000	0.127515889624;	0.0416220583987;	0.0366128433633;	1.85977936772;	5.35162440844e-08;	KALRN;
chr3	124185000	124285000	100000	0.127515889624;	0.0416220583987;	0.0366128433633;	1.85977936772;	5.35162440844e-08;	KALRN;
chr3	124275000	124415000	140000	0.127515889624;	0.0416220583987;	0.0366128433633;	1.85977936772;	5.35162440844e-08;	KALRN;
chr3	124405000	124485000	80000	0.127515889624;	0.0416220583987;	0.0366128433633;	1.85977936772;	5.35162440844e-08;	KALRN;
chr3	126695000	127185000	490000	63.648662084;	24.6913968894;	8.00712667919;	3.05401339499;	0.0;	PLXNA1;
chr3	141595000	142005000	410000	3.94112797733;	3.15304654319;	2.97585739593;	0.468280129552;	1.39750273344e-11;	TFDP2;
chr3	142295000	142445000	150000	1.17044625722;	9.95583534589;	6.02526350326;	-2.29941225979;	9.15122070699e-90;	PLS1;
chr3	148835000	148995000	160000	4.64959864708;	0.0480493807835;	0.0;	11.1953649628;	1.29117601628e-20;	CPHL1P;
chr3	148985000	149065000	80000	4.64959864708;	0.0480493807835;	0.0;	11.1953649628;	1.29117601628e-20;	CPHL1P;
chr3	150635000	150875000	240000	0.389784104243;	0.517435091032;	0.00469859968213;	6.44321533476;	7.55839444094e-17;	MED12L;
chr3	150865000	150945000	80000	0.389784104243;	0.517435091032;	0.00469859968213;	6.44321533476;	7.55839444094e-17;	MED12L;
chr3	150935000	151015000	80000	0.389784104243;	0.517435091032;	0.00469859968213;	6.44321533476;	7.55839444094e-17;	MED12L;
chr3	151005000	151155000	150000	0.389784104243;	0.517435091032;	0.00469859968213;	6.44321533476;	7.55839444094e-17;	MED12L;
chr3	151145000	151385000	240000	0.389784104243;	0.517435091032;	0.00469859968213;	6.44321533476;	7.55839444094e-17;	MED12L;
chr3	157575000	157825000	250000	5.15918454183;	5.62997200868;	4.60797825082;	0.226504168942;	0.0157255602491;	RSRC1;
chr3	157815000	158295000	480000	5.15918454183;	5.62997200868;	4.60797825082;	0.226504168942;	0.0157255602491;	RSRC1;
chr3	158635000	158825000	190000	2.99066838481;	1.3353614195;	1.82631307511;	0.77443940004;	9.41755650402e-09;	IQCJ-SCHIP1;
chr3	158815000	158985000	170000	2.99066838481;	1.3353614195;	1.82631307511;	0.77443940004;	9.41755650402e-09;	IQCJ-SCHIP1;
chr3	158975000	159175000	200000	2.99066838481;	1.3353614195;	1.82631307511;	0.77443940004;	9.41755650402e-09;	IQCJ-SCHIP1;
chr3	159165000	159335000	170000	2.99066838481;	1.3353614195;	1.82631307511;	0.77443940004;	9.41755650402e-09;	IQCJ-SCHIP1;
chr3	159325000	159485000	160000	2.99066838481;	1.3353614195;	1.82631307511;	0.77443940004;	9.41755650402e-09;	IQCJ-SCHIP1;
chr3	159475000	159545000	70000	2.99066838481;	1.3353614195;	1.82631307511;	0.77443940004;	9.41755650402e-09;	IQCJ-SCHIP1;
chr3	159535000	159615000	80000	0.54396045091;2.99066838481;	0.2081445211;1.3353614195;	0.130465709791;1.82631307511;	2.11765702759;0.77443940004;	6.70084897407e-13;9.41755650402e-09;	SCHIP1;IQCJ-SCHIP1;
chr3	159605000	159755000	150000	0.54396045091;2.99066838481;	0.2081445211;1.3353614195;	0.130465709791;1.82631307511;	2.11765702759;0.77443940004;	6.70084897407e-13;9.41755650402e-09;	SCHIP1;IQCJ-SCHIP1;
chr3	163215000	164925000	1710000	4.98507909407;	0.0;	0.388821078572;	3.7441890245;	6.11412794434e-44;	RP11-85M11.2;
chr3	164915000	165565000	650000	4.98507909407;	0.0;	0.388821078572;	3.7441890245;	6.11412794434e-44;	RP11-85M11.2;
chr3	168755000	168875000	120000	12.3678601735;	0.254690164325;	2.99344715436;	2.11065972228;	9.60940903938e-280;	MECOM;
chr3	168865000	169385000	520000	12.3678601735;	0.254690164325;	2.99344715436;	2.11065972228;	9.60940903938e-280;	MECOM;
chr3	169375000	169495000	120000	12.3678601735;	0.254690164325;	2.99344715436;	2.11065972228;	9.60940903938e-280;	MECOM;
chr3	170575000	170775000	200000	2.39165372402;	9.88893561377;	4.41815033628;	-0.82141540328;	2.09085662107e-16;	EIF5A2;
chr3	171555000	171765000	210000	15.7064930335;	10.9045904591;	27.4130687628;	-0.740345732971;	4.12106257083e-122;	FNDC3B;
chr3	171755000	171865000	110000	15.7064930335;	10.9045904591;	27.4130687628;	-0.740345732971;	4.12106257083e-122;	FNDC3B;
chr3	171855000	172055000	200000	15.7064930335;	10.9045904591;	27.4130687628;	-0.740345732971;	4.12106257083e-122;	FNDC3B;
chr3	172045000	172215000	170000	15.7064930335;	10.9045904591;	27.4130687628;	-0.740345732971;	4.12106257083e-122;	FNDC3B;
chr3	173825000	174165000	340000	0.104096299975;	0.0604528885223;	0.025189522586;	2.10014071886;	0.00172445044309;	NAALADL2;
chr3	174155000	174585000	430000	0.104096299975;	0.0604528885223;	0.025189522586;	2.10014071886;	0.00172445044309;	NAALADL2;
chr3	174575000	175675000	1100000	0.104096299975;	0.0604528885223;	0.025189522586;	2.10014071886;	0.00172445044309;	NAALADL2;
chr3	178105000	178715000	610000	0.80668673143;	0.0171430355658;	0.254379635254;	1.73170794458;	0.000689847276653;	RP11-385J1.2;
chr3	180625000	180715000	90000	0.0270662164766;	0.00463869816889;	0.00165434110218;	4.05892112688;	0.0150450617488;	SOX2-OT;
chr3	180705000	181425000	720000	0.0270662164766;	0.00463869816889;	0.00165434110218;	4.05892112688;	0.0150450617488;	SOX2-OT;
chr3	181415000	182235000	820000	0.0270662164766;	0.00463869816889;	0.00165434110218;	4.05892112688;	0.0150450617488;	SOX2-OT;
chr3	185075000	185305000	230000	2.97612362566;	4.25282348715;	5.63060428664;	-0.856880956527;	2.63182928962e-31;	TMEM41A;
chr3	187775000	187875000	100000	3.83298364511;	5.12554720816;	2.95638362235;	0.437582729717;	1.80077464253e-19;	LPP;
chr3	187865000	188675000	810000	3.83298364511;0.844554406747;	5.12554720816;0.0276602781587;	2.95638362235;0.031275929577;	0.437582729717;4.8310921247;	1.80077464253e-19;1.28295849685e-37;	LPP;TPRG1;
chr3	188665000	188875000	210000	0.844554406747;	0.0276602781587;	0.031275929577;	4.8310921247;	1.28295849685e-37;	TPRG1;
chr3	188865000	188985000	120000	0.844554406747;	0.0276602781587;	0.031275929577;	4.8310921247;	1.28295849685e-37;	TPRG1;
chr3	188975000	189285000	310000	0.844554406747;	0.0276602781587;	0.031275929577;	4.8310921247;	1.28295849685e-37;	TPRG1;
chr3	189275000	189675000	400000	45.1797592784;	0.0196236048884;	0.17195340934;	8.09826709719;	0.0;	TP63;
chr3	189935000	190045000	110000	2.1038870491;	0.0654172569592;	0.0650980422484;	5.06148948626;	1.00766747608e-34;	CLDN16;
chr3	190035000	190155000	120000	2.1038870491;	0.0654172569592;	0.0650980422484;	5.06148948626;	1.00766747608e-34;	CLDN16;
chr3	190955000	191135000	180000	0.00762357418183;	0.0228112005784;	0.0909155726981;	-3.50405053933;	0.0198898697031;	UTS2B;
chr3	193585000	193725000	140000	0.00839478326751;	0.0427639998713;	0.0598873181199;	-2.78267755405;	0.0133888570992;	RP11-407B7.1;
chr3	193715000	193795000	80000	0.00839478326751;	0.0427639998713;	0.0598873181199;	-2.78267755405;	0.0133888570992;	RP11-407B7.1;
chr3	193785000	193865000	80000	0.00839478326751;	0.0427639998713;	0.0598873181199;	-2.78267755405;	0.0133888570992;	RP11-407B7.1;
chr4	1115000	1245000	130000	1.29914807504;	0.13582501744;	0.20774104991;	2.70387140006;	3.12395591093e-28;	SPON2;
chr4	1725000	1815000	90000	62.2474758703;7.97986135287;	7.03858314311;12.0095802866;	8.17393974951;12.8718881347;	2.99301428781;-0.626356162785;	0.0;3.96665668078e-38;	FGFR3;LETM1;
chr4	1805000	1865000	60000	62.2474758703;7.97986135287;	7.03858314311;12.0095802866;	8.17393974951;12.8718881347;	2.99301428781;-0.626356162785;	0.0;3.96665668078e-38;	FGFR3;LETM1;
chr4	1855000	2005000	150000	7.97986135287;	12.0095802866;	12.8718881347;	-0.626356162785;	3.96665668078e-38;	LETM1;
chr4	4345000	4665000	320000	0.0757384819279;	0.105109696276;	0.375268922228;	-2.24910275986;	2.01892852587e-07;	STX18-AS1;
chr4	4655000	4865000	210000	0.0757384819279;	0.105109696276;	0.375268922228;	-2.24910275986;	2.01892852587e-07;	STX18-AS1;
chr4	7065000	7195000	130000	0.011904234729;	0.0462695891121;	4.13069015268;	-8.38889935586;	5.73718812242e-37;	SORCS2;
chr4	7185000	7295000	110000	0.011904234729;	0.0462695891121;	4.13069015268;	-8.38889935586;	5.73718812242e-37;	SORCS2;
chr4	7285000	7735000	450000	0.011904234729;	0.0462695891121;	4.13069015268;	-8.38889935586;	5.73718812242e-37;	SORCS2;
chr4	7725000	7845000	120000	0.011904234729;	0.0462695891121;	4.13069015268;	-8.38889935586;	5.73718812242e-37;	SORCS2;
chr4	10555000	11435000	880000	18.7492011991;	0.0124290595634;	0.124712865187;	7.29542966041;	0.0;	HS3ST1;
chr4	11425000	11505000	80000	18.7492011991;	0.0124290595634;	0.124712865187;	7.29542966041;	0.0;	HS3ST1;
chr4	17535000	17655000	120000	3.94750205119;	3.31592601923;	2.62459975241;	0.652959467843;	2.16800285236e-17;	MED28;
chr4	19215000	20255000	1040000	0.117909811735;	0.0;	1.53943336218;	-3.6445190228;	9.20355958086e-67;	SLIT2;
chr4	20245000	20425000	180000	0.117909811735;	0.0;	1.53943336218;	-3.6445190228;	9.20355958086e-67;	SLIT2;
chr4	20415000	20555000	140000	0.117909811735;	0.0;	1.53943336218;	-3.6445190228;	9.20355958086e-67;	SLIT2;
chr4	20545000	20705000	160000	0.117909811735;	0.0;	1.53943336218;	-3.6445190228;	9.20355958086e-67;	SLIT2;
chr4	23125000	24425000	1300000	0.0395500966529;	0.00964753482453;	0.842519015952;	-4.35087887214;	3.82199698647e-40;	PPARGC1A;
chr4	28225000	30725000	2500000	17.9963381756;	0.211579801941;	13.0560575994;	0.526642170773;	7.91365607172e-47;	PCDH7;
chr4	30715000	31055000	340000	17.9963381756;	0.211579801941;	13.0560575994;	0.526642170773;	7.91365607172e-47;	PCDH7;
chr4	31045000	31365000	320000	17.9963381756;	0.211579801941;	13.0560575994;	0.526642170773;	7.91365607172e-47;	PCDH7;
chr4	34745000	35955000	1210000	4.84621881763;	0.0434070043537;	0.741155309505;	2.77091234645;	9.72435060693e-225;	ARAP2;
chr4	35945000	36235000	290000	4.84621881763;	0.0434070043537;	0.741155309505;	2.77091234645;	9.72435060693e-225;	ARAP2;
chr4	36225000	36355000	130000	4.84621881763;	0.0434070043537;	0.741155309505;	2.77091234645;	9.72435060693e-225;	ARAP2;
chr4	37445000	37575000	130000	4.41458871674;	0.0521805675734;	0.635303864979;	2.86188741034;	2.37735792501e-47;	C4orf19;
chr4	37565000	37605000	40000	4.41458871674;	0.0521805675734;	0.635303864979;	2.86188741034;	2.37735792501e-47;	C4orf19;
chr4	37595000	37805000	210000	4.41458871674;	0.0521805675734;	0.635303864979;	2.86188741034;	2.37735792501e-47;	C4orf19;
chr4	39455000	39645000	190000	6.6531601385;	8.73598443333;	3.77864355037;	0.879900720119;	6.23985065662e-30;	SMIM14;
chr4	39635000	39705000	70000	6.6531601385;	8.73598443333;	3.77864355037;	0.879900720119;	6.23985065662e-30;	SMIM14;
chr4	39975000	40065000	90000	2.072032298;	3.44092143108;	0.688024221332;	1.65142815799;	1.63183996195e-39;	N4BP2;
chr4	40055000	40145000	90000	2.072032298;	3.44092143108;	0.688024221332;	1.65142815799;	1.63183996195e-39;	N4BP2;
chr4	40135000	40325000	190000	2.072032298;	3.44092143108;	0.688024221332;	1.65142815799;	1.63183996195e-39;	N4BP2;
chr4	41275000	41685000	410000	3.84381485242;	0.00933577964838;	32.0140085803;	-2.99471087594;	0.0;	LIMCH1;
chr4	41675000	41895000	220000	3.84381485242;	0.00933577964838;	32.0140085803;	-2.99471087594;	0.0;	LIMCH1;
chr4	48005000	48095000	90000	0.511569148602;	0.0;	0.0251787684412;	4.39295009454;	1.19032392963e-09;	TXK;
chr4	48085000	48155000	70000	0.511569148602;	0.0;	0.0251787684412;	4.39295009454;	1.19032392963e-09;	TXK;
chr4	48435000	48575000	140000	7.12611406347;	4.69230195879;	1.449085643;	2.36164154607;	0.0;	FRYL;
chr4	48565000	48705000	140000	7.12611406347;	4.69230195879;	1.449085643;	2.36164154607;	0.0;	FRYL;
chr4	48695000	48785000	90000	7.12611406347;	4.69230195879;	1.449085643;	2.36164154607;	0.0;	FRYL;
chr4	48775000	48835000	60000	7.12611406347;	4.69230195879;	1.449085643;	2.36164154607;	0.0;	FRYL;
chr4	54055000	54255000	200000	4.94528629141;	4.00387767302;	5.79906956739;	-0.166297563997;	0.0317782679811;	FIP1L1;
chr4	54245000	54355000	110000	4.94528629141;	4.00387767302;	5.79906956739;	-0.166297563997;	0.0317782679811;	FIP1L1;
chr4	54345000	54465000	120000	4.94528629141;	4.00387767302;	5.79906956739;	-0.166297563997;	0.0317782679811;	FIP1L1;
chr4	54455000	54575000	120000	4.94528629141;	4.00387767302;	5.79906956739;	-0.166297563997;	0.0317782679811;	FIP1L1;
chr4	54565000	54775000	210000	4.94528629141;	4.00387767302;	5.79906956739;	-0.166297563997;	0.0317782679811;	FIP1L1;
chr4	54765000	54935000	170000	4.94528629141;	4.00387767302;	5.79906956739;	-0.166297563997;	0.0317782679811;	FIP1L1;
chr4	54925000	55105000	180000	4.94528629141;	4.00387767302;	5.79906956739;	-0.166297563997;	0.0317782679811;	FIP1L1;
chr4	55095000	55195000	100000	4.94528629141;	4.00387767302;	5.79906956739;	-0.166297563997;	0.0317782679811;	FIP1L1;
chr4	56605000	56725000	120000	14.8698443891;	9.43828285192;	4.32496311968;	1.84537101861;	1.91133114617e-173;	EXOC1;
chr4	56715000	56825000	110000	14.8698443891;	9.43828285192;	4.32496311968;	1.84537101861;	1.91133114617e-173;	EXOC1;
chr4	57835000	57905000	70000	0.0387815953184;	29.9663935453;	72.322450009;	-10.8152807397;	9.2531864988e-62;	IGFBP7;
chr4	57895000	58035000	140000	0.0387815953184;	29.9663935453;	72.322450009;	-10.8152807397;	9.2531864988e-62;	IGFBP7;
chr4	65645000	68415000	2770000	0.0;	0.00747228363325;	0.0611839308842;	-6.13735665302;	1.69900449992e-05;	EPHA5;
chr4	68555000	68865000	310000	1.3108844292;0.217306606556;	0.0;0.0;	0.00875672656946;0.00358776523671;	7.25678510824;5.82702750264;	1.45712693815e-11;1.72407237112e-05;	TMPRSS11D;TMPRSS11A;
chr4	73925000	74135000	210000	11.5090352599;	8.48352607109;	13.3055547493;	-0.145912787709;	0.00068087498857;	ANKRD17;
chr4	74415000	74535000	120000	11.62344229;	0.00888490816335;	0.273749294629;	5.4713909578;	0.0;	RASSF6;
chr4	78875000	78985000	110000	0.220510226296;	0.00849185277285;	0.0165176697883;	3.81400652621;	2.11735495173e-20;	FRAS1;
chr4	78975000	79105000	130000	0.220510226296;	0.00849185277285;	0.0165176697883;	3.81400652621;	2.11735495173e-20;	FRAS1;
chr4	79095000	79225000	130000	0.220510226296;	0.00849185277285;	0.0165176697883;	3.81400652621;	2.11735495173e-20;	FRAS1;
chr4	79215000	79705000	490000	0.220510226296;22.4196283869;	0.00849185277285;0.119407996129;	0.0165176697883;14.5416980469;	3.81400652621;0.687761505615;	2.11735495173e-20;3.2599968258e-51;	FRAS1;ANXA3;
chr4	83345000	83645000	300000	0.16810543287;	0.00980623970572;	0.0103737048885;	4.047577635;	0.0156714933469;	RP11-791G16.2;
chr4	86875000	86975000	100000	0.481411480087;	0.0164137289613;	0.0074913465137;	6.0646787843;	4.73925750208e-18;	MAPK10;
chr4	86965000	87425000	460000	0.481411480087;	0.0164137289613;	0.0074913465137;	6.0646787843;	4.73925750208e-18;	MAPK10;
chr4	87415000	87525000	110000	0.481411480087;9.69011150547;	0.0164137289613;0.871963064698;	0.0074913465137;2.55638265634;	6.0646787843;1.98605889234;	4.73925750208e-18;5.22728065236e-235;	MAPK10;PTPN13;
chr4	87515000	87825000	310000	0.481411480087;9.69011150547;	0.0164137289613;0.871963064698;	0.0074913465137;2.55638265634;	6.0646787843;1.98605889234;	4.73925750208e-18;5.22728065236e-235;	MAPK10;PTPN13;
chr4	89375000	89445000	70000	2.29456175076;	1.23035341873;	15.9570041232;	-2.73477214704;	0.0;	HERC3;
chr4	89435000	89595000	160000	2.29456175076;	1.23035341873;	15.9570041232;	-2.73477214704;	0.0;	HERC3;
chr4	89585000	89735000	150000	3.17486861551;2.29456175076;	0.3078386455;1.23035341873;	1.6521149298;15.9570041232;	1.00559617886;-2.73477214704;	3.61935057363e-38;0.0;	FAM13A;HERC3;
chr4	89725000	89945000	220000	3.17486861551;	0.3078386455;	1.6521149298;	1.00559617886;	3.61935057363e-38;	FAM13A;
chr4	89935000	90035000	100000	3.17486861551;	0.3078386455;	1.6521149298;	1.00559617886;	3.61935057363e-38;	FAM13A;
chr4	90025000	90085000	60000	3.17486861551;	0.3078386455;	1.6521149298;	1.00559617886;	3.61935057363e-38;	FAM13A;
chr4	90945000	91055000	110000	0.404586737543;	0.0;	0.00416627221422;	6.63819003406;	7.89767229289e-14;	CCSER1;
chr4	91045000	91235000	190000	0.404586737543;	0.0;	0.00416627221422;	6.63819003406;	7.89767229289e-14;	CCSER1;
chr4	91225000	91345000	120000	0.404586737543;	0.0;	0.00416627221422;	6.63819003406;	7.89767229289e-14;	CCSER1;
chr4	91335000	92025000	690000	0.404586737543;	0.0;	0.00416627221422;	6.63819003406;	7.89767229289e-14;	CCSER1;
chr4	92015000	92765000	750000	0.404586737543;	0.0;	0.00416627221422;	6.63819003406;	7.89767229289e-14;	CCSER1;
chr4	102255000	102665000	410000	0.887775654461;	0.0899582832133;	0.0816619310716;	3.50517680907;	4.19959265863e-26;	BANK1;
chr4	102655000	103185000	530000	0.887775654461;	0.0899582832133;	0.0816619310716;	3.50517680907;	4.19959265863e-26;	BANK1;
chr4	103745000	103935000	190000	7.51319409548;	8.36714201094;	11.0625978942;	-0.495114550475;	2.23002166153e-08;	CISD2;
chr4	108155000	108665000	510000	16.1489239706;	16.7385462305;	14.5764576293;	0.211213321236;	0.000823293466209;	PAPSS1;
chr4	109085000	109575000	490000	30.2036027248;	25.4255741681;	57.7864971079;	-0.873166195466;	7.62494073933e-53;	OSTC;
chr4	109565000	109765000	200000	30.2036027248;	25.4255741681;	57.7864971079;	-0.873166195466;	7.62494073933e-53;	OSTC;
chr4	114675000	114885000	210000	4.98859592565;	11.2887637381;	2.79837214625;	0.897144802521;	4.59555713823e-19;	ARSJ;
chr4	114875000	114995000	120000	4.98859592565;	11.2887637381;	2.79837214625;	0.897144802521;	4.59555713823e-19;	ARSJ;
chr4	122735000	122805000	70000	1.55701138118;	3.70338155869;	4.38815240043;	-1.43278419632;	7.02310337943e-32;	BBS7;
chr4	123665000	123845000	180000	1.0834142612;	1.86398126033;	4.72919634022;	-2.06333001978;	1.62255407241e-98;	SPATA5;
chr4	123835000	124325000	490000	1.0834142612;	1.86398126033;	4.72919634022;	-2.06333001978;	1.62255407241e-98;	SPATA5;
chr4	129795000	130275000	480000	1.71723714313;	1.16804855142;	1.35752083996;	0.401767971159;	0.00404455046411;	C4orf33;
chr4	139005000	139115000	110000	9.79868186402;	1.08318448824;	24.2113187175;	-1.24198813679;	1.66671000591e-228;	SLC7A11;
chr4	139105000	139165000	60000	9.79868186402;	1.08318448824;	24.2113187175;	-1.24198813679;	1.66671000591e-228;	SLC7A11;
chr4	139155000	139615000	460000	9.79868186402;	1.08318448824;	24.2113187175;	-1.24198813679;	1.66671000591e-228;	SLC7A11;
chr4	140575000	140655000	80000	0.407925873051;	4.02510637132;	0.766172316479;	-0.847943979648;	0.000150739971082;	MAML3;
chr4	140645000	140915000	270000	0.407925873051;	4.02510637132;	0.766172316479;	-0.847943979648;	0.000150739971082;	MAML3;
chr4	140905000	141075000	170000	0.407925873051;	4.02510637132;	0.766172316479;	-0.847943979648;	0.000150739971082;	MAML3;
chr4	141065000	141185000	120000	0.407925873051;	4.02510637132;	0.766172316479;	-0.847943979648;	0.000150739971082;	MAML3;
chr4	142055000	142565000	510000	12.3682489307;13.4736370912;	8.28599954576;2.52156064249;	17.5717099546;0.0349931658715;	-0.443239373661;8.63475215661;	3.74185256766e-09;1.48668050166e-69;	ZNF330;RP11-362F19.1;
chr4	146645000	146735000	90000	3.38151786394;	0.0758936304811;	2.27293514028;	0.636935202944;	9.63781346611e-12;	ZNF827;
chr4	146725000	146865000	140000	3.38151786394;	0.0758936304811;	2.27293514028;	0.636935202944;	9.63781346611e-12;	ZNF827;
chr4	146855000	147175000	320000	3.38151786394;	0.0758936304811;	2.27293514028;	0.636935202944;	9.63781346611e-12;	ZNF827;
chr4	148625000	148765000	140000	0.457468633233;	1.63217881496;	1.01872850163;	-1.09128627409;	2.54649631287e-12;	ARHGAP10;
chr4	148755000	148805000	50000	0.457468633233;	1.63217881496;	1.01872850163;	-1.09128627409;	2.54649631287e-12;	ARHGAP10;
chr4	148795000	149375000	580000	0.457468633233;	1.63217881496;	1.01872850163;	-1.09128627409;	2.54649631287e-12;	ARHGAP10;
chr4	151165000	151795000	630000	3.26353728266;	4.77007851349;	2.73249234761;	0.319016600774;	2.87564828701e-06;	LRBA;
chr4	151785000	151945000	160000	3.26353728266;	4.77007851349;	2.73249234761;	0.319016600774;	2.87564828701e-06;	LRBA;
chr4	151935000	152025000	90000	3.26353728266;	4.77007851349;	2.73249234761;	0.319016600774;	2.87564828701e-06;	LRBA;
chr4	152675000	153325000	650000	1.57104967025;	1.47861504156;	1.40025135626;	0.229308331839;	0.04938373429;	FBXW7;
chr4	153315000	153455000	140000	1.57104967025;	1.47861504156;	1.40025135626;	0.229308331839;	0.04938373429;	FBXW7;
chr4	153445000	153565000	120000	1.57104967025;	1.47861504156;	1.40025135626;	0.229308331839;	0.04938373429;	FBXW7;
chr4	157975000	158905000	930000	0.0427133761308;	0.261541416613;	2.94052189022;	-6.03634698827;	7.7484585981e-35;	GLRB;
chr4	175135000	175285000	150000	2.43758472158;	1.82400448016;	1.72802343817;	0.559215756779;	3.15817219854e-06;	CEP44;
chr4	178165000	178475000	310000	4.54068029946;	5.56332200577;	10.3759351107;	-1.1299369324;	8.97257055174e-30;	NEIL3;
chr4	188925000	189035000	110000	0.0238833190562;	0.00960046942993;	0.320413673879;	-3.66134579092;	2.91174769819e-05;	TRIML2;
chr4	189025000	189375000	350000	0.0238833190562;0.043878797911;	0.00960046942993;0.0;	0.320413673879;3.01933663623;	-3.66134579092;-6.04153916724;	2.91174769819e-05;6.81194818552e-08;	TRIML2;RP11-366H4.1;
chr5	17205000	18335000	1130000	0.0;	0.0;	0.531514997788;	-6.25910122305;	1.14378968861e-05;	RP11-454P21.1;
chr5	21475000	21815000	340000	0.0;	0.0;	2.47987267923;	-10.7457469292;	5.45886003586e-19;	CDH12;
chr5	21805000	23215000	1410000	0.0;	0.0;	2.47987267923;	-10.7457469292;	5.45886003586e-19;	CDH12;
chr5	28895000	31575000	2680000	0.611705685704;	0.00119001354995;	0.00117951606188;	8.9611383083;	1.89086964296e-13;	CDH6;
chr5	41245000	41525000	280000	0.0999477445862;	0.0150104714036;	0.0;	6.62961538119;	1.42575412818e-06;	PLCXD3;
chr5	41845000	42435000	590000	0.0303502780845;3.93606036147;	0.00992510729059;1.7909525905;	0.0;12.8164746152;	4.51248012994;-1.63982124665;	0.0183553405541;1.48500095942e-62;	GHR;FBXO4;
chr5	42425000	42775000	350000	0.0303502780845;	0.00992510729059;	0.0;	4.51248012994;	0.0183553405541;	GHR;
chr5	49735000	49975000	240000	2.93531695438;	1.02735300457;	0.736414978875;	2.05794718413;	2.67443723743e-73;	PARP8;
chr5	49965000	50265000	300000	2.93531695438;	1.02735300457;	0.736414978875;	2.05794718413;	2.67443723743e-73;	PARP8;
chr5	56375000	56475000	100000	11.369168203;	9.78279444908;	4.60736553573;	1.36652642603;	3.78656606534e-105;	GPBP1;
chr5	56465000	56595000	130000	11.369168203;	9.78279444908;	4.60736553573;	1.36652642603;	3.78656606534e-105;	GPBP1;
chr5	58175000	58315000	140000	1.09338203529;	0.111974312142;	4.74660371232;	-2.0550112128;	5.49946117321e-177;	PDE4D;
chr5	58305000	58485000	180000	1.09338203529;	0.111974312142;	4.74660371232;	-2.0550112128;	5.49946117321e-177;	PDE4D;
chr5	58475000	58685000	210000	1.09338203529;	0.111974312142;	4.74660371232;	-2.0550112128;	5.49946117321e-177;	PDE4D;
chr5	58675000	58805000	130000	1.09338203529;	0.111974312142;	4.74660371232;	-2.0550112128;	5.49946117321e-177;	PDE4D;
chr5	58795000	58965000	170000	1.09338203529;	0.111974312142;	4.74660371232;	-2.0550112128;	5.49946117321e-177;	PDE4D;
chr5	58955000	59105000	150000	1.09338203529;	0.111974312142;	4.74660371232;	-2.0550112128;	5.49946117321e-177;	PDE4D;
chr5	59095000	59235000	140000	1.09338203529;	0.111974312142;	4.74660371232;	-2.0550112128;	5.49946117321e-177;	PDE4D;
chr5	59225000	59595000	370000	1.09338203529;	0.111974312142;	4.74660371232;	-2.0550112128;	5.49946117321e-177;	PDE4D;
chr5	59585000	59685000	100000	1.09338203529;	0.111974312142;	4.74660371232;	-2.0550112128;	5.49946117321e-177;	PDE4D;
chr5	59675000	59995000	320000	1.09338203529;	0.111974312142;	4.74660371232;	-2.0550112128;	5.49946117321e-177;	PDE4D;
chr5	63905000	64085000	180000	6.18003671762;	2.56634465961;	3.72018761417;	0.795347193239;	1.10169890629e-26;	SREK1IP1;
chr5	65595000	65895000	300000	5.75134697489;	1.10060300208;	1.65153306463;	1.86279424497;	6.15119553489e-188;	MAST4;
chr5	65885000	66055000	170000	5.75134697489;	1.10060300208;	1.65153306463;	1.86279424497;	6.15119553489e-188;	MAST4;
chr5	66045000	66185000	140000	5.75134697489;	1.10060300208;	1.65153306463;	1.86279424497;	6.15119553489e-188;	MAST4;
chr5	66175000	66305000	130000	5.75134697489;	1.10060300208;	1.65153306463;	1.86279424497;	6.15119553489e-188;	MAST4;
chr5	66295000	66455000	160000	5.75134697489;	1.10060300208;	1.65153306463;	1.86279424497;	6.15119553489e-188;	MAST4;
chr5	66445000	66515000	70000	5.75134697489;	1.10060300208;	1.65153306463;	1.86279424497;	6.15119553489e-188;	MAST4;
chr5	74625000	74805000	180000	6.4493536395;	4.96918823074;	4.39936483721;	0.615293871556;	3.80387302615e-21;	COL4A3BP;
chr5	74795000	74905000	110000	6.4493536395;	4.96918823074;	4.39936483721;	0.615293871556;	3.80387302615e-21;	COL4A3BP;
chr5	77655000	77945000	290000	4.13164639063;	2.28419847375;	8.27603118363;	-0.939492921693;	6.98424415407e-47;	LHFPL2;
chr5	77935000	78185000	250000	4.13164639063;	2.28419847375;	8.27603118363;	-0.939492921693;	6.98424415407e-47;	LHFPL2;
chr5	79605000	79785000	180000	4.8774253887;	5.79683548368;	5.69083917397;	-0.158794235612;	0.00830542434149;	ZFYVE16;
chr5	79775000	79955000	180000	4.8774253887;	5.79683548368;	5.69083917397;	-0.158794235612;	0.00830542434149;	ZFYVE16;
chr5	81145000	81275000	130000	1.23519386039;	2.49363111965;	2.28995650259;	-0.826110952771;	1.4895123644e-08;	ATG10;
chr5	81265000	81575000	310000	1.23519386039;	2.49363111965;	2.28995650259;	-0.826110952771;	1.4895123644e-08;	ATG10;
chr5	81565000	81655000	90000	1.23519386039;	2.49363111965;	2.28995650259;	-0.826110952771;	1.4895123644e-08;	ATG10;
chr5	89705000	89835000	130000	0.225872894952;	0.00497093473632;	0.0318076170787;	2.88481755135;	2.87646889824e-21;	GPR98;
chr5	89825000	90085000	260000	0.225872894952;	0.00497093473632;	0.0318076170787;	2.88481755135;	2.87646889824e-21;	GPR98;
chr5	90075000	90165000	90000	0.225872894952;	0.00497093473632;	0.0318076170787;	2.88481755135;	2.87646889824e-21;	GPR98;
chr5	90155000	90225000	70000	0.225872894952;	0.00497093473632;	0.0318076170787;	2.88481755135;	2.87646889824e-21;	GPR98;
chr5	90215000	90375000	160000	0.225872894952;	0.00497093473632;	0.0318076170787;	2.88481755135;	2.87646889824e-21;	GPR98;
chr5	90365000	90525000	160000	0.225872894952;	0.00497093473632;	0.0318076170787;	2.88481755135;	2.87646889824e-21;	GPR98;
chr5	91215000	92415000	1200000	0.0471848043656;	0.00423999880702;	0.0;	4.38562164317;	0.0224311186141;	RP11-348J24.2;
chr5	92915000	93145000	230000	4.45911961974;	3.62667053779;	5.69462510437;	-0.289382072024;	0.00131474629172;	FAM172A;
chr5	93135000	94085000	950000	4.45911961974;	3.62667053779;	5.69462510437;	-0.289382072024;	0.00131474629172;	FAM172A;
chr5	95665000	95955000	290000	23.3234288716;0.0783948849187;	8.13247942398;0.00546238423625;	16.9125741623;3.12862649981;	0.527075001668;-5.25688869393;	1.01179062179e-67;2.8167287368e-66;	CAST;PCSK1;
chr5	95945000	96045000	100000	23.3234288716;	8.13247942398;	16.9125741623;	0.527075001668;	1.01179062179e-67;	CAST;
chr5	96035000	96125000	90000	23.3234288716;	8.13247942398;	16.9125741623;	0.527075001668;	1.01179062179e-67;	CAST;
chr5	96115000	96225000	110000	23.3234288716;	8.13247942398;	16.9125741623;	0.527075001668;	1.01179062179e-67;	CAST;
chr5	110485000	110795000	310000	0.427182332099;	0.00627962903659;	0.156782682162;	1.50785583941;	1.14965467938e-11;	CAMK4;
chr5	110785000	110875000	90000	0.427182332099;	0.00627962903659;	0.156782682162;	1.50785583941;	1.14965467938e-11;	CAMK4;
chr5	118405000	118615000	210000	5.32079708453;	1.16473998643;	4.82561471158;	0.203938661933;	0.00153939193896;	TNFAIP8;
chr5	118605000	118755000	150000	5.32079708453;	1.16473998643;	4.82561471158;	0.203938661933;	0.00153939193896;	TNFAIP8;
chr5	121845000	122185000	340000	1.93235269456;	5.96592974741;	4.46576789974;	-1.14428718996;	9.76956591536e-18;	SNX24;
chr5	122175000	122765000	590000	1.93235269456;	5.96592974741;	4.46576789974;	-1.14428718996;	9.76956591536e-18;	SNX24;
chr5	126895000	127075000	180000	0.398439094826;	0.0535727679023;	0.0856469292334;	2.28352451751;	0.00170878617419;	CTC-228N24.1;
chr5	127065000	127215000	150000	0.398439094826;	0.0535727679023;	0.0856469292334;	2.28352451751;	0.00170878617419;	CTC-228N24.1;
chr5	127205000	127425000	220000	0.398439094826;	0.0535727679023;	0.0856469292334;	2.28352451751;	0.00170878617419;	CTC-228N24.1;
chr5	132625000	133375000	750000	47.3929038796;	28.2640634547;	27.2137703992;	0.863856161026;	4.64861203041e-68;	C5orf15;
chr5	140415000	140705000	290000	0.112256640458;0.344719656537;0.339122800062;	0.0314189861412;0.558535128572;0.250624150522;	0.0277008412992;0.0218707596417;0.0272944498143;	2.07761835349;4.04644710228;3.68635187692;	0.0320077170539;1.26610861245e-05;6.88202913445e-09;	PCDHB7;PCDHB8;PCDHB16;
chr5	158565000	158695000	130000	12.9538298632;	11.7119361534;	20.0250601068;	-0.565559953249;	7.95849234082e-18;	UBLCP1;
chr5	158685000	158765000	80000	12.9538298632;	11.7119361534;	20.0250601068;	-0.565559953249;	7.95849234082e-18;	UBLCP1;
chr5	169005000	169135000	130000	0.00226245123395;	0.0215877389607;	0.109025816895;	-5.49733286214;	2.0912817405e-06;	DOCK2;
chr5	169125000	169405000	280000	0.00226245123395;	0.0215877389607;	0.109025816895;	-5.49733286214;	2.0912817405e-06;	DOCK2;
chr5	169395000	169535000	140000	0.00226245123395;	0.0215877389607;	0.109025816895;	-5.49733286214;	2.0912817405e-06;	DOCK2;
chr5	170225000	170645000	420000	2.16380117776;	0.0;	1.09339100983;	1.04814164244;	1.37985309355e-24;	RANBP17;
chr5	170635000	170705000	70000	2.16380117776;	0.0;	1.09339100983;	1.04814164244;	1.37985309355e-24;	RANBP17;
chr5	170695000	170775000	80000	2.16380117776;	0.0;	1.09339100983;	1.04814164244;	1.37985309355e-24;	RANBP17;
chr5	180015000	180215000	200000	1.58278261484;	0.254508901965;	0.60452088985;	1.45438094116;	3.37822989113e-09;	CTC-205M6.5;
chr5	180205000	180295000	90000	1.58278261484;	0.254508901965;	0.60452088985;	1.45438094116;	3.37822989113e-09;	CTC-205M6.5;
chr6	0	375000	375000	5.39676546399;	5.98829697608;	3.26888494979;	0.787144160629;	1.69785651459e-18;	DUSP22;
chr6	905000	1335000	430000	41.7344264813;	22.6678762584;	9.46789641543;	2.20361949835;	2.62996245497e-223;	FOXQ1;
chr6	1595000	1705000	110000	7.00062503352;	1.88913167931;	4.90686114366;	0.577657604761;	6.78080511135e-08;	GMDS;
chr6	1695000	2105000	410000	7.00062503352;	1.88913167931;	4.90686114366;	0.577657604761;	6.78080511135e-08;	GMDS;
chr6	2095000	2245000	150000	7.00062503352;	1.88913167931;	4.90686114366;	0.577657604761;	6.78080511135e-08;	GMDS;
chr6	2235000	2355000	120000	7.00062503352;	1.88913167931;	4.90686114366;	0.577657604761;	6.78080511135e-08;	GMDS;
chr6	2625000	2765000	140000	0.396404722016;	0.0643998459405;	0.112547580824;	1.87621789375;	8.94153497299e-07;	MYLK4;
chr6	3255000	3615000	360000	4.47796469644;	1.41794428249;	2.89286569592;	0.694132295843;	2.20155245441e-20;	SLC22A23;
chr6	4305000	4785000	480000	11.0675841781;	9.98607069103;	23.894404018;	-1.04691592719;	1.03355989948e-91;	CDYL;
chr6	4775000	4945000	170000	11.0675841781;	9.98607069103;	23.894404018;	-1.04691592719;	1.03355989948e-91;	CDYL;
chr6	4935000	5145000	210000	11.0675841781;	9.98607069103;	23.894404018;	-1.04691592719;	1.03355989948e-91;	CDYL;
chr6	9845000	10695000	850000	2.43969815154;	6.97999893769;	6.29008033609;	-1.30283301338;	8.82555295162e-75;	GCNT2;
chr6	14705000	15255000	550000	0.0142554449431;	0.0;	1.5295586896;	-6.54321194231;	4.40130720631e-07;	RP11-146I2.1;
chr6	18155000	18265000	110000	54.8506351762;	89.3365892422;	61.5255273722;	-0.102407916516;	0.00290887730037;	DEK;
chr6	18255000	18335000	80000	54.8506351762;	89.3365892422;	61.5255273722;	-0.102407916516;	0.00290887730037;	DEK;
chr6	18325000	18515000	190000	6.40738078677;	3.43065836166;	0.695504869073;	3.26522864699;	1.77524707166e-149;	RNF144B;
chr6	20405000	20535000	130000	3.25464367122;	5.14543955911;	5.303992203;	-0.642075034512;	1.20050560562e-06;	CDKAL1;
chr6	20525000	21595000	1070000	3.25464367122;	5.14543955911;	5.303992203;	-0.642075034512;	1.20050560562e-06;	CDKAL1;
chr6	21585000	21755000	170000	0.00133079232084;	0.617624607681;	0.354556057727;	-7.8912007068;	1.867343313e-10;	CASC15;
chr6	21745000	22835000	1090000	0.00133079232084;	0.617624607681;	0.354556057727;	-7.8912007068;	1.867343313e-10;	CASC15;
chr6	26115000	26205000	90000	16.3084821528;	6.48798497852;	13.8587993293;	0.298759177183;	0.0202376075061;	HIST1H2BD;
chr6	34355000	34435000	80000	0.182661099473;	0.272564868158;	0.0624203410334;	1.60961364437;	0.00948921975799;	PACSIN1;
chr6	34425000	34585000	160000	0.182661099473;	0.272564868158;	0.0624203410334;	1.60961364437;	0.00948921975799;	PACSIN1;
chr6	35485000	35705000	220000	1.99283921583;	5.49859376376;	4.29406173741;	-1.04417473597;	9.31720879453e-43;	FKBP5;
chr6	35695000	36005000	310000	1.99283921583;	5.49859376376;	4.29406173741;	-1.04417473597;	9.31720879453e-43;	FKBP5;
chr6	37185000	37675000	490000	4.81999497759;	3.45904572367;	3.24786133184;	0.632246442901;	5.5098724567e-14;	RNF8;
chr6	37755000	38465000	710000	2.57262484764;	1.25661863659;	1.48183274612;	0.859248769223;	1.86486487673e-17;	BTBD9;
chr6	38455000	38935000	480000	2.57262484764;	1.25661863659;	1.48183274612;	0.859248769223;	1.86486487673e-17;	BTBD9;
chr6	41645000	41765000	120000	1.25759663608;	0.71495631432;	0.799487042621;	0.716867384411;	2.20700604844e-07;	USP49;
chr6	41755000	41915000	160000	1.25759663608;	0.71495631432;	0.799487042621;	0.716867384411;	2.20700604844e-07;	USP49;
chr6	46605000	46755000	150000	0.00164284626622;	0.0;	0.0273156512153;	-3.89399395133;	0.0275565080266;	TDRD6;
chr6	53035000	53355000	320000	34.7369277892;	50.4343407121;	63.4726842876;	-0.806538642354;	1.39493985484e-128;	ELOVL5;
chr6	64285000	64525000	240000	0.100767454323;	0.0127849096055;	0.0361298271751;	1.53964496144;	0.000664123905025;	EYS;
chr6	64515000	64715000	200000	0.100767454323;	0.0127849096055;	0.0361298271751;	1.53964496144;	0.000664123905025;	EYS;
chr6	64705000	67775000	3070000	0.100767454323;	0.0127849096055;	0.0361298271751;	1.53964496144;	0.000664123905025;	EYS;
chr6	69675000	70825000	1150000	11.0334640374;	17.7303117087;	7.90243597601;	0.544649614489;	4.55253595504e-09;	LMBRD1;
chr6	76315000	76465000	150000	16.2812048477;	16.0967060507;	4.20919103898;	2.01586785062;	0.0;	MYO6;
chr6	76455000	76655000	200000	16.2812048477;	16.0967060507;	4.20919103898;	2.01586785062;	0.0;	MYO6;
chr6	88865000	89685000	820000	4.92917990551;	11.2962566638;	6.51922186275;	-0.339945488817;	5.03949086365e-05;	RNGTT;
chr6	101665000	104785000	3120000	0.239379813724;	0.063962567277;	1.77069046175;	-2.82256190807;	2.62272698717e-50;	GRIK2;
chr6	110375000	110505000	130000	5.2416982605;	8.03990996918;	3.47130408299;	0.657654486831;	1.44851999523e-14;	CDC40;
chr6	110495000	111015000	520000	5.2416982605;	8.03990996918;	3.47130408299;	0.657654486831;	1.44851999523e-14;	CDC40;
chr6	111795000	112035000	240000	6.25508527015;	3.9189321966;	4.33892272298;	0.590745374269;	8.34560144825e-15;	TRAF3IP2;
chr6	113435000	114085000	650000	3.14591224923;	0.0681750270912;	0.0452820366088;	6.15024102914;	3.77515218719e-08;	RP11-367G18.1;
chr6	121375000	121645000	270000	1.65230158392;	2.26682460734;	0.433001476332;	1.99453970561;	2.20645719086e-31;	TBC1D32;
chr6	121635000	121755000	120000	1.65230158392;	2.26682460734;	0.433001476332;	1.99453970561;	2.20645719086e-31;	TBC1D32;
chr6	122715000	122795000	80000	8.2346182473;	0.0942036453697;	0.00920158126258;	9.89624547268;	1.9484848436e-21;	PKIB;
chr6	122785000	123055000	270000	8.2346182473;	0.0942036453697;	0.00920158126258;	9.89624547268;	1.9484848436e-21;	PKIB;
chr6	123045000	123175000	130000	8.2346182473;	0.0942036453697;	0.00920158126258;	9.89624547268;	1.9484848436e-21;	PKIB;
chr6	124115000	125135000	1020000	0.652296590277;	0.107306533973;	0.00349446221534;	7.45143430047;	3.13756390243e-09;	NKAIN2;
chr6	125125000	125195000	70000	0.652296590277;	0.107306533973;	0.00349446221534;	7.45143430047;	3.13756390243e-09;	NKAIN2;
chr6	133275000	133835000	560000	0.610283182667;	0.0;	2.60074383119;	-2.02788428358;	1.4947722212e-60;	EYA4;
chr6	133825000	133895000	70000	0.610283182667;	0.0;	2.60074383119;	-2.02788428358;	1.4947722212e-60;	EYA4;
chr6	134425000	134495000	70000	24.1393372863;	1.77483723256;	15.6099742806;	0.692137395237;	2.22580599308e-98;	SGK1;
chr6	134485000	134615000	130000	24.1393372863;	1.77483723256;	15.6099742806;	0.692137395237;	2.22580599308e-98;	SGK1;
chr6	134605000	134745000	140000	24.1393372863;	1.77483723256;	15.6099742806;	0.692137395237;	2.22580599308e-98;	SGK1;
chr6	137405000	137595000	190000	89.0651811156;	12.5813359799;	59.9529410612;	0.634301345356;	9.94113085487e-81;	IFNGR1;
chr6	138905000	139015000	110000	2.38438305421;	6.53296837107;	0.71436215927;	1.80270466488;	5.09593281803e-08;	RP11-390P2.4;
chr6	139005000	139095000	90000	2.38438305421;	6.53296837107;	0.71436215927;	1.80270466488;	5.09593281803e-08;	RP11-390P2.4;
chr6	139085000	139135000	50000	0.228286409213;	0.0190933219602;	0.0219515299409;	3.42178165208;	1.06304882496e-05;	ECT2L;
chr6	139125000	139315000	190000	7.93845680676;0.228286409213;	3.48030100372;0.0190933219602;	2.6288577553;0.0219515299409;	1.65665486751;3.42178165208;	1.70222125492e-142;1.06304882496e-05;	REPS1;ECT2L;
chr6	139305000	139545000	240000	7.93845680676;	3.48030100372;	2.6288577553;	1.65665486751;	1.70222125492e-142;	REPS1;
chr6	143265000	143385000	120000	10.4385414943;	5.36116396581;	6.99004719294;	0.641372740023;	1.52967409747e-24;	AIG1;
chr6	143375000	143775000	400000	10.4385414943;2.0280305144;	5.36116396581;0.614099503456;	6.99004719294;0.926966699714;	0.641372740023;1.19618531181;	1.52967409747e-24;0.00256272022661;	AIG1;RP1-95L4.4;
chr6	143765000	143905000	140000	3.31710268813;	6.20229236769;	1.38240724787;	1.32601548697;	1.72936481088e-50;	PHACTR2;
chr6	143895000	144005000	110000	3.31710268813;	6.20229236769;	1.38240724787;	1.32601548697;	1.72936481088e-50;	PHACTR2;
chr6	143995000	144175000	180000	3.31710268813;	6.20229236769;	1.38240724787;	1.32601548697;	1.72936481088e-50;	PHACTR2;
chr6	152085000	152455000	370000	0.117684861581;	0.321479241973;	0.215052626785;	-0.806468448036;	3.4132364182e-07;	SYNE1;
chr6	152445000	152595000	150000	0.117684861581;	0.321479241973;	0.215052626785;	-0.806468448036;	3.4132364182e-07;	SYNE1;
chr6	152585000	152705000	120000	0.117684861581;	0.321479241973;	0.215052626785;	-0.806468448036;	3.4132364182e-07;	SYNE1;
chr6	152695000	152815000	120000	0.117684861581;	0.321479241973;	0.215052626785;	-0.806468448036;	3.4132364182e-07;	SYNE1;
chr6	152805000	152885000	80000	0.117684861581;	0.321479241973;	0.215052626785;	-0.806468448036;	3.4132364182e-07;	SYNE1;
chr6	152875000	152965000	90000	0.117684861581;	0.321479241973;	0.215052626785;	-0.806468448036;	3.4132364182e-07;	SYNE1;
chr6	152955000	153025000	70000	0.117684861581;	0.321479241973;	0.215052626785;	-0.806468448036;	3.4132364182e-07;	SYNE1;
chr6	156875000	157105000	230000	5.83085288927;	6.49769872859;	2.2253309476;	1.45357486116;	5.74515905467e-142;	ARID1B;
chr6	157095000	157275000	180000	5.83085288927;	6.49769872859;	2.2253309476;	1.45357486116;	5.74515905467e-142;	ARID1B;
chr6	157265000	157355000	90000	5.83085288927;	6.49769872859;	2.2253309476;	1.45357486116;	5.74515905467e-142;	ARID1B;
chr6	157345000	157515000	170000	5.83085288927;	6.49769872859;	2.2253309476;	1.45357486116;	5.74515905467e-142;	ARID1B;
chr6	157505000	157735000	230000	5.83085288927;	6.49769872859;	2.2253309476;	1.45357486116;	5.74515905467e-142;	ARID1B;
chr6	158485000	158645000	160000	1.73641521878;2.695033243;	1.76924199723;5.37674684301;	0.918365357724;4.26536899914;	0.982332620205;-0.598953525146;	2.54165205656e-13;1.4323155099e-11;	SERAC1;GTF2H5;
chr6	160275000	160395000	120000	25.6624033292;	71.959796333;	36.9291598643;	-0.461814903384;	1.51866175364e-60;	IGF2R;
chr6	160385000	160565000	180000	25.6624033292;	71.959796333;	36.9291598643;	-0.461814903384;	1.51866175364e-60;	IGF2R;
chr6	161685000	161805000	120000	0.0429029848183;	0.0745914340661;	0.318468222915;	-2.82988294348;	1.42029564084e-06;	PARK2;
chr6	161795000	161925000	130000	0.0429029848183;	0.0745914340661;	0.318468222915;	-2.82988294348;	1.42029564084e-06;	PARK2;
chr6	161915000	162005000	90000	0.0429029848183;	0.0745914340661;	0.318468222915;	-2.82988294348;	1.42029564084e-06;	PARK2;
chr6	161995000	163155000	1160000	0.0429029848183;	0.0745914340661;	0.318468222915;	-2.82988294348;	1.42029564084e-06;	PARK2;
chr6	163145000	163605000	460000	0.0429029848183;	0.0745914340661;	0.318468222915;	-2.82988294348;	1.42029564084e-06;	PARK2;
chr6	163595000	163845000	250000	4.09798233735;	11.0406459064;	2.38781961441;	0.842828649742;	3.12191912372e-47;	QKI;
chr6	163835000	164015000	180000	4.09798233735;	11.0406459064;	2.38781961441;	0.842828649742;	3.12191912372e-47;	QKI;
chr6	166805000	167045000	240000	0.896529179554;	0.454370268272;	0.185340139378;	2.34127861528;	9.8186286885e-23;	RPS6KA2;
chr6	167035000	167205000	170000	0.896529179554;	0.454370268272;	0.185340139378;	2.34127861528;	9.8186286885e-23;	RPS6KA2;
chr6	167195000	167375000	180000	0.896529179554;	0.454370268272;	0.185340139378;	2.34127861528;	9.8186286885e-23;	RPS6KA2;
chr6	167835000	168235000	400000	9.86357774917;	20.5054447889;	2.77386694396;	1.89407021991;	5.65946504388e-306;	MLLT4;
chr6	168225000	168645000	420000	9.86357774917;	20.5054447889;	2.77386694396;	1.89407021991;	5.65946504388e-306;	MLLT4;
chr6	170465000	170615000	150000	9.67299318977;	11.2366702005;	5.20289210818;	0.957281992797;	3.4279584908e-41;	FAM120B;
chr6	170605000	170715000	110000	9.67299318977;	11.2366702005;	5.20289210818;	0.957281992797;	3.4279584908e-41;	FAM120B;
chr7	575000	775000	200000	6.3182763751;	17.7620332884;	7.41103856596;	-0.167168646341;	0.0184385177704;	HEATR2;
chr7	765000	825000	60000	6.3182763751;	17.7620332884;	7.41103856596;	-0.167168646341;	0.0184385177704;	HEATR2;
chr7	815000	925000	110000	6.3182763751;	17.7620332884;	7.41103856596;	-0.167168646341;	0.0184385177704;	HEATR2;
chr7	2485000	2725000	240000	0.03185462657;	0.182628012005;	2.45555402469;	-6.2091276172;	3.19916957651e-54;	AMZ1;
chr7	2715000	2915000	200000	0.03185462657;	0.182628012005;	2.45555402469;	-6.2091276172;	3.19916957651e-54;	AMZ1;
chr7	5595000	5745000	150000	7.63141791372;	21.4750797226;	11.6689540946;	-0.549447084016;	3.39352992129e-27;	RNF216;
chr7	5735000	5825000	90000	7.63141791372;	21.4750797226;	11.6689540946;	-0.549447084016;	3.39352992129e-27;	RNF216;
chr7	5815000	5875000	60000	7.63141791372;	21.4750797226;	11.6689540946;	-0.549447084016;	3.39352992129e-27;	RNF216;
chr7	12725000	13315000	590000	0.446470338869;	0.0297900459754;	0.0;	5.82469036916;	0.000112662550377;	AC011288.2;
chr7	13305000	13575000	270000	0.446470338869;	0.0297900459754;	0.0;	5.82469036916;	0.000112662550377;	AC011288.2;
chr7	13565000	13775000	210000	0.446470338869;	0.0297900459754;	0.0;	5.82469036916;	0.000112662550377;	AC011288.2;
chr7	16595000	17025000	430000	54.7427734241;	317.995196175;	0.0153967268858;	11.8436116948;	5.701462827e-45;	AGR2;
chr7	17335000	17575000	240000	0.567078597972;	0.0;	0.139334698552;	2.07827198757;	0.0243805212152;	AC019117.1;
chr7	17975000	18395000	420000	2.23620207486;	2.27337540373;	0.175703904253;	3.73506890626;	1.20480966839e-177;	HDAC9;
chr7	18385000	18615000	230000	2.23620207486;	2.27337540373;	0.175703904253;	3.73506890626;	1.20480966839e-177;	HDAC9;
chr7	18605000	18725000	120000	2.23620207486;	2.27337540373;	0.175703904253;	3.73506890626;	1.20480966839e-177;	HDAC9;
chr7	18715000	19165000	450000	2.23620207486;	2.27337540373;	0.175703904253;	3.73506890626;	1.20480966839e-177;	HDAC9;
chr7	21465000	21585000	120000	0.0744274028229;	0.0373347283591;	0.221648782457;	-1.51076706601;	1.78314216398e-06;	DNAH11;
chr7	21575000	21815000	240000	0.0744274028229;	0.0373347283591;	0.221648782457;	-1.51076706601;	1.78314216398e-06;	DNAH11;
chr7	21805000	22055000	250000	0.0744274028229;	0.0373347283591;	0.221648782457;	-1.51076706601;	1.78314216398e-06;	DNAH11;
chr7	23305000	23515000	210000	10.3750770328;	11.7112212197;	6.82272642898;	0.667588472856;	9.54187504849e-37;	IGF2BP3;
chr7	23505000	23575000	70000	10.3750770328;	11.7112212197;	6.82272642898;	0.667588472856;	9.54187504849e-37;	IGF2BP3;
chr7	24435000	24615000	180000	1.17299491124;	4.38934076804;	3.63243106373;	-1.56696891341;	9.05179323019e-60;	MPP6;
chr7	24605000	24865000	260000	1.17299491124;	4.38934076804;	3.63243106373;	-1.56696891341;	9.05179323019e-60;	MPP6;
chr7	27775000	28065000	290000	0.795418090272;	0.968284819652;	3.88625620663;	-2.2232270509;	5.70772228667e-44;	JAZF1;
chr7	28055000	28145000	90000	0.795418090272;	0.968284819652;	3.88625620663;	-2.2232270509;	5.70772228667e-44;	JAZF1;
chr7	28135000	28225000	90000	0.795418090272;	0.968284819652;	3.88625620663;	-2.2232270509;	5.70772228667e-44;	JAZF1;
chr7	28215000	28335000	120000	0.795418090272;	0.968284819652;	3.88625620663;	-2.2232270509;	5.70772228667e-44;	JAZF1;
chr7	32525000	32935000	410000	4.92323474856;1.76001723948;	8.91925297016;3.25095418257;	4.14828173178;1.17060091866;	0.31004278677;0.650183064301;	1.07122989872e-08;0.00598136865397;	AVL9;DPY19L1P1;
chr7	32925000	33005000	80000	4.92323474856;	8.91925297016;	4.14828173178;	0.31004278677;	1.07122989872e-08;	AVL9;
chr7	32995000	33175000	180000	4.92323474856;0.997134364946;	8.91925297016;1.49412389686;	4.14828173178;2.05320475172;	0.31004278677;-0.978364281873;	1.07122989872e-08;1.29615166805e-10;	AVL9;BBS9;
chr7	33165000	33795000	630000	0.997134364946;	1.49412389686;	2.05320475172;	-0.978364281873;	1.29615166805e-10;	BBS9;
chr7	38395000	38955000	560000	7.75562043704;	10.5583954518;	4.05500691821;	0.998328454161;	5.49185460717e-55;	VPS41;
chr7	38945000	39565000	620000	7.75562043704;	10.5583954518;	4.05500691821;	0.998328454161;	5.49185460717e-55;	VPS41;
chr7	50515000	50755000	240000	1.91879174521;	5.16929603522;	4.93927755546;	-1.30138049928;	1.54604084169e-53;	GRB10;
chr7	50745000	50865000	120000	1.91879174521;	5.16929603522;	4.93927755546;	-1.30138049928;	1.54604084169e-53;	GRB10;
chr7	50855000	51235000	380000	1.91879174521;	5.16929603522;	4.93927755546;	-1.30138049928;	1.54604084169e-53;	GRB10;
chr7	71205000	72035000	830000	2.40746911825;	0.569481191891;	0.668204927406;	1.91305514938;	9.78590013821e-20;	TYW1B;
chr7	72025000	72115000	90000	2.40746911825;	0.569481191891;	0.668204927406;	1.91305514938;	9.78590013821e-20;	TYW1B;
chr7	72105000	72855000	750000	2.40746911825;	0.569481191891;	0.668204927406;	1.91305514938;	9.78590013821e-20;	TYW1B;
chr7	75365000	75625000	260000	0.443032880715;	0.659496125593;	3.789558473;	-3.03639082174;	1.12741290863e-11;	CCL26;
chr7	81345000	81655000	310000	0.139431587595;	0.845566223412;	0.00162055819424;	6.37070606286;	1.2707427997e-06;	CACNA2D1;
chr7	81645000	82245000	600000	0.139431587595;	0.845566223412;	0.00162055819424;	6.37070606286;	1.2707427997e-06;	CACNA2D1;
chr7	87255000	87515000	260000	8.55322098356;	14.4753047007;	7.4283819835;	0.266554271072;	0.000275166721436;	DBF4;
chr7	87505000	87565000	60000	8.55322098356;	14.4753047007;	7.4283819835;	0.266554271072;	0.000275166721436;	DBF4;
chr7	92865000	93245000	380000	3.92805341385;	0.0;	1.08320438431;	1.9185173585;	1.83271381539e-23;	GNGT1;
chr7	93235000	93345000	110000	3.92805341385;	0.0;	1.08320438431;	1.9185173585;	1.83271381539e-23;	GNGT1;
chr7	93335000	93545000	210000	3.92805341385;	0.0;	1.08320438431;	1.9185173585;	1.83271381539e-23;	GNGT1;
chr7	93535000	93725000	190000	3.92805341385;	0.0;	1.08320438431;	1.9185173585;	1.83271381539e-23;	GNGT1;
chr7	110085000	111145000	1060000	1.78943052332;	1.40360642019;	0.570374753586;	1.71625300353;	1.14259038174e-13;	IMMP2L;
chr7	111135000	111385000	250000	2.62030443833;1.78943052332;	5.11168563224;1.40360642019;	1.7233458947;0.570374753586;	0.668054426865;1.71625300353;	5.56448638341e-13;1.14259038174e-13;	DOCK4;IMMP2L;
chr7	111375000	111505000	130000	2.62030443833;	5.11168563224;	1.7233458947;	0.668054426865;	5.56448638341e-13;	DOCK4;
chr7	111495000	111855000	360000	2.62030443833;	5.11168563224;	1.7233458947;	0.668054426865;	5.56448638341e-13;	DOCK4;
chr7	111845000	112055000	210000	2.62030443833;	5.11168563224;	1.7233458947;	0.668054426865;	5.56448638341e-13;	DOCK4;
chr7	113345000	113735000	390000	0.5186650852;	0.0388448137109;	0.21581114302;	1.33077314245;	1.24044255837e-12;	FOXP2;
chr7	113725000	114055000	330000	0.5186650852;	0.0388448137109;	0.21581114302;	1.33077314245;	1.24044255837e-12;	FOXP2;
chr7	114045000	114505000	460000	0.5186650852;	0.0388448137109;	0.21581114302;	1.33077314245;	1.24044255837e-12;	FOXP2;
chr7	121635000	121865000	230000	5.82311437477;	0.072680912893;	0.0;	11.7427607855;	1.2815340609e-22;	AASS;
chr7	124495000	124575000	80000	0.647161983209;	0.013977741251;	0.183553550024;	1.87528941918;	1.83933162359e-10;	POT1-AS1;
chr7	124565000	124645000	80000	0.647161983209;	0.013977741251;	0.183553550024;	1.87528941918;	1.83933162359e-10;	POT1-AS1;
chr7	124635000	124705000	70000	0.647161983209;	0.013977741251;	0.183553550024;	1.87528941918;	1.83933162359e-10;	POT1-AS1;
chr7	124695000	126445000	1750000	0.647161983209;	0.013977741251;	0.183553550024;	1.87528941918;	1.83933162359e-10;	POT1-AS1;
chr7	132265000	132475000	210000	46.3137333831;	56.4756626019;	59.4908549898;	-0.298145373112;	1.62165485987e-18;	CHCHD3;
chr7	132465000	132945000	480000	46.3137333831;3.41010578277;	56.4756626019;10.1120554163;	59.4908549898;7.29744738905;	-0.298145373112;-1.03450364484;	1.62165485987e-18;1.8376042181e-62;	CHCHD3;EXOC4;
chr7	132935000	133545000	610000	3.41010578277;	10.1120554163;	7.29744738905;	-1.03450364484;	1.8376042181e-62;	EXOC4;
chr7	133535000	134115000	580000	3.41010578277;	10.1120554163;	7.29744738905;	-1.03450364484;	1.8376042181e-62;	EXOC4;
chr7	151215000	151335000	120000	5.16905336026;	7.62771344657;	1.04700778037;	2.36888851675;	4.3081398591e-104;	PRKAG2;
chr7	151325000	151455000	130000	5.16905336026;	7.62771344657;	1.04700778037;	2.36888851675;	4.3081398591e-104;	PRKAG2;
chr7	151445000	151575000	130000	5.16905336026;	7.62771344657;	1.04700778037;	2.36888851675;	4.3081398591e-104;	PRKAG2;
chr7	151565000	151635000	70000	5.16905336026;	7.62771344657;	1.04700778037;	2.36888851675;	4.3081398591e-104;	PRKAG2;
chr7	151625000	151865000	240000	3.43571511949;	3.66860849038;	2.94289471435;	0.28696771058;	1.43499348155e-07;	KMT2C;
chr7	151855000	152135000	280000	3.43571511949;	3.66860849038;	2.94289471435;	0.28696771058;	1.43499348155e-07;	KMT2C;
chr7	152125000	152375000	250000	3.43571511949;	3.66860849038;	2.94289471435;	0.28696771058;	1.43499348155e-07;	KMT2C;
chr7	156435000	156695000	260000	7.54849239772;	8.80251217524;	4.27960078503;	0.88271540252;	1.41535711938e-55;	LMBR1;
chr7	156685000	156745000	60000	7.54849239772;	8.80251217524;	4.27960078503;	0.88271540252;	1.41535711938e-55;	LMBR1;
chr8	1635000	1785000	150000	3.90481634326;	5.3958901549;	7.26007182266;	-0.831054787838;	4.70429907792e-46;	ARHGEF10;
chr8	1775000	1975000	200000	3.90481634326;	5.3958901549;	7.26007182266;	-0.831054787838;	4.70429907792e-46;	ARHGEF10;
chr8	6555000	6695000	140000	0.0176298605904;	0.0085541478107;	0.129037032477;	-2.80453179776;	0.00178007999714;	XKR5;
chr8	6685000	6785000	100000	0.0176298605904;	0.0085541478107;	0.129037032477;	-2.80453179776;	0.00178007999714;	XKR5;
chr8	19125000	19525000	400000	4.21125625783;	3.74588437347;	7.51070060978;	-0.771550162953;	2.644059233e-18;	SH2D4A;
chr8	25115000	25475000	360000	12.1042350454;	7.15986088269;	8.8501183149;	0.514624674944;	3.45731160745e-13;	CDCA2;
chr8	28745000	29195000	450000	5.16719083059;	0.150866452104;	1.09052110786;	2.30683267328;	1.91088212663e-159;	KIF13B;
chr8	31335000	32085000	750000	3.46522864984;	2.87563703427;	0.119935152128;	4.9206629281;	1.54340222125e-119;	NRG1;
chr8	32075000	32195000	120000	3.46522864984;	2.87563703427;	0.119935152128;	4.9206629281;	1.54340222125e-119;	NRG1;
chr8	32185000	32415000	230000	3.46522864984;	2.87563703427;	0.119935152128;	4.9206629281;	1.54340222125e-119;	NRG1;
chr8	32405000	32975000	570000	3.46522864984;	2.87563703427;	0.119935152128;	4.9206629281;	1.54340222125e-119;	NRG1;
chr8	41765000	41915000	150000	10.1149922459;	2.87827378738;	4.71616411173;	1.16398668458;	1.94751260795e-112;	KAT6A;
chr8	41905000	42015000	110000	10.1149922459;	2.87827378738;	4.71616411173;	1.16398668458;	1.94751260795e-112;	KAT6A;
chr8	42245000	42275000	30000	11.0241987628;	2.78852780468;	2.2824936141;	2.33527403451;	3.73295207777e-223;	SLC20A2;
chr8	42265000	42545000	280000	11.0241987628;	2.78852780468;	2.2824936141;	2.33527403451;	3.73295207777e-223;	SLC20A2;
chr8	48095000	48215000	120000	7.40893210917;	5.72659330481;	5.51012803607;	0.490558984591;	4.56482787685e-12;	SPIDR;
chr8	48205000	48655000	450000	7.40893210917;	5.72659330481;	5.51012803607;	0.490558984591;	4.56482787685e-12;	SPIDR;
chr8	48645000	48875000	230000	7.40893210917;	5.72659330481;	5.51012803607;	0.490558984591;	4.56482787685e-12;	SPIDR;
chr8	52915000	53035000	120000	0.0143635508184;	0.0172797556268;	0.140680939498;	-3.22322445376;	1.80866714684e-09;	ST18;
chr8	53025000	53325000	300000	0.0143635508184;	0.0172797556268;	0.140680939498;	-3.22322445376;	1.80866714684e-09;	ST18;
chr8	53315000	53425000	110000	0.0143635508184;	0.0172797556268;	0.140680939498;	-3.22322445376;	1.80866714684e-09;	ST18;
chr8	61315000	61435000	120000	14.4287035961;	22.9497658607;	25.1135451179;	-0.736611627267;	1.33744258357e-58;	RAB2A;
chr8	61425000	61565000	140000	14.4287035961;	22.9497658607;	25.1135451179;	-0.736611627267;	1.33744258357e-58;	RAB2A;
chr8	62145000	62475000	330000	29.0625027041;	8.27311872621;	70.4756093068;	-1.21478852766;	0.0;	ASPH;
chr8	62465000	62565000	100000	29.0625027041;	8.27311872621;	70.4756093068;	-1.21478852766;	0.0;	ASPH;
chr8	62555000	62625000	70000	29.0625027041;	8.27311872621;	70.4756093068;	-1.21478852766;	0.0;	ASPH;
chr8	62615000	62715000	100000	29.0625027041;	8.27311872621;	70.4756093068;	-1.21478852766;	0.0;	ASPH;
chr8	64275000	65485000	1210000	0.799344641545;	0.00921850922079;	0.0;	7.35528170289;	1.59133501944e-08;	RP11-32K4.1;
chr8	91005000	91515000	510000	12.6331377778;	0.00619130473585;	0.117532030928;	6.80745907596;	6.15346731348e-255;	CALB1;
chr8	99175000	99715000	540000	3.25842588618;	2.23017632002;	1.47012117496;	1.21191368434;	1.47179353281e-45;	STK3;
chr8	99705000	99835000	130000	3.25842588618;	2.23017632002;	1.47012117496;	1.21191368434;	1.47179353281e-45;	STK3;
chr8	99825000	99955000	130000	3.25842588618;	2.23017632002;	1.47012117496;	1.21191368434;	1.47179353281e-45;	STK3;
chr8	99945000	100035000	90000	3.25842588618;	2.23017632002;	1.47012117496;	1.21191368434;	1.47179353281e-45;	STK3;
chr8	105795000	106425000	630000	0.363338973574;	0.115281680183;	0.00878560346578;	5.43062773465;	2.10599830037e-11;	ZFPM2;
chr8	106415000	106805000	390000	0.363338973574;3.22174753814;	0.115281680183;0.362163951058;	0.00878560346578;0.248432652908;	5.43062773465;3.76814124635;	2.10599830037e-11;1.91813830349e-34;	ZFPM2;RP11-152P17.2;
chr8	106795000	106915000	120000	0.363338973574;3.22174753814;	0.115281680183;0.362163951058;	0.00878560346578;0.248432652908;	5.43062773465;3.76814124635;	2.10599830037e-11;1.91813830349e-34;	ZFPM2;RP11-152P17.2;
chr8	106905000	107155000	250000	3.22174753814;	0.362163951058;	0.248432652908;	3.76814124635;	1.91813830349e-34;	RP11-152P17.2;
chr8	107215000	107285000	70000	9.6538236404;	2.72343623929;	3.33203648702;	1.59813882217;	1.14476236919e-126;	OXR1;
chr8	107275000	107595000	320000	9.6538236404;	2.72343623929;	3.33203648702;	1.59813882217;	1.14476236919e-126;	OXR1;
chr8	107585000	107675000	90000	9.6538236404;	2.72343623929;	3.33203648702;	1.59813882217;	1.14476236919e-126;	OXR1;
chr8	107665000	107775000	110000	9.6538236404;	2.72343623929;	3.33203648702;	1.59813882217;	1.14476236919e-126;	OXR1;
chr8	116085000	116685000	600000	2.99277859816;	2.88313246231;	3.67204468825;	-0.231635994744;	0.00212418794165;	TRPS1;
chr8	116675000	117365000	690000	2.99277859816;	2.88313246231;	3.67204468825;	-0.231635994744;	0.00212418794165;	TRPS1;
chr8	124695000	124785000	90000	20.8364737208;	13.9355953278;	10.5021211096;	1.05213633013;	5.53518070519e-112;	FAM91A1;
chr8	124775000	124845000	70000	20.8364737208;	13.9355953278;	10.5021211096;	1.05213633013;	5.53518070519e-112;	FAM91A1;
chr8	127825000	127895000	70000	0.140495151939;	0.0;	0.0193047084487;	2.93596548684;	0.0245865367692;	PCAT1;
chr8	127885000	128235000	350000	0.140495151939;	0.0;	0.0193047084487;	2.93596548684;	0.0245865367692;	PCAT1;
chr8	128225000	128615000	390000	0.679690899736;	0.0562533176212;	1.19521825622;	-0.753255492419;	0.0153103324972;	CASC8;
chr8	131025000	131145000	120000	10.084221466;	23.2601360838;	6.28708943573;	0.744603756841;	2.6157707202e-40;	ASAP1;
chr8	131135000	131215000	80000	10.084221466;	23.2601360838;	6.28708943573;	0.744603756841;	2.6157707202e-40;	ASAP1;
chr8	131205000	131375000	170000	10.084221466;	23.2601360838;	6.28708943573;	0.744603756841;	2.6157707202e-40;	ASAP1;
chr8	131365000	131455000	90000	10.084221466;	23.2601360838;	6.28708943573;	0.744603756841;	2.6157707202e-40;	ASAP1;
chr8	131445000	131545000	100000	10.084221466;	23.2601360838;	6.28708943573;	0.744603756841;	2.6157707202e-40;	ASAP1;
chr8	133785000	133885000	100000	0.0627045246016;	0.0104952540806;	0.0132268437069;	2.30618367634;	0.00230575445625;	TG;
chr8	133875000	134225000	350000	0.0627045246016;	0.0104952540806;	0.0132268437069;	2.30618367634;	0.00230575445625;	TG;
chr8	144815000	144915000	100000	23.1303108368;	34.2177497079;	31.5825853457;	-0.385813014101;	2.32581591992e-23;	PUF60;
chr8	144905000	144995000	90000	23.1303108368;	34.2177497079;	31.5825853457;	-0.385813014101;	2.32581591992e-23;	PUF60;
chr9	2225000	2855000	630000	7.32663170176;	11.5404675894;	10.4408853553;	-0.448694075655;	8.62157168937e-06;	KIAA0020;
chr9	2845000	3245000	400000	0.386912092844;	0.673255647921;	0.206097004119;	0.971543936736;	0.000165823799609;	RFX3;
chr9	3235000	3535000	300000	0.386912092844;	0.673255647921;	0.206097004119;	0.971543936736;	0.000165823799609;	RFX3;
chr9	3525000	3745000	220000	0.386912092844;	0.673255647921;	0.206097004119;	0.971543936736;	0.000165823799609;	RFX3;
chr9	3735000	4085000	350000	0.360156799688;	0.684549264284;	0.206728235704;	0.859798764609;	0.00105794045758;	GLIS3;
chr9	4075000	4235000	160000	0.360156799688;	0.684549264284;	0.206728235704;	0.859798764609;	0.00105794045758;	GLIS3;
chr9	4225000	4305000	80000	0.360156799688;	0.684549264284;	0.206728235704;	0.859798764609;	0.00105794045758;	GLIS3;
chr9	4295000	4385000	90000	0.360156799688;	0.684549264284;	0.206728235704;	0.859798764609;	0.00105794045758;	GLIS3;
chr9	4745000	4995000	250000	8.01413186769;3.45170997569;	1.49511049502;3.07438044722;	1.66564630436;5.94931173121;	2.32955830152;-0.722129751194;	4.58426210412e-153;9.16667229313e-13;	JAK2;RCL1;
chr9	4985000	5185000	200000	8.01413186769;	1.49511049502;	1.66564630436;	2.32955830152;	4.58426210412e-153;	JAK2;
chr9	5585000	5635000	50000	4.5045484362;	2.12066284771;	1.723235102;	1.44953275585;	9.53487628568e-62;	KIAA1432;
chr9	5625000	5795000	170000	4.5045484362;	2.12066284771;	1.723235102;	1.44953275585;	9.53487628568e-62;	KIAA1432;
chr9	6295000	6575000	280000	5.94710157707;	2.96004535409;	2.83964346304;	1.12900923311;	4.72165833992e-62;	UHRF2;
chr9	6675000	6765000	90000	2.19993970294;	1.05592397997;	0.91084544884;	1.33645913608;	3.54600279449e-33;	KDM4C;
chr9	6755000	9925000	3170000	2.19993970294;	1.05592397997;	0.91084544884;	1.33645913608;	3.54600279449e-33;	KDM4C;
chr9	16185000	17145000	960000	0.977943125756;	0.0;	0.53152952222;	0.943292222422;	3.92510795688e-10;	CNTLN;
chr9	17135000	17535000	400000	0.977943125756;	0.0;	0.53152952222;	0.943292222422;	3.92510795688e-10;	CNTLN;
chr9	26885000	26955000	70000	4.24945925978;	2.92444966372;	0.0895675153637;	5.61901354929;	3.47476667687e-65;	IFT74;
chr9	26945000	27335000	390000	4.24945925978;	2.92444966372;	0.0895675153637;	5.61901354929;	3.47476667687e-65;	IFT74;
chr9	32355000	32535000	180000	10.0355919677;	10.7058539669;	12.2074828994;	-0.219305993087;	2.36055096766e-05;	ACO1;
chr9	74435000	74605000	170000	5.16484150682;	4.37649404247;	8.7647831611;	-0.699234559868;	1.01561561923e-11;	ABHD17B;
chr9	74645000	74895000	250000	5.05101067817;	3.44255993173;	44.1625995642;	-3.06487779219;	0.0;	GDA;
chr9	78475000	78925000	450000	0.929238779958;	0.00577603330276;	0.0107754778252;	6.5352566994;	1.33723360359e-37;	PCSK5;
chr9	78915000	79015000	100000	0.929238779958;	0.00577603330276;	0.0107754778252;	6.5352566994;	1.33723360359e-37;	PCSK5;
chr9	79065000	79275000	210000	0.0420555466698;	0.120992438372;	0.00305515240774;	3.8710669902;	0.000429280984788;	PRUNE2;
chr9	79265000	79335000	70000	0.0420555466698;	0.120992438372;	0.00305515240774;	3.8710669902;	0.000429280984788;	PRUNE2;
chr9	79325000	79435000	110000	0.0420555466698;	0.120992438372;	0.00305515240774;	3.8710669902;	0.000429280984788;	PRUNE2;
chr9	79425000	79615000	190000	0.0420555466698;	0.120992438372;	0.00305515240774;	3.8710669902;	0.000429280984788;	PRUNE2;
chr9	80035000	80375000	340000	15.1205148558;	8.96759570978;	10.2061929281;	0.630258820204;	2.86284009299e-34;	GNAQ;
chr9	80365000	80655000	290000	15.1205148558;	8.96759570978;	10.2061929281;	0.630258820204;	2.86284009299e-34;	GNAQ;
chr9	80645000	80745000	100000	15.1205148558;	8.96759570978;	10.2061929281;	0.630258820204;	2.86284009299e-34;	GNAQ;
chr9	94185000	94495000	310000	0.0;	0.36596319336;	0.651487587386;	-8.79008641087;	1.207322698e-12;	ROR2;
chr9	94485000	94715000	230000	0.0;	0.36596319336;	0.651487587386;	-8.79008641087;	1.207322698e-12;	ROR2;
chr9	94705000	94795000	90000	0.0;	0.36596319336;	0.651487587386;	-8.79008641087;	1.207322698e-12;	ROR2;
chr9	95425000	95575000	150000	20.2109234135;	8.11061974568;	14.3082408043;	0.561434045232;	2.13471596166e-40;	BICD2;
chr9	95635000	95715000	80000	3.59113652614;	0.224266462707;	0.197890120364;	4.24770409091;	4.93446502016e-106;	FGD3;
chr9	95705000	95865000	160000	3.59113652614;	0.224266462707;	0.197890120364;	4.24770409091;	4.93446502016e-106;	FGD3;
chr9	96975000	97115000	140000	0.240478296463;	0.00681368072841;	0.0545970238135;	2.20206821677;	0.0127721843475;	RP11-307E17.8;
chr9	97105000	97325000	220000	0.240478296463;	0.00681368072841;	0.0545970238135;	2.20206821677;	0.0127721843475;	RP11-307E17.8;
chr9	97315000	97435000	120000	0.989347492372;	0.0176090489301;	2.1548807583;	-1.06176401221;	0.000154032804235;	FBP1;
chr9	102575000	103055000	480000	19.8453628988;2.25045442598;	6.58645265436;3.23218465986;	15.2887823613;3.89023052256;	0.439737913714;-0.725168711836;	1.72669172581e-19;6.35455744674e-12;	ERP44;INVS;
chr9	103045000	103115000	70000	2.25045442598;	3.23218465986;	3.89023052256;	-0.725168711836;	6.35455744674e-12;	INVS;
chr9	113015000	113215000	200000	0.948347494041;	0.00101093195668;	1.31621106599;	-0.40940495265;	0.000190909670771;	SVEP1;
chr9	113205000	113395000	190000	0.948347494041;	0.00101093195668;	1.31621106599;	-0.40940495265;	0.000190909670771;	SVEP1;
chr9	114835000	115145000	310000	59.3386382697;	29.3058297417;	27.0786827555;	1.19509310339;	0.0;	PTBP3;
chr9	120545000	123345000	2800000	9.28088027146;	9.6620776812;	15.1378028125;	-0.642144606887;	8.32958013619e-54;	CDK5RAP2;
chr9	123335000	123515000	180000	9.28088027146;	9.6620776812;	15.1378028125;	-0.642144606887;	8.32958013619e-54;	CDK5RAP2;
chr9	125665000	126035000	370000	12.5359410591;	9.7152222751;	11.33965486;	0.207624740403;	1.72112933292e-05;	RABGAP1;
chr9	126105000	126175000	70000	1.27496233079;	2.67581555855;	7.04885190097;	-2.40436966429;	1.77786789198e-210;	DENND1A;
chr9	126165000	126695000	530000	1.27496233079;	2.67581555855;	7.04885190097;	-2.40436966429;	1.77786789198e-210;	DENND1A;
chr9	126685000	126775000	90000	1.27496233079;	2.67581555855;	7.04885190097;	-2.40436966429;	1.77786789198e-210;	DENND1A;
chr9	134375000	134635000	260000	14.2742419564;7.51312446799;	21.6486454908;10.9206693127;	11.861572035;21.1850210614;	0.330215492528;-1.43227492229;	9.47860770883e-11;1.07835519297e-86;	RAPGEF1;UCK1;
chr9	135895000	136035000	140000	21.3185969125;	7.47105889915;	5.82007785124;	1.93612862006;	0.0;	RALGDS;
chr9	136025000	136065000	40000	21.3185969125;	7.47105889915;	5.82007785124;	1.93612862006;	0.0;	RALGDS;
chr9	136195000	136365000	170000	15.5057172899;0.0589383253894;	14.3448544547;0.218917837399;	28.1632467691;0.249479608137;	-0.797700688505;-2.01436234951;	1.2233418855e-41;0.000134380709741;	REXO4;C9orf96;
chr9	137435000	137545000	110000	0.802051557166;	2.75030997045;	123.307693804;	-7.20234364418;	0.0;	COL5A1;
chr9	137535000	137985000	450000	0.802051557166;	2.75030997045;	123.307693804;	-7.20234364418;	0.0;	COL5A1;
chr9	139915000	140015000	100000	5.07392090477;	12.595383224;	43.6920358256;	-3.04154772587;	0.0;	NPDC1;
chr9	140005000	140135000	130000	0.0637432490297;0.0605453339183;	1.83747451413;0.240726048667;	1.84775424112;1.06677973896;	-4.78845215217;-4.05879323285;	3.21256151694e-54;7.20632092911e-07;	GRIN1;LRRC26;
chr10	305000	565000	260000	3.00139739227;	2.83801105665;	2.76644671821;	0.18163917316;	0.0387957937577;	DIP2C;
chr10	555000	675000	120000	3.00139739227;	2.83801105665;	2.76644671821;	0.18163917316;	0.0387957937577;	DIP2C;
chr10	665000	735000	70000	3.00139739227;	2.83801105665;	2.76644671821;	0.18163917316;	0.0387957937577;	DIP2C;
chr10	725000	845000	120000	3.00139739227;	2.83801105665;	2.76644671821;	0.18163917316;	0.0387957937577;	DIP2C;
chr10	1025000	1105000	80000	6.37135047696;	2.1658799674;	3.33840614061;	0.995964367659;	2.0817901806e-33;	WDR37;
chr10	1095000	1285000	190000	6.37135047696;	2.1658799674;	3.33840614061;	0.995964367659;	2.0817901806e-33;	WDR37;
chr10	4855000	5005000	150000	20.0033237199;	0.0233109258145;	16.1586698517;	0.371389423015;	6.5538495265e-27;	AKR1C1;
chr10	4995000	5055000	60000	20.0033237199;	0.0233109258145;	16.1586698517;	0.371389423015;	6.5538495265e-27;	AKR1C1;
chr10	5045000	5145000	100000	24.8388064821;	0.0;	40.1017219458;	-0.627684353374;	1.85485101142e-48;	AKR1C3;
chr10	5135000	5495000	360000	24.8388064821;0.366044234232;	0.0;0.0;	40.1017219458;1.45080800897;	-0.627684353374;-1.9263678787;	1.85485101142e-48;0.000293283397362;	AKR1C3;AKR1C7P;
chr10	6705000	6835000	130000	1.06097787343;	0.0;	7.50571775752;	-2.76137076929;	9.94366267815e-81;	LINC00707;
chr10	6825000	6955000	130000	1.06097787343;	0.0;	7.50571775752;	-2.76137076929;	9.94366267815e-81;	LINC00707;
chr10	7725000	8105000	380000	0.0785979265903;	0.00433413732405;	0.0;	5.09016910919;	0.0023392180593;	ITIH2;
chr10	12305000	12395000	90000	1.11522124898;	2.67829043749;	3.20493107368;	-1.45917694037;	1.50302022735e-41;	CAMK1D;
chr10	12385000	12765000	380000	1.11522124898;	2.67829043749;	3.20493107368;	-1.45917694037;	1.50302022735e-41;	CAMK1D;
chr10	12755000	12955000	200000	1.11522124898;	2.67829043749;	3.20493107368;	-1.45917694037;	1.50302022735e-41;	CAMK1D;
chr10	17485000	18425000	940000	5.34477733947;	20.409324122;	9.06008129593;	-0.696723385267;	1.26571162761e-08;	PTPLA;
chr10	18515000	18975000	460000	12.7058350854;	7.53527031135;	4.31006804829;	1.62321111574;	4.10478691269e-160;	ARL5B;
chr10	18965000	19085000	120000	12.7058350854;	7.53527031135;	4.31006804829;	1.62321111574;	4.10478691269e-160;	ARL5B;
chr10	21555000	21785000	230000	0.382101327754;	7.01674142932;	1.25135088212;	-1.64678483679;	3.21497021876e-10;	CASC10;
chr10	21775000	22045000	270000	0.382101327754;	7.01674142932;	1.25135088212;	-1.64678483679;	3.21497021876e-10;	CASC10;
chr10	26975000	27155000	180000	20.6634728508;	10.1088443741;	9.28841901037;	1.21683530134;	6.86036192934e-95;	ABI1;
chr10	27145000	27185000	40000	20.6634728508;	10.1088443741;	9.28841901037;	1.21683530134;	6.86036192934e-95;	ABI1;
chr10	30875000	31075000	200000	0.0;	0.505996617562;	0.25051568812;	-6.38101200081;	4.67819513231e-06;	SVILP1;
chr10	32345000	32665000	320000	1.61302554406;	1.25488965351;	1.24310466594;	0.43888647363;	7.88076271295e-05;	EPC1;
chr10	32655000	32745000	90000	1.61302554406;	1.25488965351;	1.24310466594;	0.43888647363;	7.88076271295e-05;	EPC1;
chr10	33615000	34955000	1340000	9.58486648837;	5.78711179481;	7.76363053433;	0.367383424246;	1.41024699747e-09;	PARD3;
chr10	34945000	35115000	170000	9.58486648837;	5.78711179481;	7.76363053433;	0.367383424246;	1.41024699747e-09;	PARD3;
chr10	50805000	52185000	1380000	3.33151882832;	2.95649514598;	13.353221305;	-1.93936383717;	3.00398765386e-169;	SGMS1;
chr10	52175000	52275000	100000	3.33151882832;	2.95649514598;	13.353221305;	-1.93936383717;	3.00398765386e-169;	SGMS1;
chr10	52265000	52385000	120000	3.33151882832;	2.95649514598;	13.353221305;	-1.93936383717;	3.00398765386e-169;	SGMS1;
chr10	52375000	52675000	300000	3.33151882832;	2.95649514598;	13.353221305;	-1.93936383717;	3.00398765386e-169;	SGMS1;
chr10	60145000	60295000	150000	0.0382689203015;	0.010968988111;	6.51983276923;	-7.34376943906;	6.7804666964e-92;	BICC1;
chr10	60285000	60545000	260000	0.0382689203015;	0.010968988111;	6.51983276923;	-7.34376943906;	6.7804666964e-92;	BICC1;
chr10	60535000	60715000	180000	0.0382689203015;	0.010968988111;	6.51983276923;	-7.34376943906;	6.7804666964e-92;	BICC1;
chr10	63595000	63665000	70000	8.14474834522;	4.0801308657;	10.8613126164;	-0.352425697035;	2.96910583891e-10;	ARID5B;
chr10	63655000	63805000	150000	8.14474834522;	4.0801308657;	10.8613126164;	-0.352425697035;	2.96910583891e-10;	ARID5B;
chr10	63795000	64015000	220000	8.14474834522;	4.0801308657;	10.8613126164;	-0.352425697035;	2.96910583891e-10;	ARID5B;
chr10	72645000	72975000	330000	8.13720406413;	0.185289832443;	2.59107095045;	1.71561760913;	1.72064971802e-110;	UNC5B;
chr10	72965000	73065000	100000	8.13720406413;	0.185289832443;	2.59107095045;	1.71561760913;	1.72064971802e-110;	UNC5B;
chr10	73055000	73155000	100000	8.13720406413;	0.185289832443;	2.59107095045;	1.71561760913;	1.72064971802e-110;	UNC5B;
chr10	75695000	75765000	70000	58.7150143579;	73.0057390669;	111.339641886;	-0.859911157357;	1.97489989027e-299;	VCL;
chr10	75755000	75915000	160000	58.7150143579;20.353498014;	73.0057390669;15.1618355397;	111.339641886;28.6849272496;	-0.859911157357;-0.431645781074;	1.97489989027e-299;3.81923921583e-15;	VCL;ADK;
chr10	75905000	76005000	100000	20.353498014;	15.1618355397;	28.6849272496;	-0.431645781074;	3.81923921583e-15;	ADK;
chr10	75995000	76595000	600000	20.353498014;	15.1618355397;	28.6849272496;	-0.431645781074;	3.81923921583e-15;	ADK;
chr10	76775000	76875000	100000	9.18434046064;	5.39575229045;	6.72831449721;	0.511574204917;	3.48334392926e-17;	SAMD8;
chr10	76865000	77005000	140000	9.18434046064;	5.39575229045;	6.72831449721;	0.511574204917;	3.48334392926e-17;	SAMD8;
chr10	77155000	77805000	650000	0.106561030495;	0.0166634961957;	0.689763069995;	-2.63511853368;	9.66481285947e-16;	C10orf11;
chr10	77795000	77875000	80000	0.106561030495;	0.0166634961957;	0.689763069995;	-2.63511853368;	9.66481285947e-16;	C10orf11;
chr10	77865000	78075000	210000	0.106561030495;	0.0166634961957;	0.689763069995;	-2.63511853368;	9.66481285947e-16;	C10orf11;
chr10	78065000	78315000	250000	0.106561030495;	0.0166634961957;	0.689763069995;	-2.63511853368;	9.66481285947e-16;	C10orf11;
chr10	78305000	78775000	470000	0.106561030495;	0.0166634961957;	0.689763069995;	-2.63511853368;	9.66481285947e-16;	C10orf11;
chr10	80725000	80835000	110000	17.5655401988;	7.46907967974;	21.7974671427;	-0.248126527075;	4.23087554889e-14;	ZMIZ1;
chr10	80825000	80915000	90000	17.5655401988;	7.46907967974;	21.7974671427;	-0.248126527075;	4.23087554889e-14;	ZMIZ1;
chr10	80905000	80965000	60000	17.5655401988;	7.46907967974;	21.7974671427;	-0.248126527075;	4.23087554889e-14;	ZMIZ1;
chr10	80955000	81115000	160000	17.5655401988;	7.46907967974;	21.7974671427;	-0.248126527075;	4.23087554889e-14;	ZMIZ1;
chr10	90785000	90975000	190000	11.457876399;	49.5448920346;	37.7645147046;	-1.65742336719;	0.0;	LIPA;
chr10	90965000	91015000	50000	11.457876399;	49.5448920346;	37.7645147046;	-1.65742336719;	0.0;	LIPA;
chr10	91005000	91185000	180000	11.457876399;16.1689370269;	49.5448920346;1.3683898026;	37.7645147046;2.56381555551;	-1.65742336719;2.7213480612;	0.0;2.02450252154e-162;	LIPA;IFIT3;
chr10	101595000	101815000	220000	3.64081831599;	4.43235486498;	5.07648191879;	-0.416121376779;	9.76396274727e-09;	DNMBP;
chr10	101805000	102055000	250000	13.2222520457;4.05811930577;	21.9576360524;8.32801676023;	31.1518153959;12.741495793;	-1.17306511172;-1.5874703539;	1.92741543394e-184;5.85851565338e-150;	ERLIN1;CHUK;
chr10	104835000	104955000	120000	5.37617917817;	9.97584110621;	1.82934682586;	1.61887849977;	2.42688685229e-76;	NT5C2;
chr10	104945000	105015000	70000	5.37617917817;	9.97584110621;	1.82934682586;	1.61887849977;	2.42688685229e-76;	NT5C2;
chr10	105725000	105805000	80000	224.782577479;	0.0250130941504;	0.0781048885609;	11.554394245;	0.0;	COL17A1;
chr10	105795000	105885000	90000	224.782577479;3.41597798988;	0.0250130941504;3.98082457358;	0.0781048885609;1.96904416791;	11.554394245;0.857583436994;	0.0;5.13162451577e-07;	COL17A1;SFR1;
chr10	105875000	105965000	90000	3.41597798988;0.0886673901736;	3.98082457358;0.0427757589739;	1.96904416791;0.0264198773283;	0.857583436994;1.80168998947;	5.13162451577e-07;0.0170521789958;	SFR1;WDR96;
chr10	105955000	106035000	80000	0.0886673901736;	0.0427757589739;	0.0264198773283;	1.80168998947;	0.0170521789958;	WDR96;
chr10	114065000	114215000	150000	4.00710222349;	3.51992731414;	0.954509929916;	2.12978262395;	9.62371191424e-85;	VTI1A;
chr10	114205000	114585000	380000	4.00710222349;	3.51992731414;	0.954509929916;	2.12978262395;	9.62371191424e-85;	VTI1A;
chr10	114575000	114715000	140000	4.00710222349;	3.51992731414;	0.954509929916;	2.12978262395;	9.62371191424e-85;	VTI1A;
chr10	116545000	116635000	90000	8.61799039912;	6.87750232467;	4.84335163697;	0.895119622341;	1.92678511041e-40;	FAM160B1;
chr10	116625000	116895000	270000	8.61799039912;	6.87750232467;	4.84335163697;	0.895119622341;	1.92678511041e-40;	FAM160B1;
chr10	120835000	120975000	140000	5.37644154838;11.6831868473;	8.43533556123;23.5881877654;	4.94481743363;17.2672191602;	0.183330051274;-0.500531584003;	0.0301247650085;2.84150899628e-09;	FAM45A;SFXN4;
chr10	123895000	124035000	140000	0.548148988844;	0.145385591258;	0.0253487146226;	4.53974069354;	1.98001091629e-07;	BTBD16;
chr10	124025000	124205000	180000	0.548148988844;	0.145385591258;	0.0253487146226;	4.53974069354;	1.98001091629e-07;	BTBD16;
chr10	131845000	131915000	70000	0.167683892172;	0.419236818086;	0.0266767557618;	2.73493856122;	0.00810033100317;	CTAGE7P;
chr10	131905000	131995000	90000	0.167683892172;	0.419236818086;	0.0266767557618;	2.73493856122;	0.00810033100317;	CTAGE7P;
chr10	133965000	134205000	240000	0.27050276162;	0.996094036624;	0.112694254701;	1.32685950227;	1.08799226303e-05;	LRRC27;
chr10	134195000	134275000	80000	0.27050276162;	0.996094036624;	0.112694254701;	1.32685950227;	1.08799226303e-05;	LRRC27;
chr10	134265000	134355000	90000	8.74696823922;	9.83076262285;	1.8877024959;	2.27624237348;	3.88612395375e-97;	INPP5A;
chr10	134345000	134465000	120000	8.74696823922;	9.83076262285;	1.8877024959;	2.27624237348;	3.88612395375e-97;	INPP5A;
chr10	134455000	134645000	190000	8.74696823922;	9.83076262285;	1.8877024959;	2.27624237348;	3.88612395375e-97;	INPP5A;
chr11	10415000	10685000	270000	5.78835281077;	7.00697823657;	7.35942307444;	-0.283607799271;	5.74783573536e-06;	RNF141;
chr11	14465000	14555000	90000	1.4751331041;	2.89309132996;	4.01477672569;	-1.38117416628;	2.21340949564e-23;	PSMA1;
chr11	14545000	14805000	260000	1.4751331041;	2.89309132996;	4.01477672569;	-1.38117416628;	2.21340949564e-23;	PSMA1;
chr11	25995000	26255000	260000	0.244635132613;	0.0;	0.464371772337;	-0.860478179228;	0.00163452111021;	ANO3;
chr11	26245000	26315000	70000	0.244635132613;	0.0;	0.464371772337;	-0.860478179228;	0.00163452111021;	ANO3;
chr11	26305000	26685000	380000	0.244635132613;	0.0;	0.464371772337;	-0.860478179228;	0.00163452111021;	ANO3;
chr11	26675000	26775000	100000	0.244635132613;	0.0;	0.464371772337;	-0.860478179228;	0.00163452111021;	ANO3;
chr11	33705000	33805000	100000	4.3922362097;	3.79800957811;	2.12062960032;	1.11401444251;	3.35527212957e-56;	FBXO3;
chr11	33795000	33885000	90000	4.3922362097;	3.79800957811;	2.12062960032;	1.11401444251;	3.35527212957e-56;	FBXO3;
chr11	44925000	45135000	210000	3.65880117242;	6.46538973603;	1.65645965275;	1.20784719406;	1.52202466106e-24;	PRDM11;
chr11	45125000	45365000	240000	3.65880117242;0.00279932917372;0.494413001543;	6.46538973603;0.0;0.154412233976;	1.65645965275;0.0876085143897;0.0530673205091;	1.20784719406;-4.83137544014;3.30482087573;	1.52202466106e-24;0.00110037105057;0.0271883724527;	PRDM11;SYT13;CTD-2560E9.3;
chr11	62975000	63445000	470000	17.1952553785;	18.6609559028;	21.710063199;	-0.273345581635;	1.95563309451e-12;	ATL3;
chr11	63435000	63535000	100000	17.1952553785;	18.6609559028;	21.710063199;	-0.273345581635;	1.95563309451e-12;	ATL3;
chr11	63595000	63755000	160000	20.265683403;	9.61256335682;	19.0294699027;	0.154357986195;	0.000295120568662;	MARK2;
chr11	67975000	68085000	110000	45.6812866458;	44.1183490649;	18.6493298026;	1.35565715586;	0.0;	LRP5;
chr11	68075000	68235000	160000	45.6812866458;	44.1183490649;	18.6493298026;	1.35565715586;	0.0;	LRP5;
chr11	69485000	69925000	440000	23.0258949645;	0.0845235547558;	0.00734835052518;	11.6786762359;	1.00850890291e-43;	ANO1;
chr11	69915000	70055000	140000	23.0258949645;	0.0845235547558;	0.00734835052518;	11.6786762359;	1.00850890291e-43;	ANO1;
chr11	73965000	74165000	200000	0.700141935598;	5.93801467024;	1.23585036663;	-0.756731729402;	7.45027684259e-07;	PGM2L1;
chr11	74965000	75105000	140000	0.826564639935;	7.01238804259;	3.56891375258;	-2.0471643031;	1.10215933402e-55;	ARRB1;
chr11	78345000	78435000	90000	0.165587392004;	0.00540701803765;	0.0;	8.43793455461;	2.07694860632e-11;	TENM4;
chr11	78425000	78515000	90000	0.165587392004;	0.00540701803765;	0.0;	8.43793455461;	2.07694860632e-11;	TENM4;
chr11	78505000	78675000	170000	0.165587392004;	0.00540701803765;	0.0;	8.43793455461;	2.07694860632e-11;	TENM4;
chr11	78665000	79425000	760000	0.165587392004;	0.00540701803765;	0.0;	8.43793455461;	2.07694860632e-11;	TENM4;
chr11	82995000	83225000	230000	0.27560493446;	0.216524698615;	0.0922573475548;	1.64653116997;	6.39454632395e-10;	DLG2;
chr11	83215000	83435000	220000	0.27560493446;	0.216524698615;	0.0922573475548;	1.64653116997;	6.39454632395e-10;	DLG2;
chr11	83425000	83545000	120000	0.27560493446;	0.216524698615;	0.0922573475548;	1.64653116997;	6.39454632395e-10;	DLG2;
chr11	83535000	84105000	570000	0.27560493446;	0.216524698615;	0.0922573475548;	1.64653116997;	6.39454632395e-10;	DLG2;
chr11	84095000	84275000	180000	0.27560493446;	0.216524698615;	0.0922573475548;	1.64653116997;	6.39454632395e-10;	DLG2;
chr11	84265000	84435000	170000	0.27560493446;	0.216524698615;	0.0922573475548;	1.64653116997;	6.39454632395e-10;	DLG2;
chr11	84425000	84505000	80000	0.27560493446;	0.216524698615;	0.0922573475548;	1.64653116997;	6.39454632395e-10;	DLG2;
chr11	84495000	85305000	810000	0.27560493446;	0.216524698615;	0.0922573475548;	1.64653116997;	6.39454632395e-10;	DLG2;
chr11	85295000	85385000	90000	0.27560493446;	0.216524698615;	0.0922573475548;	1.64653116997;	6.39454632395e-10;	DLG2;
chr11	87135000	88285000	1150000	29.2439655308;	0.0199873254343;	0.222155857397;	7.10695149277;	1.05053254991e-109;	RAB38;
chr11	103555000	105745000	2190000	16.7596438993;	0.447835356193;	10.7310761547;	0.706148121961;	4.02801639576e-55;	CASP4;
chr11	107645000	107805000	160000	17.6236921329;	48.3030149146;	15.3974221235;	0.258268323352;	6.35506994655e-06;	SLC35F2;
chr11	107795000	107885000	90000	17.6236921329;	48.3030149146;	15.3974221235;	0.258268323352;	6.35506994655e-06;	SLC35F2;
chr11	111095000	111165000	70000	1.13712035996;	0.0;	0.367156591328;	1.69304060607;	0.00142399224237;	C11orf53;
chr11	111155000	111325000	170000	1.13712035996;	0.0;	0.367156591328;	1.69304060607;	0.00142399224237;	C11orf53;
chr11	118065000	118165000	100000	5.23185791173;	0.341902221019;	2.37513960334;	1.20110277857;	5.79565294813e-19;	MPZL3;
chr11	118225000	118445000	220000	7.88886626142;	16.3565455943;	4.12539120951;	0.998422732875;	2.86971708679e-133;	KMT2A;
chr11	120105000	120215000	110000	10.7593730224;	11.9839056632;	4.72850311289;	1.24889673061;	1.25326518316e-264;	ARHGEF12;
chr11	120205000	120305000	100000	10.7593730224;	11.9839056632;	4.72850311289;	1.24889673061;	1.25326518316e-264;	ARHGEF12;
chr11	120295000	120385000	90000	10.7593730224;	11.9839056632;	4.72850311289;	1.24889673061;	1.25326518316e-264;	ARHGEF12;
chr11	128735000	128835000	100000	11.6458831338;	10.7937416887;	1.05973309057;	3.5212497544;	0.0;	ARHGAP32;
chr11	128825000	128935000	110000	11.6458831338;	10.7937416887;	1.05973309057;	3.5212497544;	0.0;	ARHGAP32;
chr11	128925000	129015000	90000	11.6458831338;	10.7937416887;	1.05973309057;	3.5212497544;	0.0;	ARHGAP32;
chr11	129005000	129155000	150000	11.6458831338;	10.7937416887;	1.05973309057;	3.5212497544;	0.0;	ARHGAP32;
chr11	129145000	129215000	70000	11.6458831338;	10.7937416887;	1.05973309057;	3.5212497544;	0.0;	ARHGAP32;
chr12	5275000	5555000	280000	1.16587390448;	0.0;	0.129090875475;	3.24057936444;	1.42998197151e-09;	RP11-1038A11.3;
chr12	14515000	14665000	150000	38.4408385128;	20.080660062;	0.617784127421;	6.02178298724;	0.0;	PLBD1;
chr12	14655000	14775000	120000	0.552173548274;38.4408385128;0.448928050026;	0.471100894967;20.080660062;0.294860245483;	0.0034181492656;0.617784127421;0.0;	7.2427710191;6.02178298724;5.09976120691;	9.36037688112e-09;0.0;0.00201767298555;	GUCY2C;PLBD1;RP11-695J4.2;
chr12	14765000	14875000	110000	0.552173548274;0.448928050026;	0.471100894967;0.294860245483;	0.0034181492656;0.0;	7.2427710191;5.09976120691;	9.36037688112e-09;0.00201767298555;	GUCY2C;RP11-695J4.2;
chr12	15745000	15935000	190000	16.7113197069;	9.31418080042;	8.1623422221;	1.09768336321;	1.29441996936e-99;	EPS8;
chr12	15925000	16015000	90000	16.7113197069;	9.31418080042;	8.1623422221;	1.09768336321;	1.29441996936e-99;	EPS8;
chr12	16005000	16065000	60000	16.7113197069;	9.31418080042;	8.1623422221;	1.09768336321;	1.29441996936e-99;	EPS8;
chr12	26175000	26275000	100000	0.325875108799;	1.73157845161;	0.0354531289745;	3.26435005221;	4.02336603147e-08;	SSPN;
chr12	26265000	26595000	330000	0.325875108799;	1.73157845161;	0.0354531289745;	3.26435005221;	4.02336603147e-08;	SSPN;
chr12	27285000	27405000	120000	11.9097797977;	5.84706010722;	4.85881041599;	1.3562136158;	1.35068684339e-102;	STK38L;
chr12	27395000	27485000	90000	11.9097797977;	5.84706010722;	4.85881041599;	1.3562136158;	1.35068684339e-102;	STK38L;
chr12	27475000	27575000	100000	11.9097797977;	5.84706010722;	4.85881041599;	1.3562136158;	1.35068684339e-102;	STK38L;
chr12	30845000	30965000	120000	22.1338397358;	14.1762935854;	1.4235335657;	4.02246516381;	0.0;	CAPRIN2;
chr12	31275000	31405000	130000	0.828907604183;	0.191977744292;	0.143385764521;	2.57812188061;	0.00895206898754;	RP11-627K11.1;
chr12	31395000	31485000	90000	0.828907604183;	0.191977744292;	0.143385764521;	2.57812188061;	0.00895206898754;	RP11-627K11.1;
chr12	42535000	42725000	190000	8.58624057608;	7.29288633539;	12.3634969493;	-0.462723634118;	4.93506040009e-23;	PPHLN1;
chr12	42715000	42875000	160000	8.58624057608;	7.29288633539;	12.3634969493;	-0.462723634118;	4.93506040009e-23;	PPHLN1;
chr12	49655000	49765000	110000	12.4694728422;	9.76261826782;	14.9857438378;	-0.20205479568;	3.80422383201e-05;	SPATS2;
chr12	49755000	49915000	160000	12.4694728422;	9.76261826782;	14.9857438378;	-0.20205479568;	3.80422383201e-05;	SPATS2;
chr12	49905000	50025000	120000	0.858848279097;12.4694728422;20.1498265967;	1.75432727397;9.76261826782;20.8531057286;	1.37536436766;14.9857438378;30.5594139242;	-0.615981299793;-0.20205479568;-0.537711065512;	9.6209490887e-06;3.80422383201e-05;1.64336358153e-23;	PRPF40B;SPATS2;MCRS1;
chr12	50015000	50105000	90000	0.858848279097;	1.75432727397;	1.37536436766;	-0.615981299793;	9.6209490887e-06;	PRPF40B;
chr12	51225000	51445000	220000	9.18114473456;	5.13123074864;	15.4622573594;	-0.688752843878;	1.5858475088e-62;	SLC11A2;
chr12	66075000	66225000	150000	27.7500970275;4.29246443223;	11.0203596003;0.95644362447;	0.64349644354;0.12684440443;	5.49489615415;5.12190685933;	0.0;5.27862306169e-23;	HMGA2;RPSAP52;
chr12	66215000	66285000	70000	27.7500970275;4.29246443223;	11.0203596003;0.95644362447;	0.64349644354;0.12684440443;	5.49489615415;5.12190685933;	0.0;5.27862306169e-23;	HMGA2;RPSAP52;
chr12	66275000	66525000	250000	27.7500970275;	11.0203596003;	0.64349644354;	5.49489615415;	0.0;	HMGA2;
chr12	66515000	66825000	310000	9.26168025724;2.26038288539;5.29742724902;	1.81644971278;0.706441644525;0.656904619345;	2.15767992132;0.826924377847;0.0;	2.16415638198;1.51117474754;5.50836800872;	1.50606065821e-249;7.62885647203e-06;0.000398562508177;	IRAK3;RBMS1P1;AC078889.1;
chr12	69135000	69205000	70000	6.65434737624;	7.32049245276;	8.07211597359;	-0.215466059156;	0.000217166931758;	MDM2;
chr12	69195000	69265000	70000	5.12901544934;6.65434737624;	0.358030230947;7.32049245276;	7.73052467649;8.07211597359;	-0.528496247541;-0.215466059156;	3.54124990814e-17;0.000217166931758;	CPM;MDM2;
chr12	69255000	69465000	210000	5.12901544934;	0.358030230947;	7.73052467649;	-0.528496247541;	3.54124990814e-17;	CPM;
chr12	69975000	70135000	160000	2.3611698956;	1.50501782541;	2.04546515147;	0.270003880669;	0.00211281560016;	RAB3IP;
chr12	70125000	70275000	150000	2.3611698956;	1.50501782541;	2.04546515147;	0.270003880669;	0.00211281560016;	RAB3IP;
chr12	75075000	75725000	650000	0.623171928252;	1.73257037083;	0.15955905089;	2.02260656143;	3.70883552452e-11;	CAPS2;
chr12	75715000	75915000	200000	6.85560587374;0.623171928252;	0.880847061097;1.73257037083;	4.67523441875;0.15955905089;	0.614709300426;2.02260656143;	2.2273414202e-16;3.70883552452e-11;	GLIPR1;CAPS2;
chr12	75905000	76055000	150000	1.94246683596;	0.441950819732;	0.0419112750758;	5.57470549777;	4.63272027436e-12;	RP11-114H23.1;
chr12	76045000	76125000	80000	1.94246683596;	0.441950819732;	0.0419112750758;	5.57470549777;	4.63272027436e-12;	RP11-114H23.1;
chr12	76115000	76215000	100000	1.94246683596;	0.441950819732;	0.0419112750758;	5.57470549777;	4.63272027436e-12;	RP11-114H23.1;
chr12	76205000	76265000	60000	1.94246683596;	0.441950819732;	0.0419112750758;	5.57470549777;	4.63272027436e-12;	RP11-114H23.1;
chr12	76255000	76345000	90000	1.94246683596;	0.441950819732;	0.0419112750758;	5.57470549777;	4.63272027436e-12;	RP11-114H23.1;
chr12	76335000	76435000	100000	1.94246683596;	0.441950819732;	0.0419112750758;	5.57470549777;	4.63272027436e-12;	RP11-114H23.1;
chr12	76735000	76855000	120000	12.9870657858;	14.1122572768;	11.8811188543;	0.191319333818;	1.79848995745e-05;	OSBPL8;
chr12	76845000	76955000	110000	12.9870657858;	14.1122572768;	11.8811188543;	0.191319333818;	1.79848995745e-05;	OSBPL8;
chr12	76945000	77025000	80000	12.9870657858;	14.1122572768;	11.8811188543;	0.191319333818;	1.79848995745e-05;	OSBPL8;
chr12	78965000	79455000	490000	0.0591705865482;	0.26709626834;	0.222044345886;	-1.83913661958;	0.000338453037167;	SYT1;
chr12	79445000	79765000	320000	0.0591705865482;	0.26709626834;	0.222044345886;	-1.83913661958;	0.000338453037167;	SYT1;
chr12	79755000	79825000	70000	0.0591705865482;	0.26709626834;	0.222044345886;	-1.83913661958;	0.000338453037167;	SYT1;
chr12	79815000	79945000	130000	0.0591705865482;	0.26709626834;	0.222044345886;	-1.83913661958;	0.000338453037167;	SYT1;
chr12	88425000	88975000	550000	3.27969877706;	3.53338991405;	2.81608513692;	0.282893140803;	0.000341398843237;	CEP290;
chr12	89925000	90105000	180000	6.21176904017;	3.55569320542;	19.0770595308;	-1.55537952396;	6.01888571864e-282;	ATP2B1;
chr12	90095000	90355000	260000	6.21176904017;	3.55569320542;	19.0770595308;	-1.55537952396;	6.01888571864e-282;	ATP2B1;
chr12	91365000	91765000	400000	0.0498350891571;	0.0;	118.95862112;	-11.1654426006;	0.0;	DCN;
chr12	93375000	93785000	410000	1.32665316103;	0.0639954344687;	0.0;	7.58971298118;	3.98086139147e-09;	RP11-486A14.1;
chr12	93835000	93975000	140000	12.514161783;	22.0603050866;	24.8588125937;	-0.926814601723;	4.61805879706e-65;	MRPL42;
chr12	96785000	96915000	130000	0.0151454576351;	0.0733486543707;	0.0685628386695;	-2.11341859411;	0.0016620533658;	C12orf55;
chr12	96905000	96975000	70000	0.0151454576351;	0.0733486543707;	0.0685628386695;	-2.11341859411;	0.0016620533658;	C12orf55;
chr12	96965000	97305000	340000	0.0151454576351;	0.0733486543707;	0.0685628386695;	-2.11341859411;	0.0016620533658;	C12orf55;
chr12	104265000	104365000	100000	188.175875237;	150.628223757;	168.38622705;	0.223490762603;	9.41530231358e-22;	HSP90B1;
chr12	109825000	110155000	330000	4.76560023144;	4.67980099623;	6.25977690756;	-0.329977435608;	1.06666528951e-09;	UBE3B;
chr12	110555000	110725000	170000	41.8078158169;	35.2601615739;	59.9368454526;	-0.456285788261;	2.54453078677e-84;	ATP2A2;
chr12	110715000	110895000	180000	41.8078158169;	35.2601615739;	59.9368454526;	-0.456285788261;	2.54453078677e-84;	ATP2A2;
chr12	112445000	112545000	100000	4.78313737356;	6.54663249518;	9.09832952472;	-0.864520023191;	1.37677789083e-56;	NAA25;
chr12	112535000	112855000	320000	4.78313737356;	6.54663249518;	9.09832952472;	-0.864520023191;	1.37677789083e-56;	NAA25;
chr12	112955000	113425000	470000	6.43490664509;	0.231605211919;	4.77260954666;	0.493229833096;	4.14178287905e-07;	OAS1;
chr12	116185000	116405000	220000	7.06877801861;	14.9143305975;	4.46026440717;	0.72717288836;	1.85987146382e-41;	MED13L;
chr12	116395000	116715000	320000	7.06877801861;	14.9143305975;	4.46026440717;	0.72717288836;	1.85987146382e-41;	MED13L;
chr12	116705000	116875000	170000	7.06877801861;	14.9143305975;	4.46026440717;	0.72717288836;	1.85987146382e-41;	MED13L;
chr12	121405000	121555000	150000	4.05108065001;	3.67200812375;	6.03788029803;	-0.512906717539;	2.22999010852e-07;	C12orf43;
chr13	20745000	21075000	330000	4.69692557681;	4.85509581002;	9.27552683453;	-0.917678874167;	1.55004044023e-12;	CRYL1;
chr13	21065000	21145000	80000	4.69692557681;	4.85509581002;	9.27552683453;	-0.917678874167;	1.55004044023e-12;	CRYL1;
chr13	25865000	25955000	90000	0.00571462822318;	0.0;	0.619365068366;	-6.68758879527;	4.02100957139e-18;	ATP8A2;
chr13	25945000	26045000	100000	0.00571462822318;	0.0;	0.619365068366;	-6.68758879527;	4.02100957139e-18;	ATP8A2;
chr13	26035000	26155000	120000	0.00571462822318;	0.0;	0.619365068366;	-6.68758879527;	4.02100957139e-18;	ATP8A2;
chr13	26145000	26645000	500000	0.00571462822318;	0.0;	0.619365068366;	-6.68758879527;	4.02100957139e-18;	ATP8A2;
chr13	33365000	33705000	340000	1.73629831392;	1.60416121329;	1.02629031168;	0.821091631789;	5.15800704693e-10;	STARD13;
chr13	33695000	33795000	100000	1.73629831392;	1.60416121329;	1.02629031168;	0.821091631789;	5.15800704693e-10;	STARD13;
chr13	33785000	34125000	340000	1.73629831392;	1.60416121329;	1.02629031168;	0.821091631789;	5.15800704693e-10;	STARD13;
chr13	34295000	34395000	100000	13.0623174324;	13.3456741336;	30.3245690706;	-1.15224637895;	6.12207071786e-85;	RFC3;
chr13	34385000	34505000	120000	13.0623174324;	13.3456741336;	30.3245690706;	-1.15224637895;	6.12207071786e-85;	RFC3;
chr13	34495000	34655000	160000	13.0623174324;	13.3456741336;	30.3245690706;	-1.15224637895;	6.12207071786e-85;	RFC3;
chr13	36295000	36405000	110000	0.00255675329015;	0.00379904137741;	0.488777227549;	-7.51515783943;	1.8697378602e-12;	DCLK1;
chr13	36395000	36555000	160000	0.00255675329015;	0.00379904137741;	0.488777227549;	-7.51515783943;	1.8697378602e-12;	DCLK1;
chr13	36545000	36725000	180000	0.00255675329015;	0.00379904137741;	0.488777227549;	-7.51515783943;	1.8697378602e-12;	DCLK1;
chr13	38915000	39265000	350000	0.0148617595397;	0.00578658722639;	0.0;	4.83908469092;	0.00525962336576;	FREM2;
chr13	39255000	39345000	90000	0.0148617595397;	0.00578658722639;	0.0;	4.83908469092;	0.00525962336576;	FREM2;
chr13	39335000	39615000	280000	0.0148617595397;	0.00578658722639;	0.0;	4.83908469092;	0.00525962336576;	FREM2;
chr13	41765000	42025000	260000	3.33108434731;5.24561254792;	1.99589716304;2.88664103441;	2.41824836618;3.59159670692;	0.525177407087;0.609158421699;	8.18616240322e-05;2.26958462806e-12;	MTRF1;NAA16;
chr13	42015000	42245000	230000	6.68218156115;6.02656324329;	4.30477473231;3.06024479438;	0.713212220287;4.24643701748;	3.28853037185;0.56841434679;	3.28766438282e-32;8.1812184164e-14;	RGCC;VWA8;
chr13	42235000	42625000	390000	6.02656324329;	3.06024479438;	4.24643701748;	0.56841434679;	8.1812184164e-14;	VWA8;
chr13	45485000	45625000	140000	2.53367700422;	2.53989630868;	4.19604825781;	-0.665271577017;	1.98494573833e-07;	NUFIP1;
chr13	45615000	45895000	280000	11.1335791909;	9.67418024422;	13.6679532698;	-0.232426628987;	0.00275908057995;	GTF2F2;
chr13	45885000	46085000	200000	8.92820538354;1.68259248565;	3.28179910164;2.31397834816;	4.99012891719;2.84916577682;	0.901475404663;-0.697306052032;	1.90419960827e-28;3.27758458934e-10;	COG3;SLC25A30;
chr13	46075000	46205000	130000	8.92820538354;0.121311006508;	3.28179910164;0.0296420214741;	4.99012891719;0.0147775124659;	0.901475404663;3.07995802976;	1.90419960827e-28;0.0151201139231;	COG3;FAM194B;
chr13	48805000	48885000	80000	10.8615984477;	11.5727328385;	12.5888577789;	-0.149701130333;	0.0072116547968;	RB1;
chr13	48875000	49165000	290000	3.25734004435;10.8615984477;	1.45187443955;11.5727328385;	0.0178786357289;12.5888577789;	7.56060611736;-0.149701130333;	1.19270353162e-29;0.0072116547968;	LPAR6;RB1;
chr13	50645000	50705000	60000	0.458790000865;	0.914368663767;	2.04412148223;	-2.09203739591;	8.53550645151e-56;	DLEU1;
chr13	50695000	51115000	420000	0.458790000865;	0.914368663767;	2.04412148223;	-2.09203739591;	8.53550645151e-56;	DLEU1;
chr13	51105000	51385000	280000	0.458790000865;	0.914368663767;	2.04412148223;	-2.09203739591;	8.53550645151e-56;	DLEU1;
chr13	66535000	67815000	1280000	0.021662652389;	0.800322294861;	0.115007712549;	-2.35296251117;	0.00176455064927;	PCDH9;
chr13	71875000	73145000	1270000	0.481114763455;	0.029738940573;	0.0;	8.37882963986;	2.35710338761e-11;	DACH1;
chr13	73135000	73305000	170000	18.795009702;	12.8764047127;	25.9102811157;	-0.4001061197;	9.0139119328e-11;	MZT1;
chr13	73295000	73365000	70000	18.795009702;	12.8764047127;	25.9102811157;	-0.4001061197;	9.0139119328e-11;	MZT1;
chr13	73355000	73635000	280000	144.833722112;	0.36362968019;	86.8936233811;	0.800449561998;	1.1101355285e-230;	KLF5;
chr13	73625000	73915000	290000	144.833722112;	0.36362968019;	86.8936233811;	0.800449561998;	1.1101355285e-230;	KLF5;
chr13	73905000	74005000	100000	1.51022321675;	0.0;	0.0444447724496;	5.11940487491;	1.68636506367e-05;	LINC00393;
chr13	73995000	74115000	120000	1.51022321675;	0.0;	0.0444447724496;	5.11940487491;	1.68636506367e-05;	LINC00393;
chr13	74105000	74295000	190000	1.01954719224;1.51022321675;	0.734768118914;0.0;	1.78846906187;0.0444447724496;	-0.747834981533;5.11940487491;	5.14869086373e-12;1.68636506367e-05;	KLF12;LINC00393;
chr13	74285000	74415000	130000	1.01954719224;	0.734768118914;	1.78846906187;	-0.747834981533;	5.14869086373e-12;	KLF12;
chr13	74405000	74715000	310000	1.01954719224;	0.734768118914;	1.78846906187;	-0.747834981533;	5.14869086373e-12;	KLF12;
chr13	74705000	74865000	160000	1.01954719224;	0.734768118914;	1.78846906187;	-0.747834981533;	5.14869086373e-12;	KLF12;
chr13	95065000	95255000	190000	2.2010778546;	4.36537758351;	3.17573728675;	-0.466101031868;	6.76671959213e-07;	GPR180;
chr13	95245000	95845000	600000	1.37217840498;2.2010778546;1.77613573808;	6.67430624121;4.36537758351;0.457513214212;	3.57711620436;3.17573728675;0.0;	-1.31859954113;-0.466101031868;9.54823348553;	7.43043798374e-40;6.76671959213e-07;5.38359980727e-15;	ABCC4;GPR180;SOX21-AS1;
chr13	95835000	95955000	120000	1.37217840498;	6.67430624121;	3.57711620436;	-1.31859954113;	7.43043798374e-40;	ABCC4;
chr13	95945000	96055000	110000	1.37217840498;	6.67430624121;	3.57711620436;	-1.31859954113;	7.43043798374e-40;	ABCC4;
chr13	96045000	96145000	100000	0.136272359036;	4.80998117401;	0.0350285700666;	2.02459739083;	0.029918496681;	CLDN10;
chr13	96135000	96335000	200000	0.136272359036;0.257142112167;	4.80998117401;8.32513698117;	0.0350285700666;3.15881810401;	2.02459739083;-3.55354345843;	0.029918496681;9.75480280792e-117;	CLDN10;DZIP1;
chr13	96325000	96505000	180000	3.60835877211;	4.10550235603;	6.57948946352;	-0.803838669546;	2.26821808379e-30;	UGGT2;
chr13	96495000	96705000	210000	3.60835877211;	4.10550235603;	6.57948946352;	-0.803838669546;	2.26821808379e-30;	UGGT2;
chr13	96695000	97475000	780000	3.60835877211;	4.10550235603;	6.57948946352;	-0.803838669546;	2.26821808379e-30;	UGGT2;
chr13	99425000	99505000	80000	4.31720640842;	3.21358283219;	3.58550485079;	0.331232194396;	2.90678846542e-06;	DOCK9;
chr13	99495000	99745000	250000	4.31720640842;0.477031177467;	3.21358283219;0.270655924008;	3.58550485079;0.036186441958;	0.331232194396;3.77126950722;	2.90678846542e-06;0.00739735258595;	DOCK9;DOCK9-AS2;
chr13	99735000	99835000	100000	4.31720640842;0.477031177467;	3.21358283219;0.270655924008;	3.58550485079;0.036186441958;	0.331232194396;3.77126950722;	2.90678846542e-06;0.00739735258595;	DOCK9;DOCK9-AS2;
chr13	100555000	101175000	620000	3.04676512423;	6.759975951;	4.58853074178;	-0.527978749171;	3.75299909982e-05;	ZIC2;
chr13	101165000	101805000	640000	0.25224750483;	0.849896981469;	1.58360568144;	-2.58513067242;	4.76321701504e-12;	GGACT;
chr13	109165000	109555000	390000	0.0970039795973;	0.0210618698613;	0.0356326748334;	1.50008812871;	0.0184485708605;	MYO16;
chr13	109545000	109625000	80000	0.0970039795973;	0.0210618698613;	0.0356326748334;	1.50008812871;	0.0184485708605;	MYO16;
chr13	109615000	109805000	190000	0.0970039795973;	0.0210618698613;	0.0356326748334;	1.50008812871;	0.0184485708605;	MYO16;
chr13	109795000	109925000	130000	0.0970039795973;	0.0210618698613;	0.0356326748334;	1.50008812871;	0.0184485708605;	MYO16;
chr13	111465000	111525000	60000	2.36692996501;	3.08466628076;	4.17440422177;	-0.75582944114;	0.0259508895262;	LINC00346;
chr13	111515000	111575000	60000	2.36692996501;	3.08466628076;	4.17440422177;	-0.75582944114;	0.0259508895262;	LINC00346;
chr13	113255000	113545000	290000	6.22688479982;	9.74727214619;	3.65912991164;	0.829985222163;	1.02251296934e-43;	ATP11A;
chr13	113535000	113595000	60000	6.22688479982;	9.74727214619;	3.65912991164;	0.829985222163;	1.02251296934e-43;	ATP11A;
chr14	52245000	52605000	360000	46.6744726166;0.0254577898939;	37.783850783;0.00229694318805;	95.3727296637;0.380495518099;	-0.967845587556;-3.83097747879;	3.04527491154e-143;6.17692023666e-12;	C14orf166;GNG2;
chr14	52925000	53025000	100000	0.0311586733418;	0.952753657498;	0.138884167918;	-2.09104602291;	0.00233618814006;	GPR137C;
chr14	53015000	53265000	250000	12.0766354705;0.0311586733418;6.9029823773;	13.5096932797;0.952753657498;14.1577076049;	11.0615131608;0.138884167918;9.24409038369;	0.189579986542;-2.09104602291;-0.358131126751;	0.000246246412473;0.00233618814006;2.27124674325e-07;	PSMC6;GPR137C;STYX;
chr14	55535000	55665000	130000	31.0127188635;54.904904959;	35.3459137075;16.762479696;	24.9922327057;41.8239202538;	0.374524585642;0.455613551013;	1.62074877157e-16;8.64565542248e-26;	DLGAP5;LGALS3;
chr14	55655000	55745000	90000	31.0127188635;	35.3459137075;	24.9922327057;	0.374524585642;	1.62074877157e-16;	DLGAP5;
chr14	56945000	57055000	110000	2.39143415954;	1.58900370654;	0.969694070112;	1.36853079239;	2.04381935058e-25;	TMEM260;
chr14	57045000	57145000	100000	2.39143415954;	1.58900370654;	0.969694070112;	1.36853079239;	2.04381935058e-25;	TMEM260;
chr14	61505000	61755000	250000	6.28450073388;	0.0364931644933;	1.35687776905;	2.27462951047;	3.16253783362e-166;	PRKCH;
chr14	61745000	61935000	190000	6.28450073388;	0.0364931644933;	1.35687776905;	2.27462951047;	3.16253783362e-166;	PRKCH;
chr14	61925000	62035000	110000	6.28450073388;	0.0364931644933;	1.35687776905;	2.27462951047;	3.16253783362e-166;	PRKCH;
chr14	63745000	64035000	290000	7.19299909153;	10.0718266696;	9.87811500599;	-0.394276404528;	5.39901901635e-13;	PPP2R5E;
chr14	64245000	64325000	80000	7.57614811119;	4.54559545534;	1.46321115735;	2.43606718557;	0.0;	SYNE2;
chr14	64315000	64785000	470000	7.57614811119;0.182473271729;	4.54559545534;0.0625025698314;	1.46321115735;0.0155797151128;	2.43606718557;3.59734104411;	0.0;4.68187564583e-09;	SYNE2;ESR2;
chr14	64775000	64805000	30000	0.182473271729;	0.0625025698314;	0.0155797151128;	3.59734104411;	4.68187564583e-09;	ESR2;
chr14	64795000	64975000	180000	0.182473271729;	0.0625025698314;	0.0155797151128;	3.59734104411;	4.68187564583e-09;	ESR2;
chr14	73925000	74115000	190000	10.0734814249;0.376412801854;	15.468383956;0.489432631473;	8.80379855417;0.0279831591154;	0.258257781514;3.65868141861;	0.00927071548025;0.0427892559488;	ACOT2;NT5CP1;
chr14	75225000	75535000	310000	3.15107486723;7.56393970169;	4.70797172683;9.60659649373;	2.54963139455;10.8439376704;	0.368841698187;-0.456580026407;	4.40954201759e-05;2.58964351925e-07;	MLH3;EIF2B2;
chr14	85995000	86535000	540000	0.779021277333;	0.0;	0.357576013062;	1.18391137234;	0.0170601167629;	CTD-2341M24.1;
chr14	86525000	87375000	850000	0.779021277333;	0.0;	0.357576013062;	1.18391137234;	0.0170601167629;	CTD-2341M24.1;
chr14	89495000	89895000	400000	10.0844741027;	3.10383008358;	4.70571488972;	1.16320592131;	8.08399450196e-122;	FOXN3;
chr14	89885000	90245000	360000	10.0844741027;	3.10383008358;	4.70571488972;	1.16320592131;	8.08399450196e-122;	FOXN3;
chr14	90855000	91375000	520000	0.135811206527;	5.80087132154;	2.80583572125;	-4.30499423313;	4.13645921116e-67;	TTC7B;
chr14	91975000	92115000	140000	0.502738443652;	0.0;	0.00802472241117;	6.06141675347;	2.38832237234e-11;	CATSPERB;
chr14	92105000	92385000	280000	0.502738443652;	0.0;	0.00802472241117;	6.06141675347;	2.38832237234e-11;	CATSPERB;
chr14	94595000	94815000	220000	6.98039740957;0.393032780486;	0.545696106831;0.0112017719056;	0.0235184849273;0.0;	8.2634691347;7.04061295676;	2.20776622212e-56;1.19416525825e-07;	PPP4R4;SERPINA10;
chr14	99365000	99745000	380000	1.94987958241;	0.109781007009;	0.186908386131;	3.44053784916;	3.18130320177e-70;	BCL11B;
chr14	99735000	99855000	120000	1.94987958241;	0.109781007009;	0.186908386131;	3.44053784916;	3.18130320177e-70;	BCL11B;
chr14	105635000	105835000	200000	1.25535917215;	1.28318625056;	1.46435678637;	-0.15816308951;	0.0425759173114;	BRF1;
chr15	22885000	22985000	100000	17.3619674368;	20.7785831454;	11.7471972293;	0.62683352886;	8.08800693605e-66;	CYFIP1;
chr15	22975000	23035000	60000	17.3619674368;	20.7785831454;	11.7471972293;	0.62683352886;	8.08800693605e-66;	CYFIP1;
chr15	23025000	23895000	870000	8.03816480733;	20.3602713879;	7.68550227108;	0.127917828947;	0.0303094718748;	NIPA1;
chr15	32265000	33145000	880000	2.39795261217;	1.54197665869;	0.544123640833;	2.20187696339;	8.40007385002e-132;	FMN1;
chr15	33135000	33245000	110000	2.39795261217;	1.54197665869;	0.544123640833;	2.20187696339;	8.40007385002e-132;	FMN1;
chr15	33235000	33295000	60000	2.39795261217;	1.54197665869;	0.544123640833;	2.20187696339;	8.40007385002e-132;	FMN1;
chr15	33285000	33375000	90000	2.39795261217;	1.54197665869;	0.544123640833;	2.20187696339;	8.40007385002e-132;	FMN1;
chr15	33365000	33435000	70000	2.39795261217;	1.54197665869;	0.544123640833;	2.20187696339;	8.40007385002e-132;	FMN1;
chr15	33425000	33525000	100000	2.39795261217;	1.54197665869;	0.544123640833;	2.20187696339;	8.40007385002e-132;	FMN1;
chr15	35365000	35585000	220000	1.2004196517;	1.56429356812;	0.86411866089;	0.537624396616;	0.000576776264267;	DPH6;
chr15	35575000	35735000	160000	1.2004196517;	1.56429356812;	0.86411866089;	0.537624396616;	0.000576776264267;	DPH6;
chr15	35725000	35845000	120000	1.2004196517;0.320468391949;	1.56429356812;0.0189346003539;	0.86411866089;0.0766418976935;	0.537624396616;2.1206384504;	0.000576776264267;0.0282425721832;	DPH6;DPH6-AS1;
chr15	35835000	36045000	210000	1.2004196517;0.320468391949;	1.56429356812;0.0189346003539;	0.86411866089;0.0766418976935;	0.537624396616;2.1206384504;	0.000576776264267;0.0282425721832;	DPH6;DPH6-AS1;
chr15	36035000	36585000	550000	0.320468391949;	0.0189346003539;	0.0766418976935;	2.1206384504;	0.0282425721832;	DPH6-AS1;
chr15	41195000	41405000	210000	8.9940722123;	7.04048759116;	10.852372794;	-0.207402024655;	0.00022763904493;	INO80;
chr15	41395000	41485000	90000	8.9940722123;	7.04048759116;	10.852372794;	-0.207402024655;	0.00022763904493;	INO80;
chr15	45325000	45415000	90000	2.74434303462;	0.00772028908321;	0.0478041959144;	5.91074843373;	2.81006766773e-39;	DUOXA1;
chr15	45405000	45495000	90000	8.00185554352;2.74434303462;	0.204256915463;0.00772028908321;	0.099944844119;0.0478041959144;	6.3974261285;5.91074843373;	1.30007937349e-225;2.81006766773e-39;	DUOX1;DUOXA1;
chr15	48625000	48935000	310000	0.519059718944;	0.0398812252142;	80.5161668998;	-7.21310797873;	0.0;	FBN1;
chr15	48925000	49105000	180000	0.519059718944;	0.0398812252142;	80.5161668998;	-7.21310797873;	0.0;	FBN1;
chr15	49915000	50165000	250000	0.0324547022434;	0.00132107147235;	0.765366627495;	-4.48372201587;	3.17899897496e-37;	ATP8B4;
chr15	50155000	50305000	150000	0.0324547022434;	0.00132107147235;	0.765366627495;	-4.48372201587;	3.17899897496e-37;	ATP8B4;
chr15	50295000	50445000	150000	0.0324547022434;	0.00132107147235;	0.765366627495;	-4.48372201587;	3.17899897496e-37;	ATP8B4;
chr15	50435000	50645000	210000	0.0324547022434;	0.00132107147235;	0.765366627495;	-4.48372201587;	3.17899897496e-37;	ATP8B4;
chr15	51675000	51945000	270000	4.07858733965;	3.8918834276;	2.73546023071;	0.639629295554;	4.98174146982e-22;	DMXL2;
chr15	52255000	52555000	300000	1.96124083895;	3.90468279813;	5.5025532286;	-1.42479341177;	1.55920814501e-62;	GNB5;
chr15	53025000	54105000	1080000	14.5572636911;	0.00339236292533;	0.00340672639525;	12.1087709103;	9.9415596785e-32;	WDR72;
chr15	57015000	57225000	210000	9.27375189855;	10.3262617863;	7.72330236772;	0.326590334409;	9.49598069951e-10;	TCF12;
chr15	57215000	57625000	410000	9.27375189855;	10.3262617863;	7.72330236772;	0.326590334409;	9.49598069951e-10;	TCF12;
chr15	58155000	58265000	110000	0.851415102869;	0.0;	0.0539576881906;	4.05054584334;	5.45099224366e-11;	ALDH1A2;
chr15	58255000	58365000	110000	0.851415102869;	0.0;	0.0539576881906;	4.05054584334;	5.45099224366e-11;	ALDH1A2;
chr15	58355000	58525000	170000	0.851415102869;	0.0;	0.0539576881906;	4.05054584334;	5.45099224366e-11;	ALDH1A2;
chr15	58515000	58735000	220000	0.851415102869;	0.0;	0.0539576881906;	4.05054584334;	5.45099224366e-11;	ALDH1A2;
chr15	58725000	58845000	120000	0.851415102869;	0.0;	0.0539576881906;	4.05054584334;	5.45099224366e-11;	ALDH1A2;
chr15	65115000	65325000	210000	2.56581642628;	2.27073894342;	0.594487203884;	2.1694770082;	6.81074926295e-38;	ANKDD1A;
chr15	67335000	67475000	140000	61.592604877;	58.1936574901;	6.33104934731;	3.34531795282;	0.0;	SMAD3;
chr15	67465000	67605000	140000	61.592604877;	58.1936574901;	6.33104934731;	3.34531795282;	0.0;	SMAD3;
chr15	69015000	69115000	100000	22.7035542967;	39.7250263571;	44.9019587603;	-0.920665503081;	1.09219426176e-196;	ANP32A;
chr15	69105000	69175000	70000	22.7035542967;	39.7250263571;	44.9019587603;	-0.920665503081;	1.09219426176e-196;	ANP32A;
chr15	70935000	71055000	120000	6.92708146289;	30.1199974031;	2.27955019406;	1.66690251793;	7.0788072968e-141;	UACA;
chr15	71045000	71115000	70000	6.92708146289;	30.1199974031;	2.27955019406;	1.66690251793;	7.0788072968e-141;	UACA;
chr15	75865000	75925000	60000	2.8230068886;	4.34555074236;	4.33915662798;	-0.556462028988;	5.12257572442e-06;	SNUPN;
chr15	75915000	75985000	70000	2.8230068886;	4.34555074236;	4.33915662798;	-0.556462028988;	5.12257572442e-06;	SNUPN;
chr15	77185000	77335000	150000	14.4992717554;0.113357620009;	18.4059654127;0.0197012576079;	20.1346673305;0.0294081202789;	-0.410003912631;1.9998956624;	6.12710043335e-18;0.0244927234708;	RCN2;PSTPIP1;
chr15	77325000	77405000	80000	0.113357620009;2.00980756416;	0.0197012576079;3.67149785824;	0.0294081202789;1.80526486367;	1.9998956624;0.218249556392;	0.0244927234708;0.00633927766543;	PSTPIP1;PEAK1;
chr15	77395000	77715000	320000	2.00980756416;	3.67149785824;	1.80526486367;	0.218249556392;	0.00633927766543;	PEAK1;
chr15	77705000	77845000	140000	2.00980756416;	3.67149785824;	1.80526486367;	0.218249556392;	0.00633927766543;	PEAK1;
chr15	78395000	78545000	150000	0.160390369664;	0.0231211373432;	0.0253540800742;	2.73411765742;	7.37620441769e-06;	ACSBG1;
chr15	78535000	78605000	70000	0.160390369664;	0.0231211373432;	0.0253540800742;	2.73411765742;	7.37620441769e-06;	ACSBG1;
chr15	85465000	85535000	70000	6.21850228608;	6.43788137894;	3.42760481486;	0.922737459486;	7.63333099989e-40;	PDE8A;
chr15	85525000	86035000	510000	6.21850228608;	6.43788137894;	3.42760481486;	0.922737459486;	7.63333099989e-40;	PDE8A;
chr15	94655000	94785000	130000	3.84975900399;	0.0;	16.7164764096;	-2.05521188003;	0.0;	MCTP2;
chr15	94775000	94875000	100000	3.84975900399;	0.0;	16.7164764096;	-2.05521188003;	0.0;	MCTP2;
chr15	94865000	95215000	350000	3.84975900399;	0.0;	16.7164764096;	-2.05521188003;	0.0;	MCTP2;
chr15	96095000	96775000	680000	1.38592971154;	0.474722710701;	0.0;	9.54576093192;	5.25887371037e-15;	NR2F2-AS1;
chr15	96765000	96885000	120000	1.38592971154;	0.474722710701;	0.0;	9.54576093192;	5.25887371037e-15;	NR2F2-AS1;
chr15	99055000	99195000	140000	12.9099408689;	13.0120470253;	21.5155868445;	-0.673751135774;	6.38830504804e-96;	IGF1R;
chr15	99185000	99325000	140000	12.9099408689;	13.0120470253;	21.5155868445;	-0.673751135774;	6.38830504804e-96;	IGF1R;
chr15	99315000	99405000	90000	12.9099408689;	13.0120470253;	21.5155868445;	-0.673751135774;	6.38830504804e-96;	IGF1R;
chr15	99395000	99455000	60000	12.9099408689;	13.0120470253;	21.5155868445;	-0.673751135774;	6.38830504804e-96;	IGF1R;
chr15	99445000	99505000	60000	12.9099408689;	13.0120470253;	21.5155868445;	-0.673751135774;	6.38830504804e-96;	IGF1R;
chr15	99495000	99635000	140000	12.9099408689;	13.0120470253;	21.5155868445;	-0.673751135774;	6.38830504804e-96;	IGF1R;
chr16	855000	1005000	150000	0.0891842544241;	1.47465510875;	0.87625454331;	-3.23650385744;	3.41530436432e-29;	LMF1;
chr16	995000	1105000	110000	0.0891842544241;	1.47465510875;	0.87625454331;	-3.23650385744;	3.41530436432e-29;	LMF1;
chr16	2055000	2325000	270000	11.7678651983;	5.99724731145;	9.10729843797;	0.43294803186;	5.70018416825e-26;	TSC2;
chr16	2475000	2975000	500000	76.1055788826;1.64118316807;99.3885847922;	111.538439562;2.23442289074;59.8256371362;	112.877484674;2.43828861267;53.9279707643;	-0.505396210784;-0.508289022901;0.94544608968;	6.73534918339e-31;8.45529255905e-07;0.0;	TCEB2;TBC1D24;SRRM2;
chr16	3555000	3935000	380000	11.6222110282;2.09931786774;	6.95080227456;1.25308770853;	28.0582892365;0.805354018525;	-1.20821727097;1.44632095552;	7.0661120678e-26;3.26240504946e-39;	TRAP1;DNASE1;
chr16	14385000	15585000	1200000	13.1743824596;	14.6374062149;	19.9235075878;	-0.533302931977;	8.00457583182e-21;	PARN;
chr16	15845000	15985000	140000	26.6100865988;	39.7176104542;	36.8093725613;	-0.404349622454;	2.55812766325e-14;	FOPNL;
chr16	15975000	16055000	80000	26.6100865988;	39.7176104542;	36.8093725613;	-0.404349622454;	2.55812766325e-14;	FOPNL;
chr16	20855000	21095000	240000	3.09357775539;	3.5808428227;	6.03862756416;	-0.902467871653;	4.47768040403e-16;	LYRM1;
chr16	22895000	23075000	180000	10.152503737;	2.22127225448;	2.18984431428;	2.2770328119;	0.0;	USP31;
chr16	23065000	23195000	130000	10.152503737;	2.22127225448;	2.18984431428;	2.2770328119;	0.0;	USP31;
chr16	28095000	28995000	900000	20.8230294786;	18.1552887712;	33.763847075;	-0.633902298589;	4.13656976537e-81;	XPO6;
chr16	30755000	30965000	210000	8.05669860043;	3.78113007243;	5.8598557238;	0.522319846611;	1.10383744129e-14;	ZNF629;
chr16	31455000	31725000	270000	1.94092482048;	2.15677576833;	0.897885122771;	1.17448457848;	6.51127251318e-22;	ZNF720;
chr16	31715000	31885000	170000	1.94092482048;	2.15677576833;	0.897885122771;	1.17448457848;	6.51127251318e-22;	ZNF720;
chr16	53065000	53175000	110000	7.97118215491;	2.44207962278;	3.24685031013;	1.35873839852;	2.4224765716e-154;	CHD9;
chr16	53165000	53475000	310000	7.97118215491;	2.44207962278;	3.24685031013;	1.35873839852;	2.4224765716e-154;	CHD9;
chr16	53725000	53815000	90000	2.09676369234;	1.07684741381;	2.56049733113;	-0.224275025108;	0.012606200441;	FTO;
chr16	53805000	54325000	520000	2.09676369234;	1.07684741381;	2.56049733113;	-0.224275025108;	0.012606200441;	FTO;
chr16	57215000	57345000	130000	10.4826799206;	10.6787060561;	12.9013649618;	-0.236148078306;	0.0143109744975;	ARL2BP;
chr16	58835000	63365000	4530000	0.454650442465;	0.00106054824903;	0.00107925414517;	8.66108062632;	1.44628896183e-12;	CDH8;
chr16	72085000	72165000	80000	0.147776579797;16.1502047686;	0.0308797586203;8.70464777999;	0.0580930406098;10.3982029034;	1.42322199743;0.698760047786;	0.0359993048891;1.15666263053e-46;	PMFBP1;DHX38;
chr16	72155000	72285000	130000	0.147776579797;	0.0308797586203;	0.0580930406098;	1.42322199743;	0.0359993048891;	PMFBP1;
chr16	75805000	76695000	890000	0.0;	0.0;	1.17299641231;	-9.52327637153;	6.21749237036e-15;	CNTNAP4;
chr16	78035000	78145000	110000	1.7023497353;	1.24300142916;	0.788471421005;	1.17409815713;	5.9909153892e-11;	WWOX;
chr16	78135000	78275000	140000	1.7023497353;	1.24300142916;	0.788471421005;	1.17409815713;	5.9909153892e-11;	WWOX;
chr16	78265000	78515000	250000	1.7023497353;	1.24300142916;	0.788471421005;	1.17409815713;	5.9909153892e-11;	WWOX;
chr16	78505000	78825000	320000	1.7023497353;	1.24300142916;	0.788471421005;	1.17409815713;	5.9909153892e-11;	WWOX;
chr16	78815000	79635000	820000	1.7023497353;	1.24300142916;	0.788471421005;	1.17409815713;	5.9909153892e-11;	WWOX;
chr16	81645000	81785000	140000	1.18008222954;	1.56621556437;	0.581873147691;	1.08418809347;	3.05027589211e-12;	PLCG2;
chr16	81775000	81925000	150000	1.18008222954;	1.56621556437;	0.581873147691;	1.08418809347;	3.05027589211e-12;	PLCG2;
chr16	81915000	82065000	150000	1.18008222954;	1.56621556437;	0.581873147691;	1.08418809347;	3.05027589211e-12;	PLCG2;
chr17	2405000	2505000	100000	14.8171017393;	22.0222764799;	19.9056615361;	-0.362592649968;	1.41647952724e-19;	PAFAH1B1;
chr17	2495000	2615000	120000	14.8171017393;	22.0222764799;	19.9056615361;	-0.362592649968;	1.41647952724e-19;	PAFAH1B1;
chr17	6555000	6755000	200000	6.86242891693;	0.0261860854745;	0.0;	12.5183638412;	1.27361154933e-25;	XAF1;
chr17	6745000	6925000	180000	1.82701239801;	0.0308928876743;	0.00547760969004;	8.51365307925;	5.79394345736e-16;	ALOX12P2;
chr17	8285000	8655000	370000	0.300423988839;6.60260615025;	18.2875885035;7.53199057947;	15.5563329068;5.63623115447;	-5.6297148089;0.292444000978;	0.0;9.15889605248e-06;	MYH10;NDEL1;
chr17	8905000	9435000	530000	2.84956053483;	5.43361738411;	2.16196518172;	0.461362127338;	0.0013309803768;	STX8;
chr17	9425000	9485000	60000	2.84956053483;	5.43361738411;	2.16196518172;	0.461362127338;	0.0013309803768;	STX8;
chr17	9475000	9635000	160000	2.84956053483;	5.43361738411;	2.16196518172;	0.461362127338;	0.0013309803768;	STX8;
chr17	16895000	17115000	220000	20.454391822;	7.59669559532;	29.7244027271;	-0.47587041937;	9.39608448214e-67;	MPRIP;
chr17	17105000	17265000	160000	20.454391822;	7.59669559532;	29.7244027271;	-0.47587041937;	9.39608448214e-67;	MPRIP;
chr17	17485000	17585000	100000	18.8899845569;	16.2022089129;	4.60766234123;	2.09854858037;	0.0;	RAI1;
chr17	17575000	17945000	370000	69.0464025667;18.8899845569;3.01133955902;21.5849574755;	35.0954839787;16.2022089129;3.42358515072;13.6105725452;	32.9578882622;4.60766234123;2.65176607665;4.19426740974;	1.13052814874;2.09854858037;0.246214985528;2.42704446832;	4.82022565104e-236;0.0;0.0351117777171;0.0;	SREBF1;RAI1;ATPAF2;TOM1L2;
chr17	17935000	17995000	60000	3.01133955902;	3.42358515072;	2.65176607665;	0.246214985528;	0.0351117777171;	ATPAF2;
chr17	28435000	28935000	500000	5.71374426109;	13.8349100456;	13.6472043946;	-1.19317566794;	6.32415132172e-77;	BLMH;
chr17	38595000	38705000	110000	68.8535794504;	0.887465684082;	43.4851628451;	0.726515330958;	5.4665866011e-104;	TNS4;
chr17	39965000	40125000	160000	25.7660150234;	45.5531282412;	71.6420041907;	-1.41225287446;	0.0;	ACLY;
chr17	40825000	40985000	160000	0.108461139477;15.3493910809;	0.275233674946;14.509858761;	0.274882527819;36.8451116861;	-1.2820857747;-1.20042540998;	0.00895988816253;9.96215802914e-98;	WNK4;VPS25;
chr17	45695000	45775000	80000	1.23195538681;	5.74073711705;	3.45445259875;	-1.42428417974;	6.19238582434e-22;	TBKBP1;
chr17	45765000	45895000	130000	1.23195538681;	5.74073711705;	3.45445259875;	-1.42428417974;	6.19238582434e-22;	TBKBP1;
chr17	46095000	46225000	130000	0.0504542923395;	0.428696843239;	0.0;	4.09832157343;	0.0441930034487;	SKAP1;
chr17	46215000	46435000	220000	0.0504542923395;	0.428696843239;	0.0;	4.09832157343;	0.0441930034487;	SKAP1;
chr17	46425000	46555000	130000	0.0504542923395;	0.428696843239;	0.0;	4.09832157343;	0.0441930034487;	SKAP1;
chr17	47475000	47645000	170000	10.5657442535;	0.678410871157;	0.0104688883494;	10.0151916027;	2.58998101421e-32;	NGFR;
chr17	49025000	49245000	220000	12.4842537268;	19.7893303282;	7.87636091446;	0.727915244321;	1.10038344417e-64;	SPAG9;
chr17	49235000	49345000	110000	17.2814643443;	44.1854359619;	27.8796982169;	-0.626234519133;	7.18152206853e-25;	UTP18;
chr17	49335000	49845000	510000	17.2814643443;	44.1854359619;	27.8796982169;	-0.626234519133;	7.18152206853e-25;	UTP18;
chr17	57915000	58515000	600000	2.99169902002;	3.59327374445;	3.93134609649;	-0.331920570311;	0.0191801233123;	TUBD1;
chr17	58505000	58765000	260000	0.695829389991;	0.357925828039;	0.986822073287;	-0.440672862548;	0.00113353768909;	BCAS3;
chr17	58755000	59495000	740000	0.695829389991;	0.357925828039;	0.986822073287;	-0.440672862548;	0.00113353768909;	BCAS3;
chr17	60495000	60785000	290000	5.45611127126;	7.24612746014;	6.72921595042;	-0.239560406815;	0.000119525356324;	TLK2;
chr17	61035000	61495000	460000	2.22047621557;	8.76520713905;	4.04946695906;	-0.803547358614;	2.5495735634e-51;	TANC2;
chr17	61485000	61705000	220000	2.22047621557;	8.76520713905;	4.04946695906;	-0.803547358614;	2.5495735634e-51;	TANC2;
chr17	64185000	64305000	120000	5.80355953866;	16.6389545865;	7.70009333654;	-0.345150858729;	1.28871186121e-08;	PRKCA;
chr17	64295000	64675000	380000	5.80355953866;	16.6389545865;	7.70009333654;	-0.345150858729;	1.28871186121e-08;	PRKCA;
chr17	64665000	64905000	240000	5.80355953866;	16.6389545865;	7.70009333654;	-0.345150858729;	1.28871186121e-08;	PRKCA;
chr17	64895000	65245000	350000	0.183237061452;	16.2156453819;	0.0;	6.3125685061;	8.73137700253e-06;	CACNG4;
chr17	65705000	65825000	120000	8.13075004325;	4.42060662428;	4.89107124894;	0.796396320243;	8.23251114267e-61;	BPTF;
chr17	65815000	66265000	450000	8.13075004325;5.60799056668;	4.42060662428;7.16168469242;	4.89107124894;4.63331964019;	0.796396320243;0.336794499016;	8.23251114267e-61;0.0334620910503;	BPTF;C17orf58;
chr17	66455000	66515000	60000	34.8729779411;	20.960423834;	25.9568591668;	0.489195921186;	1.84734271298e-52;	PRKAR1A;
chr17	66505000	66615000	110000	34.8729779411;1.19531152409;	20.960423834;0.0704821068461;	25.9568591668;0.498084335411;	0.489195921186;1.32159787244;	1.84734271298e-52;1.63746112448e-09;	PRKAR1A;FAM20A;
chr17	66965000	67235000	270000	2.31824820439;	0.0276939307479;	0.178382281742;	3.76926530077;	2.31960627102e-87;	ABCA10;
chr17	67225000	67335000	110000	2.31824820439;2.08609147222;	0.0276939307479;0.538999504964;	0.178382281742;0.720099483752;	3.76926530077;1.59666909122;	2.31960627102e-87;1.14363002642e-51;	ABCA10;ABCA5;
chr17	73595000	73675000	80000	2.70638268624;	9.83673988661;	7.28484042341;	-1.36568363249;	8.2612938172e-84;	SAP30BP;
chr17	73665000	73765000	100000	2.70638268624;	9.83673988661;	7.28484042341;	-1.36568363249;	8.2612938172e-84;	SAP30BP;
chr17	76015000	76105000	90000	1.12793416358;	0.259870931782;	0.385690316962;	1.61209226576;	6.55748700351e-11;	TNRC6C-AS1;
chr17	76095000	76185000	90000	13.5342628326;1.12793416358;	7.98714002879;0.259870931782;	8.88484458611;0.385690316962;	0.670348722761;1.61209226576;	5.39741609741e-50;6.55748700351e-11;	TMC6;TNRC6C-AS1;
chr17	76245000	76355000	110000	0.0382956752028;	0.648175626444;	0.896569744702;	-4.46499104882;	1.34004628752e-05;	AC061992.2;
chr17	76965000	77085000	120000	0.0459419444864;	0.0392810014026;	8.5078727326;	-7.47194421199;	2.40304110799e-84;	C1QTNF1;
chr17	78115000	78245000	130000	0.28189511252;0.028914633663;	0.0567328366925;0.41550700787;	0.515476608141;0.508712761575;	-0.806512347972;-4.07028455597;	0.00275908057995;8.31039397861e-13;	CARD14;RP11-334C17.5;
chr17	78445000	78555000	110000	5.34758332422;	6.91004364893;	7.77082759761;	-0.475815817589;	6.56755680653e-16;	RPTOR;
chr17	78545000	78965000	420000	5.34758332422;	6.91004364893;	7.77082759761;	-0.475815817589;	6.56755680653e-16;	RPTOR;
chr17	80605000	80715000	110000	14.3445971977;	18.4088956552;	7.73305119586;	0.954983393396;	1.2743462637e-98;	TBCD;
chr17	80705000	81015000	310000	14.3445971977;7.02796840714;	18.4088956552;0.0350638338048;	7.73305119586;0.0354843206966;	0.954983393396;7.6814845795;	1.2743462637e-98;6.4121226127e-54;	TBCD;ZNF750;
chr18	2905000	3015000	110000	4.24744410853;	5.91200605684;	2.76516149765;	0.683046858317;	2.7526721193e-14;	LPIN2;
chr18	3005000	3155000	150000	4.24744410853;	5.91200605684;	2.76516149765;	0.683046858317;	2.7526721193e-14;	LPIN2;
chr18	7265000	7575000	310000	1.01581119192;	0.0983519255177;	9.66773452401;	-3.18723398828;	0.0;	PTPRM;
chr18	7565000	7795000	230000	1.01581119192;	0.0983519255177;	9.66773452401;	-3.18723398828;	0.0;	PTPRM;
chr18	7785000	7875000	90000	1.01581119192;	0.0983519255177;	9.66773452401;	-3.18723398828;	0.0;	PTPRM;
chr18	7865000	8395000	530000	1.01581119192;	0.0983519255177;	9.66773452401;	-3.18723398828;	0.0;	PTPRM;
chr18	8385000	8615000	230000	1.01581119192;	0.0983519255177;	9.66773452401;	-3.18723398828;	0.0;	PTPRM;
chr18	9065000	9145000	80000	3.44790681116;	3.5002177253;	1.16130038218;	1.63411323763;	1.71666975297e-73;	ANKRD12;
chr18	9135000	9345000	210000	3.44790681116;	3.5002177253;	1.16130038218;	1.63411323763;	1.71666975297e-73;	ANKRD12;
chr18	9675000	9835000	160000	7.59595560406;	20.2865308382;	53.3877913423;	-2.74973332437;	0.0;	RAB31;
chr18	9825000	9965000	140000	7.59595560406;	20.2865308382;	53.3877913423;	-2.74973332437;	0.0;	RAB31;
chr18	12375000	12665000	290000	6.77465233919;	9.58212663377;	3.77450640296;	0.906587972756;	4.66389181421e-35;	SPIRE1;
chr18	12655000	12745000	90000	6.77465233919;	9.58212663377;	3.77450640296;	0.906587972756;	4.66389181421e-35;	SPIRE1;
chr18	12735000	12955000	220000	7.56486469587;	4.19569245732;	5.40181226728;	0.549433330431;	3.91324473528e-17;	PTPN2;
chr18	14125000	14185000	60000	1.03185249172;	0.0994059215974;	0.0627281737923;	4.08514390865;	2.42121875874e-29;	ANKRD20A5P;
chr18	14175000	14695000	520000	1.03185249172;	0.0994059215974;	0.0627281737923;	4.08514390865;	2.42121875874e-29;	ANKRD20A5P;
chr18	20285000	20385000	100000	24.954540386;0.288753808953;	13.3430060759;0.0951935875322;	11.3636244656;0.0609850937146;	1.19814688185;2.32168653643;	2.21692953595e-120;0.040511337478;	RBBP8;RP11-370A5.1;
chr18	20375000	20515000	140000	24.954540386;0.288753808953;	13.3430060759;0.0951935875322;	11.3636244656;0.0609850937146;	1.19814688185;2.32168653643;	2.21692953595e-120;0.040511337478;	RBBP8;RP11-370A5.1;
chr18	20505000	20615000	110000	24.954540386;	13.3430060759;	11.3636244656;	1.19814688185;	2.21692953595e-120;	RBBP8;
chr18	20605000	20725000	120000	24.954540386;	13.3430060759;	11.3636244656;	1.19814688185;	2.21692953595e-120;	RBBP8;
chr18	21165000	21305000	140000	33.4462186705;	0.0182817709696;	1.49768362511;	4.54364231179;	0.0;	LAMA3;
chr18	21295000	21405000	110000	33.4462186705;	0.0182817709696;	1.49768362511;	4.54364231179;	0.0;	LAMA3;
chr18	21395000	21465000	70000	33.4462186705;	0.0182817709696;	1.49768362511;	4.54364231179;	0.0;	LAMA3;
chr18	21455000	21515000	60000	33.4462186705;	0.0182817709696;	1.49768362511;	4.54364231179;	0.0;	LAMA3;
chr18	21505000	21725000	220000	33.4462186705;0.685316429633;	0.0182817709696;0.0137989782098;	1.49768362511;0.219821586062;	4.54364231179;1.69563686613;	0.0;0.0256202284877;	LAMA3;RP11-403A21.1;
chr18	21845000	22075000	230000	6.46626781856;	9.31429953855;	9.70795818512;	-0.523373826102;	4.93967704e-14;	IMPACT;
chr18	29135000	29315000	180000	3.30785782648;	11.4007975296;	2.07343919536;	0.735975410062;	2.0895920632e-10;	B4GALT6;
chr18	29665000	29735000	70000	3.0719907297;	0.313652219313;	1.98545573562;	0.692910530045;	1.76190258414e-12;	GAREM;
chr18	29725000	29855000	130000	3.0719907297;	0.313652219313;	1.98545573562;	0.692910530045;	1.76190258414e-12;	GAREM;
chr18	29845000	30055000	210000	3.0719907297;	0.313652219313;	1.98545573562;	0.692910530045;	1.76190258414e-12;	GAREM;
chr18	30045000	30135000	90000	3.0719907297;	0.313652219313;	1.98545573562;	0.692910530045;	1.76190258414e-12;	GAREM;
chr18	33865000	34165000	300000	4.16934779592;	1.03205408159;	1.10489819172;	1.98051812069;	5.12144484013e-74;	FHOD3;
chr18	34155000	34265000	110000	4.16934779592;	1.03205408159;	1.10489819172;	1.98051812069;	5.12144484013e-74;	FHOD3;
chr18	34255000	34345000	90000	4.16934779592;	1.03205408159;	1.10489819172;	1.98051812069;	5.12144484013e-74;	FHOD3;
chr18	34335000	34415000	80000	4.16934779592;	1.03205408159;	1.10489819172;	1.98051812069;	5.12144484013e-74;	FHOD3;
chr18	36135000	37385000	1250000	0.101387097528;	1.05375532035;	1.54515205365;	-3.86653320647;	1.38604626803e-19;	LINC00669;
chr18	37375000	37745000	370000	0.101387097528;	1.05375532035;	1.54515205365;	-3.86653320647;	1.38604626803e-19;	LINC00669;
chr18	41915000	42265000	350000	1.91390260877;	0.0038863806298;	0.437372965194;	2.19414328336;	4.38926628871e-59;	SETBP1;
chr18	42255000	42485000	230000	1.91390260877;	0.0038863806298;	0.437372965194;	2.19414328336;	4.38926628871e-59;	SETBP1;
chr18	42475000	42805000	330000	1.91390260877;	0.0038863806298;	0.437372965194;	2.19414328336;	4.38926628871e-59;	SETBP1;
chr18	43415000	43565000	150000	3.21464272298;	2.5576450646;	2.54188992197;	0.401238026283;	3.69715189207e-08;	EPG5;
chr18	48025000	48335000	310000	0.0;	0.00188766705185;	0.0193017120664;	-4.10169386994;	0.0420057560683;	MAPK4;
chr18	51745000	51925000	180000	1.19987370113;	2.86967901042;	1.0161216184;	0.302332187635;	0.0377361037329;	POLI;
chr18	55285000	55555000	270000	18.5074281223;0.0306198995263;	0.423353876006;0.243983807528;	0.464724910457;0.113967897338;	5.37550245398;-1.83406683931;	0.0;0.0496873038656;	ATP8B1;RP11-35G9.3;
chr18	61665000	64875000	3210000	0.0;	0.0;	0.10429942236;	-6.38881792073;	5.3845478074e-06;	CDH19;
chr18	70635000	71825000	1190000	0.013057558763;	0.0;	42.8656031432;	-11.6188226092;	2.71551464037e-29;	CTD-2354A18.1;
chr18	72155000	73195000	1040000	5.08312077235;7.17937095223;	8.05784673364;17.7276685097;	9.47036059248;6.16867311927;	-0.834440341227;0.282674616002;	1.20130441123e-47;3.25820385446e-06;	TSHZ1;ZADH2;
chr19	1265000	1455000	190000	4.91588941699;	3.91320301017;	4.13020815347;	0.314498319217;	3.61483035268e-05;	NDUFS7;
chr19	2775000	2955000	180000	0.415050908124;	0.0;	2.0925026415;	-2.27076509248;	4.46075286411e-11;	ZNF556;
chr19	5335000	5585000	250000	5.68294313835;	12.3137846115;	12.0495555724;	-1.0203875726;	0.000529660587178;	SNRPEP4;
chr19	5575000	5685000	110000	10.1354955797;5.68294313835;	14.3902052811;12.3137846115;	11.9308341466;12.0495555724;	-0.172629448652;-1.0203875726;	0.00784648919173;0.000529660587178;	SAFB2;SNRPEP4;
chr19	11985000	12175000	190000	2.6325497814;	5.24766420294;	1.8708191704;	0.555816312233;	0.000492119317094;	ZNF700;
chr19	16435000	16505000	70000	3.90664006787;	4.17900614597;	3.46512292223;	0.235717649263;	0.0039463461064;	EPS15L1;
chr19	16495000	16655000	160000	3.90664006787;	4.17900614597;	3.46512292223;	0.235717649263;	0.0039463461064;	EPS15L1;
chr19	20955000	21205000	250000	0.0949574338794;	2.09214254372;	0.488201353961;	-2.29409148804;	9.27908472504e-08;	ZNF85;
chr19	40335000	40485000	150000	0.0215104548145;	0.760794275145;	0.0602268198083;	-1.42502230122;	0.0151576120467;	FCGBP;
chr19	56155000	56595000	440000	57.2261978469;	73.6982409866;	36.4054150889;	0.716148029299;	7.28884477336e-79;	EPN1;
chr19	57605000	57995000	390000	0.564055145766;2.46274467199;	0.687274487448;1.61322624305;	0.118932661839;0.946357004117;	2.31076815915;1.44345271042;	0.000601389461718;1.74811089066e-11;	AURKC;ZNF805;
chr19	57985000	58335000	350000	8.40003016749;	6.17877329347;	1.80537118958;	2.28004186259;	1.25234503595e-97;	ZNF134;
chr20	3025000	3305000	280000	6.11356199077;	3.8193649092;	1.11594103659;	2.51742625718;	2.91061375829e-189;	C20orf194;
chr20	3295000	3395000	100000	6.11356199077;	3.8193649092;	1.11594103659;	2.51742625718;	2.91061375829e-189;	C20orf194;
chr20	3385000	3465000	80000	6.11356199077;	3.8193649092;	1.11594103659;	2.51742625718;	2.91061375829e-189;	C20orf194;
chr20	4705000	4985000	280000	8.40177889939;	6.08831968386;	7.76842666059;	0.176090500055;	0.00413001647751;	SLC23A2;
chr20	4975000	5105000	130000	8.40177889939;	6.08831968386;	7.76842666059;	0.176090500055;	0.00413001647751;	SLC23A2;
chr20	11765000	11885000	120000	13.8280872853;	11.9176558291;	28.4109202928;	-0.975743894008;	1.68633370534e-108;	BTBD3;
chr20	11875000	12395000	520000	13.8280872853;1.68499994245;	11.9176558291;0.357796386705;	28.4109202928;0.425220427828;	-0.975743894008;2.04629163004;	1.68633370534e-108;2.15573425503e-09;	BTBD3;RP4-742J24.2;
chr20	13795000	14065000	270000	0.191689062918;	0.0295627415659;	0.0351948580866;	2.50918970761;	3.14529294066e-08;	MACROD2;
chr20	14055000	14115000	60000	0.191689062918;	0.0295627415659;	0.0351948580866;	2.50918970761;	3.14529294066e-08;	MACROD2;
chr20	14105000	14275000	170000	0.191689062918;	0.0295627415659;	0.0351948580866;	2.50918970761;	3.14529294066e-08;	MACROD2;
chr20	14265000	14325000	60000	0.191689062918;	0.0295627415659;	0.0351948580866;	2.50918970761;	3.14529294066e-08;	MACROD2;
chr20	14315000	14865000	550000	0.191689062918;	0.0295627415659;	0.0351948580866;	2.50918970761;	3.14529294066e-08;	MACROD2;
chr20	14855000	15915000	1060000	0.191689062918;	0.0295627415659;	0.0351948580866;	2.50918970761;	3.14529294066e-08;	MACROD2;
chr20	15905000	16465000	560000	0.191689062918;	0.0295627415659;	0.0351948580866;	2.50918970761;	3.14529294066e-08;	MACROD2;
chr20	22305000	22675000	370000	4.97271219952;0.0662832620405;	45.1200308821;29.9168056412;	0.0;0.0;	10.6969918768;5.5620375105;	8.34195592251e-19;0.000368017043705;	FOXA2;LINC00261;
chr20	34545000	34735000	190000	184.609398623;	50.6001305837;	46.8547762303;	2.04140280826;	0.0;	LINC00657;
chr20	39965000	40325000	360000	8.92098450342;	4.53143560544;	3.15634722925;	1.56205615168;	3.47594579214e-212;	CHD6;
chr20	42465000	42545000	80000	3.16960900542;	17.8468070491;	2.08955273895;	0.663420091589;	1.99022787117e-05;	TOX2;
chr20	42535000	42715000	180000	3.16960900542;	17.8468070491;	2.08955273895;	0.663420091589;	1.99022787117e-05;	TOX2;
chr20	44755000	44995000	240000	4.9031486324;	7.63181837521;	4.17506336101;	0.295414231622;	0.000245900391238;	ELMO2;
chr20	44985000	45325000	340000	4.9031486324;	7.63181837521;	4.17506336101;	0.295414231622;	0.000245900391238;	ELMO2;
chr20	50415000	50725000	310000	4.83163133579;	4.98378345248;	4.08649431791;	0.304614692013;	0.000184447963025;	ZFP64;
chr20	50715000	50935000	220000	4.83163133579;	4.98378345248;	4.08649431791;	0.304614692013;	0.000184447963025;	ZFP64;
chr20	51825000	52205000	380000	0.716688422722;	2.74641722765;	0.251105854808;	1.57918146503;	0.000798483726913;	RP4-724E16.2;
chr20	60705000	60885000	180000	9.33377322539;13.9127483057;	8.86559278001;8.77666936017;	12.6659931769;7.7334038997;	-0.377037482071;0.910626557576;	5.88921555035e-11;1.91502427277e-53;	MTG2;SS18L1;
chr21	16235000	16445000	210000	15.0199426552;	1.54664478012;	2.60139860549;	2.59251223579;	0.0;	NRIP1;
chr21	16435000	16595000	160000	15.0199426552;	1.54664478012;	2.60139860549;	2.59251223579;	0.0;	NRIP1;
chr21	17105000	18755000	1650000	0.00263500318196;	0.00796265225932;	0.0772769737513;	-4.67514338685;	0.00204126212033;	LINC00478;
chr21	24185000	26705000	2520000	0.0481291996482;	0.00577390634251;	0.0;	4.93780041927;	0.00433624459076;	AP000476.1;
chr21	29065000	29705000	640000	0.794834185008;	0.0;	0.0500927284791;	4.04945381362;	1.81119761286e-13;	AL035610.1;
chr21	29695000	30115000	420000	2.69116106551;	0.0;	0.00441589977339;	9.28157220431;	6.38711225903e-19;	AF131217.1;
chr21	30535000	30675000	140000	12.2671620614;	3.37886425444;	4.72264448927;	1.44128372888;	6.06029577723e-138;	BACH1;
chr21	30665000	30755000	90000	12.2671620614;	3.37886425444;	4.72264448927;	1.44128372888;	6.06029577723e-138;	BACH1;
chr21	30745000	31415000	670000	12.2671620614;	3.37886425444;	4.72264448927;	1.44128372888;	6.06029577723e-138;	BACH1;
chr21	34565000	34755000	190000	10.1392168941;6.08039561013;	9.59975743002;3.52696081527;	15.9236000926;4.29151963655;	-0.587803996629;0.565273308839;	8.74079751293e-34;1.69455368834e-10;	IFNAR1;IFNAR2;
chr21	34745000	34855000	110000	3.83428812818;14.8391367632;	7.75936942644;24.634592704;	4.82275416688;12.34494308;	-0.266432986979;0.329394293897;	0.0173391688199;0.0014332615993;	TMEM50B;IFNGR2;
chr21	34845000	34965000	120000	3.83428812818;14.8391367632;	7.75936942644;24.634592704;	4.82275416688;12.34494308;	-0.266432986979;0.329394293897;	0.0173391688199;0.0014332615993;	TMEM50B;IFNGR2;
chr21	34955000	35015000	60000	3.76736339388;	5.49725830081;	3.62865019817;	0.117150955246;	0.0307023989682;	ITSN1;
chr21	35005000	35295000	290000	3.76736339388;1.02711379509;	5.49725830081;0.0309848981531;	3.62865019817;0.00843033261418;	0.117150955246;7.00430936037;	0.0307023989682;1.8278907542e-39;	ITSN1;LINC00649;
chr21	35285000	35455000	170000	1.02711379509;4.04764409365;	0.0309848981531;16.7506146955;	0.00843033261418;2.10757051429;	7.00430936037;1.0037384569;	1.8278907542e-39;1.12040931015e-16;	LINC00649;MRPS6;
chr21	35445000	35735000	290000	4.04764409365;	16.7506146955;	2.10757051429;	1.0037384569;	1.12040931015e-16;	MRPS6;
chr21	36045000	36185000	140000	8.23343714879;0.0;	2.00012110168;0.0133720011753;	4.40729115259;0.0822463743093;	0.965187159648;-4.95224352605;	1.06578091905e-95;0.00305358058851;	RUNX1;AP000330.8;
chr21	36175000	36265000	90000	8.23343714879;	2.00012110168;	4.40729115259;	0.965187159648;	1.06578091905e-95;	RUNX1;
chr21	36255000	36425000	170000	8.23343714879;	2.00012110168;	4.40729115259;	0.965187159648;	1.06578091905e-95;	RUNX1;
chr21	36415000	36515000	100000	8.23343714879;	2.00012110168;	4.40729115259;	0.965187159648;	1.06578091905e-95;	RUNX1;
chr21	36505000	36595000	90000	8.23343714879;	2.00012110168;	4.40729115259;	0.965187159648;	1.06578091905e-95;	RUNX1;
chr21	36585000	36775000	190000	8.23343714879;	2.00012110168;	4.40729115259;	0.965187159648;	1.06578091905e-95;	RUNX1;
chr21	36765000	36885000	120000	8.23343714879;	2.00012110168;	4.40729115259;	0.965187159648;	1.06578091905e-95;	RUNX1;
chr21	36875000	37035000	160000	8.23343714879;	2.00012110168;	4.40729115259;	0.965187159648;	1.06578091905e-95;	RUNX1;
chr21	37025000	37125000	100000	8.23343714879;	2.00012110168;	4.40729115259;	0.965187159648;	1.06578091905e-95;	RUNX1;
chr21	37115000	37225000	110000	8.23343714879;	2.00012110168;	4.40729115259;	0.965187159648;	1.06578091905e-95;	RUNX1;
chr21	37215000	37325000	110000	8.23343714879;	2.00012110168;	4.40729115259;	0.965187159648;	1.06578091905e-95;	RUNX1;
chr21	37315000	37405000	90000	8.23343714879;	2.00012110168;	4.40729115259;	0.965187159648;	1.06578091905e-95;	RUNX1;
chr21	37575000	37705000	130000	8.32163082347;	5.06520422114;	4.08530883946;	1.08898222926;	1.07929960754e-44;	MORC3;
chr21	37695000	37805000	110000	8.32163082347;	5.06520422114;	4.08530883946;	1.08898222926;	1.07929960754e-44;	MORC3;
chr21	38295000	38455000	160000	8.37529338011;	17.9303434277;	10.4820084443;	-0.260048242988;	4.16682037438e-11;	TTC3;
chr21	38445000	38595000	150000	8.37529338011;	17.9303434277;	10.4820084443;	-0.260048242988;	4.16682037438e-11;	TTC3;
chr21	39725000	39885000	160000	0.00185662163661;	0.233213061536;	0.0256377060216;	-3.62289528936;	0.0451763884704;	ERG;
chr21	39875000	40025000	150000	0.00185662163661;	0.233213061536;	0.0256377060216;	-3.62289528936;	0.0451763884704;	ERG;
chr21	40015000	40105000	90000	0.00185662163661;	0.233213061536;	0.0256377060216;	-3.62289528936;	0.0451763884704;	ERG;
chr21	40275000	40515000	240000	1.35768963646;2.18864288339;	0.0;0.0;	0.0950724571983;0.146914677382;	3.91114269933;3.97532880183;	1.97813792124e-10;1.75491521317e-06;	AF064858.8;AF064858.11;
chr21	40885000	41085000	200000	1.42155703359;	0.00719972373251;	0.0641983088986;	4.54582527207;	2.23577959722e-89;	B3GALT5;
chr21	43865000	44015000	150000	6.48740330304;	0.173465604435;	3.51833524249;	0.945965946828;	9.48549322259e-34;	SLC37A1;
chr21	47745000	47885000	140000	4.00978036462;	5.175639439;	2.86093230551;	0.549750750572;	1.07113066488e-14;	DIP2A;
chr22	18215000	18315000	100000	2.13148759871;	1.43026487955;	1.60860538443;	0.468969360731;	6.95154749591e-12;	MICAL3;
chr22	18305000	18405000	100000	2.13148759871;	1.43026487955;	1.60860538443;	0.468969360731;	6.95154749591e-12;	MICAL3;
chr22	18395000	19115000	720000	2.13148759871;	1.43026487955;	1.60860538443;	0.468969360731;	6.95154749591e-12;	MICAL3;
chr22	19275000	19425000	150000	1.22446319904;1.03702468424;	1.70300214389;1.62141405307;	1.7968110928;1.47568362454;	-0.489004939973;-0.446382647382;	0.0100741300813;0.00302551964998;	HIRA;C22orf39;
chr22	19415000	19515000	100000	1.22446319904;1.03702468424;	1.70300214389;1.62141405307;	1.7968110928;1.47568362454;	-0.489004939973;-0.446382647382;	0.0100741300813;0.00302551964998;	HIRA;C22orf39;
chr22	24195000	24415000	220000	6.42730605144;	10.3234854826;	8.19447960151;	-0.287071623004;	2.37536377416e-07;	CABIN1;
chr22	24405000	24585000	180000	6.42730605144;	10.3234854826;	8.19447960151;	-0.287071623004;	2.37536377416e-07;	CABIN1;
chr22	28195000	28415000	220000	0.716744869748;	0.901278728837;	1.00248519951;	-0.419151104949;	0.00600405726866;	TTC28-AS1;
chr22	30165000	30395000	230000	12.5766708479;	10.9176288803;	17.0800758919;	-0.377935146157;	8.85753773383e-12;	ASCC2;
chr22	30645000	30785000	140000	16.3152427972;	22.9463084492;	30.4715764581;	-0.837748244649;	7.26414320649e-110;	SF3A1;
chr22	35625000	35705000	80000	7.90174462523;3.55693442759;	8.31297701074;3.46257949867;	6.28414522119;8.07603929766;	0.39414601216;-1.1193521638;	2.56005023123e-08;3.86999280688e-40;	HMGXB4;TOM1;
chr22	35695000	35825000	130000	3.55693442759;	3.46257949867;	8.07603929766;	-1.1193521638;	3.86999280688e-40;	TOM1;
chr22	37365000	37605000	240000	0.132217699307;	0.210383671308;	2.52852627161;	-4.19123699923;	1.31694743034e-53;	IL2RB;
chr22	38195000	38455000	260000	45.593535564;3.45363215258;6.54341303822;20.693897654;	45.4788516609;4.98139056017;3.29697733098;2.83763065407;	82.4004698222;16.7045195277;9.56045017486;8.94400997364;	-0.790583843847;-2.2098324208;-0.484666120052;1.27182351614;	1.59353824259e-168;1.29621620311e-204;8.98878951688e-09;9.68556518057e-44;	EIF3L;POLR2F;PICK1;C22orf23;
chr22	38445000	38615000	170000	6.54341303822;	3.29697733098;	9.56045017486;	-0.484666120052;	8.98878951688e-09;	PICK1;
chr22	42055000	42225000	170000	2.72434196842;	5.2090811563;	4.13350413638;	-0.537609839261;	0.0149753922204;	CCDC134;
chr22	42215000	42355000	140000	2.72434196842;	5.2090811563;	4.13350413638;	-0.537609839261;	0.0149753922204;	CCDC134;
chr22	43485000	43635000	150000	22.1780361412;	11.899902026;	31.9386865516;	-0.462631646931;	1.83086544799e-29;	TTLL12;
chr22	43775000	44285000	510000	0.0;0.0156871452098;0.0677883594376;	4.84720052004;0.016847420411;0.235580028921;	4.75243133851;0.12004692138;0.364891168502;	-10.6348400207;-2.87975886796;-2.36992563239;	1.21639746783e-18;7.25829291355e-05;0.0023926635042;	SULT4A1;EFCAB6;RP3-388M5.9;
chr22	45075000	45155000	80000	0.943258918967;0.108841364592;	0.151201264244;0.0847636220958;	0.0265264112418;0.0;	5.24210650721;5.5096903637;	1.97071253218e-24;0.000373599629366;	ARHGAP8;PRR5-ARHGAP8;
chr22	45145000	45225000	80000	0.943258918967;0.108841364592;	0.151201264244;0.0847636220958;	0.0265264112418;0.0;	5.24210650721;5.5096903637;	1.97071253218e-24;0.000373599629366;	ARHGAP8;PRR5-ARHGAP8;
chr22	45215000	45375000	160000	0.0;0.943258918967;0.108841364592;	3.06971492331;0.151201264244;0.0847636220958;	0.561767103442;0.0265264112418;0.0;	-8.56100554921;5.24210650721;5.5096903637;	5.41428608261e-12;1.97071253218e-24;0.000373599629366;	PHF21B;ARHGAP8;PRR5-ARHGAP8;
chr22	45365000	45495000	130000	0.0;	3.06971492331;	0.561767103442;	-8.56100554921;	5.41428608261e-12;	PHF21B;
chr22	46745000	46855000	110000	26.1070752563;	10.0967054216;	12.0426757641;	1.1795520074;	0.0;	CELSR1;
chr22	46845000	46945000	100000	26.1070752563;	10.0967054216;	12.0426757641;	1.1795520074;	0.0;	CELSR1;
chr22	50905000	50975000	70000	23.978111394;11.0813346169;3.24310884318;	5.75501590045;12.5584630974;0.950612854059;	5.51227255223;16.2526332162;0.75362792556;	2.18496872043;-0.489121570127;2.16230603675;	4.55254899002e-200;5.39477532139e-13;3.77472529455e-09;	TYMP;NCAPH2;CTA-384D8.36;
chr22	50965000	51065000	100000	23.978111394;	5.75501590045;	5.51227255223;	2.18496872043;	4.55254899002e-200;	TYMP;
chr22	51055000	51145000	90000	1.39396772176;	2.98292378119;	5.04015345122;	-1.7902533513;	1.21906113734e-74;	SHANK3;
chrX	3035000	3465000	430000	4.55672940875;	6.57182733087;	0.0;	12.4821345809;	1.76587190821e-25;	MXRA5;
chrX	5025000	6995000	1970000	5.13139193636;	5.23030333144;	13.059015424;	-1.28384884767;	4.24542617858e-53;	HDHD1;
chrX	6985000	7605000	620000	5.13139193636;	5.23030333144;	13.059015424;	-1.28384884767;	4.24542617858e-53;	HDHD1;
chrX	7595000	7915000	320000	3.50059537502;	0.0805735483173;	0.0;	10.5926460446;	1.76102740945e-18;	PNPLA4;
chrX	9375000	9675000	300000	1.3592861037;	3.60656259665;	13.6930030906;	-3.27057332257;	0.0;	TBL1X;
chrX	9665000	9845000	180000	1.3592861037;	3.60656259665;	13.6930030906;	-3.27057332257;	0.0;	TBL1X;
chrX	10145000	10605000	460000	4.0224355319;	11.2701206757;	4.93652969817;	-0.23254266521;	0.00360236401976;	MID1;
chrX	10595000	10695000	100000	4.0224355319;	11.2701206757;	4.93652969817;	-0.23254266521;	0.00360236401976;	MID1;
chrX	10685000	11135000	450000	4.0224355319;	11.2701206757;	4.93652969817;	-0.23254266521;	0.00360236401976;	MID1;
chrX	11545000	11805000	260000	2.91366902086;	3.60874143297;	6.91089844593;	-1.18281404238;	5.75552052767e-48;	MSL3;
chrX	12955000	13135000	180000	986.818944752;	974.3656865;	1417.47352434;	-0.45924502573;	2.56055110757e-55;	TMSB4X;
chrX	13235000	13415000	180000	39.5458560958;	0.0;	6.29328390679;	2.71327122285;	4.70899276222e-214;	GS1-600G8.5;
chrX	13755000	14055000	300000	0.296015571627;	0.361745571062;	0.165050686667;	0.909989153179;	0.0274791753351;	GPM6B;
chrX	16785000	16895000	110000	5.85085128745;	5.70613751059;	22.7321313179;	-1.89451097363;	7.85099712538e-220;	TXLNG;
chrX	19035000	19365000	330000	21.1902955712;	19.7016903383;	73.6063068561;	-1.73342547479;	0.0;	PDHA1;
chrX	19355000	19555000	200000	21.1902955712;4.65860481801;	19.7016903383;16.5037104663;	73.6063068561;12.4896252427;	-1.73342547479;-1.35940901587;	0.0;4.3315856084e-103;	PDHA1;SH3KBP1;
chrX	19545000	19755000	210000	4.65860481801;	16.5037104663;	12.4896252427;	-1.35940901587;	4.3315856084e-103;	SH3KBP1;
chrX	19745000	19915000	170000	4.65860481801;	16.5037104663;	12.4896252427;	-1.35940901587;	4.3315856084e-103;	SH3KBP1;
chrX	19905000	20095000	190000	4.65860481801;	16.5037104663;	12.4896252427;	-1.35940901587;	4.3315856084e-103;	SH3KBP1;
chrX	21755000	22005000	250000	2.282667424;	4.45536725163;	17.0103624065;	-2.8345524444;	0.0;	MBTPS2;
chrX	21995000	22155000	160000	0.0708625479816;	0.0858657380747;	0.400070551052;	-2.43468193839;	2.15023651513e-10;	PHEX;
chrX	22145000	22215000	70000	0.0708625479816;	0.0858657380747;	0.400070551052;	-2.43468193839;	2.15023651513e-10;	PHEX;
chrX	22205000	23585000	1380000	0.0708625479816;	0.0858657380747;	0.400070551052;	-2.43468193839;	2.15023651513e-10;	PHEX;
chrX	23675000	23845000	170000	140.921099451;0.0;	219.835264154;1.99459394288;	484.629385007;1.95451220044;	-1.71877022037;-7.2620464852;	0.0;2.54485724095e-08;	SAT1;RP13-314C10.5;
chrX	23915000	24075000	160000	57.0974393825;	60.1084317203;	190.171100525;	-1.67262133512;	0.0;	EIF2S3;
chrX	24065000	24105000	40000	57.0974393825;	60.1084317203;	190.171100525;	-1.67262133512;	0.0;	EIF2S3;
chrX	24095000	24175000	80000	57.0974393825;	60.1084317203;	190.171100525;	-1.67262133512;	0.0;	EIF2S3;
chrX	24385000	25025000	640000	4.38780308755;3.63668848323;	2.17382769737;3.96421573545;	7.66370427065;13.6636924648;	-0.741607903149;-1.84562748212;	1.29609288481e-11;8.20026842883e-182;	PDK3;POLA1;
chrX	25015000	25175000	160000	3.63668848323;	3.96421573545;	13.6636924648;	-1.84562748212;	8.20026842883e-182;	POLA1;
chrX	30905000	31235000	330000	0.081208547294;	0.0489424010558;	3.04792338526;	-5.17290433413;	2.56124066577e-221;	DMD;
chrX	31225000	31685000	460000	0.081208547294;	0.0489424010558;	3.04792338526;	-5.17290433413;	2.56124066577e-221;	DMD;
chrX	31675000	33375000	1700000	0.081208547294;	0.0489424010558;	3.04792338526;	-5.17290433413;	2.56124066577e-221;	DMD;
chrX	37375000	37435000	60000	0.565122568453;	0.005658409876;	0.224342831054;	1.39423287457;	9.52284841172e-10;	LANCL3;
chrX	37425000	37615000	190000	0.565122568453;	0.005658409876;	0.224342831054;	1.39423287457;	9.52284841172e-10;	LANCL3;
chrX	37785000	38035000	250000	0.999489433267;	1.0794112951;	3.58739949788;	-1.77827240654;	2.82965710645e-16;	SRPX;
chrX	38025000	38055000	30000	0.999489433267;	1.0794112951;	3.58739949788;	-1.77827240654;	2.82965710645e-16;	SRPX;
chrX	38045000	38195000	150000	0.999489433267;	1.0794112951;	3.58739949788;	-1.77827240654;	2.82965710645e-16;	SRPX;
chrX	39865000	39965000	100000	6.32010254162;	24.6880866939;	21.3777747881;	-1.69476019133;	1.81186595992e-304;	BCOR;
chrX	39955000	40045000	90000	6.32010254162;	24.6880866939;	21.3777747881;	-1.69476019133;	1.81186595992e-304;	BCOR;
chrX	40035000	40135000	100000	6.32010254162;	24.6880866939;	21.3777747881;	-1.69476019133;	1.81186595992e-304;	BCOR;
chrX	41295000	41645000	350000	5.7222898935;	4.71084517362;	4.02612661818;	0.570353464019;	6.0500448996e-21;	CASK;
chrX	41635000	41785000	150000	5.7222898935;	4.71084517362;	4.02612661818;	0.570353464019;	6.0500448996e-21;	CASK;
chrX	41775000	43425000	1650000	5.7222898935;	4.71084517362;	4.02612661818;	0.570353464019;	6.0500448996e-21;	CASK;
chrX	43805000	44735000	930000	6.15152642537;6.60850116687;	21.179738147;4.20716137928;	18.9860784908;2.47012466574;	-1.56266161938;1.48282447072;	2.36587214909e-48;3.37207221653e-76;	FUNDC1;KDM6A;
chrX	44725000	44935000	210000	6.60850116687;	4.20716137928;	2.47012466574;	1.48282447072;	3.37207221653e-76;	KDM6A;
chrX	44925000	45185000	260000	6.60850116687;	4.20716137928;	2.47012466574;	1.48282447072;	3.37207221653e-76;	KDM6A;
chrX	45175000	45375000	200000	0.0253369539486;	0.0;	0.103914907595;	-1.9709546711;	0.0201393323691;	RP11-245M24.1;
chrX	45365000	45635000	270000	3.5308457261;0.0253369539486;3.13721276753;	0.655670970722;0.0;0.950720082839;	0.529256594253;0.103914907595;0.625293125267;	2.78702673203;-1.9709546711;2.39031530199;	0.0188414323388;0.0201393323691;1.33111083479e-29;	MIR221;RP11-245M24.1;RP6-99M1.2;
chrX	45625000	45715000	90000	3.13721276753;	0.950720082839;	0.625293125267;	2.39031530199;	1.33111083479e-29;	RP6-99M1.2;
chrX	46295000	46415000	120000	0.749595915218;	2.19399242026;	2.29363315727;	-1.54875153572;	1.85085442353e-09;	ZNF674-AS1;
chrX	46405000	46665000	260000	3.21385983961;0.749595915218;	7.24718409057;2.19399242026;	4.70039187319;2.29363315727;	-0.485555916557;-1.54875153572;	2.51352885072e-05;1.85085442353e-09;	SLC9A7;ZNF674-AS1;
chrX	47935000	48375000	440000	22.3822654855;22.2057211515;	0.148882838327;21.7907600386;	44.6501216981;61.2928954113;	-0.933143264305;-1.40153602973;	6.46094583979e-109;1.2524635889e-225;	SLC38A5;FTSJ1;
chrX	49675000	49845000	170000	1.16221771645;	4.45132017516;	2.23684121159;	-0.880675073745;	6.29801035076e-18;	CLCN5;
chrX	49835000	50205000	370000	1.16221771645;	4.45132017516;	2.23684121159;	-0.880675073745;	6.29801035076e-18;	CLCN5;
chrX	51235000	51645000	410000	11.1098027091;	46.1393863523;	0.0;	13.0649572678;	7.69813367102e-28;	MAGED1;
chrX	51635000	53125000	1490000	11.1098027091;	46.1393863523;	0.0;	13.0649572678;	7.69813367102e-28;	MAGED1;
chrX	56995000	57625000	630000	5.45447755812;	0.0218888227858;	3.58602284418;	0.666543367123;	8.42265769349e-06;	FAAH2;
chrX	62175000	63145000	970000	2.74044347531;3.6923885762;	3.80422716885;2.700546416;	2.00418703295;2.97966337479;	0.51375856844;0.373389768924;	6.62411234583e-06;0.000108873561836;	ARHGEF9;RP11-357C3.3;
chrX	63135000	63465000	330000	0.151667874914;	0.49726349244;	0.0;	6.21207138018;	1.28446046712e-05;	MTMR8;
chrX	63455000	64815000	1360000	0.151667874914;152.316019748;	0.49726349244;91.0145743586;	0.0;87.5316756309;	6.21207138018;0.862439018214;	1.28446046712e-05;0.0;	MTMR8;MSN;
chrX	64805000	65965000	1160000	152.316019748;	91.0145743586;	87.5316756309;	0.862439018214;	0.0;	MSN;
chrX	70395000	70595000	200000	8.99526877937;99.8211325406;	7.44797495532;140.320533769;	2.87538960909;50.2579832124;	1.70824990537;1.05319033806;	2.11060027956e-195;0.0;	TAF1;NONO;
chrX	70585000	71245000	660000	8.99526877937;	7.44797495532;	2.87538960909;	1.70824990537;	2.11060027956e-195;	TAF1;
chrX	73765000	75375000	1610000	19.4601593737;	18.214936742;	7.70450634531;	1.39930759491;	1.57287633627e-83;	ABCB7;
chrX	75485000	77155000	1670000	13.5813313108;25.4099215123;51.9598186009;	11.3290143034;17.073983658;25.1046570699;	3.30631434744;16.8317983925;24.2347744427;	2.10252490923;0.657088116315;1.16346705851;	0.0;7.78102322164e-45;1.47550815175e-165;	ATRX;MAGT1;COX7B;
chrX	77145000	77365000	220000	25.4099215123;51.9598186009;2.72904739992;	17.073983658;25.1046570699;2.80757038311;	16.8317983925;24.2347744427;1.46253226919;	0.657088116315;1.16346705851;0.964670918996;	7.78102322164e-45;1.47550815175e-165;2.26783426567e-19;	MAGT1;COX7B;ATP7A;
chrX	80055000	81485000	1430000	2.14380719554;	1.72507447567;	5.91122968381;	-1.39978197505;	4.64894374571e-23;	HMGN5;
chrX	83965000	84315000	350000	10.1163080075;	9.4898876822;	0.0;	10.6959242428;	7.76174135716e-19;	APOOL;
chrX	84305000	84365000	60000	10.1163080075;3.5769461527;	9.4898876822;3.26832126558;	0.0;0.0;	10.6959242428;10.0251407661;	7.76174135716e-19;1.46197491928e-16;	APOOL;SATL1;
chrX	84355000	84805000	450000	3.5769461527;	3.26832126558;	0.0;	10.0251407661;	1.46197491928e-16;	SATL1;
chrX	86585000	86945000	360000	0.754302873841;	10.2219840669;	0.0;	9.13634182577;	1.04261092822e-13;	KLHL4;
chrX	92295000	99895000	7600000	2.952622826;0.305917850039;0.753598885667;	3.38742312978;0.0267610477639;0.0191396852336;	1.27999014583;0.0;0.00632361599396;	1.26838569417;8.57967999659;6.83894893137;	7.33536088913e-38;5.20310756765e-12;1.08030819529e-07;	DIAPH2;PCDH19;DIAPH2-AS1;
chrX	100025000	100675000	650000	34.9890963398;1.00950483312;	22.1462244919;1.96589325156;	13.8877725097;3.04282956377;	1.39633331978;4.10416022284;	4.38122492579e-117;0.0490914820961;	CSTF2;SNORA9;
chrX	101055000	102125000	1070000	1.2516713398;1.00213081861;	2.0033020624;2.18150306381;	0.472619615605;0.685769943937;	1.47107457888;0.610499694867;	1.20743754858e-11;0.0490816689531;	GPRASP2;RP4-769N13.6;
chrX	102715000	102795000	80000	0.429137293651;	0.0086438768733;	0.232642641695;	0.940765832776;	0.0355176959961;	RAB40A;
chrX	107015000	107245000	230000	7.84985956123;0.255066751712;	4.87790369364;0.0975984265834;	1.28498892116;0.0139724682584;	2.6761515906;4.24022142275;	2.54043114935e-88;0.00131085295287;	MID2;RP6-191P20.4;
chrX	107235000	107335000	100000	3.01095893512;	0.18964388968;	0.0;	10.5068770545;	3.40188627539e-18;	VSIG1;
chrX	107325000	107445000	120000	17.6532156983;	0.0952089288298;	14.0696001401;	0.390444936041;	1.07357452132e-24;	COL4A6;
chrX	107435000	107555000	120000	17.6532156983;	0.0952089288298;	14.0696001401;	0.390444936041;	1.07357452132e-24;	COL4A6;
chrX	107545000	107645000	100000	17.6532156983;	0.0952089288298;	14.0696001401;	0.390444936041;	1.07357452132e-24;	COL4A6;
chrX	107635000	107795000	160000	29.1044445984;17.6532156983;	1.81567598802;0.0952089288298;	21.0289645486;14.0696001401;	0.531892882545;0.390444936041;	3.48553423713e-59;1.07357452132e-24;	COL4A5;COL4A6;
chrX	107785000	108025000	240000	29.1044445984;	1.81567598802;	21.0289645486;	0.531892882545;	3.48553423713e-59;	COL4A5;
chrX	108015000	108635000	620000	227.35578792;	196.43181258;	381.477139225;	-0.683594648136;	1.13573955521e-07;	CTD-2328D6.1;
chrX	113305000	113845000	540000	1.18206774393;	0.0;	0.342295829973;	1.85364684329;	4.91702490222e-15;	HTR2C;
chrX	113835000	114205000	370000	1.18206774393;	0.0;	0.342295829973;	1.85364684329;	4.91702490222e-15;	HTR2C;
chrX	114785000	114885000	100000	85.0387789656;	93.303446655;	44.4395324197;	0.999299011792;	9.79121921502e-234;	PLS3;
chrX	114875000	115335000	460000	85.0387789656;	93.303446655;	44.4395324197;	0.999299011792;	9.79121921502e-234;	PLS3;
chrX	122865000	123105000	240000	33.3787909257;	18.9122521834;	8.54369373321;	2.02991275937;	0.0;	STAG2;
chrX	123095000	123515000	420000	33.3787909257;	18.9122521834;	8.54369373321;	2.02991275937;	0.0;	STAG2;
chrX	123505000	123545000	40000	33.3787909257;	18.9122521834;	8.54369373321;	2.02991275937;	0.0;	STAG2;
chrX	123535000	125905000	2370000	33.3787909257;	18.9122521834;	8.54369373321;	2.02991275937;	0.0;	STAG2;
chrX	127915000	128735000	820000	28.7243920512;	70.8813799098;	12.6316896324;	1.24841832571;	1.00700236157e-141;	SMARCA1;
chrX	128725000	128875000	150000	0.124805731398;	0.235849327868;	0.573547647065;	-2.13908063088;	4.31447826405e-06;	APLN;
chrX	132295000	132815000	520000	20.3631972953;	0.0862096837298;	0.0110989194868;	10.9322336453;	5.11376391173e-26;	GPC3;
chrX	132805000	132925000	120000	20.3631972953;	0.0862096837298;	0.0110989194868;	10.9322336453;	5.11376391173e-26;	GPC3;
chrX	132915000	133515000	600000	20.3631972953;8.82669077509;	0.0862096837298;12.1089391776;	0.0110989194868;4.86765307979;	10.9322336453;0.921925678456;	5.11376391173e-26;3.11701640828e-50;	GPC3;PHF6;
chrX	133505000	133865000	360000	8.82669077509;41.0425626842;	12.1089391776;41.6659790167;	4.86765307979;48.8570843855;	0.921925678456;-0.188178822228;	3.11701640828e-50;0.000382603111976;	PHF6;HPRT1;
chrX	135775000	136035000	260000	0.191250780586;0.768776938683;	0.961530236049;0.821043733482;	0.0587575861079;0.161248408463;	1.76800676719;2.31665963243;	0.0235040134346;3.76615522717e-08;	RP11-1114A5.4;RP11-308D16.4;
chrX	136025000	137835000	1810000	0.425619693416;0.768776938683;	0.0116060660676;0.821043733482;	0.0;0.161248408463;	7.68314412547;2.31665963243;	2.10750405325e-09;3.76615522717e-08;	FGF13;RP11-308D16.4;
chrX	137825000	138215000	390000	0.425619693416;	0.0116060660676;	0.0;	7.68314412547;	2.10750405325e-09;	FGF13;
chrX	138205000	138295000	90000	0.425619693416;	0.0116060660676;	0.0;	7.68314412547;	2.10750405325e-09;	FGF13;
chrX	138285000	138655000	370000	0.425619693416;	0.0116060660676;	0.0;	7.68314412547;	2.10750405325e-09;	FGF13;
chrX	138645000	139025000	380000	8.22278420771;	8.46099780389;	9.36159111279;	-0.123751347595;	0.0369382429522;	ATP11C;
chrX	139015000	139125000	110000	8.22278420771;	8.46099780389;	9.36159111279;	-0.123751347595;	0.0369382429522;	ATP11C;
chrX	147215000	148385000	1170000	0.0543007954839;	0.0;	0.00943246352182;	2.58198289638;	0.000882996812029;	AFF2;
chrX	149365000	149545000	180000	2.97721001044;	0.369601356118;	6.7956256944;	-1.12846424069;	1.78615066198e-38;	MAMLD1;
chrX	149535000	149695000	160000	2.97721001044;	0.369601356118;	6.7956256944;	-1.12846424069;	1.78615066198e-38;	MAMLD1;
chrX	149685000	149755000	70000	6.34145184443;	7.36180157237;	3.39112994489;	0.965758552817;	2.45411591031e-23;	MTM1;
chrX	149745000	149945000	200000	8.34854043919;6.34145184443;	30.994798962;7.36180157237;	16.1839888106;3.39112994489;	-0.89158942962;0.965758552817;	1.16289690287e-64;2.45411591031e-23;	CD99L2;MTM1;
chrX	149935000	150255000	320000	8.34854043919;	30.994798962;	16.1839888106;	-0.89158942962;	1.16289690287e-64;	CD99L2;
chrX	150915000	151145000	230000	26.2567723767;	0.0;	16.5766317817;	0.726622602706;	3.15164049809e-110;	GABRE;
chrX	151135000	151805000	670000	26.2567723767;	0.0;	16.5766317817;	0.726622602706;	3.15164049809e-110;	GABRE;
chrX	152645000	152785000	140000	0.754035825377;	0.118422247426;	0.342382670457;	1.20215509133;	0.00104331278377;	TREX2;
chrX	152775000	152945000	170000	12.6563884129;0.0;	11.3122373997;0.350764982625;	16.344957087;0.399155208478;	-0.305311473022;-4.11515618113;	0.00117999628019;0.0391649200292;	FAM58A;RP11-66N11.6;
chrX	154295000	154435000	140000	28.603082291;	45.353062458;	34.8063503083;	-0.219762894299;	1.04683371172e-05;	VBP1;

## Sheet: PANC1_sp CD_gene_sum
chrs	start	end	len	BxPC3	PANC1	HPDE6C7	PANC1_log2	PANC1_qval	GeneName
chr1	1305000	1455000	150000	9.84787883028;	63.6448431758;	0.00875273419909;	12.7849759522;	3.92433059218e-52;	VWA1;
chr1	2975000	3235000	260000	0.0120166880655;	3.82782575107;	0.0497498742224;	6.21818013588;	3.95663419799e-120;	PRDM16;
chr1	3225000	3355000	130000	0.0120166880655;	3.82782575107;	0.0497498742224;	6.21818013588;	3.95663419799e-120;	PRDM16;
chr1	3345000	3415000	70000	0.0120166880655;11.6695074451;	3.82782575107;1.31684589419;	0.0497498742224;4.09948103748;	6.21818013588;-1.68315190492;	3.95663419799e-120;6.45905647418e-59;	PRDM16;MEGF6;
chr1	3405000	3545000	140000	11.6695074451;	1.31684589419;	4.09948103748;	-1.68315190492;	6.45905647418e-59;	MEGF6;
chr1	5805000	6055000	250000	1.20584416347;	2.78119672334;	1.61094417428;	0.743808269666;	2.52091418538e-21;	NPHP4;
chr1	6045000	6175000	130000	1.20584416347;	2.78119672334;	1.61094417428;	0.743808269666;	2.52091418538e-21;	NPHP4;
chr1	8255000	8415000	160000	0.0363358654591;	17.1055185852;	0.260281877466;	5.991895193;	5.75153029488e-170;	SLC45A1;
chr1	10005000	10095000	90000	11.6666043899;	11.7102289412;	6.38223275953;	0.831227021896;	1.32406419142e-68;	UBE4B;
chr1	10085000	10495000	410000	11.6666043899;	11.7102289412;	6.38223275953;	0.831227021896;	1.32406419142e-68;	UBE4B;
chr1	10845000	11085000	240000	45.4368985691;	55.6860138536;	47.1732566532;	0.194752378842;	1.32196708508e-09;	TARDBP;
chr1	11075000	11335000	260000	45.4368985691;	55.6860138536;	47.1732566532;	0.194752378842;	1.32196708508e-09;	TARDBP;
chr1	11325000	11715000	390000	1.06016942454;3.42903198102;0.0;	29.5160065198;15.3776636404;0.153947767149;	15.5374791694;3.83477922914;0.0503762753576;	0.881165312655;1.95746266207;1.56709079404;	3.70646192839e-39;1.52068228054e-129;0.00790225831256;	FBXO2;FBXO44;PTCHD2;
chr1	11705000	11795000	90000	1.06016942454;3.42903198102;	29.5160065198;15.3776636404;	15.5374791694;3.83477922914;	0.881165312655;1.95746266207;	3.70646192839e-39;1.52068228054e-129;	FBXO2;FBXO44;
chr1	11965000	12045000	80000	33.7768361197;	74.758734789;	57.1678783932;	0.342638022414;	4.55395208045e-39;	PLOD1;
chr1	12035000	12185000	150000	33.7768361197;4.76131541928;	74.758734789;20.4653433313;	57.1678783932;10.4370778042;	0.342638022414;0.926926623336;	4.55395208045e-39;1.48395667874e-41;	PLOD1;MIIP;
chr1	19215000	19295000	80000	17.8216916439;	4.75525982939;	1.82220880278;	1.34012931228;	9.18513165153e-40;	IFFO2;
chr1	22105000	22295000	190000	45.2070702146;	8.81814502897;	39.5680235362;	-2.2103586819;	0.0;	HSPG2;
chr1	26595000	26755000	160000	9.57956701048;	0.232671539995;	3.95750307118;	-4.13208747223;	4.29638202551e-100;	AIM1L;
chr1	32255000	32485000	230000	40.6224776278;	31.081106443;	78.6789610665;	-1.38465006067;	0.0;	PTP4A2;
chr1	33355000	33565000	210000	40.3486683416;	9.9879073487;	15.8289911151;	-0.708698215651;	7.65101856195e-19;	RNF19B;
chr1	35445000	35665000	220000	5.08274966241;	8.5991662364;	6.38998479241;	0.38426612339;	6.31100086005e-08;	ZMYM1;
chr1	36895000	37175000	280000	17.464139216;	26.3201870409;	31.2666164883;	-0.292685991596;	3.34834016581e-08;	MRPS15;
chr1	40045000	40285000	240000	7.34112724257;0.0;0.418743791096;	7.5806369086;0.0;0.249040318154;	8.76714819233;0.201207224583;0.0918807280358;	-0.253969200693;-4.83549915859;1.39964513121;	9.17987512937e-06;0.00547090060425;0.00559934826794;	PPIE;NT5C1A;HPCAL4;
chr1	41415000	41715000	300000	6.56715402905;0.463182824496;	11.5558773744;3.42332039005;	5.67014967643;0.430444934664;	0.982163695869;2.94413994922;	1.79208061835e-43;2.36841422911e-59;	SCMH1;SLFNL1;
chr1	41705000	41895000	190000	6.56715402905;	11.5558773744;	5.67014967643;	0.982163695869;	1.79208061835e-43;	SCMH1;
chr1	43535000	43695000	160000	22.9885175101;	62.2358675021;	35.2954809509;	0.773927580126;	2.64418674635e-117;	EBNA1BP2;
chr1	43685000	43835000	150000	22.9885175101;	62.2358675021;	35.2954809509;	0.773927580126;	2.64418674635e-117;	EBNA1BP2;
chr1	50885000	51075000	190000	8.79625777002;	12.4719994992;	19.1976469043;	-0.66680302606;	5.49387380858e-35;	FAF1;
chr1	51065000	51435000	370000	8.79625777002;	12.4719994992;	19.1976469043;	-0.66680302606;	5.49387380858e-35;	FAF1;
chr1	51425000	51655000	230000	8.79625777002;	12.4719994992;	19.1976469043;	-0.66680302606;	5.49387380858e-35;	FAF1;
chr1	55485000	55605000	120000	12.6187388295;	12.0501568976;	7.39738207247;	0.659247891833;	2.49020564716e-59;	USP24;
chr1	55595000	55745000	150000	12.6187388295;	12.0501568976;	7.39738207247;	0.659247891833;	2.49020564716e-59;	USP24;
chr1	56345000	57055000	710000	6.23162599481;	0.845491182328;	8.38459020226;	-3.35272290341;	4.31534229528e-192;	PPAP2B;
chr1	57045000	57185000	140000	6.23162599481;	0.845491182328;	8.38459020226;	-3.35272290341;	4.31534229528e-192;	PPAP2B;
chr1	61305000	61515000	210000	4.27422329439;	1.82804634339;	6.07681992601;	-1.77732729717;	1.38843551018e-147;	NFIA;
chr1	61505000	61805000	300000	4.27422329439;	1.82804634339;	6.07681992601;	-1.77732729717;	1.38843551018e-147;	NFIA;
chr1	61795000	62215000	420000	4.27422329439;	1.82804634339;	6.07681992601;	-1.77732729717;	1.38843551018e-147;	NFIA;
chr1	65135000	65295000	160000	5.88708379923;	6.11609583762;	4.0127668095;	0.563480854734;	1.9310981172e-13;	RAVER2;
chr1	65285000	65535000	250000	5.88708379923;	6.11609583762;	4.0127668095;	0.563480854734;	1.9310981172e-13;	RAVER2;
chr1	67215000	67395000	180000	0.307914538327;	0.378741256463;	0.087454770005;	2.06319353121;	5.57044623329e-08;	WDR78;
chr1	67385000	67465000	80000	0.307914538327;	0.378741256463;	0.087454770005;	2.06319353121;	5.57044623329e-08;	WDR78;
chr1	71545000	72755000	1210000	0.00991291921105;	0.443843153624;	0.116776890887;	1.88206080452;	6.53845688366e-15;	NEGR1;
chr1	72745000	74305000	1560000	0.00991291921105;	0.443843153624;	0.116776890887;	1.88206080452;	6.53845688366e-15;	NEGR1;
chr1	84585000	84905000	320000	0.317989264969;	0.864334598763;	0.0788239499876;	3.42071553902;	9.47965474471e-15;	SAMD13;
chr1	85575000	85745000	170000	1.21591526547;	3.68242920339;	0.591184766501;	2.5917996935;	1.8377539632e-75;	SYDE2;
chr1	86355000	86975000	620000	8.78483292782;	15.9711284138;	5.98668525534;	1.37037277089;	3.84026224324e-185;	ODF2L;
chr1	88415000	89355000	940000	29.5486000597;	22.974532649;	15.7068987355;	0.50414593771;	1.90555273055e-33;	PKN2;
chr1	91965000	92355000	390000	4.42529504132;	0.360342325018;	3.38945001606;	-3.27832760922;	3.22330483744e-133;	TGFBR3;
chr1	92345000	92405000	60000	4.42529504132;	0.360342325018;	3.38945001606;	-3.27832760922;	3.22330483744e-133;	TGFBR3;
chr1	99635000	100445000	810000	9.91712872382;	0.0150376199155;	1.08080686331;	-6.21604652389;	1.12754031519e-15;	FRRS1;
chr1	100505000	100605000	100000	7.41137597321;	1.76857402415;	2.53875986887;	-0.566262376183;	0.000187573126371;	TRMT13;
chr1	100595000	100825000	230000	7.41137597321;	1.76857402415;	2.53875986887;	-0.566262376183;	0.000187573126371;	TRMT13;
chr1	110315000	110455000	140000	4.12004143156;	17.0861628943;	7.33506499753;	1.17569243243;	1.307893172e-102;	CSF1;
chr1	110445000	110535000	90000	4.12004143156;	17.0861628943;	7.33506499753;	1.17569243243;	1.307893172e-102;	CSF1;
chr1	112045000	112175000	130000	13.1989027384;	8.42847188266;	9.66898936212;	-0.243188681089;	0.00012651464461;	RAP1A;
chr1	112165000	112325000	160000	13.1989027384;	8.42847188266;	9.66898936212;	-0.243188681089;	0.00012651464461;	RAP1A;
chr1	117105000	117285000	180000	12.7764461867;	5.00896305894;	6.70565365348;	-0.466048201048;	5.54200132269e-12;	IGSF3;
chr1	117815000	117915000	100000	10.5505573861;	4.74290317496;	5.98860003484;	-0.381498695015;	1.93003407325e-09;	MAN1A2;
chr1	117905000	118075000	170000	10.5505573861;	4.74290317496;	5.98860003484;	-0.381498695015;	1.93003407325e-09;	MAN1A2;
chr1	118065000	118155000	90000	10.5505573861;	4.74290317496;	5.98860003484;	-0.381498695015;	1.93003407325e-09;	MAN1A2;
chr1	118295000	118625000	330000	6.7139194908;	4.13867691172;	9.29455345608;	-1.21169524632;	1.05948565706e-120;	WDR3;
chr1	120145000	120225000	80000	11.1386165167;	43.4325081181;	25.9347382109;	0.699313486789;	7.08452185904e-87;	PHGDH;
chr1	120215000	120425000	210000	11.1386165167;	43.4325081181;	25.9347382109;	0.699313486789;	7.08452185904e-87;	PHGDH;
chr1	150595000	150905000	310000	3.14465391988;	3.64196609641;	5.75505930111;	-0.703651195894;	3.95047637093e-19;	SETDB1;
chr1	150895000	150985000	90000	3.14465391988;	3.64196609641;	5.75505930111;	-0.703651195894;	3.95047637093e-19;	SETDB1;
chr1	162315000	162375000	60000	1.47021333786;	0.33467492531;	2.20826399617;	-2.76706630652;	3.63834279068e-40;	C1orf226;
chr1	167095000	167195000	100000	3.63974156025;	2.22275533247;	2.93830330729;	-0.4475311942;	1.3480911192e-10;	POU2F1;
chr1	167185000	167245000	60000	3.63974156025;	2.22275533247;	2.93830330729;	-0.4475311942;	1.3480911192e-10;	POU2F1;
chr1	167235000	167425000	190000	3.63974156025;	2.22275533247;	2.93830330729;	-0.4475311942;	1.3480911192e-10;	POU2F1;
chr1	174045000	174225000	180000	3.26227372078;	2.84474618727;	1.70022242104;	0.698465699104;	9.94436413978e-19;	RABGAP1L;
chr1	174215000	174725000	510000	3.26227372078;	2.84474618727;	1.70022242104;	0.698465699104;	9.94436413978e-19;	RABGAP1L;
chr1	174715000	174975000	260000	3.26227372078;	2.84474618727;	1.70022242104;	0.698465699104;	9.94436413978e-19;	RABGAP1L;
chr1	175855000	176335000	480000	5.11755470528;	7.2183570864;	9.60013707156;	-0.455635645667;	7.16287440324e-10;	RFWD2;
chr1	178015000	178265000	250000	8.64256374843;	6.01659363826;	2.59539732757;	1.16844708779;	2.32352829292e-81;	RASAL2;
chr1	178255000	178515000	260000	8.64256374843;	6.01659363826;	2.59539732757;	1.16844708779;	2.32352829292e-81;	RASAL2;
chr1	180465000	180605000	140000	12.7158355205;	8.08043183159;	13.4748550455;	-0.782477757957;	5.54519365371e-66;	XPR1;
chr1	180595000	180845000	250000	12.7158355205;	8.08043183159;	13.4748550455;	-0.782477757957;	5.54519365371e-66;	XPR1;
chr1	180835000	180925000	90000	12.7158355205;	8.08043183159;	13.4748550455;	-0.782477757957;	5.54519365371e-66;	XPR1;
chr1	186275000	186355000	80000	7.30511827812;	6.27478888341;	10.1515528742;	-0.738157495114;	7.70570445265e-24;	C1orf27;
chr1	186345000	186465000	120000	7.30511827812;	6.27478888341;	10.1515528742;	-0.738157495114;	7.70570445265e-24;	C1orf27;
chr1	186645000	187005000	360000	12.5840671792;	0.0254547500335;	32.2458024183;	-10.3579096283;	9.54973922437e-57;	PLA2G4A;
chr1	193015000	193105000	90000	7.95800251485;	15.7298099541;	17.1833913246;	-0.172074789414;	0.000250305861171;	CDC73;
chr1	193095000	193385000	290000	7.95800251485;	15.7298099541;	17.1833913246;	-0.172074789414;	0.000250305861171;	CDC73;
chr1	206635000	206775000	140000	5.88763238479;	0.0779711762181;	5.27321537752;	-6.12537782649;	1.3207961203e-115;	RASSF5;
chr1	209915000	210025000	110000	63.4600583139;8.26895141973;	0.0731060833045;1.73890209603;	0.0;3.4377172703;	5.38083057392;-1.02801847701;	0.000512811271756;1.08464407024e-06;	IRF6;C1orf74;
chr1	213025000	213555000	530000	0.00636024945222;2.84176346538;	0.621290529644;4.09091607393;	1.24000988433;4.5643814135;	-1.0433285005;-0.202415285703;	3.22628554581e-09;0.00911365045341;	VASH2;ANGEL2;
chr1	214505000	214785000	280000	16.8856914306;	44.7678937172;	20.1245094004;	1.10892858452;	0.0;	CENPF;
chr1	214775000	215705000	930000	16.8856914306;	44.7678937172;	20.1245094004;	1.10892858452;	0.0;	CENPF;
chr1	218335000	218515000	180000	2.19428824006;	4.31952189713;	6.49092647697;	-0.632499930494;	4.14917714706e-21;	RRP15;
chr1	218505000	218705000	200000	2.19428824006;	4.31952189713;	6.49092647697;	-0.632499930494;	4.14917714706e-21;	RRP15;
chr1	219985000	220455000	470000	6.05141041656;26.8498708789;	5.68453086676;46.2178857992;	9.74670148404;67.7570120312;	-0.822374350074;-0.596482646591;	6.87532264759e-65;1.23865448827e-115;	RAB3GAP2;EPRS;
chr1	220445000	220855000	410000	6.05141041656;	5.68453086676;	9.74670148404;	-0.822374350074;	6.87532264759e-65;	RAB3GAP2;
chr1	223535000	223895000	360000	60.3681806908;	31.8177049245;	50.433315981;	-0.70884707508;	1.44139872674e-166;	CAPN2;
chr1	223885000	223965000	80000	60.3681806908;	31.8177049245;	50.433315981;	-0.70884707508;	1.44139872674e-166;	CAPN2;
chr1	223955000	224185000	230000	60.3681806908;	31.8177049245;	50.433315981;	-0.70884707508;	1.44139872674e-166;	CAPN2;
chr1	225955000	226075000	120000	21.9298573489;5.54241916393;4.74957392758;	20.1939839115;3.59820827369;1.42784845015;	92.8967255306;7.92883005195;11.3235852004;	-2.24631247397;-1.18466058853;-3.03492698438;	0.0;3.25653287355e-94;7.87327449395e-18;	EPHX1;TMEM63A;RP11-285F7.2;
chr1	226065000	226195000	130000	3.79602111518;5.54241916393;	4.68923163566;3.59820827369;	10.7354507502;7.92883005195;	-1.2391937758;-1.18466058853;	3.89382678385e-52;3.25653287355e-94;	PYCR2;TMEM63A;
chr1	229565000	229655000	90000	4.11544509442;	7.07468457444;	9.92102303476;	-0.531823906452;	3.85244831827e-13;	ABCB10;
chr1	229645000	229805000	160000	4.11544509442;	7.07468457444;	9.92102303476;	-0.531823906452;	3.85244831827e-13;	ABCB10;
chr1	229795000	230455000	660000	25.8841386529;	30.8716765761;	97.8330475378;	-1.70858460352;	0.0;	GALNT2;
chr1	236255000	236695000	440000	1.1814715858;	1.10697715616;	0.0122321825355;	6.49536482039;	2.46140782541e-13;	EDARADD;
chr1	236765000	236965000	200000	3.58480725775;	6.92969421077;	9.3105607593;	-0.470680618168;	6.8045068691e-25;	MTR;
chr1	236955000	237075000	120000	3.58480725775;	6.92969421077;	9.3105607593;	-0.470680618168;	6.8045068691e-25;	MTR;
chr1	237065000	237725000	660000	3.58480725775;	6.92969421077;	9.3105607593;	-0.470680618168;	6.8045068691e-25;	MTR;
chr1	238415000	240065000	1650000	0.31209809586;	0.0132125140943;	0.0787063688997;	-2.62221311835;	9.00907241067e-05;	CHRM3;
chr1	240055000	240175000	120000	0.31209809586;	0.0132125140943;	0.0787063688997;	-2.62221311835;	9.00907241067e-05;	CHRM3;
chr1	243485000	244015000	530000	0.508419391964;	1.50244201941;	4.43061778143;	-1.60548290459;	5.72067854636e-62;	AKT3;
chr1	244005000	244215000	210000	0.508419391964;	1.50244201941;	4.43061778143;	-1.60548290459;	5.72067854636e-62;	AKT3;
chr1	247285000	247495000	210000	12.8197506489;	10.8311442704;	5.21223912246;	1.0097343536;	5.06706134336e-22;	MIR3916;
chr2	2295000	3385000	1090000	1.56966834839;	5.8782948084;	8.58604246904;	-0.59084293908;	2.08988138984e-19;	TSSC1;
chr2	3375000	3725000	350000	1.56966834839;	5.8782948084;	8.58604246904;	-0.59084293908;	2.08988138984e-19;	TSSC1;
chr2	7005000	7065000	60000	0.0297597830465;	6.05967732262;	1.44640873468;	2.02265893219;	6.68248242891e-101;	RNF144A;
chr2	7055000	7245000	190000	0.0297597830465;	6.05967732262;	1.44640873468;	2.02265893219;	6.68248242891e-101;	RNF144A;
chr2	9275000	9465000	190000	5.02563194924;	14.7721702105;	4.92212231868;	1.54213233379;	7.33187094558e-164;	ASAP2;
chr2	9455000	9565000	110000	5.02563194924;	14.7721702105;	4.92212231868;	1.54213233379;	7.33187094558e-164;	ASAP2;
chr2	25005000	25145000	140000	3.84458081545;1.67755252251;	7.85478011902;6.87475542706;	11.4450971718;4.61385934776;	-0.587911375051;0.530703836897;	1.37635439326e-24;1.17579712604e-12;	ADCY3;CENPO;
chr2	25135000	25205000	70000	3.84458081545;	7.85478011902;	11.4450971718;	-0.587911375051;	1.37635439326e-24;	ADCY3;
chr2	26065000	26405000	340000	0.896207447356;	17.2539514807;	6.37008151847;	1.39322679225;	1.53579350849e-154;	KIF3C;
chr2	27905000	28025000	120000	9.81770099173;	19.725374337;	40.9225105736;	-1.09745827466;	1.42773832486e-66;	MRPL33;
chr2	28015000	28115000	100000	9.81770099173;	19.725374337;	40.9225105736;	-1.09745827466;	1.42773832486e-66;	MRPL33;
chr2	28105000	28625000	520000	9.81770099173;	19.725374337;	40.9225105736;	-1.09745827466;	1.42773832486e-66;	MRPL33;
chr2	32575000	33175000	600000	3.66820255257;5.35990251121;	10.9425536548;16.2240831656;	13.9228249899;17.7620872202;	-0.391081628295;-0.175440554449;	1.03555700671e-07;1.60971773735e-05;	TTC27;LTBP1;
chr2	33165000	33255000	90000	5.35990251121;	16.2240831656;	17.7620872202;	-0.175440554449;	1.60971773735e-05;	LTBP1;
chr2	33245000	33605000	360000	5.35990251121;	16.2240831656;	17.7620872202;	-0.175440554449;	1.60971773735e-05;	LTBP1;
chr2	33595000	33705000	110000	5.35990251121;	16.2240831656;	17.7620872202;	-0.175440554449;	1.60971773735e-05;	LTBP1;
chr2	38205000	38305000	100000	0.516417855647;	0.176401959209;	0.605463857103;	-1.82384245336;	5.11392707047e-07;	CYP1B1-AS1;
chr2	38295000	38515000	220000	0.516417855647;	0.176401959209;	0.605463857103;	-1.82384245336;	5.11392707047e-07;	CYP1B1-AS1;
chr2	38965000	39355000	390000	7.9237515252;	8.56008837696;	5.11761554894;	0.697811176606;	4.10744359488e-39;	SOS1;
chr2	39345000	39465000	120000	7.9237515252;	8.56008837696;	5.11761554894;	0.697811176606;	4.10744359488e-39;	SOS1;
chr2	39455000	39745000	290000	5.23778088632;0.492458269783;	6.02766754743;0.430361770105;	3.97739620465;0.61695518535;	0.554980030142;-0.564530473633;	2.66040131404e-12;0.0186558791188;	MAP4K3;AC007246.3;
chr2	39735000	39965000	230000	0.492458269783;	0.430361770105;	0.61695518535;	-0.564530473633;	0.0186558791188;	AC007246.3;
chr2	43825000	44115000	290000	4.74296430122;	1.91824401039;	0.375779731077;	2.30846986486;	1.39484168206e-58;	PLEKHH2;
chr2	61875000	62135000	260000	0.912938960031;	3.55365905615;	1.65136997181;	1.0608195325;	5.14008356462e-20;	FAM161A;
chr2	69155000	69255000	100000	10.5602150838;	11.9286022316;	46.7078698143;	-2.01370998421;	0.0;	ANTXR1;
chr2	69245000	69375000	130000	10.5602150838;	11.9286022316;	46.7078698143;	-2.01370998421;	0.0;	ANTXR1;
chr2	69365000	69535000	170000	10.5602150838;	11.9286022316;	46.7078698143;	-2.01370998421;	0.0;	ANTXR1;
chr2	71235000	71455000	220000	3.02490138814;6.22823242639;	2.40235317539;10.1097653837;	6.4953654489;13.6284591064;	-1.47772138452;-0.475678751506;	7.05976521407e-19;7.26226209318e-16;	MCEE;MPHOSPH10;
chr2	73395000	73525000	130000	4.5294422325;65.061330449;7.28977992725;	11.9250961571;126.108831812;14.7455976765;	26.0995948171;144.356169143;12.1212809895;	-1.17415019757;-0.239593566202;0.23847413885;	1.01270516765e-44;2.8141175373e-22;0.000468510063537;	PRADC1;CCT7;SMYD5;
chr2	88975000	89185000	210000	6.14272602454;	11.8264851193;	14.0579135314;	-0.294024837836;	0.000938119705344;	RPIA;
chr2	97175000	97485000	310000	4.62990464937;6.00851934652;	8.94280725958;18.4828150555;	6.2678182238;15.7392484978;	0.468388208547;0.188016090456;	5.83308884404e-20;0.00755450398798;	KANSL3;LMAN2L;
chr2	99755000	99955000	200000	5.51082906558;	5.78588521804;	7.47065519958;	-0.413152248232;	3.4779149508e-07;	MITD1;
chr2	105945000	106005000	60000	10.1501043112;0.689017476799;	29.0221648517;0.816096217717;	10.3891879525;0.333507778489;	1.43730613117;1.24473547464;	4.5430483954e-290;0.00157709791854;	FHL2;AC012360.6;
chr2	105995000	106145000	150000	10.1501043112;0.689017476799;	29.0221648517;0.816096217717;	10.3891879525;0.333507778489;	1.43730613117;1.24473547464;	4.5430483954e-290;0.00157709791854;	FHL2;AC012360.6;
chr2	109615000	109755000	140000	0.0;	0.160676815238;	5.31348073633;	-5.09087972313;	2.03144395139e-138;	SH3RF3;
chr2	109745000	111575000	1830000	0.0;	0.160676815238;	5.31348073633;	-5.09087972313;	2.03144395139e-138;	SH3RF3;
chr2	112635000	112815000	180000	0.774784031124;	5.93775495914;	0.0825660552896;	6.11424533139;	7.41416122008e-85;	MERTK;
chr2	121445000	121835000	390000	0.23015408551;	2.91158122137;	4.88993753511;	-0.792254561355;	1.6993089029e-23;	GLI2;
chr2	148675000	148785000	110000	2.98264361227;0.864584140375;	3.85997080424;1.36159430342;	3.18686766283;0.733498736039;	0.232125173819;0.847028289334;	0.00362717724117;8.17526303346e-13;	ORC4;MBD5;
chr2	148775000	149265000	490000	2.98264361227;0.864584140375;	3.85997080424;1.36159430342;	3.18686766283;0.733498736039;	0.232125173819;0.847028289334;	0.00362717724117;8.17526303346e-13;	ORC4;MBD5;
chr2	149255000	149405000	150000	3.8422986675;0.864584140375;	5.61732659603;1.36159430342;	3.52362461044;0.733498736039;	0.627801528934;0.847028289334;	5.08024424303e-14;8.17526303346e-13;	EPC2;MBD5;
chr2	149395000	149635000	240000	3.8422986675;	5.61732659603;	3.52362461044;	0.627801528934;	5.08024424303e-14;	EPC2;
chr2	158865000	159315000	450000	16.3431611344;	11.6344746084;	4.36355401943;	1.37084783037;	1.52790652916e-161;	PKP4;
chr2	159305000	159615000	310000	16.3431611344;	11.6344746084;	4.36355401943;	1.37084783037;	1.52790652916e-161;	PKP4;
chr2	173155000	173335000	180000	87.8232994593;	31.1884847072;	20.3290925262;	0.572627200368;	7.64129821837e-63;	ITGA6;
chr2	173325000	173425000	100000	87.8232994593;	31.1884847072;	20.3290925262;	0.572627200368;	7.64129821837e-63;	ITGA6;
chr2	173885000	174085000	200000	0.0586416742682;	0.439305128901;	0.139973835464;	1.60334233245;	0.00123937858559;	MLK7-AS1;
chr2	174075000	174265000	190000	0.0586416742682;	0.439305128901;	0.139973835464;	1.60334233245;	0.00123937858559;	MLK7-AS1;
chr2	200835000	201175000	340000	17.2544423066;	32.5434314197;	3.06017000338;	3.36804769998;	0.0;	SPATS2L;
chr2	201165000	201355000	190000	17.2544423066;	32.5434314197;	3.06017000338;	3.36804769998;	0.0;	SPATS2L;
chr2	201345000	201455000	110000	17.2544423066;	32.5434314197;	3.06017000338;	3.36804769998;	0.0;	SPATS2L;
chr2	205185000	205575000	390000	0.0199216790659;	0.102177774744;	0.212647541932;	-1.0990233799;	0.00684241244241;	PARD3B;
chr2	205565000	206555000	990000	0.0199216790659;	0.102177774744;	0.212647541932;	-1.0990233799;	0.00684241244241;	PARD3B;
chr2	208335000	208405000	70000	6.8872646142;	4.05627158491;	3.08834293133;	0.348643698513;	4.96395847246e-06;	CREB1;
chr2	208395000	208495000	100000	6.8872646142;	4.05627158491;	3.08834293133;	0.348643698513;	4.96395847246e-06;	CREB1;
chr2	228265000	228345000	80000	11.5777623809;	29.5045003608;	21.7434323976;	0.395812225859;	1.50912764906e-39;	AGFG1;
chr2	228335000	228525000	190000	11.5777623809;	29.5045003608;	21.7434323976;	0.395812225859;	1.50912764906e-39;	AGFG1;
chr2	241385000	241505000	120000	1.4743182887;0.817885871175;	1.28118432028;1.51203183736;	0.771857971975;0.591775291915;	0.683956812789;1.31257150678;	4.45768016437e-07;5.27967748309e-09;	ANKMY1;DUSP28;
chr2	241495000	241625000	130000	1.4743182887;0.817885871175;	1.28118432028;1.51203183736;	0.771857971975;0.591775291915;	0.683956812789;1.31257150678;	4.45768016437e-07;5.27967748309e-09;	ANKMY1;DUSP28;
chr2	241785000	241945000	160000	0.0675607615272;0.0;	0.521611163749;0.162800338505;	0.138182216764;0.00292888453075;	1.87264800651;5.71634266748;	2.59635368182e-17;2.55486869438e-05;	SNED1;AC104809.3;
chr2	241935000	242015000	80000	0.0675607615272;	0.521611163749;	0.138182216764;	1.87264800651;	2.59635368182e-17;	SNED1;
chr2	242005000	242165000	160000	0.0675607615272;	0.521611163749;	0.138182216764;	1.87264800651;	2.59635368182e-17;	SNED1;
chr2	242435000	242645000	210000	8.52053454806;12.4805859872;	13.7448025952;23.8284693425;	3.4386435754;11.5627168068;	1.95612372112;0.999403804929;	2.94269722209e-204;1.78731524727e-64;	ATG4B;THAP4;
chr2	242635000	242825000	190000	6.55399246333;	6.75256490668;	1.38826174619;	2.23667126785;	2.41631381801e-107;	D2HGDH;
chr3	9385000	9445000	60000	5.16101355721;	7.51111364739;	12.3434902135;	-0.761464421698;	2.42061508814e-38;	THUMPD3;
chr3	11265000	11425000	160000	2.74632335505;	3.49204164553;	5.27415669221;	-0.639797430975;	1.39202284862e-20;	ATG7;
chr3	11415000	11615000	200000	2.74632335505;	3.49204164553;	5.27415669221;	-0.639797430975;	1.39202284862e-20;	ATG7;
chr3	15645000	15855000	210000	5.72103169568;	10.300042087;	9.11434892439;	0.131809990644;	0.0040343274082;	ANKRD28;
chr3	15845000	16105000	260000	5.72103169568;	10.300042087;	9.11434892439;	0.131809990644;	0.0040343274082;	ANKRD28;
chr3	17075000	17285000	210000	5.34267565219;	7.87859739413;	5.60037282526;	0.448728738152;	2.35509400252e-17;	TBC1D5;
chr3	17275000	17475000	200000	5.34267565219;	7.87859739413;	5.60037282526;	0.448728738152;	2.35509400252e-17;	TBC1D5;
chr3	17465000	17785000	320000	5.34267565219;	7.87859739413;	5.60037282526;	0.448728738152;	2.35509400252e-17;	TBC1D5;
chr3	17775000	17885000	110000	5.34267565219;	7.87859739413;	5.60037282526;	0.448728738152;	2.35509400252e-17;	TBC1D5;
chr3	17875000	18345000	470000	5.34267565219;	7.87859739413;	5.60037282526;	0.448728738152;	2.35509400252e-17;	TBC1D5;
chr3	18335000	18435000	100000	5.34267565219;	7.87859739413;	5.60037282526;	0.448728738152;	2.35509400252e-17;	TBC1D5;
chr3	18425000	18485000	60000	5.34267565219;	7.87859739413;	5.60037282526;	0.448728738152;	2.35509400252e-17;	TBC1D5;
chr3	18475000	18805000	330000	5.34267565219;	7.87859739413;	5.60037282526;	0.448728738152;	2.35509400252e-17;	TBC1D5;
chr3	23205000	23375000	170000	1.85440517386;	5.88570057206;	10.4427912123;	-0.872033639642;	2.99137068382e-25;	UBE2E2;
chr3	23365000	23715000	350000	1.85440517386;	5.88570057206;	10.4427912123;	-0.872033639642;	2.99137068382e-25;	UBE2E2;
chr3	27515000	27755000	240000	0.397109156588;	8.18398677444;	0.730820387213;	3.4383389095;	3.95733465654e-27;	AC098614.2;
chr3	27745000	28395000	650000	3.04989535284;	4.78535059561;	5.79503218136;	-0.320551855395;	0.000115338061021;	AZI2;
chr3	28385000	29325000	940000	3.04989535284;	4.78535059561;	5.79503218136;	-0.320551855395;	0.000115338061021;	AZI2;
chr3	31175000	31585000	410000	36.0697368604;	34.2608628225;	58.4784397164;	-0.81601136641;	8.09638546995e-146;	STT3B;
chr3	31575000	32025000	450000	2.57831536636;36.0697368604;0.893052141438;	5.48959145408;34.2608628225;3.75077332255;	3.08502945845;58.4784397164;0.901180736973;	0.786916085218;-0.81601136641;2.01385791957;	1.87552238405e-38;8.09638546995e-146;5.14715769661e-34;	OSBPL10;STT3B;ZNF860;
chr3	32015000	32075000	60000	2.57831536636;0.893052141438;	5.48959145408;3.75077332255;	3.08502945845;0.901180736973;	0.786916085218;2.01385791957;	1.87552238405e-38;5.14715769661e-34;	OSBPL10;ZNF860;
chr3	32065000	32205000	140000	2.57831536636;	5.48959145408;	3.08502945845;	0.786916085218;	1.87552238405e-38;	OSBPL10;
chr3	32405000	32545000	140000	9.07992841868;	12.2475964546;	1.29334686347;	3.19792879086;	5.81257393511e-173;	CMTM7;
chr3	33155000	33325000	170000	0.0265568815552;	1.59720217191;	5.3809212223;	-1.7978664052;	2.82094172688e-56;	SUSD5;
chr3	33475000	33765000	290000	3.27323732775;	4.08591734641;	5.25069565501;	-0.406373913722;	2.05457374197e-14;	CLASP2;
chr3	33755000	33845000	90000	3.27323732775;	4.08591734641;	5.25069565501;	-0.406373913722;	2.05457374197e-14;	CLASP2;
chr3	37815000	37905000	90000	11.1858378177;	2.95597286653;	5.53758937411;	-0.949323152443;	1.79337917688e-26;	CTDSPL;
chr3	37895000	38075000	180000	11.1858378177;	2.95597286653;	5.53758937411;	-0.949323152443;	1.79337917688e-26;	CTDSPL;
chr3	41995000	42145000	150000	15.4142492897;	6.69700310066;	7.12686828238;	-0.13423925795;	0.00843053866156;	TRAK1;
chr3	42135000	42285000	150000	15.4142492897;	6.69700310066;	7.12686828238;	-0.13423925795;	0.00843053866156;	TRAK1;
chr3	45535000	45645000	110000	3.75399529105;	4.70602189307;	2.41953571838;	0.916445728996;	1.06777258374e-41;	LIMD1;
chr3	45635000	45715000	80000	3.75399529105;	4.70602189307;	2.41953571838;	0.916445728996;	1.06777258374e-41;	LIMD1;
chr3	45705000	45735000	30000	3.75399529105;	4.70602189307;	2.41953571838;	0.916445728996;	1.06777258374e-41;	LIMD1;
chr3	45725000	45805000	80000	3.75399529105;	4.70602189307;	2.41953571838;	0.916445728996;	1.06777258374e-41;	LIMD1;
chr3	47825000	48055000	230000	16.5715002565;	26.8242855965;	30.9768547824;	-0.252112736982;	6.77419043455e-25;	MAP4;
chr3	48045000	48135000	90000	16.5715002565;	26.8242855965;	30.9768547824;	-0.252112736982;	6.77419043455e-25;	MAP4;
chr3	48125000	48205000	80000	16.5715002565;	26.8242855965;	30.9768547824;	-0.252112736982;	6.77419043455e-25;	MAP4;
chr3	49835000	49985000	150000	1.59928658511;	2.33378610334;	3.96003171153;	-0.807935269918;	1.53185308136e-11;	MON1A;
chr3	53385000	53965000	580000	0.187837167834;	3.88064043566;	0.203370738733;	4.21405956044;	1.11624814702e-199;	CACNA1D;
chr3	53955000	54185000	230000	0.0128583451439;	0.0;	2.82882648058;	-10.7267511075;	5.81913417114e-19;	CACNA2D3;
chr3	54175000	54475000	300000	0.0128583451439;	0.0;	2.82882648058;	-10.7267511075;	5.81913417114e-19;	CACNA2D3;
chr3	54465000	54895000	430000	0.0128583451439;	0.0;	2.82882648058;	-10.7267511075;	5.81913417114e-19;	CACNA2D3;
chr3	54885000	54995000	110000	0.0128583451439;	0.0;	2.82882648058;	-10.7267511075;	5.81913417114e-19;	CACNA2D3;
chr3	54985000	55225000	240000	0.0128583451439;	0.0;	2.82882648058;	-10.7267511075;	5.81913417114e-19;	CACNA2D3;
chr3	57935000	58005000	70000	69.5124094929;	39.6851512484;	77.3075385239;	-1.00657095494;	0.0;	FLNB;
chr3	57995000	58085000	90000	69.5124094929;	39.6851512484;	77.3075385239;	-1.00657095494;	0.0;	FLNB;
chr3	58075000	58165000	90000	69.5124094929;	39.6851512484;	77.3075385239;	-1.00657095494;	0.0;	FLNB;
chr3	58155000	58305000	150000	69.5124094929;	39.6851512484;	77.3075385239;	-1.00657095494;	0.0;	FLNB;
chr3	68915000	69045000	130000	6.11271618476;	7.26674266958;	3.43319570327;	1.03757656707;	6.78855320084e-41;	EOGT;
chr3	69035000	69135000	100000	46.5749008983;6.11271618476;	27.031606817;7.26674266958;	51.5366675575;3.43319570327;	-0.975674773369;1.03757656707;	8.69530070854e-104;6.78855320084e-41;	ARL6IP5;EOGT;
chr3	69125000	69215000	90000	46.5749008983;	27.031606817;	51.5366675575;	-0.975674773369;	8.69530070854e-104;	ARL6IP5;
chr3	69735000	69845000	110000	3.15930485301;	1.13166486823;	2.64407657495;	-1.26867912037;	5.61734159721e-27;	MITF;
chr3	69835000	70105000	270000	3.15930485301;	1.13166486823;	2.64407657495;	-1.26867912037;	5.61734159721e-27;	MITF;
chr3	72985000	73155000	170000	9.64284364473;	13.5760423431;	12.0950093505;	0.121597902215;	0.0323487753624;	PPP4R2;
chr3	77865000	78705000	840000	0.779140724135;	3.99079550828;	0.147899414622;	4.70756851897;	7.87701949703e-193;	ROBO1;
chr3	78695000	79085000	390000	0.779140724135;	3.99079550828;	0.147899414622;	4.70756851897;	7.87701949703e-193;	ROBO1;
chr3	79075000	79415000	340000	0.779140724135;	3.99079550828;	0.147899414622;	4.70756851897;	7.87701949703e-193;	ROBO1;
chr3	79405000	79575000	170000	0.779140724135;	3.99079550828;	0.147899414622;	4.70756851897;	7.87701949703e-193;	ROBO1;
chr3	79565000	81555000	1990000	0.779140724135;	3.99079550828;	0.147899414622;	4.70756851897;	7.87701949703e-193;	ROBO1;
chr3	107145000	107245000	100000	17.023058563;	2.68107608035;	7.0491141469;	-1.43951644469;	1.65117044337e-124;	BBX;
chr3	107235000	107655000	420000	17.023058563;	2.68107608035;	7.0491141469;	-1.43951644469;	1.65117044337e-124;	BBX;
chr3	113205000	113425000	220000	2.11599993832;	0.00725243935402;	0.408514798305;	-5.86559882599;	1.02227963307e-13;	SIDT1;
chr3	113665000	114085000	420000	6.18325395622;0.760948261462;	6.77628942691;1.97530502845;	4.97262672773;0.204831564852;	0.402036985298;3.23278998041;	5.73657112201e-10;1.92709446358e-42;	QTRTD1;KIAA1407;
chr3	122095000	122285000	190000	7.11093583309;	7.30622212057;	8.37592163149;	-0.241962073263;	1.27577553937e-05;	KPNA1;
chr3	122745000	123005000	260000	0.0315193277566;	0.170694438638;	0.0216309730873;	2.93659037861;	3.16733996931e-07;	ADCY5;
chr3	122995000	123305000	310000	0.0315193277566;	0.170694438638;	0.0216309730873;	2.93659037861;	3.16733996931e-07;	ADCY5;
chr3	127685000	127785000	100000	55.9645289741;	54.8943928063;	92.5970246585;	-0.798618639556;	6.9113073279e-206;	SEC61A1;
chr3	127775000	127885000	110000	55.9645289741;	54.8943928063;	92.5970246585;	-0.798618639556;	6.9113073279e-206;	SEC61A1;
chr3	128395000	128605000	210000	107.38934012;	131.486585143;	112.361656053;	0.182703598601;	1.14130008034e-08;	RAB7A;
chr3	135905000	136475000	570000	4.60133694263;	6.5573773613;	3.97825126058;	0.676204401267;	1.82644851476e-24;	STAG1;
chr3	136465000	136585000	120000	4.60133694263;	6.5573773613;	3.97825126058;	0.676204401267;	1.82644851476e-24;	STAG1;
chr3	148835000	148995000	160000	4.64959864708;	0.0480493807835;	0.0;	4.49320573377;	0.0137520055958;	CPHL1P;
chr3	148985000	149065000	80000	4.64959864708;	0.0480493807835;	0.0;	4.49320573377;	0.0137520055958;	CPHL1P;
chr3	170525000	170585000	60000	5.37959215501;	6.33766218707;	10.6619855038;	-0.795424702928;	1.5698084238e-16;	RPL22L1;
chr3	170575000	170775000	200000	2.39165372402;5.37959215501;	9.88893561377;6.33766218707;	4.41815033628;10.6619855038;	1.11830539746;-0.795424702928;	7.22597685178e-61;1.5698084238e-16;	EIF5A2;RPL22L1;
chr3	187775000	187875000	100000	3.83298364511;	5.12554720816;	2.95638362235;	0.749004001117;	1.26330101234e-65;	LPP;
chr3	187865000	188675000	810000	3.83298364511;	5.12554720816;	2.95638362235;	0.749004001117;	1.26330101234e-65;	LPP;
chr3	189275000	189675000	400000	45.1797592784;	0.0196236048884;	0.17195340934;	-3.1809059902;	6.69742027594e-07;	TP63;
chr4	0	225000	225000	0.28251886267;	0.814942446882;	0.177851621536;	2.15552863795;	1.89357517409e-11;	ZNF718;
chr4	1995000	2225000	230000	0.101728075407;0.0861432256499;	0.276120229385;8.49298486819;	0.0232433130878;7.43358901233;	3.53955953838;0.147271127677;	2.53390479713e-10;0.031393892585;	POLN;NAT8L;
chr4	2215000	2425000	210000	0.101728075407;	0.276120229385;	0.0232433130878;	3.53955953838;	2.53390479713e-10;	POLN;
chr4	3045000	3345000	300000	2.19127592569;	2.41418169018;	0.696930590495;	1.7490845681;	4.38249961268e-67;	RGS12;
chr4	3335000	3445000	110000	2.19127592569;	2.41418169018;	0.696930590495;	1.7490845681;	4.38249961268e-67;	RGS12;
chr4	3435000	3495000	60000	2.19127592569;	2.41418169018;	0.696930590495;	1.7490845681;	4.38249961268e-67;	RGS12;
chr4	3875000	3965000	90000	0.0644472269313;	0.318972584322;	0.909732831099;	-1.55693137269;	8.61937229243e-07;	FAM86EP;
chr4	3955000	3985000	30000	0.0644472269313;	0.318972584322;	0.909732831099;	-1.55693137269;	8.61937229243e-07;	FAM86EP;
chr4	7065000	7195000	130000	0.011904234729;	0.0462695891121;	4.13069015268;	-6.52315542028;	3.46824736848e-82;	SORCS2;
chr4	7185000	7295000	110000	0.011904234729;	0.0462695891121;	4.13069015268;	-6.52315542028;	3.46824736848e-82;	SORCS2;
chr4	7285000	7735000	450000	0.011904234729;	0.0462695891121;	4.13069015268;	-6.52315542028;	3.46824736848e-82;	SORCS2;
chr4	7725000	7845000	120000	0.011904234729;8.53764467363;9.30970109879;	0.0462695891121;22.3454382593;5.19943628553;	4.13069015268;15.2703542981;0.084918882039;	-6.52315542028;0.504425794195;5.89511039838;	3.46824736848e-82;2.37341355586e-50;3.20961892509e-125;	SORCS2;AFAP1;AFAP1-AS1;
chr4	7835000	7985000	150000	0.0270608627458;8.53764467363;	1.17120295238;22.3454382593;	2.13881218624;15.2703542981;	-0.913320527107;0.504425794195;	6.222221138e-12;2.37341355586e-50;	ABLIM2;AFAP1;
chr4	7975000	8165000	190000	0.0270608627458;	1.17120295238;	2.13881218624;	-0.913320527107;	6.222221138e-12;	ABLIM2;
chr4	8155000	8275000	120000	0.0270608627458;	1.17120295238;	2.13881218624;	-0.913320527107;	6.222221138e-12;	ABLIM2;
chr4	17535000	17655000	120000	3.94750205119;	3.31592601923;	2.62459975241;	0.293363911251;	0.000132699319895;	MED28;
chr4	22125000	22405000	280000	3.78342617945;	8.192346213;	4.57521172939;	0.794590175429;	1.83713912559e-36;	GPR125;
chr4	22395000	22695000	300000	3.78342617945;	8.192346213;	4.57521172939;	0.794590175429;	1.83713912559e-36;	GPR125;
chr4	24655000	24985000	330000	0.16046560042;	0.0341677274523;	7.38667376701;	-7.79714916588;	1.1266500595e-31;	SOD3;
chr4	25445000	25995000	550000	9.58366622465;	0.834041136112;	19.7905039247;	-4.6140002073;	0.0;	SEL1L3;
chr4	34745000	35955000	1210000	4.84621881763;	0.0434070043537;	0.741155309505;	-4.13944577152;	1.48920194388e-46;	ARAP2;
chr4	35945000	36235000	290000	4.84621881763;	0.0434070043537;	0.741155309505;	-4.13944577152;	1.48920194388e-46;	ARAP2;
chr4	36225000	36355000	130000	4.84621881763;	0.0434070043537;	0.741155309505;	-4.13944577152;	1.48920194388e-46;	ARAP2;
chr4	37565000	37605000	40000	2.42404816322;	5.96896729298;	2.01360240035;	1.52189887084;	2.53539298284e-20;	RELL1;
chr4	37595000	37805000	210000	2.42404816322;	5.96896729298;	2.01360240035;	1.52189887084;	2.53539298284e-20;	RELL1;
chr4	39455000	39645000	190000	18.6215550583;0.329388043349;	22.594347627;0.575275825322;	15.728202711;0.163861752101;	0.47810544145;1.76549149299;	1.54127382787e-21;8.85431669171e-05;	UGDH;UGDH-AS1;
chr4	39805000	39985000	180000	13.5481681332;	18.3395751762;	11.4011651399;	0.641256101864;	6.41238142825e-84;	PDS5A;
chr4	39975000	40065000	90000	2.072032298;13.5481681332;	3.44092143108;18.3395751762;	0.688024221332;11.4011651399;	2.27473787216;0.641256101864;	2.18526024386e-92;6.41238142825e-84;	N4BP2;PDS5A;
chr4	40055000	40145000	90000	2.072032298;	3.44092143108;	0.688024221332;	2.27473787216;	2.18526024386e-92;	N4BP2;
chr4	40135000	40325000	190000	2.072032298;	3.44092143108;	0.688024221332;	2.27473787216;	2.18526024386e-92;	N4BP2;
chr4	41885000	41995000	110000	12.1158386669;	5.57083895042;	11.4191556063;	-1.0800996388;	4.84565694728e-99;	TMEM33;
chr4	56605000	56725000	120000	14.8698443891;	9.43828285192;	4.32496311968;	1.08149974191;	2.43637894768e-50;	EXOC1;
chr4	56715000	56825000	110000	14.8698443891;	9.43828285192;	4.32496311968;	1.08149974191;	2.43637894768e-50;	EXOC1;
chr4	68405000	68565000	160000	10.1790151749;	7.09022322863;	8.16244028215;	-0.247391833491;	1.64046180184e-07;	UBA6;
chr4	68555000	68865000	310000	10.1790151749;0.59283924541;	7.09022322863;0.83473972904;	8.16244028215;0.534030902934;	-0.247391833491;0.601199672343;	1.64046180184e-07;0.0099965408206;	UBA6;UBA6-AS1;
chr4	68855000	69045000	190000	0.59283924541;	0.83473972904;	0.534030902934;	0.601199672343;	0.0099965408206;	UBA6-AS1;
chr4	83345000	83645000	300000	0.142014388258;	1.0797584996;	0.225809609688;	2.21592007594;	1.87293632604e-12;	TMEM150C;
chr4	84025000	84185000	160000	4.86297983641;	11.5608432252;	6.66183928904;	0.751256670453;	4.2521023151e-18;	COQ2;
chr4	84175000	84205000	30000	4.86297983641;	11.5608432252;	6.66183928904;	0.751256670453;	4.2521023151e-18;	COQ2;
chr4	84195000	84415000	220000	2.90807760999;4.86297983641;	3.14759819725;11.5608432252;	1.2880209534;6.66183928904;	1.24448097189;0.751256670453;	3.25393413365e-19;4.2521023151e-18;	HPSE;COQ2;
chr4	86285000	86675000	390000	0.901671083693;	1.11738363589;	0.369036190609;	1.54876679207;	1.08188138126e-15;	ARHGAP24;
chr4	86665000	86885000	220000	0.901671083693;	1.11738363589;	0.369036190609;	1.54876679207;	1.08188138126e-15;	ARHGAP24;
chr4	86875000	86975000	100000	0.901671083693;	1.11738363589;	0.369036190609;	1.54876679207;	1.08188138126e-15;	ARHGAP24;
chr4	87415000	87525000	110000	9.69011150547;	0.871963064698;	2.55638265634;	-1.59645500542;	1.41014452781e-49;	PTPN13;
chr4	87515000	87825000	310000	9.69011150547;	0.871963064698;	2.55638265634;	-1.59645500542;	1.41014452781e-49;	PTPN13;
chr4	88155000	88275000	120000	9.51155681516;	16.3083944669;	6.57185836131;	1.26665076591;	4.24899891812e-52;	HSD17B11;
chr4	88265000	88395000	130000	9.51155681516;	16.3083944669;	6.57185836131;	1.26665076591;	4.24899891812e-52;	HSD17B11;
chr4	89375000	89445000	70000	2.29456175076;	1.23035341873;	15.9570041232;	-3.74166993135;	0.0;	HERC3;
chr4	89435000	89595000	160000	2.29456175076;	1.23035341873;	15.9570041232;	-3.74166993135;	0.0;	HERC3;
chr4	89585000	89735000	150000	2.29456175076;1.21403367763;	1.23035341873;1.33683482426;	15.9570041232;4.20563940811;	-3.74166993135;-1.69882458674;	0.0;1.6077054209e-21;	HERC3;NAP1L5;
chr4	90555000	90835000	280000	1.63173582595;	0.0980048460274;	0.851335919995;	-3.16335997468;	1.88092941421e-16;	SNCA;
chr4	95325000	95535000	210000	14.8069008867;	4.48949919571;	15.5673023106;	-1.83845708612;	0.0;	PDLIM5;
chr4	95525000	95685000	160000	1.53311548281;14.8069008867;	0.0023195050508;4.48949919571;	0.258373587813;15.5673023106;	-6.74509164877;-1.83845708612;	1.47260213954e-07;0.0;	BMPR1B;PDLIM5;
chr4	95675000	96065000	390000	1.53311548281;	0.0023195050508;	0.258373587813;	-6.74509164877;	1.47260213954e-07;	BMPR1B;
chr4	96055000	96435000	380000	1.53311548281;0.122235916265;	0.0023195050508;0.288974919818;	0.258373587813;0.0122313626662;	-6.74509164877;4.49815109633;	1.47260213954e-07;6.84027453345e-15;	BMPR1B;UNC5C;
chr4	96425000	97285000	860000	0.122235916265;	0.288974919818;	0.0122313626662;	4.49815109633;	6.84027453345e-15;	UNC5C;
chr4	99915000	100015000	100000	29.7741330579;	25.996974359;	22.3714468768;	0.172256373315;	6.40873984271e-05;	ADH5;
chr4	100005000	100335000	330000	29.7741330579;	25.996974359;	22.3714468768;	0.172256373315;	6.40873984271e-05;	ADH5;
chr4	103745000	103935000	190000	7.51319409548;	8.36714201094;	11.0625978942;	-0.447727086276;	3.3332405612e-07;	CISD2;
chr4	104915000	105795000	880000	0.113978176714;	0.396119986284;	0.00250923343015;	7.1368956232;	1.5313931718e-08;	CXXC4;
chr4	120215000	120335000	120000	0.430729232815;	1.32917015445;	0.347586036833;	1.8973531677;	0.000684660181785;	RP11-33B1.4;
chr4	120325000	120385000	60000	0.430729232815;	1.32917015445;	0.347586036833;	1.8973531677;	0.000684660181785;	RP11-33B1.4;
chr4	123665000	123845000	180000	1.0834142612;	1.86398126033;	4.72919634022;	-1.38815959064;	1.36616734895e-60;	SPATA5;
chr4	123835000	124325000	490000	1.0834142612;2.95006454564;	1.86398126033;16.5455264675;	4.72919634022;1.96093671735;	-1.38815959064;3.03202880444;	1.36616734895e-60;9.42179544973e-254;	SPATA5;SPRY1;
chr4	124315000	124485000	170000	2.95006454564;	16.5455264675;	1.96093671735;	3.03202880444;	9.42179544973e-254;	SPRY1;
chr4	140575000	140655000	80000	0.407925873051;	4.02510637132;	0.766172316479;	2.34621391956;	2.57673254596e-88;	MAML3;
chr4	140645000	140915000	270000	0.407925873051;	4.02510637132;	0.766172316479;	2.34621391956;	2.57673254596e-88;	MAML3;
chr4	140905000	141075000	170000	0.407925873051;	4.02510637132;	0.766172316479;	2.34621391956;	2.57673254596e-88;	MAML3;
chr4	141065000	141185000	120000	0.407925873051;	4.02510637132;	0.766172316479;	2.34621391956;	2.57673254596e-88;	MAML3;
chr4	141285000	141565000	280000	4.1734625494;	3.34127087331;	6.15163995192;	-0.925768941431;	1.0597655923e-26;	TBC1D9;
chr4	141555000	141675000	120000	4.1734625494;	3.34127087331;	6.15163995192;	-0.925768941431;	1.0597655923e-26;	TBC1D9;
chr4	141665000	141785000	120000	4.1734625494;	3.34127087331;	6.15163995192;	-0.925768941431;	1.0597655923e-26;	TBC1D9;
chr4	142055000	142565000	510000	12.3682489307;13.4736370912;	8.28599954576;2.52156064249;	17.5717099546;0.0349931658715;	-1.1287155359;6.109858801;	3.71146191726e-48;1.41470012679e-32;	ZNF330;RP11-362F19.1;
chr4	142765000	143195000	430000	3.08054870595;	0.513115572048;	0.135386645595;	1.87593104177;	1.43000569736e-17;	INPP4B;
chr4	143185000	143275000	90000	3.08054870595;	0.513115572048;	0.135386645595;	1.87593104177;	1.43000569736e-17;	INPP4B;
chr4	143265000	143335000	70000	3.08054870595;	0.513115572048;	0.135386645595;	1.87593104177;	1.43000569736e-17;	INPP4B;
chr4	143325000	143405000	80000	3.08054870595;	0.513115572048;	0.135386645595;	1.87593104177;	1.43000569736e-17;	INPP4B;
chr4	143395000	143475000	80000	3.08054870595;	0.513115572048;	0.135386645595;	1.87593104177;	1.43000569736e-17;	INPP4B;
chr4	143465000	143645000	180000	3.08054870595;	0.513115572048;	0.135386645595;	1.87593104177;	1.43000569736e-17;	INPP4B;
chr4	143635000	143775000	140000	3.08054870595;	0.513115572048;	0.135386645595;	1.87593104177;	1.43000569736e-17;	INPP4B;
chr4	143765000	144015000	250000	3.08054870595;	0.513115572048;	0.135386645595;	1.87593104177;	1.43000569736e-17;	INPP4B;
chr4	146015000	146105000	90000	10.2053652193;	6.94209084242;	5.06293270086;	0.410038978017;	1.04028732164e-10;	OTUD4;
chr4	146095000	146165000	70000	10.2053652193;	6.94209084242;	5.06293270086;	0.410038978017;	1.04028732164e-10;	OTUD4;
chr4	150915000	151175000	260000	0.00330580479823;	6.02097933076;	3.03332593883;	0.945204772512;	4.04812736174e-23;	DCLK2;
chr4	151165000	151795000	630000	0.00330580479823;3.26353728266;	6.02097933076;4.77007851349;	3.03332593883;2.73249234761;	0.945204772512;0.758703124446;	4.04812736174e-23;1.16651689434e-37;	DCLK2;LRBA;
chr4	151785000	151945000	160000	3.26353728266;	4.77007851349;	2.73249234761;	0.758703124446;	1.16651689434e-37;	LRBA;
chr4	151935000	152025000	90000	3.26353728266;	4.77007851349;	2.73249234761;	0.758703124446;	1.16651689434e-37;	LRBA;
chr4	173935000	174095000	160000	12.6028839445;0.423389331682;	19.4034835485;1.15772812713;	2.303821282;0.113688697471;	3.02934924934;3.30241219338;	0.0;3.04041883418e-17;	GALNT7;RP11-10K16.1;
chr4	174085000	174185000	100000	12.6028839445;0.423389331682;	19.4034835485;1.15772812713;	2.303821282;0.113688697471;	3.02934924934;3.30241219338;	0.0;3.04041883418e-17;	GALNT7;RP11-10K16.1;
chr4	174175000	174245000	70000	12.6028839445;	19.4034835485;	2.303821282;	3.02934924934;	0.0;	GALNT7;
chr4	174235000	174345000	110000	12.6028839445;2.73803769858;0.345764581478;	19.4034835485;12.7034954081;0.975867273955;	2.303821282;9.56301929169;0.332318143934;	3.02934924934;0.365672947339;1.51212254185;	0.0;0.00158431285058;2.56593387577e-05;	GALNT7;SAP30;RP11-798M19.6;
chr4	177275000	177705000	430000	0.277163304347;	1.56279714065;	14.3671199154;	-3.24437094618;	1.34287046634e-151;	VEGFC;
chr4	177695000	177985000	290000	0.277163304347;	1.56279714065;	14.3671199154;	-3.24437094618;	1.34287046634e-151;	VEGFC;
chr4	178165000	178475000	310000	4.54068029946;	5.56332200577;	10.3759351107;	-0.944989078165;	1.55271441822e-24;	NEIL3;
chr4	184355000	184585000	230000	7.52287107582;0.374222155565;	13.9813512687;1.94835191604;	10.9245279801;0.444322764641;	0.312308198038;2.08191766541;	0.00687597969148;0.000710478124056;	ING2;RP11-367N14.2;
chr4	187495000	187655000	160000	42.2516405041;	43.8712093955;	10.179203746;	2.06310576986;	0.0;	FAT1;
chr4	187645000	188535000	890000	42.2516405041;	43.8712093955;	10.179203746;	2.06310576986;	0.0;	FAT1;
chr4	189025000	189375000	350000	0.043878797911;	0.0;	3.01933663623;	-8.03303453518;	1.93794990663e-10;	RP11-366H4.1;
chr5	315000	445000	130000	11.8628750819;	8.22642613692;	14.881053159;	-0.89974799434;	1.02662283944e-67;	EXOC3;
chr5	435000	545000	110000	1.84347281306;11.8628750819;5.14247727386;4.65028645269;	1.29415061559;8.22642613692;3.19449855517;1.659236473;	0.540271223931;14.881053159;9.02127397201;2.51151145078;	1.21435662909;-0.89974799434;-1.54345357197;-0.64222700465;	9.4153852007e-06;1.02662283944e-67;4.00275125643e-43;5.30056953652e-06;	SLC9A3;EXOC3;CTD-2228K2.5;CTD-2228K2.7;
chr5	535000	615000	80000	7.1591872362;	4.50350879094;	7.67058939368;	-0.813301495976;	3.12203832345e-19;	CEP72;
chr5	605000	685000	80000	7.1591872362;0.211091055757;	4.50350879094;2.8674929325;	7.67058939368;1.75506358584;	-0.813301495976;0.663270028382;	3.12203832345e-19;7.73848867125e-08;	CEP72;TPPP;
chr5	675000	805000	130000	0.211091055757;0.0840319609187;	2.8674929325;0.378825042684;	1.75506358584;1.26854895651;	0.663270028382;-1.78795018698;	7.73848867125e-08;2.89024652039e-23;	TPPP;ZDHHC11;
chr5	795000	915000	120000	9.35096645403;0.0840319609187;	10.6986856981;0.378825042684;	11.5603797098;1.26854895651;	-0.156122634083;-1.78795018698;	0.000289706655538;2.89024652039e-23;	BRD9;ZDHHC11;
chr5	1005000	1115000	110000	21.931855907;	45.5073435148;	16.6478917106;	1.40646964037;	0.0;	SLC12A7;
chr5	1105000	1175000	70000	21.931855907;	45.5073435148;	16.6478917106;	1.40646964037;	0.0;	SLC12A7;
chr5	1165000	1475000	310000	35.596678676;0.395048503178;	32.0506850911;2.62363263477;	62.7798046451;0.307062098262;	-1.01420254433;3.05118390615;	2.32696865875e-297;3.81044231723e-45;	CLPTM1L;TERT;
chr5	13975000	14155000	180000	15.4421029498;	21.5483464024;	16.3687038982;	0.351860085252;	4.00933308202e-37;	TRIO;
chr5	14145000	14275000	130000	15.4421029498;	21.5483464024;	16.3687038982;	0.351860085252;	4.00933308202e-37;	TRIO;
chr5	14265000	14675000	410000	15.4421029498;	21.5483464024;	16.3687038982;	0.351860085252;	4.00933308202e-37;	TRIO;
chr5	16935000	17215000	280000	29.6699847069;0.0204177054818;	103.245043672;0.465983321469;	572.479296393;3.12143582321;	-2.51540189111;-2.79014266125;	0.0;1.75778336622e-36;	BASP1;AC091878.1;
chr5	17205000	18335000	1130000	29.6699847069;0.0204177054818;	103.245043672;0.465983321469;	572.479296393;3.12143582321;	-2.51540189111;-2.79014266125;	0.0;1.75778336622e-36;	BASP1;AC091878.1;
chr5	18695000	21345000	2650000	1.77686579772;	0.869306054739;	1.94333836506;	-1.20477206184;	1.09033029674e-16;	GUSBP1;
chr5	21335000	21485000	150000	1.77686579772;1.51859606897;	0.869306054739;0.0108302923635;	1.94333836506;0.097079976661;	-1.20477206184;-3.21139460199;	1.09033029674e-16;0.037240720373;	GUSBP1;RP11-823P9.3;
chr5	21475000	21815000	340000	0.0;1.77686579772;1.51859606897;	0.0;0.869306054739;0.0108302923635;	2.47987267923;1.94333836506;0.097079976661;	-10.8798618059;-1.20477206184;-3.21139460199;	1.85390960676e-19;1.09033029674e-16;0.037240720373;	CDH12;GUSBP1;RP11-823P9.3;
chr5	21805000	23215000	1410000	0.0;	0.0;	2.47987267923;	-10.8798618059;	1.85390960676e-19;	CDH12;
chr5	38195000	38445000	250000	0.0;	0.863410804837;	0.00519415957169;	7.34223933864;	6.8876083347e-12;	EGFLAM;
chr5	38435000	38555000	120000	0.0;	0.863410804837;	0.00519415957169;	7.34223933864;	6.8876083347e-12;	EGFLAM;
chr5	38925000	39005000	80000	12.0195033866;	1.71271490306;	5.27824045817;	-1.66852408809;	1.2894613385e-146;	RICTOR;
chr5	38995000	39075000	80000	12.0195033866;	1.71271490306;	5.27824045817;	-1.66852408809;	1.2894613385e-146;	RICTOR;
chr5	39065000	39145000	80000	12.0195033866;	1.71271490306;	5.27824045817;	-1.66852408809;	1.2894613385e-146;	RICTOR;
chr5	49735000	49975000	240000	2.93531695438;	1.02735300457;	0.736414978875;	0.435386105814;	0.00346436535939;	PARP8;
chr5	49965000	50265000	300000	2.93531695438;	1.02735300457;	0.736414978875;	0.435386105814;	0.00346436535939;	PARP8;
chr5	56375000	56475000	100000	11.369168203;	9.78279444908;	4.60736553573;	1.04156070189;	8.22108687924e-55;	GPBP1;
chr5	56465000	56595000	130000	11.369168203;	9.78279444908;	4.60736553573;	1.04156070189;	8.22108687924e-55;	GPBP1;
chr5	58175000	58315000	140000	1.09338203529;	0.111974312142;	4.74660371232;	-5.45065343241;	0.0;	PDE4D;
chr5	58305000	58485000	180000	1.09338203529;	0.111974312142;	4.74660371232;	-5.45065343241;	0.0;	PDE4D;
chr5	58475000	58685000	210000	1.09338203529;	0.111974312142;	4.74660371232;	-5.45065343241;	0.0;	PDE4D;
chr5	58675000	58805000	130000	1.09338203529;	0.111974312142;	4.74660371232;	-5.45065343241;	0.0;	PDE4D;
chr5	58795000	58965000	170000	1.09338203529;	0.111974312142;	4.74660371232;	-5.45065343241;	0.0;	PDE4D;
chr5	58955000	59105000	150000	1.09338203529;	0.111974312142;	4.74660371232;	-5.45065343241;	0.0;	PDE4D;
chr5	59095000	59235000	140000	1.09338203529;	0.111974312142;	4.74660371232;	-5.45065343241;	0.0;	PDE4D;
chr5	59225000	59595000	370000	1.09338203529;	0.111974312142;	4.74660371232;	-5.45065343241;	0.0;	PDE4D;
chr5	59585000	59685000	100000	1.09338203529;	0.111974312142;	4.74660371232;	-5.45065343241;	0.0;	PDE4D;
chr5	59675000	59995000	320000	1.09338203529;	0.111974312142;	4.74660371232;	-5.45065343241;	0.0;	PDE4D;
chr5	71075000	71615000	540000	0.263293157602;	9.96011241205;	25.452084536;	-1.39811001965;	0.0;	MAP1B;
chr5	75885000	76165000	280000	3.74666374997;	44.8419577576;	1.80533545169;	4.59342831868;	0.0;	F2R;
chr5	77655000	77945000	290000	4.13164639063;	2.28419847375;	8.27603118363;	-1.90223517783;	7.59572735612e-161;	LHFPL2;
chr5	77935000	78185000	250000	4.13164639063;	2.28419847375;	8.27603118363;	-1.90223517783;	7.59572735612e-161;	LHFPL2;
chr5	87985000	88025000	40000	0.25705950016;	3.82963510587;	0.33563619592;	3.46687905175;	1.83167487845e-151;	MEF2C;
chr5	88015000	88185000	170000	0.25705950016;0.0127803807446;	3.82963510587;0.208298604695;	0.33563619592;0.00511991895787;	3.46687905175;5.31186947667;	1.83167487845e-151;4.83943108686e-06;	MEF2C;MEF2C-AS1;
chr5	88175000	89455000	1280000	0.25705950016;0.0127803807446;	3.82963510587;0.208298604695;	0.33563619592;0.00511991895787;	3.46687905175;5.31186947667;	1.83167487845e-151;4.83943108686e-06;	MEF2C;MEF2C-AS1;
chr5	89705000	89835000	130000	0.225872894952;	0.00497093473632;	0.0318076170787;	-2.72757788686;	0.000577989154413;	GPR98;
chr5	89825000	90085000	260000	0.225872894952;	0.00497093473632;	0.0318076170787;	-2.72757788686;	0.000577989154413;	GPR98;
chr5	90075000	90165000	90000	0.225872894952;	0.00497093473632;	0.0318076170787;	-2.72757788686;	0.000577989154413;	GPR98;
chr5	90155000	90225000	70000	0.225872894952;	0.00497093473632;	0.0318076170787;	-2.72757788686;	0.000577989154413;	GPR98;
chr5	90215000	90375000	160000	0.225872894952;	0.00497093473632;	0.0318076170787;	-2.72757788686;	0.000577989154413;	GPR98;
chr5	90365000	90525000	160000	0.225872894952;	0.00497093473632;	0.0318076170787;	-2.72757788686;	0.000577989154413;	GPR98;
chr5	107005000	107715000	710000	4.46024544508;	1.90885429891;	2.38549812867;	-0.366319789062;	0.000645005497528;	FBXL17;
chr5	107705000	107795000	90000	4.46024544508;	1.90885429891;	2.38549812867;	-0.366319789062;	0.000645005497528;	FBXL17;
chr5	112305000	112675000	370000	3.0657122642;	0.105131425419;	0.429585849371;	-2.07569267671;	2.4003523042e-38;	MCC;
chr5	112665000	112855000	190000	3.0657122642;	0.105131425419;	0.429585849371;	-2.07569267671;	2.4003523042e-38;	MCC;
chr5	121845000	122185000	340000	1.93235269456;	5.96592974741;	4.46576789974;	0.373274724321;	0.00023147010522;	SNX24;
chr5	122175000	122765000	590000	1.93235269456;	5.96592974741;	4.46576789974;	0.373274724321;	0.00023147010522;	SNX24;
chr5	123265000	123995000	730000	0.257314062988;	1.77603378784;	0.0022381418206;	9.55190240451;	2.91711887062e-15;	ZNF608;
chr5	123985000	124085000	100000	0.257314062988;	1.77603378784;	0.0022381418206;	9.55190240451;	2.91711887062e-15;	ZNF608;
chr5	124075000	124745000	670000	0.257314062988;	1.77603378784;	0.0022381418206;	9.55190240451;	2.91711887062e-15;	ZNF608;
chr5	132625000	133375000	750000	110.354146078;	75.655456044;	120.028043478;	-0.710248229712;	2.18225842491e-150;	VDAC1;
chr5	140415000	140705000	290000	1.05298542156;0.344719656537;1.9229469701;0.339122800062;	2.19285630987;0.558535128572;0.124584748418;0.250624150522;	4.66270934058;0.0218707596417;0.57559916461;0.0272944498143;	-1.1324881421;4.63582619014;-2.25327321582;3.14522855206;	1.13415784218e-14;6.46046184811e-08;1.29821765151e-06;5.75030718803e-06;	PCDHB2;PCDHB8;PCDHB14;PCDHB16;
chr5	141525000	141705000	180000	3.21352568718;	14.0985895145;	4.18913576832;	1.70660328514;	7.52273882849e-165;	SPRY4;
chr5	141695000	141935000	240000	3.21352568718;	14.0985895145;	4.18913576832;	1.70660328514;	7.52273882849e-165;	SPRY4;
chr5	169005000	169135000	130000	0.00226245123395;	0.0215877389607;	0.109025816895;	-2.38109491514;	7.35753639319e-06;	DOCK2;
chr5	169125000	169405000	280000	0.00226245123395;0.0588149241297;	0.0215877389607;0.00478431385833;	0.109025816895;0.709381736497;	-2.38109491514;-7.12989189372;	7.35753639319e-06;1.64710537582e-08;	DOCK2;FAM196B;
chr5	169395000	169535000	140000	0.00226245123395;0.0588149241297;	0.0215877389607;0.00478431385833;	0.109025816895;0.709381736497;	-2.38109491514;-7.12989189372;	7.35753639319e-06;1.64710537582e-08;	DOCK2;FAM196B;
chr5	175665000	175795000	130000	0.67184930411;	1.79218141035;	0.0233512806087;	6.22188943955;	8.87870701011e-14;	ARL10;
chr5	175785000	175845000	60000	7.2083640715;17.8532415195;0.67184930411;61.1898549027;	5.43039454826;13.6755329784;1.79218141035;22.2648756786;	14.0433919326;18.0608934547;0.0233512806087;48.3158950613;	-1.41533298909;-0.445911630649;6.22188943955;-1.16181374761;	2.4687982693e-61;0.00122988488327;8.87870701011e-14;1.42383218295e-110;	NOP16;HIGD2A;ARL10;CLTB;
chr5	175835000	175975000	140000	61.1898549027;	22.2648756786;	48.3158950613;	-1.16181374761;	1.42383218295e-110;	CLTB;
chr5	177585000	177665000	80000	0.0230529222336;	0.251852483737;	0.0;	6.86013683651;	2.45220068692e-07;	COL23A1;
chr5	177655000	177715000	60000	0.0230529222336;	0.251852483737;	0.0;	6.86013683651;	2.45220068692e-07;	COL23A1;
chr5	177705000	178015000	310000	0.0230529222336;	0.251852483737;	0.0;	6.86013683651;	2.45220068692e-07;	COL23A1;
chr5	178005000	178065000	60000	0.0230529222336;	0.251852483737;	0.0;	6.86013683651;	2.45220068692e-07;	COL23A1;
chr5	179125000	179345000	220000	26.5149683536;7.57210277395;	26.0362513585;3.9710420717;	33.8093985073;7.75057388378;	-0.421513549976;-1.01000773323;	2.13446235268e-29;7.68484793228e-66;	MGAT4B;MAML1;
chr6	375000	705000	330000	12.4380346171;	24.5233262814;	12.9304758702;	0.879892001703;	7.31897727785e-66;	EXOC2;
chr6	905000	1335000	430000	41.7344264813;	22.6678762584;	9.46789641543;	1.21503454631;	3.33927555399e-61;	FOXQ1;
chr6	3255000	3615000	360000	4.47796469644;	1.41794428249;	2.89286569592;	-1.07282224792;	1.49881986001e-28;	SLC22A23;
chr6	21585000	21755000	170000	0.00133079232084;	0.617624607681;	0.354556057727;	0.756311128991;	4.56632287474e-05;	CASC15;
chr6	21745000	22835000	1090000	0.00133079232084;	0.617624607681;	0.354556057727;	0.756311128991;	4.56632287474e-05;	CASC15;
chr6	26115000	26205000	90000	16.3084821528;	6.48798497852;	13.8587993293;	-1.13894156174;	4.57132820654e-16;	HIST1H2BD;
chr6	26195000	26345000	150000	3.19021983233;0.0;	0.930213848439;0.7494051942;	2.55579744446;2.17650098105;	-1.50265042149;-1.58315403456;	4.0812828826e-06;0.00430350561796;	HIST1H4H;HIST1H2AE;
chr6	27125000	27275000	150000	0.0484789925847;	0.0869684552401;	0.0;	5.11653921037;	0.00141720966802;	POM121L2;
chr6	27265000	27445000	180000	0.0484789925847;	0.0869684552401;	0.0;	5.11653921037;	0.00141720966802;	POM121L2;
chr6	28795000	28995000	200000	0.255537728256;	0.157043790443;	1.05105109738;	-2.78945620866;	0.00486275587219;	C6orf100;
chr6	34355000	34435000	80000	0.182661099473;	0.272564868158;	0.0624203410334;	2.07835699282;	0.00013081609347;	PACSIN1;
chr6	34425000	34585000	160000	0.182661099473;	0.272564868158;	0.0624203410334;	2.07835699282;	0.00013081609347;	PACSIN1;
chr6	37185000	37675000	490000	15.4933502609;6.65398593124;	14.5251071874;31.6554336126;	8.75801954442;10.2332744283;	0.685816172164;1.585622842;	4.00817610179e-36;9.15945513514e-35;	CMTR1;CCDC167;
chr6	38455000	38935000	480000	63.2670158948;	119.777438277;	68.914665154;	0.753239366651;	5.23451600376e-121;	GLO1;
chr6	41565000	41655000	90000	0.724842734202;	0.706525718777;	4.39815156012;	-2.68230272185;	5.72996544171e-92;	TFEB;
chr6	41645000	41765000	120000	0.724842734202;	0.706525718777;	4.39815156012;	-2.68230272185;	5.72996544171e-92;	TFEB;
chr6	53035000	53355000	320000	34.7369277892;	50.4343407121;	63.4726842876;	-0.376381659919;	3.39617337321e-35;	ELOVL5;
chr6	64285000	64525000	240000	0.100767454323;	0.0127849096055;	0.0361298271751;	-1.54410246764;	0.0473690732835;	EYS;
chr6	64515000	64715000	200000	0.100767454323;	0.0127849096055;	0.0361298271751;	-1.54410246764;	0.0473690732835;	EYS;
chr6	64705000	67775000	3070000	0.100767454323;	0.0127849096055;	0.0361298271751;	-1.54410246764;	0.0473690732835;	EYS;
chr6	69675000	70825000	1150000	11.0334640374;	17.7303117087;	7.90243597601;	1.12136425045;	2.75579876689e-45;	LMBRD1;
chr6	74035000	74105000	70000	0.23676899115;0.0;0.163157778915;	16.0962388565;3.51795023181;0.838218888444;	0.0888005477388;0.02051068216;0.0424327161605;	7.44841626727;7.40434053414;4.31886138576;	1.05443512074e-94;4.15375130544e-12;0.000658795819514;	DDX43;OOEP;RPS6P8;
chr6	74095000	74175000	80000	0.23676899115;0.0;0.163157778915;	16.0962388565;3.51795023181;0.838218888444;	0.0888005477388;0.02051068216;0.0424327161605;	7.44841626727;7.40434053414;4.31886138576;	1.05443512074e-94;4.15375130544e-12;0.000658795819514;	DDX43;OOEP;RPS6P8;
chr6	80175000	80435000	260000	0.561625343027;	0.396480408422;	0.0;	4.1146549318;	0.0357386154571;	RP11-342L8.2;
chr6	93485000	94135000	650000	0.0157904547674;	0.279154930321;	0.00207724535925;	6.99126904214;	3.69653613716e-08;	EPHA7;
chr6	94125000	95585000	1460000	0.0157904547674;	0.279154930321;	0.00207724535925;	6.99126904214;	3.69653613716e-08;	EPHA7;
chr6	95575000	96975000	1400000	0.0974292213333;	0.315085467009;	0.0524362775808;	2.55002419281;	0.00197743822388;	MANEA-AS1;
chr6	110495000	111015000	520000	0.291960920793;	0.0753671578616;	0.52502157042;	-2.8477740884;	8.66245754107e-06;	DDO;
chr6	122715000	122795000	80000	8.2346182473;	0.0942036453697;	0.00920158126258;	3.32781359001;	0.0270488873035;	PKIB;
chr6	122785000	123055000	270000	8.2346182473;	0.0942036453697;	0.00920158126258;	3.32781359001;	0.0270488873035;	PKIB;
chr6	123045000	123175000	130000	8.2346182473;	0.0942036453697;	0.00920158126258;	3.32781359001;	0.0270488873035;	PKIB;
chr6	124115000	125135000	1020000	0.652296590277;	0.107306533973;	0.00349446221534;	4.73976983828;	0.00138913525422;	NKAIN2;
chr6	125125000	125195000	70000	0.652296590277;	0.107306533973;	0.00349446221534;	4.73976983828;	0.00138913525422;	NKAIN2;
chr6	127435000	127595000	160000	7.98331721641;	15.317333087;	5.92360081472;	1.32515436603;	3.63619846522e-75;	RNF146;
chr6	127585000	127785000	200000	7.98331721641;	15.317333087;	5.92360081472;	1.32515436603;	3.63619846522e-75;	RNF146;
chr6	134425000	134495000	70000	24.1393372863;	1.77483723256;	15.6099742806;	-3.1812417454;	0.0;	SGK1;
chr6	134485000	134615000	130000	24.1393372863;	1.77483723256;	15.6099742806;	-3.1812417454;	0.0;	SGK1;
chr6	134605000	134745000	140000	24.1393372863;	1.77483723256;	15.6099742806;	-3.1812417454;	0.0;	SGK1;
chr6	137405000	137595000	190000	89.0651811156;	12.5813359799;	59.9529410612;	-2.29697242315;	0.0;	IFNGR1;
chr6	138905000	139015000	110000	2.38438305421;	6.53296837107;	0.71436215927;	3.14928360792;	8.4758841628e-35;	RP11-390P2.4;
chr6	139005000	139095000	90000	2.38438305421;	6.53296837107;	0.71436215927;	3.14928360792;	8.4758841628e-35;	RP11-390P2.4;
chr6	143765000	143905000	140000	3.31710268813;	6.20229236769;	1.38240724787;	2.12109551144;	1.13992295319e-182;	PHACTR2;
chr6	143895000	144005000	110000	3.31710268813;	6.20229236769;	1.38240724787;	2.12109551144;	1.13992295319e-182;	PHACTR2;
chr6	143995000	144175000	180000	3.31710268813;	6.20229236769;	1.38240724787;	2.12109551144;	1.13992295319e-182;	PHACTR2;
chr6	146135000	146875000	740000	1.86229425259;	1.90333774498;	0.744510314;	1.30926066202;	1.31987657985e-43;	SHPRH;
chr6	148495000	148595000	100000	5.45601736706;	2.40345933342;	3.52021084364;	-0.594602471828;	5.43340554098e-12;	SASH1;
chr6	148585000	148665000	80000	5.45601736706;	2.40345933342;	3.52021084364;	-0.594602471828;	5.43340554098e-12;	SASH1;
chr6	148655000	149075000	420000	5.45601736706;	2.40345933342;	3.52021084364;	-0.594602471828;	5.43340554098e-12;	SASH1;
chr6	151135000	151215000	80000	14.7368824603;	20.898221954;	16.3782795939;	0.307236265368;	1.23697251133e-11;	MTHFD1L;
chr6	151205000	151345000	140000	14.7368824603;	20.898221954;	16.3782795939;	0.307236265368;	1.23697251133e-11;	MTHFD1L;
chr6	151335000	151565000	230000	14.7368824603;	20.898221954;	16.3782795939;	0.307236265368;	1.23697251133e-11;	MTHFD1L;
chr6	154985000	155255000	270000	0.282941656849;	3.50994328237;	0.322289483288;	3.39983789037;	3.44630822526e-178;	TIAM2;
chr6	155245000	155415000	170000	0.282941656849;	3.50994328237;	0.322289483288;	3.39983789037;	3.44630822526e-178;	TIAM2;
chr6	155405000	155505000	100000	0.282941656849;	3.50994328237;	0.322289483288;	3.39983789037;	3.44630822526e-178;	TIAM2;
chr6	155495000	155575000	80000	0.282941656849;	3.50994328237;	0.322289483288;	3.39983789037;	3.44630822526e-178;	TIAM2;
chr6	155565000	155645000	80000	0.282941656849;	3.50994328237;	0.322289483288;	3.39983789037;	3.44630822526e-178;	TIAM2;
chr6	156875000	157105000	230000	5.83085288927;	6.49769872859;	2.2253309476;	1.50171073276;	1.19327687245e-166;	ARID1B;
chr6	157095000	157275000	180000	5.83085288927;	6.49769872859;	2.2253309476;	1.50171073276;	1.19327687245e-166;	ARID1B;
chr6	157265000	157355000	90000	5.83085288927;	6.49769872859;	2.2253309476;	1.50171073276;	1.19327687245e-166;	ARID1B;
chr6	157345000	157515000	170000	5.83085288927;	6.49769872859;	2.2253309476;	1.50171073276;	1.19327687245e-166;	ARID1B;
chr6	157505000	157735000	230000	5.83085288927;	6.49769872859;	2.2253309476;	1.50171073276;	1.19327687245e-166;	ARID1B;
chr6	157725000	157805000	80000	0.386120057296;	1.56402017626;	0.597942514016;	1.3438122386;	1.7825589375e-26;	ZDHHC14;
chr6	157795000	158125000	330000	0.386120057296;	1.56402017626;	0.597942514016;	1.3438122386;	1.7825589375e-26;	ZDHHC14;
chr6	158485000	158645000	160000	1.73641521878;2.695033243;	1.76924199723;5.37674684301;	0.918365357724;4.26536899914;	0.901894772946;0.289274820664;	1.56263245869e-12;8.27172683525e-05;	SERAC1;GTF2H5;
chr6	161685000	161805000	120000	0.0429029848183;	0.0745914340661;	0.318468222915;	-2.14096383482;	3.60894787643e-05;	PARK2;
chr6	161795000	161925000	130000	0.0429029848183;	0.0745914340661;	0.318468222915;	-2.14096383482;	3.60894787643e-05;	PARK2;
chr6	161915000	162005000	90000	0.0429029848183;	0.0745914340661;	0.318468222915;	-2.14096383482;	3.60894787643e-05;	PARK2;
chr6	161995000	163155000	1160000	0.00590111210193;0.0429029848183;	0.0681866100616;0.0745914340661;	0.0;0.318468222915;	4.38274659983;-2.14096383482;	0.0196230496858;3.60894787643e-05;	PACRG;PARK2;
chr6	163145000	163605000	460000	0.00590111210193;0.0429029848183;	0.0681866100616;0.0745914340661;	0.0;0.318468222915;	4.38274659983;-2.14096383482;	0.0196230496858;3.60894787643e-05;	PACRG;PARK2;
chr6	163595000	163845000	250000	0.00590111210193;	0.0681866100616;	0.0;	4.38274659983;	0.0196230496858;	PACRG;
chr6	165655000	165855000	200000	0.0256003837026;	0.853822055647;	1.04956671017;	-0.34204312769;	0.019414223422;	PDE10A;
chr6	165845000	166305000	460000	0.0256003837026;	0.853822055647;	1.04956671017;	-0.34204312769;	0.019414223422;	PDE10A;
chr6	166295000	166525000	230000	0.0256003837026;	0.853822055647;	1.04956671017;	-0.34204312769;	0.019414223422;	PDE10A;
chr6	166805000	167045000	240000	0.896529179554;	0.454370268272;	0.185340139378;	1.25289484782;	5.95713367314e-06;	RPS6KA2;
chr6	167035000	167205000	170000	0.896529179554;	0.454370268272;	0.185340139378;	1.25289484782;	5.95713367314e-06;	RPS6KA2;
chr6	167195000	167375000	180000	0.896529179554;	0.454370268272;	0.185340139378;	1.25289484782;	5.95713367314e-06;	RPS6KA2;
chr6	167365000	167565000	200000	0.322825925857;0.0057188555323;	1.83589202688;0.0522475524422;	0.285496842604;0.00549952140492;	2.64135059536;3.18967229935;	2.02333743068e-100;0.0348485254597;	FGFR1OP;RP11-517H2.6;
chr6	168225000	168645000	420000	0.0;	0.557966490477;	0.0217044162265;	4.67470348404;	3.91872725772e-08;	KIF25;
chr6	170465000	170615000	150000	9.67299318977;	11.2366702005;	5.20289210818;	1.06534243005;	1.39246679254e-61;	FAM120B;
chr6	170605000	170715000	110000	9.67299318977;	11.2366702005;	5.20289210818;	1.06534243005;	1.39246679254e-61;	FAM120B;
chr7	365000	585000	220000	15.0771135533;0.576116552371;	2.90728199139;0.170494503157;	6.46853935108;2.50292633546;	-1.19790904655;-3.92192276192;	2.82675351328e-34;2.76616224513e-43;	PDGFA;AC147651.3;
chr7	575000	775000	200000	7.71766158345;	26.7883573501;	7.68919599951;	1.75509668231;	3.09591393024e-209;	PRKAR1B;
chr7	765000	825000	60000	7.71766158345;	26.7883573501;	7.68919599951;	1.75509668231;	3.09591393024e-209;	PRKAR1B;
chr7	2485000	2725000	240000	11.5963167474;2.77384547598;15.3139814342;0.03185462657;	16.3726339872;5.36358327319;52.6210757048;0.182628012005;	11.8398248792;3.5026679911;33.9228537027;2.45555402469;	0.422917248118;0.570309379984;0.589030584359;-3.79134418421;	9.18873244988e-20;5.18174912311e-18;5.3661574258e-94;4.53599182025e-79;	BRAT1;IQCE;TTYH3;AMZ1;
chr7	2715000	2915000	200000	0.03185462657;	0.182628012005;	2.45555402469;	-3.79134418421;	4.53599182025e-79;	AMZ1;
chr7	4805000	5235000	430000	0.0177073042184;	0.175196748703;	0.364871943575;	-1.10195587777;	0.000874881460943;	RADIL;
chr7	5225000	5405000	180000	0.0253724964604;	13.7359333205;	3.36112938687;	1.9850332526;	6.32977366129e-181;	SLC29A4;
chr7	11385000	11475000	90000	0.0959841957243;	2.5456833885;	0.0;	11.6916012005;	1.98282248144e-22;	THSD7A;
chr7	11465000	11875000	410000	0.0959841957243;	2.5456833885;	0.0;	11.6916012005;	1.98282248144e-22;	THSD7A;
chr7	11865000	12105000	240000	0.0959841957243;	2.5456833885;	0.0;	11.6916012005;	1.98282248144e-22;	THSD7A;
chr7	16595000	17025000	430000	11.2150569381;54.7427734241;25.3380809281;	18.6855586423;317.995196175;36.2887025717;	9.70794679132;0.0153967268858;27.2133511168;	0.89976816403;14.2741077651;0.370668620065;	3.18771386038e-38;7.12442875558e-65;1.4941788537e-20;	ANKMY2;AGR2;BZW2;
chr7	17975000	18395000	420000	2.23620207486;	2.27337540373;	0.175703904253;	3.65095724088;	2.63330013545e-172;	HDAC9;
chr7	18385000	18615000	230000	2.23620207486;	2.27337540373;	0.175703904253;	3.65095724088;	2.63330013545e-172;	HDAC9;
chr7	18605000	18725000	120000	2.23620207486;	2.27337540373;	0.175703904253;	3.65095724088;	2.63330013545e-172;	HDAC9;
chr7	18715000	19165000	450000	2.23620207486;	2.27337540373;	0.175703904253;	3.65095724088;	2.63330013545e-172;	HDAC9;
chr7	21465000	21585000	120000	0.0744274028229;	0.0373347283591;	0.221648782457;	-2.61157996508;	4.52964911585e-14;	DNAH11;
chr7	21575000	21815000	240000	0.0744274028229;	0.0373347283591;	0.221648782457;	-2.61157996508;	4.52964911585e-14;	DNAH11;
chr7	21805000	22055000	250000	0.0744274028229;	0.0373347283591;	0.221648782457;	-2.61157996508;	4.52964911585e-14;	DNAH11;
chr7	23305000	23515000	210000	10.3750770328;	11.7112212197;	6.82272642898;	0.734531828563;	1.1734316047e-51;	IGF2BP3;
chr7	23505000	23575000	70000	10.3750770328;	11.7112212197;	6.82272642898;	0.734531828563;	1.1734316047e-51;	IGF2BP3;
chr7	24435000	24615000	180000	1.17299491124;	4.38934076804;	3.63243106373;	0.228383907162;	0.00214155510152;	MPP6;
chr7	24605000	24865000	260000	1.17299491124;	4.38934076804;	3.63243106373;	0.228383907162;	0.00214155510152;	MPP6;
chr7	32525000	32935000	410000	4.92323474856;1.76001723948;2.77509017665;	8.91925297016;3.25095418257;6.98243085692;	4.14828173178;1.17060091866;2.10438977214;	1.05956385297;1.42854628606;1.68622071178;	2.16230586154e-123;1.73238209081e-14;8.10226110746e-07;	AVL9;DPY19L1P1;ZNRF2P1;
chr7	32925000	33005000	80000	4.92323474856;	8.91925297016;	4.14828173178;	1.05956385297;	2.16230586154e-123;	AVL9;
chr7	32995000	33175000	180000	4.92323474856;	8.91925297016;	4.14828173178;	1.05956385297;	2.16230586154e-123;	AVL9;
chr7	36015000	36195000	180000	3.77787467875;	34.0359725539;	1.03982154831;	4.99007123708;	0.0;	EEPD1;
chr7	36185000	36365000	180000	3.77787467875;	34.0359725539;	1.03982154831;	4.99007123708;	0.0;	EEPD1;
chr7	39985000	40175000	190000	0.0537645845366;	2.48492172712;	0.253275343197;	3.24322493036;	2.17789198205e-37;	SUGCT;
chr7	40165000	40265000	100000	0.0537645845366;	2.48492172712;	0.253275343197;	3.24322493036;	2.17789198205e-37;	SUGCT;
chr7	40255000	40365000	110000	0.0537645845366;	2.48492172712;	0.253275343197;	3.24322493036;	2.17789198205e-37;	SUGCT;
chr7	40355000	40655000	300000	0.0537645845366;	2.48492172712;	0.253275343197;	3.24322493036;	2.17789198205e-37;	SUGCT;
chr7	40645000	41045000	400000	0.0537645845366;	2.48492172712;	0.253275343197;	3.24322493036;	2.17789198205e-37;	SUGCT;
chr7	43875000	44015000	140000	0.925547765298;	1.32919821844;	1.38560456957;	-1.58078912841;	0.000578367221902;	POLR2J4;
chr7	44005000	44125000	120000	0.223249019332;0.925547765298;	0.302741970206;1.32919821844;	0.0836779892759;1.38560456957;	1.81158211144;-1.58078912841;	0.00609454404099;0.000578367221902;	SPDYE1;POLR2J4;
chr7	47615000	47875000	260000	4.24812637535;0.182611105255;	7.84487181966;0.299879668513;	4.75785303867;0.76007851301;	0.677559537701;-1.38844460582;	3.93388683239e-15;0.0216550531565;	HUS1;LINC00525;
chr7	47865000	48025000	160000	4.24812637535;	7.84487181966;	4.75785303867;	0.677559537701;	3.93388683239e-15;	HUS1;
chr7	48015000	48145000	130000	4.24812637535;	7.84487181966;	4.75785303867;	0.677559537701;	3.93388683239e-15;	HUS1;
chr7	62545000	64095000	1550000	0.0342882814282;0.0350188104037;0.14504402647;	0.497569090909;1.19635935936;4.12224817219;	0.0;0.160625357675;0.275832029862;	5.69772313266;2.85442769233;3.86246060046;	0.000140408298634;7.75923100071e-05;3.14053709544e-175;	RP11-73B2.6;TRIM60P18;ZNF736;
chr7	64085000	64785000	700000	0.523268294784;	1.05690996322;	0.501123239311;	1.03300456795;	5.91805172745e-09;	ZNF273;
chr7	77565000	77655000	90000	0.138652019723;	0.306642166596;	0.00446832783465;	6.0192311087;	2.94462876988e-11;	MAGI2;
chr7	77645000	77765000	120000	0.138652019723;	0.306642166596;	0.00446832783465;	6.0192311087;	2.94462876988e-11;	MAGI2;
chr7	77755000	78215000	460000	0.138652019723;	0.306642166596;	0.00446832783465;	6.0192311087;	2.94462876988e-11;	MAGI2;
chr7	78205000	78545000	340000	0.138652019723;	0.306642166596;	0.00446832783465;	6.0192311087;	2.94462876988e-11;	MAGI2;
chr7	78535000	79405000	870000	0.138652019723;0.0465473512831;	0.306642166596;2.47502865237;	0.00446832783465;0.0;	6.0192311087;11.5020791448;	2.94462876988e-11;9.59192938435e-22;	MAGI2;MAGI2-AS3;
chr7	80315000	80555000	240000	38.9284635781;	25.7517480205;	14.3411281542;	0.799955786792;	1.94661351094e-80;	SEMA3C;
chr7	80545000	80705000	160000	38.9284635781;	25.7517480205;	14.3411281542;	0.799955786792;	1.94661351094e-80;	SEMA3C;
chr7	81345000	81655000	310000	0.139431587595;	0.845566223412;	0.00162055819424;	8.86250063598;	3.4107671194e-13;	CACNA2D1;
chr7	81645000	82245000	600000	0.139431587595;	0.845566223412;	0.00162055819424;	8.86250063598;	3.4107671194e-13;	CACNA2D1;
chr7	93535000	93725000	190000	0.468960423015;	0.113719974127;	0.769547185596;	-2.79329952612;	0.00539068535611;	AC006378.2;
chr7	104555000	104625000	70000	1.91393413155;	1.50593212019;	0.415582525607;	1.81021440507;	0.000154744514089;	LINC01004;
chr7	104615000	104755000	140000	1.91393413155;	1.50593212019;	0.415582525607;	1.81021440507;	0.000154744514089;	LINC01004;
chr7	108085000	108175000	90000	7.3994906022;	5.659672141;	4.06700796563;	0.431978849117;	6.05727208488e-07;	PNPLA8;
chr7	108165000	108255000	90000	6.23832924607;7.3994906022;3.57086498492;	6.07158004301;5.659672141;5.49862593094;	3.41528387185;4.06700796563;2.62211739407;	0.784927862074;0.431978849117;1.02383822755;	3.44181353075e-11;6.05727208488e-07;1.38011391587e-25;	DNAJB9;PNPLA8;THAP5;
chr7	110085000	111145000	1060000	1.78943052332;	1.40360642019;	0.570374753586;	1.25780193123;	2.55546699153e-07;	IMMP2L;
chr7	111135000	111385000	250000	1.78943052332;	1.40360642019;	0.570374753586;	1.25780193123;	2.55546699153e-07;	IMMP2L;
chr7	113345000	113735000	390000	0.5186650852;	0.0388448137109;	0.21581114302;	-2.51899009011;	2.42704898571e-13;	FOXP2;
chr7	113725000	114055000	330000	0.5186650852;	0.0388448137109;	0.21581114302;	-2.51899009011;	2.42704898571e-13;	FOXP2;
chr7	114045000	114505000	460000	0.5186650852;	0.0388448137109;	0.21581114302;	-2.51899009011;	2.42704898571e-13;	FOXP2;
chr7	115805000	115905000	100000	0.354059262171;	1.55181432184;	0.0117423149132;	6.84461698241;	7.98212713409e-08;	AC002066.1;
chr7	115895000	116005000	110000	59.8679187159;0.354059262171;	43.0705217656;1.55181432184;	6.84585720175;0.0117423149132;	2.60920590034;6.84461698241;	0.0;7.98212713409e-08;	CAV2;AC002066.1;
chr7	115995000	116165000	170000	59.8679187159;0.354059262171;	43.0705217656;1.55181432184;	6.84585720175;0.0117423149132;	2.60920590034;6.84461698241;	0.0;7.98212713409e-08;	CAV2;AC002066.1;
chr7	126545000	127235000	690000	8.88013984631;	5.16294322831;	2.6383604529;	0.923477889931;	2.1873425124e-22;	ZNF800;
chr7	132465000	132945000	480000	3.41010578277;	10.1120554163;	7.29744738905;	0.425937719671;	1.44356897915e-19;	EXOC4;
chr7	132935000	133545000	610000	3.41010578277;	10.1120554163;	7.29744738905;	0.425937719671;	1.44356897915e-19;	EXOC4;
chr7	133535000	134115000	580000	3.41010578277;	10.1120554163;	7.29744738905;	0.425937719671;	1.44356897915e-19;	EXOC4;
chr7	143815000	144155000	340000	0.244559174788;	0.276168267189;	0.881853274335;	-1.71916669584;	2.56054217505e-16;	TPK1;
chr7	144145000	144535000	390000	0.244559174788;	0.276168267189;	0.881853274335;	-1.71916669584;	2.56054217505e-16;	TPK1;
chr7	144525000	145805000	1280000	0.244559174788;	0.276168267189;	0.881853274335;	-1.71916669584;	2.56054217505e-16;	TPK1;
chr7	148675000	149125000	450000	5.79116212191;	3.41255636216;	2.61031007387;	0.340882889171;	0.000750389463467;	ZNF398;
chr7	149465000	149585000	120000	1.26983528871;0.041013222114;	13.0702241628;1.21179304935;	7.74191362621;0.644324760944;	0.712194669787;0.870656511898;	1.01116288171e-20;0.00087999072296;	ATP6V0E2;ATP6V0E2-AS1;
chr7	149575000	149755000	180000	1.26983528871;0.041013222114;	13.0702241628;1.21179304935;	7.74191362621;0.644324760944;	0.712194669787;0.870656511898;	1.01116288171e-20;0.00087999072296;	ATP6V0E2;ATP6V0E2-AS1;
chr7	151625000	151865000	240000	3.43571511949;	3.66860849038;	2.94289471435;	0.273659510288;	4.7442625283e-07;	KMT2C;
chr7	151855000	152135000	280000	3.43571511949;	3.66860849038;	2.94289471435;	0.273659510288;	4.7442625283e-07;	KMT2C;
chr7	152125000	152375000	250000	3.43571511949;	3.66860849038;	2.94289471435;	0.273659510288;	4.7442625283e-07;	KMT2C;
chr7	157195000	157675000	480000	0.0974421940446;	0.83853575737;	0.0207000056147;	5.29930514997;	2.75370857836e-18;	PTPRN2;
chr7	157665000	157945000	280000	0.0974421940446;	0.83853575737;	0.0207000056147;	5.29930514997;	2.75370857836e-18;	PTPRN2;
chr7	157935000	158135000	200000	0.0974421940446;	0.83853575737;	0.0207000056147;	5.29930514997;	2.75370857836e-18;	PTPRN2;
chr7	158125000	158215000	90000	0.0974421940446;	0.83853575737;	0.0207000056147;	5.29930514997;	2.75370857836e-18;	PTPRN2;
chr7	158205000	158385000	180000	0.0974421940446;	0.83853575737;	0.0207000056147;	5.29930514997;	2.75370857836e-18;	PTPRN2;
chr7	158375000	158505000	130000	0.0974421940446;	0.83853575737;	0.0207000056147;	5.29930514997;	2.75370857836e-18;	PTPRN2;
chr8	1635000	1785000	150000	3.90481634326;	5.3958901549;	7.26007182266;	-0.472914192009;	1.19305003363e-19;	ARHGEF10;
chr8	1775000	1975000	200000	3.90481634326;	5.3958901549;	7.26007182266;	-0.472914192009;	1.19305003363e-19;	ARHGEF10;
chr8	6555000	6695000	140000	0.0176298605904;	0.0085541478107;	0.129037032477;	-3.9399545425;	0.00033549820311;	XKR5;
chr8	6685000	6785000	100000	0.0176298605904;	0.0085541478107;	0.129037032477;	-3.9399545425;	0.00033549820311;	XKR5;
chr8	8745000	8865000	120000	5.19801056273;	3.40468413503;	7.89176197106;	-1.2574740756;	3.48231297667e-67;	ERI1;
chr8	8855000	8925000	70000	5.19801056273;	3.40468413503;	7.89176197106;	-1.2574740756;	3.48231297667e-67;	ERI1;
chr8	8915000	9015000	100000	5.19801056273;	3.40468413503;	7.89176197106;	-1.2574740756;	3.48231297667e-67;	ERI1;
chr8	9785000	9915000	130000	2.12710535763;	1.59369691557;	2.09992792921;	-0.441820188853;	0.00570590587684;	MSRA;
chr8	9905000	10015000	110000	2.12710535763;	1.59369691557;	2.09992792921;	-0.441820188853;	0.00570590587684;	MSRA;
chr8	10005000	10135000	130000	2.12710535763;	1.59369691557;	2.09992792921;	-0.441820188853;	0.00570590587684;	MSRA;
chr8	10125000	10405000	280000	2.12710535763;	1.59369691557;	2.09992792921;	-0.441820188853;	0.00570590587684;	MSRA;
chr8	10695000	10785000	90000	0.134135638663;	0.236894341509;	0.0;	7.20007883738;	4.46660972275e-08;	XKR6;
chr8	10775000	11065000	290000	0.134135638663;0.213888600375;	0.236894341509;0.36880207675;	0.0;0.0;	7.20007883738;6.46573673227;	4.46660972275e-08;2.26824258321e-06;	XKR6;AF131215.9;
chr8	11055000	11145000	90000	0.134135638663;	0.236894341509;	0.0;	7.20007883738;	4.46660972275e-08;	XKR6;
chr8	11415000	11625000	210000	0.340393073179;	10.8663597602;	2.02690684663;	2.37830829954;	3.09974653496e-153;	GATA4;
chr8	11615000	11715000	100000	0.340393073179;	10.8663597602;	2.02690684663;	2.37830829954;	3.09974653496e-153;	GATA4;
chr8	12895000	12995000	100000	1.50952399711;	2.40223564922;	0.00270580354826;	9.7598133282;	6.90925510699e-21;	DLC1;
chr8	12985000	13135000	150000	1.50952399711;	2.40223564922;	0.00270580354826;	9.7598133282;	6.90925510699e-21;	DLC1;
chr8	13125000	13235000	110000	1.50952399711;	2.40223564922;	0.00270580354826;	9.7598133282;	6.90925510699e-21;	DLC1;
chr8	13225000	13525000	300000	1.50952399711;	2.40223564922;	0.00270580354826;	9.7598133282;	6.90925510699e-21;	DLC1;
chr8	15235000	15405000	170000	0.0975785456111;	0.00283837721288;	13.2605181021;	-12.145904865;	3.21277723384e-24;	TUSC3;
chr8	15395000	15515000	120000	0.0975785456111;	0.00283837721288;	13.2605181021;	-12.145904865;	3.21277723384e-24;	TUSC3;
chr8	15505000	16455000	950000	0.0975785456111;	0.00283837721288;	13.2605181021;	-12.145904865;	3.21277723384e-24;	TUSC3;
chr8	22095000	22255000	160000	13.618068163;	14.3424836031;	25.497373645;	-0.874256153518;	2.79517924543e-115;	SLC39A14;
chr8	22245000	22305000	60000	13.618068163;	14.3424836031;	25.497373645;	-0.874256153518;	2.79517924543e-115;	SLC39A14;
chr8	25115000	25475000	360000	12.1042350454;	7.15986088269;	8.8501183149;	-0.350493768516;	4.14430690752e-06;	CDCA2;
chr8	27705000	27925000	220000	0.0;	0.649816819842;	1.82351541369;	-1.53309518699;	7.50703599788e-15;	SCARA5;
chr8	28745000	29195000	450000	5.16719083059;	0.150866452104;	1.09052110786;	-2.89929708311;	1.82120405122e-48;	KIF13B;
chr8	31335000	32085000	750000	3.46522864984;	2.87563703427;	0.119935152128;	4.54302718328;	8.06309900122e-99;	NRG1;
chr8	32075000	32195000	120000	3.46522864984;	2.87563703427;	0.119935152128;	4.54302718328;	8.06309900122e-99;	NRG1;
chr8	32185000	32415000	230000	3.46522864984;	2.87563703427;	0.119935152128;	4.54302718328;	8.06309900122e-99;	NRG1;
chr8	32405000	32975000	570000	3.46522864984;	2.87563703427;	0.119935152128;	4.54302718328;	8.06309900122e-99;	NRG1;
chr8	33275000	33345000	70000	2.75171098912;4.78055667811;	0.975370964654;2.88509384935;	2.45135090473;4.89129414358;	-1.37249961652;-0.806660997186;	1.06899558928e-14;5.488205232e-16;	TTI2;MAK16;
chr8	33335000	33375000	40000	2.75171098912;4.78055667811;	0.975370964654;2.88509384935;	2.45135090473;4.89129414358;	-1.37249961652;-0.806660997186;	1.06899558928e-14;5.488205232e-16;	TTI2;MAK16;
chr8	33365000	33455000	90000	2.75171098912;	0.975370964654;	2.45135090473;	-1.37249961652;	1.06899558928e-14;	TTI2;
chr8	37245000	37465000	220000	0.166004566519;	0.0;	0.241451113627;	-5.56035085332;	0.000260655547147;	RP11-150O12.1;
chr8	38845000	38975000	130000	0.305498107199;	0.107197895875;	0.030985155625;	1.75088161783;	0.00216948783452;	ADAM32;
chr8	38965000	39395000	430000	0.305498107199;	0.107197895875;	0.030985155625;	1.75088161783;	0.00216948783452;	ADAM32;
chr8	41765000	41915000	150000	10.1149922459;	2.87827378738;	4.71616411173;	-0.756889725042;	3.3262373863e-33;	KAT6A;
chr8	41905000	42015000	110000	10.1149922459;	2.87827378738;	4.71616411173;	-0.756889725042;	3.3262373863e-33;	KAT6A;
chr8	42245000	42275000	30000	11.0241987628;	2.78852780468;	2.2824936141;	0.244560144702;	0.0244373883216;	SLC20A2;
chr8	42265000	42545000	280000	11.0241987628;	2.78852780468;	2.2824936141;	0.244560144702;	0.0244373883216;	SLC20A2;
chr8	52915000	53035000	120000	0.0143635508184;	0.0172797556268;	0.140680939498;	-3.07442593444;	1.38906564123e-09;	ST18;
chr8	53025000	53325000	300000	0.0143635508184;	0.0172797556268;	0.140680939498;	-3.07442593444;	1.38906564123e-09;	ST18;
chr8	53315000	53425000	110000	0.0143635508184;	0.0172797556268;	0.140680939498;	-3.07442593444;	1.38906564123e-09;	ST18;
chr8	61315000	61435000	120000	14.4287035961;	22.9497658607;	25.1135451179;	-0.174504301591;	1.24636548259e-05;	RAB2A;
chr8	61425000	61565000	140000	14.4287035961;	22.9497658607;	25.1135451179;	-0.174504301591;	1.24636548259e-05;	RAB2A;
chr8	62145000	62475000	330000	29.0625027041;	8.27311872621;	70.4756093068;	-3.1352175337;	0.0;	ASPH;
chr8	62465000	62565000	100000	29.0625027041;	8.27311872621;	70.4756093068;	-3.1352175337;	0.0;	ASPH;
chr8	62555000	62625000	70000	29.0625027041;	8.27311872621;	70.4756093068;	-3.1352175337;	0.0;	ASPH;
chr8	62615000	62715000	100000	29.0625027041;	8.27311872621;	70.4756093068;	-3.1352175337;	0.0;	ASPH;
chr8	71515000	71585000	70000	7.33851235298;0.474928754796;	8.35915920906;1.95105388082;	6.07440027882;0.00396618217633;	0.415507072321;8.8624926817;	0.000485518063772;3.4091249093e-13;	LACTB2;XKR9;
chr8	71575000	71655000	80000	7.33851235298;0.474928754796;	8.35915920906;1.95105388082;	6.07440027882;0.00396618217633;	0.415507072321;8.8624926817;	0.000485518063772;3.4091249093e-13;	LACTB2;XKR9;
chr8	71645000	71755000	110000	0.474928754796;	1.95105388082;	0.00396618217633;	8.8624926817;	3.4091249093e-13;	XKR9;
chr8	91955000	92095000	140000	0.049444892274;	11.6381541792;	0.0159322460735;	9.31177278309;	1.5964613743e-14;	C8orf88;
chr8	99175000	99715000	540000	3.25842588618;	2.23017632002;	1.47012117496;	0.556745669589;	6.72370331709e-09;	STK3;
chr8	99705000	99835000	130000	3.25842588618;	2.23017632002;	1.47012117496;	0.556745669589;	6.72370331709e-09;	STK3;
chr8	99825000	99955000	130000	3.25842588618;	2.23017632002;	1.47012117496;	0.556745669589;	6.72370331709e-09;	STK3;
chr8	99945000	100035000	90000	3.25842588618;3.47280381025;	2.23017632002;3.21913063205;	1.47012117496;1.43724082533;	0.556745669589;1.11908062711;	6.72370331709e-09;7.06225293292e-59;	STK3;VPS13B;
chr8	100025000	100875000	850000	3.47280381025;	3.21913063205;	1.43724082533;	1.11908062711;	7.06225293292e-59;	VPS13B;
chr8	100865000	101165000	300000	3.47280381025;	3.21913063205;	1.43724082533;	1.11908062711;	7.06225293292e-59;	VPS13B;
chr8	102105000	102225000	120000	0.582082877543;	0.135252720911;	1.17133822797;	-3.15426957917;	0.00265578547174;	KB-1460A1.1;
chr8	105425000	105525000	100000	0.601024485081;	1.87366124676;	4.50477717157;	-1.30939672151;	2.75016271775e-55;	LRP12;
chr8	105515000	105685000	170000	0.601024485081;	1.87366124676;	4.50477717157;	-1.30939672151;	2.75016271775e-55;	LRP12;
chr8	109085000	109265000	180000	53.8717277569;	39.5350307923;	27.5313960037;	0.477708439251;	1.92128286398e-52;	EIF3E;
chr8	109255000	109465000	210000	53.8717277569;	39.5350307923;	27.5313960037;	0.477708439251;	1.92128286398e-52;	EIF3E;
chr8	116085000	116685000	600000	2.99277859816;	2.88313246231;	3.67204468825;	-0.393440036341;	9.33347933822e-08;	TRPS1;
chr8	116675000	117365000	690000	2.99277859816;	2.88313246231;	3.67204468825;	-0.393440036341;	9.33347933822e-08;	TRPS1;
chr8	124495000	124705000	210000	5.16349476388;	7.24401751677;	0.18567492182;	5.24163845838;	1.979181413e-218;	FBXO32;
chr8	128745000	128815000	70000	3.70771856911;	5.19769108092;	4.18457871059;	0.268583939137;	0.00229356513957;	PVT1;
chr8	128805000	128875000	70000	3.70771856911;	5.19769108092;	4.18457871059;	0.268583939137;	0.00229356513957;	PVT1;
chr8	128865000	128925000	60000	3.70771856911;	5.19769108092;	4.18457871059;	0.268583939137;	0.00229356513957;	PVT1;
chr8	128915000	129095000	180000	3.70771856911;	5.19769108092;	4.18457871059;	0.268583939137;	0.00229356513957;	PVT1;
chr8	129085000	129195000	110000	3.70771856911;	5.19769108092;	4.18457871059;	0.268583939137;	0.00229356513957;	PVT1;
chr8	143805000	143935000	130000	6.89425977014;	6.55462220041;	0.344814834174;	4.21314878168;	7.29124977345e-179;	LYNX1;
chr8	144295000	144365000	70000	0.810651607756;	2.00272843065;	0.875746383489;	1.14548107815;	4.91156844017e-14;	ZFP41;
chr8	144695000	144825000	130000	54.8366183612;	24.021096863;	35.8288434598;	-0.621225833026;	1.25168471673e-46;	FAM83H;
chr8	144815000	144915000	100000	54.8366183612;	24.021096863;	35.8288434598;	-0.621225833026;	1.25168471673e-46;	FAM83H;
chr8	145685000	145755000	70000	4.07805003148;10.2029838041;	4.3557024016;9.51033051288;	4.8692290879;3.4950692064;	-0.205109881022;1.39891017947;	0.0176828763517;7.22995688303e-32;	LRRC14;C8orf82;
chr8	145745000	145815000	70000	4.07805003148;10.2029838041;	4.3557024016;9.51033051288;	4.8692290879;3.4950692064;	-0.205109881022;1.39891017947;	0.0176828763517;7.22995688303e-32;	LRRC14;C8orf82;
chr9	375000	615000	240000	1.28163011722;	1.71731261162;	2.83005310331;	-0.76517165436;	1.43915519349e-20;	KANK1;
chr9	605000	765000	160000	1.28163011722;	1.71731261162;	2.83005310331;	-0.76517165436;	1.43915519349e-20;	KANK1;
chr9	2845000	3245000	400000	0.386912092844;	0.673255647921;	0.206097004119;	1.66392693402;	5.28536474703e-16;	RFX3;
chr9	3235000	3535000	300000	0.386912092844;	0.673255647921;	0.206097004119;	1.66392693402;	5.28536474703e-16;	RFX3;
chr9	3525000	3745000	220000	0.386912092844;	0.673255647921;	0.206097004119;	1.66392693402;	5.28536474703e-16;	RFX3;
chr9	3735000	4085000	350000	0.360156799688;	0.684549264284;	0.206728235704;	1.67773536617;	3.13711924619e-16;	GLIS3;
chr9	4075000	4235000	160000	0.360156799688;	0.684549264284;	0.206728235704;	1.67773536617;	3.13711924619e-16;	GLIS3;
chr9	4225000	4305000	80000	0.360156799688;	0.684549264284;	0.206728235704;	1.67773536617;	3.13711924619e-16;	GLIS3;
chr9	4295000	4385000	90000	0.360156799688;	0.684549264284;	0.206728235704;	1.67773536617;	3.13711924619e-16;	GLIS3;
chr9	4375000	4665000	290000	0.928825636734;0.357469673419;	0.0137363280465;0.0;	0.108166969877;8.72897181387;	-3.02214988426;-12.1282301256;	1.19697337849e-05;4.29715304878e-24;	SPATA6L;SLC1A1;
chr9	4655000	4755000	100000	0.928825636734;	0.0137363280465;	0.108166969877;	-3.02214988426;	1.19697337849e-05;	SPATA6L;
chr9	5585000	5635000	50000	4.5045484362;	2.12066284771;	1.723235102;	0.254598687527;	0.0241212795016;	KIAA1432;
chr9	5625000	5795000	170000	33.4647415498;4.5045484362;	8.35504177724;2.12066284771;	3.55928951057;1.723235102;	1.18721209725;0.254598687527;	1.46277415416e-55;0.0241212795016;	ERMP1;KIAA1432;
chr9	5785000	5885000	100000	33.4647415498;	8.35504177724;	3.55928951057;	1.18721209725;	1.46277415416e-55;	ERMP1;
chr9	6295000	6575000	280000	0.0255757262387;	1.69628918639;	0.0956370496721;	4.11091611866;	6.87438005452e-38;	GLDC;
chr9	6565000	6685000	120000	0.0255757262387;	1.69628918639;	0.0956370496721;	4.11091611866;	6.87438005452e-38;	GLDC;
chr9	6755000	9925000	3170000	6.06668817446;	3.67977660844;	5.46535997064;	-0.613383888155;	1.54506135918e-06;	TMEM261;
chr9	13425000	14325000	900000	2.46739275991;	2.36021744389;	0.920460073275;	1.31327527593;	1.05578626312e-36;	NFIB;
chr9	14315000	14465000	150000	2.46739275991;	2.36021744389;	0.920460073275;	1.31327527593;	1.05578626312e-36;	NFIB;
chr9	14455000	14775000	320000	2.11091136985;	1.40286775139;	0.0;	10.6192443901;	1.34855915304e-18;	ZDHHC21;
chr9	15415000	15635000	220000	0.0681109412597;	0.343610068879;	0.0485136988868;	2.78065427607;	2.23408217973e-21;	CCDC171;
chr9	15625000	16145000	520000	0.0681109412597;	0.343610068879;	0.0485136988868;	2.78065427607;	2.23408217973e-21;	CCDC171;
chr9	16185000	17145000	960000	0.977943125756;0.003985424625;	0.0;0.853832675106;	0.53152952222;0.184280411903;	-9.57208131826;2.17198807358;	4.08235068982e-15;5.03879617193e-36;	CNTLN;BNC2;
chr9	17135000	17535000	400000	0.977943125756;	0.0;	0.53152952222;	-9.57208131826;	4.08235068982e-15;	CNTLN;
chr9	21325000	21465000	140000	0.0;	4.04715470542;	2.04212171145;	0.943125787375;	0.00117190391809;	MIR31HG;
chr9	21455000	21565000	110000	0.0;	4.04715470542;	2.04212171145;	0.943125787375;	0.00117190391809;	MIR31HG;
chr9	21555000	21695000	140000	0.0;	4.04715470542;	2.04212171145;	0.943125787375;	0.00117190391809;	MIR31HG;
chr9	22525000	23495000	970000	0.0;	2.67677556459;	0.224146487795;	3.53393459871;	4.0907641675e-32;	RP11-399D6.2;
chr9	23815000	25975000	2160000	5.36447349354;	2.0492447926;	4.03443866662;	-1.02216935814;	3.46272187674e-11;	TUSC1;
chr9	27525000	27735000	210000	6.4927258419;	1.43898825348;	3.04176152811;	-1.12502003488;	5.92395871121e-21;	C9orf72;
chr9	32575000	33005000	430000	7.60657455411;	8.59251186917;	9.62723895285;	-0.20781862895;	0.00762932036016;	APTX;
chr9	32995000	33085000	90000	7.60657455411;	8.59251186917;	9.62723895285;	-0.20781862895;	0.00762932036016;	APTX;
chr9	33225000	33295000	70000	36.6311540842;14.1855588129;	39.8443969658;6.3009986298;	33.6661004793;12.5716563243;	0.198503761761;-1.04055058506;	9.27294719858e-05;4.00485186254e-53;	CHMP5;BAG1;
chr9	34605000	34765000	160000	1.24915362921;	2.20831073328;	0.0219567358347;	6.4879435625;	6.53880605142e-07;	RP11-195F19.9;
chr9	35105000	35485000	380000	3.56065561497;	10.2429822839;	5.76511249981;	0.78495829643;	5.27266001556e-36;	UNC13B;
chr9	37745000	37805000	60000	5.08114760885;	5.12232316747;	6.25823309146;	-0.332514784259;	0.00172974891057;	EXOSC3;
chr9	37795000	37905000	110000	5.08114760885;	5.12232316747;	6.25823309146;	-0.332514784259;	0.00172974891057;	EXOSC3;
chr9	38355000	38625000	270000	1.37885423864;1.61796817065;	1.37065647943;3.88971506531;	0.448822987265;0.744759224436;	1.56767457238;2.34091464965;	5.87837467276e-20;4.7837167937e-45;	ANKRD18A;FAM201A;
chr9	38615000	38685000	70000	1.37885423864;1.61796817065;	1.37065647943;3.88971506531;	0.448822987265;0.744759224436;	1.56767457238;2.34091464965;	5.87837467276e-20;4.7837167937e-45;	ANKRD18A;FAM201A;
chr9	74645000	74895000	250000	5.05101067817;	3.44255993173;	44.1625995642;	-3.7260335632;	0.0;	GDA;
chr9	79065000	79275000	210000	0.0420555466698;	0.120992438372;	0.00305515240774;	5.29144294384;	1.86854183714e-08;	PRUNE2;
chr9	79265000	79335000	70000	0.0420555466698;	0.120992438372;	0.00305515240774;	5.29144294384;	1.86854183714e-08;	PRUNE2;
chr9	79325000	79435000	110000	0.0420555466698;	0.120992438372;	0.00305515240774;	5.29144294384;	1.86854183714e-08;	PRUNE2;
chr9	79425000	79615000	190000	0.0420555466698;	0.120992438372;	0.00305515240774;	5.29144294384;	1.86854183714e-08;	PRUNE2;
chr9	80035000	80375000	340000	15.1205148558;	8.96759570978;	10.2061929281;	-0.230976584358;	2.38729257477e-05;	GNAQ;
chr9	80365000	80655000	290000	15.1205148558;	8.96759570978;	10.2061929281;	-0.230976584358;	2.38729257477e-05;	GNAQ;
chr9	80645000	80745000	100000	15.1205148558;	8.96759570978;	10.2061929281;	-0.230976584358;	2.38729257477e-05;	GNAQ;
chr9	86535000	86605000	70000	4.75640895307;	9.368825098;	5.94502499098;	0.612449432421;	2.82577461989e-13;	RMI1;
chr9	86595000	86875000	280000	4.75640895307;	9.368825098;	5.94502499098;	0.612449432421;	2.82577461989e-13;	RMI1;
chr9	88805000	88905000	100000	15.904472689;	3.85878057012;	5.30242096138;	-0.502577999547;	5.5037177705e-10;	ZCCHC6;
chr9	88895000	88975000	80000	15.904472689;	3.85878057012;	5.30242096138;	-0.502577999547;	5.5037177705e-10;	ZCCHC6;
chr9	88965000	89025000	60000	15.904472689;	3.85878057012;	5.30242096138;	-0.502577999547;	5.5037177705e-10;	ZCCHC6;
chr9	90885000	91015000	130000	28.6222320707;	30.1777700959;	31.6390844177;	-0.112801061072;	0.00244466820853;	SPIN1;
chr9	91005000	91155000	150000	28.6222320707;0.767935552537;	30.1777700959;0.50538054317;	31.6390844177;0.883282338745;	-0.112801061072;-0.851188851158;	0.00244466820853;0.0157637228251;	SPIN1;NXNL2;
chr9	91145000	91205000	60000	0.767935552537;	0.50538054317;	0.883282338745;	-0.851188851158;	0.0157637228251;	NXNL2;
chr9	91195000	91275000	80000	0.767935552537;	0.50538054317;	0.883282338745;	-0.851188851158;	0.0157637228251;	NXNL2;
chr9	93955000	94195000	240000	11.9543700844;	2.02984897976;	3.63878322986;	-0.887411022482;	2.8976854216e-08;	AUH;
chr9	94975000	95095000	120000	0.815439724126;8.04936802921;	0.727951807191;5.1216579465;	1.14073566536;7.96984263438;	-0.691589600192;-0.682988222124;	2.38784502583e-06;1.08242148334e-30;	CENPP;NOL8;
chr9	95085000	95435000	350000	0.815439724126;8.04936802921;	0.727951807191;5.1216579465;	1.14073566536;7.96984263438;	-0.691589600192;-0.682988222124;	2.38784502583e-06;1.08242148334e-30;	CENPP;NOL8;
chr9	95915000	96075000	160000	5.95891631552;	1.25251245023;	2.50820295737;	-1.04602818845;	1.08222434622e-32;	WNK2;
chr9	96065000	96215000	150000	5.95891631552;	1.25251245023;	2.50820295737;	-1.04602818845;	1.08222434622e-32;	WNK2;
chr9	97105000	97325000	220000	0.625432471967;	0.0225071981728;	0.1803659087;	-3.05765911498;	0.046779614974;	FBP2;
chr9	97315000	97435000	120000	0.625432471967;	0.0225071981728;	0.1803659087;	-3.05765911498;	0.046779614974;	FBP2;
chr9	98075000	98275000	200000	1.04593476249;0.888942854922;	2.20780190885;2.11865099954;	1.38484157535;3.48247065132;	0.627946446891;-0.760244035296;	1.40812697881e-13;0.000687999083101;	PTCH1;RP11-435O5.2;
chr9	98265000	98645000	380000	2.63467612668;1.04593476249;	2.54614192781;2.20780190885;	1.38190651207;1.38484157535;	0.835582869332;0.627946446891;	6.2721047253e-17;1.40812697881e-13;	ERCC6L2;PTCH1;
chr9	98635000	98985000	350000	2.63467612668;	2.54614192781;	1.38190651207;	0.835582869332;	6.2721047253e-17;	ERCC6L2;
chr9	99425000	99455000	30000	3.50204245779;	9.00811062795;	0.0;	8.83209114319;	8.39776385279e-13;	RP11-535M15.1;
chr9	99445000	99625000	180000	3.50204245779;	9.00811062795;	0.0;	8.83209114319;	8.39776385279e-13;	RP11-535M15.1;
chr9	102575000	103055000	480000	19.8453628988;2.25045442598;	6.58645265436;3.23218465986;	15.2887823613;3.89023052256;	-1.25919364552;-0.31043440534;	2.52746088807e-101;0.00180035310708;	ERP44;INVS;
chr9	103045000	103115000	70000	2.25045442598;	3.23218465986;	3.89023052256;	-0.31043440534;	0.00180035310708;	INVS;
chr9	108185000	108375000	190000	5.00807435275;	4.92135111345;	6.62962339459;	-0.475066365408;	1.06088546625e-12;	FKTN;
chr9	108365000	108675000	310000	5.00807435275;	4.92135111345;	6.62962339459;	-0.475066365408;	1.06088546625e-12;	FKTN;
chr9	111875000	111955000	80000	3.62968275374;	6.20214900832;	2.40076965885;	1.3238722029;	2.60399690894e-69;	EPB41L4B;
chr9	111945000	112005000	60000	3.62968275374;	6.20214900832;	2.40076965885;	1.3238722029;	2.60399690894e-69;	EPB41L4B;
chr9	111995000	112085000	90000	3.62968275374;	6.20214900832;	2.40076965885;	1.3238722029;	2.60399690894e-69;	EPB41L4B;
chr9	112075000	112335000	260000	3.62968275374;	6.20214900832;	2.40076965885;	1.3238722029;	2.60399690894e-69;	EPB41L4B;
chr9	116035000	116205000	170000	27.7548366864;	28.0490009456;	54.0085761263;	-0.989438401546;	4.81786157536e-117;	POLE3;
chr9	116195000	116355000	160000	3.06272214449;	0.776958741312;	0.46725098508;	0.691300607858;	4.80328489147e-06;	RGS3;
chr9	116345000	116445000	100000	3.06272214449;	0.776958741312;	0.46725098508;	0.691300607858;	4.80328489147e-06;	RGS3;
chr9	117255000	117425000	170000	60.5662909467;	63.9447893046;	108.797063115;	-0.811263691397;	6.75009386526e-82;	ATP6V1G1;
chr9	120545000	123345000	2800000	9.28088027146;	9.6620776812;	15.1378028125;	-0.692252154665;	8.9203376081e-68;	CDK5RAP2;
chr9	123335000	123515000	180000	9.28088027146;	9.6620776812;	15.1378028125;	-0.692252154665;	8.9203376081e-68;	CDK5RAP2;
chr9	123835000	123975000	140000	16.5594820019;	86.8368095948;	19.7215129821;	2.09390127855;	0.0;	GSN;
chr9	123965000	124065000	100000	16.5594820019;	86.8368095948;	19.7215129821;	2.09390127855;	0.0;	GSN;
chr9	124055000	124185000	130000	16.5594820019;	86.8368095948;	19.7215129821;	2.09390127855;	0.0;	GSN;
chr9	124305000	124375000	70000	14.7393927671;	2.58573068656;	8.02793841994;	-1.67910826366;	1.80081594724e-125;	DAB2IP;
chr9	124365000	124465000	100000	14.7393927671;	2.58573068656;	8.02793841994;	-1.67910826366;	1.80081594724e-125;	DAB2IP;
chr9	124455000	124765000	310000	14.7393927671;0.922793331442;	2.58573068656;0.16505653737;	8.02793841994;0.944349858568;	-1.67910826366;-2.56005051565;	1.80081594724e-125;4.27926390485e-13;	DAB2IP;TTLL11;
chr9	124755000	124895000	140000	36.1251253879;0.922793331442;	25.759514869;0.16505653737;	70.4168211018;0.944349858568;	-1.49465793048;-2.56005051565;	2.60318466821e-125;4.27926390485e-13;	NDUFA8;TTLL11;
chr9	124885000	124995000	110000	36.1251253879;	25.759514869;	70.4168211018;	-1.49465793048;	2.60318466821e-125;	NDUFA8;
chr9	125665000	126035000	370000	12.5359410591;3.42910748413;	9.7152222751;8.08623611228;	11.33965486;8.52372540122;	-0.267875664675;-0.120856367446;	3.79156862304e-08;0.0314683865141;	RABGAP1;STRBP;
chr9	126025000	126115000	90000	3.42910748413;	8.08623611228;	8.52372540122;	-0.120856367446;	0.0314683865141;	STRBP;
chr9	126105000	126175000	70000	1.27496233079;	2.67581555855;	7.04885190097;	-1.44115940994;	7.81858703183e-112;	DENND1A;
chr9	126165000	126695000	530000	1.27496233079;	2.67581555855;	7.04885190097;	-1.44115940994;	7.81858703183e-112;	DENND1A;
chr9	126685000	126775000	90000	1.27496233079;	2.67581555855;	7.04885190097;	-1.44115940994;	7.81858703183e-112;	DENND1A;
chr9	126885000	127025000	140000	13.3649087288;	17.5505384607;	15.427086613;	0.141409973242;	0.0106004835422;	NEK6;
chr9	127015000	127095000	80000	13.3649087288;	17.5505384607;	15.427086613;	0.141409973242;	0.0106004835422;	NEK6;
chr9	127085000	127175000	90000	13.3649087288;	17.5505384607;	15.427086613;	0.141409973242;	0.0106004835422;	NEK6;
chr9	128165000	128515000	350000	1.90157111927;	7.52649763326;	2.37785372269;	1.61706436743;	2.57572758595e-63;	PBX3;
chr9	128505000	128995000	490000	1.90157111927;	7.52649763326;	2.37785372269;	1.61706436743;	2.57572758595e-63;	PBX3;
chr9	130545000	130635000	90000	0.56596015233;	2.28526132415;	4.78011857385;	-1.10978425411;	1.30557822829e-15;	AK1;
chr9	130625000	130695000	70000	0.56596015233;	2.28526132415;	4.78011857385;	-1.10978425411;	1.30557822829e-15;	AK1;
chr9	130685000	130895000	210000	9.21956512613;12.1357538276;0.305769961366;	13.3012364855;54.165840333;3.88753128174;	22.7110961976;14.2340310345;0.134802285348;	-0.815998155981;1.8828317243;4.80611194494;	2.79290101552e-47;0.0;1.97783120349e-44;	DPM2;FAM102A;RP11-203J24.8;
chr9	131395000	131495000	100000	15.2980280125;17.4731421242;	5.91174432153;12.4133526789;	17.9086593671;18.8088334133;	-1.64303528547;-0.644184711667;	2.89455664881e-143;1.11933416656e-20;	ZER1;ZDHHC12;
chr9	131485000	131585000	100000	15.2980280125;17.4731421242;	5.91174432153;12.4133526789;	17.9086593671;18.8088334133;	-1.64303528547;-0.644184711667;	2.89455664881e-143;1.11933416656e-20;	ZER1;ZDHHC12;
chr9	132175000	132255000	80000	3.32835805202;	2.41891586848;	8.76436841175;	-1.90146997142;	6.46571474102e-265;	LINC00963;
chr9	132245000	132395000	150000	3.32835805202;	2.41891586848;	8.76436841175;	-1.90146997142;	6.46571474102e-265;	LINC00963;
chr9	134375000	134635000	260000	14.2742419564;7.51312446799;	21.6486454908;10.9206693127;	11.861572035;21.1850210614;	0.823506535561;-1.00037773183;	1.06224248574e-95;1.22196473106e-53;	RAPGEF1;UCK1;
chr9	136195000	136365000	170000	15.5057172899;	14.3448544547;	28.1632467691;	-1.01750720213;	7.94870924939e-71;	REXO4;
chr9	136585000	136665000	80000	13.2606502843;	4.6437703296;	13.8366226248;	-1.61965448903;	2.5283180016e-150;	VAV2;
chr9	136655000	136745000	90000	13.2606502843;	4.6437703296;	13.8366226248;	-1.61965448903;	2.5283180016e-150;	VAV2;
chr9	136735000	136865000	130000	13.2606502843;	4.6437703296;	13.8366226248;	-1.61965448903;	2.5283180016e-150;	VAV2;
chr9	136855000	137225000	370000	13.2606502843;	4.6437703296;	13.8366226248;	-1.61965448903;	2.5283180016e-150;	VAV2;
chr9	137435000	137545000	110000	0.802051557166;	2.75030997045;	123.307693804;	-5.53054569989;	0.0;	COL5A1;
chr9	137535000	137985000	450000	0.802051557166;	2.75030997045;	123.307693804;	-5.53054569989;	0.0;	COL5A1;
chr9	138305000	138395000	90000	12.9652329821;	8.31517714235;	42.3321974398;	-2.3923534843;	0.0;	PPP1R26;
chr9	140305000	140445000	140000	0.200386935036;12.0453132942;	0.840188424994;17.2905026743;	0.310359250719;21.4606341928;	1.3943970083;-0.356449986137;	1.59634257409e-12;6.3718995141e-13;	PNPLA7;NSMF;
chr9	140435000	140515000	80000	0.200386935036;	0.840188424994;	0.310359250719;	1.3943970083;	1.59634257409e-12;	PNPLA7;
chr10	3085000	3225000	140000	60.8621983188;0.384630492397;	137.620314079;3.09976744488;	33.9599074952;0.101961640222;	1.97391345227;4.87931161391;	0.0;4.74924408703e-09;	PFKP;RP11-118K6.3;
chr10	3665000	3825000	160000	14.1416004053;	80.078093583;	6.72644240469;	3.52765330955;	0.0;	KLF6;
chr10	3815000	3935000	120000	14.1416004053;	80.078093583;	6.72644240469;	3.52765330955;	0.0;	KLF6;
chr10	3925000	4395000	470000	0.0263520213477;	0.06862258875;	0.00844974403822;	2.94843807914;	0.00670993643549;	LINC00702;
chr10	10945000	11075000	130000	0.00604860563927;	0.056061650531;	0.294051210671;	-2.435077837;	1.10278150199e-10;	CELF2;
chr10	11065000	11215000	150000	0.00604860563927;	0.056061650531;	0.294051210671;	-2.435077837;	1.10278150199e-10;	CELF2;
chr10	11205000	11315000	110000	0.00604860563927;	0.056061650531;	0.294051210671;	-2.435077837;	1.10278150199e-10;	CELF2;
chr10	11305000	11555000	250000	0.00604860563927;2.09917561103;	0.056061650531;1.82474737742;	0.294051210671;2.3337000506;	-2.435077837;-0.399694948012;	1.10278150199e-10;3.22206494633e-07;	CELF2;USP6NL;
chr10	11545000	11655000	110000	2.09917561103;	1.82474737742;	2.3337000506;	-0.399694948012;	3.22206494633e-07;	USP6NL;
chr10	11645000	11925000	280000	2.09917561103;	1.82474737742;	2.3337000506;	-0.399694948012;	3.22206494633e-07;	USP6NL;
chr10	12305000	12395000	90000	1.11522124898;	2.67829043749;	3.20493107368;	-0.304041090385;	0.000672540255756;	CAMK1D;
chr10	12385000	12765000	380000	1.11522124898;	2.67829043749;	3.20493107368;	-0.304041090385;	0.000672540255756;	CAMK1D;
chr10	12755000	12955000	200000	1.11522124898;	2.67829043749;	3.20493107368;	-0.304041090385;	0.000672540255756;	CAMK1D;
chr10	13625000	13705000	80000	0.656031648435;	2.34168716264;	0.138158262624;	4.03838271606;	3.41257041355e-134;	FRMD4A;
chr10	13695000	13825000	130000	0.656031648435;	2.34168716264;	0.138158262624;	4.03838271606;	3.41257041355e-134;	FRMD4A;
chr10	13815000	13935000	120000	0.656031648435;	2.34168716264;	0.138158262624;	4.03838271606;	3.41257041355e-134;	FRMD4A;
chr10	13925000	14035000	110000	0.656031648435;0.0;	2.34168716264;0.817008292146;	0.138158262624;0.0249884701574;	4.03838271606;4.83132024581;	3.41257041355e-134;0.00100038642739;	FRMD4A;RP11-142M10.2;
chr10	14025000	14125000	100000	0.656031648435;0.0;	2.34168716264;0.817008292146;	0.138158262624;0.0249884701574;	4.03838271606;4.83132024581;	3.41257041355e-134;0.00100038642739;	FRMD4A;RP11-142M10.2;
chr10	14115000	14235000	120000	0.656031648435;	2.34168716264;	0.138158262624;	4.03838271606;	3.41257041355e-134;	FRMD4A;
chr10	14225000	14445000	220000	0.656031648435;	2.34168716264;	0.138158262624;	4.03838271606;	3.41257041355e-134;	FRMD4A;
chr10	14435000	14525000	90000	0.656031648435;	2.34168716264;	0.138158262624;	4.03838271606;	3.41257041355e-134;	FRMD4A;
chr10	16855000	17325000	470000	0.69054212265;0.0112739929532;0.445931320753;	326.151566747;0.80458911823;1.85726748255;	38.7539158265;0.00461021052442;0.593906182945;	3.0287939226;7.4422487575;1.59984769367;	0.0;2.8032251696e-23;9.29799704282e-38;	VIM;CUBN;TRDMT1;
chr10	17485000	18425000	940000	5.34477733947;	20.409324122;	9.06008129593;	1.12909614912;	6.39907460548e-42;	PTPLA;
chr10	21555000	21785000	230000	0.382101327754;	7.01674142932;	1.25135088212;	2.44343605413;	3.17229630189e-84;	CASC10;
chr10	21775000	22045000	270000	5.56220149802;0.382101327754;	6.72428588354;7.01674142932;	5.28561924828;1.25135088212;	0.302112953338;2.44343605413;	1.41410407843e-05;3.17229630189e-84;	MLLT10;CASC10;
chr10	28695000	28825000	130000	11.4127844526;4.15145144762;	8.51101168807;4.44598042834;	12.8435812912;7.91533625234;	-0.638148222812;-0.876629912049;	1.27892718057e-63;2.51824516392e-18;	WAC;WAC-AS1;
chr10	28815000	28915000	100000	11.4127844526;4.15145144762;	8.51101168807;4.44598042834;	12.8435812912;7.91533625234;	-0.638148222812;-0.876629912049;	1.27892718057e-63;2.51824516392e-18;	WAC;WAC-AS1;
chr10	28905000	28965000	60000	11.4127844526;	8.51101168807;	12.8435812912;	-0.638148222812;	1.27892718057e-63;	WAC;
chr10	29675000	29795000	120000	1.43028021755;	3.18601958116;	2.4732310839;	0.32160401502;	0.00695294710796;	PTCHD3P1;
chr10	31315000	31615000	300000	0.0659711467511;0.201225656024;	3.78606900931;0.665527962876;	4.32578833205;0.292418705582;	-0.237356371229;1.14096594452;	0.00304035800212;0.000448217564474;	ZEB1;ZEB1-AS1;
chr10	31605000	31765000	160000	0.0659711467511;0.201225656024;	3.78606900931;0.665527962876;	4.32578833205;0.292418705582;	-0.237356371229;1.14096594452;	0.00304035800212;0.000448217564474;	ZEB1;ZEB1-AS1;
chr10	31755000	31895000	140000	0.0659711467511;	3.78606900931;	4.32578833205;	-0.237356371229;	0.00304035800212;	ZEB1;
chr10	32065000	32125000	60000	10.9244474658;	8.54783010848;	3.51820087619;	1.23603989975;	2.39881853583e-65;	ARHGAP12;
chr10	32115000	32235000	120000	10.9244474658;	8.54783010848;	3.51820087619;	1.23603989975;	2.39881853583e-65;	ARHGAP12;
chr10	32345000	32665000	320000	1.82712053055;	4.0038045549;	2.2235392088;	0.808457572873;	0.0315952409367;	PPIAP31;
chr10	33615000	34955000	1340000	9.58486648837;	5.78711179481;	7.76363053433;	-0.468424499821;	6.49327688906e-12;	PARD3;
chr10	34945000	35115000	170000	9.58486648837;	5.78711179481;	7.76363053433;	-0.468424499821;	6.49327688906e-12;	PARD3;
chr10	63795000	64015000	220000	1.4683621589;	6.55063625351;	1.00903909376;	2.65096865187;	6.91845171378e-202;	RTKN2;
chr10	64005000	64195000	190000	0.0673497894922;1.4683621589;	7.35840373963;6.55063625351;	1.74202242398;1.00903909376;	2.03503091;2.65096865187;	6.71297466966e-171;6.91845171378e-202;	ZNF365;RTKN2;
chr10	64185000	64375000	190000	0.0673497894922;	7.35840373963;	1.74202242398;	2.03503091;	6.71297466966e-171;	ZNF365;
chr10	64365000	64585000	220000	0.0673497894922;	7.35840373963;	1.74202242398;	2.03503091;	6.71297466966e-171;	ZNF365;
chr10	64915000	65035000	120000	7.9525571687;	10.566135923;	5.07804768394;	1.0126174517;	1.02447597711e-104;	JMJD1C;
chr10	65025000	65395000	370000	7.9525571687;0.100856873132;	10.566135923;0.830622854735;	5.07804768394;0.365299002597;	1.0126174517;1.13990365353;	1.02447597711e-104;0.0358240541554;	JMJD1C;JMJD1C-AS1;
chr10	73465000	73665000	200000	0.0282572483342;	369.105071458;	495.241153982;	-0.468553752272;	1.00000141059e-149;	PSAP;
chr10	75695000	75765000	70000	58.7150143579;	73.0057390669;	111.339641886;	-0.653406767055;	2.64263594603e-179;	VCL;
chr10	75755000	75915000	160000	58.7150143579;	73.0057390669;	111.339641886;	-0.653406767055;	2.64263594603e-179;	VCL;
chr10	80725000	80835000	110000	17.5655401988;	7.46907967974;	21.7974671427;	-1.5899311774;	0.0;	ZMIZ1;
chr10	80825000	80915000	90000	17.5655401988;	7.46907967974;	21.7974671427;	-1.5899311774;	0.0;	ZMIZ1;
chr10	80905000	80965000	60000	17.5655401988;	7.46907967974;	21.7974671427;	-1.5899311774;	0.0;	ZMIZ1;
chr10	80955000	81115000	160000	17.5655401988;	7.46907967974;	21.7974671427;	-1.5899311774;	0.0;	ZMIZ1;
chr10	86015000	86095000	80000	2.81501623755;	7.31458787836;	3.04319448527;	1.22138381255;	1.77690387088e-73;	CCSER2;
chr10	86085000	86305000	220000	2.81501623755;	7.31458787836;	3.04319448527;	1.22138381255;	1.77690387088e-73;	CCSER2;
chr10	100995000	101155000	160000	1.36081811856;	5.40931862494;	0.0;	12.0109856853;	1.22376642857e-23;	CNNM1;
chr10	101145000	101205000	60000	1.36081811856;	5.40931862494;	0.0;	12.0109856853;	1.22376642857e-23;	CNNM1;
chr10	101595000	101815000	220000	3.64081831599;	4.43235486498;	5.07648191879;	-0.240257867836;	0.000586194059276;	DNMBP;
chr10	103055000	103345000	290000	5.10226065195;	4.66176622021;	1.76198761422;	1.35930616343;	3.45322429544e-45;	BTRC;
chr10	104335000	104415000	80000	40.3328975071;9.66210173067;	17.2012291205;2.45419600348;	10.3756710698;0.816963019804;	0.685278224845;1.5467671335;	1.69348645423e-23;7.84191879774e-06;	TRIM8;RP11-47A8.5;
chr10	104405000	104495000	90000	40.3328975071;	17.2012291205;	10.3756710698;	0.685278224845;	1.69348645423e-23;	TRIM8;
chr10	104835000	104955000	120000	5.37617917817;	9.97584110621;	1.82934682586;	2.40280078701;	2.7980204534e-234;	NT5C2;
chr10	104945000	105015000	70000	5.37617917817;	9.97584110621;	1.82934682586;	2.40280078701;	2.7980204534e-234;	NT5C2;
chr10	112495000	112685000	190000	0.482859951861;	1.7845465086;	0.412015442297;	2.0839364154;	0.00544675624847;	RP11-313D6.3;
chr10	114065000	114215000	150000	4.00710222349;	3.51992731414;	0.954509929916;	1.83508945127;	3.67697063296e-63;	VTI1A;
chr10	114205000	114585000	380000	4.00710222349;	3.51992731414;	0.954509929916;	1.83508945127;	3.67697063296e-63;	VTI1A;
chr10	114575000	114715000	140000	9.30651621031;4.00710222349;	10.476762034;3.51992731414;	1.87796709315;0.954509929916;	2.43607552117;1.83508945127;	1.71668166038e-174;3.67697063296e-63;	TCF7L2;VTI1A;
chr10	114705000	114905000	200000	9.30651621031;	10.476762034;	1.87796709315;	2.43607552117;	1.71668166038e-174;	TCF7L2;
chr10	114895000	114985000	90000	9.30651621031;	10.476762034;	1.87796709315;	2.43607552117;	1.71668166038e-174;	TCF7L2;
chr10	123725000	123815000	90000	5.24603377237;	7.68355721621;	0.773008592141;	3.26813815134;	0.0;	TACC2;
chr10	123805000	123905000	100000	5.24603377237;	7.68355721621;	0.773008592141;	3.26813815134;	0.0;	TACC2;
chr10	123895000	124035000	140000	5.24603377237;	7.68355721621;	0.773008592141;	3.26813815134;	0.0;	TACC2;
chr10	124475000	124725000	250000	0.944340662093;0.70684819229;1.2245476025;	0.710993283131;1.05363816955;4.92062864412;	0.161619768524;0.0252602968465;0.259429858911;	2.09494865552;5.34701129246;4.20614123968;	5.00871975532e-08;3.89152969129e-06;6.15793611972e-54;	CUZD1;FAM24B;RP11-564D11.3;
chr10	131845000	131915000	70000	0.167683892172;0.0366697873777;	0.419236818086;0.256317897971;	0.0266767557618;0.0358853019198;	3.95204758375;2.77872154685;	1.73074489437e-06;0.000668176720239;	CTAGE7P;LINC00959;
chr10	131905000	131995000	90000	0.167683892172;0.0366697873777;	0.419236818086;0.256317897971;	0.0266767557618;0.0358853019198;	3.95204758375;2.77872154685;	1.73074489437e-06;0.000668176720239;	CTAGE7P;LINC00959;
chr10	133965000	134205000	240000	0.27050276162;1.17948488787;	0.996094036624;9.99416092445;	0.112694254701;1.0917827967;	3.10091463916;3.14664315597;	2.13167336622e-49;2.77632611772e-140;	LRRC27;STK32C;
chr10	134195000	134275000	80000	0.27050276162;	0.996094036624;	0.112694254701;	3.10091463916;	2.13167336622e-49;	LRRC27;
chr10	134265000	134355000	90000	8.74696823922;	9.83076262285;	1.8877024959;	2.33685665109;	1.07329099952e-114;	INPP5A;
chr10	134345000	134465000	120000	8.74696823922;	9.83076262285;	1.8877024959;	2.33685665109;	1.07329099952e-114;	INPP5A;
chr10	134455000	134645000	190000	8.74696823922;0.0;	9.83076262285;0.219740476235;	1.8877024959;0.00419776524178;	2.33685665109;5.66648213435;	1.07329099952e-114;8.61042329452e-10;	INPP5A;TTC40;
chr10	134635000	134725000	90000	0.0;	0.219740476235;	0.00419776524178;	5.66648213435;	8.61042329452e-10;	TTC40;
chr10	134715000	134945000	230000	0.0;	0.219740476235;	0.00419776524178;	5.66648213435;	8.61042329452e-10;	TTC40;
chr11	2445000	2555000	110000	0.0896358569531;	0.25688497888;	1.97227281791;	-2.98464818711;	1.29769947709e-34;	KCNQ1;
chr11	2545000	2715000	170000	0.0896358569531;	0.25688497888;	1.97227281791;	-2.98464818711;	1.29769947709e-34;	KCNQ1;
chr11	2705000	2915000	210000	0.0896358569531;	0.25688497888;	1.97227281791;	-2.98464818711;	1.29769947709e-34;	KCNQ1;
chr11	14465000	14555000	90000	1.4751331041;	2.89309132996;	4.01477672569;	-0.518188857522;	4.09579546865e-05;	PSMA1;
chr11	14545000	14805000	260000	1.4751331041;1.19416763477;	2.89309132996;6.81915588416;	4.01477672569;1.15820954058;	-0.518188857522;2.51346768761;	4.09579546865e-05;5.53166376115e-231;	PSMA1;PDE3B;
chr11	14795000	14925000	130000	1.19416763477;	6.81915588416;	1.15820954058;	2.51346768761;	5.53166376115e-231;	PDE3B;
chr11	31255000	31825000	570000	2.174022464;	2.60573821354;	1.48391564106;	0.76805514892;	4.93462621561e-12;	DNAJC24;
chr11	35025000	35195000	170000	0.145858098349;	1.2723736185;	0.440558494875;	1.49042942616;	0.000879241024365;	RP4-607I7.1;
chr11	63595000	63755000	160000	20.265683403;	9.61256335682;	19.0294699027;	-1.02942165398;	6.0479932978e-107;	MARK2;
chr11	65645000	65765000	120000	71.5231597249;11.0730151582;	316.805890476;40.0243905065;	70.4883616313;12.3482644497;	2.12386717561;1.65220548576;	0.0;2.84923940883e-140;	DRAP1;C11orf68;
chr11	67975000	68085000	110000	45.6812866458;	44.1183490649;	18.6493298026;	1.19758156947;	2.4487945477e-283;	LRP5;
chr11	68075000	68235000	160000	45.6812866458;	44.1183490649;	18.6493298026;	1.19758156947;	2.4487945477e-283;	LRP5;
chr11	69055000	69195000	140000	14.5211438983;	8.79518043579;	0.320092636564;	4.74320681877;	8.43457860574e-16;	RP11-211G23.2;
chr11	69185000	69265000	80000	14.5211438983;	8.79518043579;	0.320092636564;	4.74320681877;	8.43457860574e-16;	RP11-211G23.2;
chr11	73965000	74165000	200000	0.700141935598;	5.93801467024;	1.23585036663;	2.21852431337;	3.48536914946e-146;	PGM2L1;
chr11	74965000	75105000	140000	0.826564639935;	7.01238804259;	3.56891375258;	0.928936400467;	4.05016864755e-32;	ARRB1;
chr11	77005000	77275000	270000	16.0315080037;	10.4358864733;	12.5804281849;	-0.313930381744;	7.21306623341e-09;	PAK1;
chr11	95425000	95525000	100000	4.52705875081;	7.55549268609;	4.21264969551;	0.797523903934;	3.58200336232e-25;	FAM76B;
chr11	95515000	95665000	150000	4.52705875081;	7.55549268609;	4.21264969551;	0.797523903934;	3.58200336232e-25;	FAM76B;
chr11	103555000	105745000	2190000	0.0;	1.50534277494;	0.0348043626935;	5.35480741379;	0.000120872382372;	RP11-94P11.4;
chr11	118435000	118565000	130000	3.46077671043;	4.12293168609;	2.0744823227;	0.946124464568;	8.01862422956e-67;	PHLDB1;
chr11	128735000	128835000	100000	11.6458831338;	10.7937416887;	1.05973309057;	3.30383336342;	0.0;	ARHGAP32;
chr11	128825000	128935000	110000	11.6458831338;	10.7937416887;	1.05973309057;	3.30383336342;	0.0;	ARHGAP32;
chr11	128925000	129015000	90000	11.6458831338;	10.7937416887;	1.05973309057;	3.30383336342;	0.0;	ARHGAP32;
chr11	129005000	129155000	150000	11.6458831338;	10.7937416887;	1.05973309057;	3.30383336342;	0.0;	ARHGAP32;
chr11	129145000	129215000	70000	11.6458831338;	10.7937416887;	1.05973309057;	3.30383336342;	0.0;	ARHGAP32;
chr12	1055000	1235000	180000	4.36558085442;	7.4083674428;	6.54806710169;	0.13341384994;	0.00420223046813;	ERC1;
chr12	1225000	1715000	490000	4.36558085442;	7.4083674428;	6.54806710169;	0.13341384994;	0.00420223046813;	ERC1;
chr12	14515000	14665000	150000	38.4408385128;	20.080660062;	0.617784127421;	4.97732458502;	7.07290230422e-240;	PLBD1;
chr12	14655000	14775000	120000	38.4408385128;0.448928050026;	20.080660062;0.294860245483;	0.617784127421;0.0;	4.97732458502;4.38389235429;	7.07290230422e-240;0.0195740310148;	PLBD1;RP11-695J4.2;
chr12	14765000	14875000	110000	0.448928050026;	0.294860245483;	0.0;	4.38389235429;	0.0195740310148;	RP11-695J4.2;
chr12	23355000	25005000	1650000	0.0;	0.0;	0.11410285742;	-4.62900613509;	0.00935874258387;	RP11-444D3.1;
chr12	30845000	30965000	120000	22.1338397358;	14.1762935854;	1.4235335657;	3.27172651246;	0.0;	CAPRIN2;
chr12	31225000	31285000	60000	0.192290636827;	0.256667795957;	0.0236638006395;	3.39639044357;	2.23654780493e-10;	RP11-551L14.1;
chr12	31275000	31405000	130000	0.192290636827;	0.256667795957;	0.0236638006395;	3.39639044357;	2.23654780493e-10;	RP11-551L14.1;
chr12	42535000	42725000	190000	8.58624057608;	7.29288633539;	12.3634969493;	-0.806044380006;	2.98980059419e-67;	PPHLN1;
chr12	42715000	42875000	160000	8.58624057608;	7.29288633539;	12.3634969493;	-0.806044380006;	2.98980059419e-67;	PPHLN1;
chr12	49905000	50025000	120000	0.858848279097;20.1498265967;	1.75432727397;20.8531057286;	1.37536436766;30.5594139242;	0.306007881104;-0.5960921986;	0.00802180594126;9.54700678581e-35;	PRPF40B;MCRS1;
chr12	50015000	50105000	90000	0.858848279097;	1.75432727397;	1.37536436766;	0.306007881104;	0.00802180594126;	PRPF40B;
chr12	51225000	51445000	220000	9.18114473456;	5.13123074864;	15.4622573594;	-1.63594215488;	2.02995401148e-297;	SLC11A2;
chr12	64935000	65015000	80000	6.37019518489;	21.4434863508;	10.9510003337;	0.923965448438;	3.76147225929e-48;	RASSF3;
chr12	65005000	65095000	90000	6.37019518489;	21.4434863508;	10.9510003337;	0.923965448438;	3.76147225929e-48;	RASSF3;
chr12	65085000	65185000	100000	6.37019518489;	21.4434863508;	10.9510003337;	0.923965448438;	3.76147225929e-48;	RASSF3;
chr12	75715000	75915000	200000	11.6874794518;6.85560587374;0.0695129205309;2.87618563281;	12.465989152;0.880847061097;0.454102262958;2.01147786309;	7.36794237548;4.67523441875;0.119781357847;3.22451764822;	0.713577240263;-2.45365895411;1.87823297757;-0.727372590912;	6.1739231904e-30;6.30402908345e-98;5.34752433806e-05;0.0179392858181;	KRR1;GLIPR1;GLIPR1L2;RP11-585P4.5;
chr12	75905000	76055000	150000	11.6874794518;	12.465989152;	7.36794237548;	0.713577240263;	6.1739231904e-30;	KRR1;
chr12	88235000	88435000	200000	4.38943879672;	3.24690084064;	5.75803630925;	-0.870833858004;	2.17093177293e-27;	C12orf29;
chr12	88425000	88975000	550000	4.38943879672;	3.24690084064;	5.75803630925;	-0.870833858004;	2.17093177293e-27;	C12orf29;
chr12	92275000	92545000	270000	0.182867436737;	0.188412326093;	0.445801303848;	-1.29135437738;	0.00374157303319;	C12orf79;
chr12	92535000	92965000	430000	0.182867436737;	0.188412326093;	0.445801303848;	-1.29135437738;	0.00374157303319;	C12orf79;
chr12	104155000	104275000	120000	0.0629044922782;	0.216332958558;	0.0444614821027;	2.24156338344;	2.95746163983e-05;	RP11-642P15.1;
chr12	104265000	104365000	100000	188.175875237;0.0629044922782;	150.628223757;0.216332958558;	168.38622705;0.0444614821027;	-0.205470363733;2.24156338344;	1.34702910167e-21;2.95746163983e-05;	HSP90B1;RP11-642P15.1;
chr12	105495000	105605000	110000	6.09603241743;	6.22135978013;	7.81547292328;	-0.374418689557;	1.77849582999e-06;	APPL2;
chr12	105595000	105815000	220000	6.09603241743;2.44638956918;	6.22135978013;32.5602704618;	7.81547292328;20.9113459206;	-0.374418689557;0.594653685926;	1.77849582999e-06;3.76424782927e-23;	APPL2;C12orf75;
chr12	109535000	109835000	300000	0.0147743615341;	1.265247095;	2.14524839332;	-0.806573253811;	2.40899299325e-19;	ACACB;
chr12	109825000	110155000	330000	4.42635807394;	3.65710142452;	4.11892541748;	-0.214859388886;	0.042247732071;	MVK;
chr12	112535000	112855000	320000	2.93002050127;	5.31153508685;	3.27475771243;	0.65370432769;	4.43284698815e-41;	HECTD4;
chr12	116185000	116405000	220000	7.06877801861;	14.9143305975;	4.46026440717;	1.6964525592;	0.0;	MED13L;
chr12	116395000	116715000	320000	7.06877801861;	14.9143305975;	4.46026440717;	1.6964525592;	0.0;	MED13L;
chr12	116705000	116875000	170000	7.06877801861;	14.9143305975;	4.46026440717;	1.6964525592;	0.0;	MED13L;
chr12	124655000	124815000	160000	25.8592400318;	27.0065919884;	33.8070033303;	-0.368664283593;	5.58030901535e-44;	NCOR2;
chr12	124805000	124875000	70000	25.8592400318;	27.0065919884;	33.8070033303;	-0.368664283593;	5.58030901535e-44;	NCOR2;
chr12	124865000	125055000	190000	25.8592400318;	27.0065919884;	33.8070033303;	-0.368664283593;	5.58030901535e-44;	NCOR2;
chr12	125045000	125175000	130000	25.8592400318;	27.0065919884;	33.8070033303;	-0.368664283593;	5.58030901535e-44;	NCOR2;
chr12	132315000	132435000	120000	11.0478707112;	11.7860606579;	10.2920899264;	0.151054509218;	8.82313628518e-05;	EP400;
chr12	132425000	132635000	210000	11.0478707112;12.4815899361;1.23104752363;	11.7860606579;13.2675011758;1.91135338848;	10.2920899264;22.2670884235;0.791921555319;	0.151054509218;-0.791600969394;1.22686540218;	8.82313628518e-05;6.49716526984e-29;1.54249576938e-19;	EP400;NOC4L;EP400NL;
chr12	132625000	132995000	370000	12.4815899361;	13.2675011758;	22.2670884235;	-0.791600969394;	6.49716526984e-29;	NOC4L;
chr13	20015000	20255000	240000	16.1182551203;	12.9553062491;	19.7407503286;	-0.652566836288;	3.53821537762e-05;	PSPC1;
chr13	20245000	20445000	200000	16.1182551203;	12.9553062491;	19.7407503286;	-0.652566836288;	3.53821537762e-05;	PSPC1;
chr13	20745000	21075000	330000	67.7237401509;4.69692557681;	15.2331340484;4.85509581002;	0.0434271331867;9.27552683453;	8.43859945691;-0.977850389263;	6.44758969428e-52;6.06416102751e-16;	GJB2;CRYL1;
chr13	21065000	21145000	80000	4.69692557681;	4.85509581002;	9.27552683453;	-0.977850389263;	6.06416102751e-16;	CRYL1;
chr13	21275000	21515000	240000	5.31126558088;2.12888453568;	4.8071023108;2.32768075693;	5.69416482221;8.28142005824;	-0.288831143601;-1.87454471424;	8.12256706776e-07;8.0020576677e-27;	XPO4;N6AMT2;
chr13	27745000	27835000	90000	158.418539483;	126.618206422;	133.054869791;	-0.115934386465;	0.000126535751766;	RPL21;
chr13	27825000	27945000	120000	158.418539483;0.749556445891;	126.618206422;23.8622494465;	133.054869791;1.83108093324;	-0.115934386465;3.66223595185;	0.000126535751766;1.4012430857e-174;	RPL21;RASL11A;
chr13	30975000	31045000	70000	78.5896962089;	86.4145128555;	54.6507375113;	0.616490357044;	1.53973127072e-133;	HMGB1;
chr13	31035000	31155000	120000	78.5896962089;	86.4145128555;	54.6507375113;	0.616490357044;	1.53973127072e-133;	HMGB1;
chr13	31145000	31195000	50000	78.5896962089;	86.4145128555;	54.6507375113;	0.616490357044;	1.53973127072e-133;	HMGB1;
chr13	31185000	31255000	70000	78.5896962089;	86.4145128555;	54.6507375113;	0.616490357044;	1.53973127072e-133;	HMGB1;
chr13	39845000	40185000	340000	1.87647899054;	6.541297962;	3.72949828475;	0.765266108867;	1.00875227954e-09;	LHFP;
chr13	40175000	40265000	90000	1.87647899054;	6.541297962;	3.72949828475;	0.765266108867;	1.00875227954e-09;	LHFP;
chr13	41765000	42025000	260000	3.33108434731;5.24561254792;	1.99589716304;2.88664103441;	2.41824836618;3.59159670692;	-0.321406841464;-0.360254552905;	0.0342656336999;0.000319097378471;	MTRF1;NAA16;
chr13	42015000	42245000	230000	6.68218156115;6.02656324329;	4.30477473231;3.06024479438;	0.713212220287;4.24643701748;	2.54663395648;-0.517702523112;	7.31629792334e-17;6.4503882187e-09;	RGCC;VWA8;
chr13	42235000	42625000	390000	6.02656324329;	3.06024479438;	4.24643701748;	-0.517702523112;	6.4503882187e-09;	VWA8;
chr13	45485000	45625000	140000	2.53367700422;	2.53989630868;	4.19604825781;	-0.770037259985;	3.63446138592e-09;	NUFIP1;
chr13	45615000	45895000	280000	11.1335791909;	9.67418024422;	13.6679532698;	-0.543078589403;	8.39635413576e-13;	GTF2F2;
chr13	45885000	46085000	200000	8.92820538354;	3.28179910164;	4.99012891719;	-0.649479561182;	6.39434909971e-11;	COG3;
chr13	46075000	46205000	130000	8.92820538354;	3.28179910164;	4.99012891719;	-0.649479561182;	6.39434909971e-11;	COG3;
chr13	47055000	47135000	80000	3.64189468824;	2.09856141348;	3.32969028491;	-0.711403344254;	5.19827987742e-13;	LRCH1;
chr13	47125000	47375000	250000	3.64189468824;	2.09856141348;	3.32969028491;	-0.711403344254;	5.19827987742e-13;	LRCH1;
chr13	50565000	50655000	90000	0.919387548866;	1.42669776124;	3.72540060534;	-1.42925711816;	3.54745123761e-18;	DLEU2;
chr13	50645000	50705000	60000	0.458790000865;0.919387548866;	0.914368663767;1.42669776124;	2.04412148223;3.72540060534;	-1.20495246047;-1.42925711816;	1.15309639443e-27;3.54745123761e-18;	DLEU1;DLEU2;
chr13	50695000	51115000	420000	0.458790000865;0.919387548866;	0.914368663767;1.42669776124;	2.04412148223;3.72540060534;	-1.20495246047;-1.42925711816;	1.15309639443e-27;3.54745123761e-18;	DLEU1;DLEU2;
chr13	51105000	51385000	280000	0.458790000865;	0.914368663767;	2.04412148223;	-1.20495246047;	1.15309639443e-27;	DLEU1;
chr13	53125000	53235000	110000	1.957839961;	2.97087731468;	3.16465149362;	-0.135305606667;	0.0416399967814;	SUGT1;
chr13	53225000	53315000	90000	1.957839961;	2.97087731468;	3.16465149362;	-0.135305606667;	0.0416399967814;	SUGT1;
chr13	66535000	67815000	1280000	0.021662652389;	0.800322294861;	0.115007712549;	2.75016215415;	2.82505059543e-21;	PCDH9;
chr13	71875000	73145000	1270000	0.481114763455;	0.029738940573;	0.0;	4.25360431114;	0.0254113582879;	DACH1;
chr13	73135000	73305000	170000	18.795009702;	12.8764047127;	25.9102811157;	-1.05317539303;	1.3274875557e-58;	MZT1;
chr13	73295000	73365000	70000	18.795009702;	12.8764047127;	25.9102811157;	-1.05317539303;	1.3274875557e-58;	MZT1;
chr13	74105000	74295000	190000	1.01954719224;	0.734768118914;	1.78846906187;	-1.3284142201;	1.14424646491e-31;	KLF12;
chr13	74285000	74415000	130000	1.01954719224;	0.734768118914;	1.78846906187;	-1.3284142201;	1.14424646491e-31;	KLF12;
chr13	74405000	74715000	310000	1.01954719224;	0.734768118914;	1.78846906187;	-1.3284142201;	1.14424646491e-31;	KLF12;
chr13	74705000	74865000	160000	1.01954719224;	0.734768118914;	1.78846906187;	-1.3284142201;	1.14424646491e-31;	KLF12;
chr13	75785000	75945000	160000	4.7248025436;	2.23651307496;	5.61670561992;	-1.37253364999;	1.51752279598e-58;	TBC1D4;
chr13	75935000	76055000	120000	4.7248025436;	2.23651307496;	5.61670561992;	-1.37253364999;	1.51752279598e-58;	TBC1D4;
chr13	76045000	76125000	80000	4.7248025436;	2.23651307496;	5.61670561992;	-1.37253364999;	1.51752279598e-58;	TBC1D4;
chr13	92825000	94855000	2030000	0.0;	0.0450454891606;	0.00220247842736;	4.15355642667;	0.00945494224285;	GPC6;
chr13	94845000	95035000	190000	0.0;	0.0450454891606;	0.00220247842736;	4.15355642667;	0.00945494224285;	GPC6;
chr13	95025000	95075000	50000	0.0;	0.0450454891606;	0.00220247842736;	4.15355642667;	0.00945494224285;	GPC6;
chr13	95065000	95255000	190000	2.2010778546;	4.36537758351;	3.17573728675;	0.414000008561;	3.2924600689e-07;	GPR180;
chr13	95245000	95845000	600000	1.37217840498;2.2010778546;1.77613573808;	6.67430624121;4.36537758351;0.457513214212;	3.57711620436;3.17573728675;0.0;	0.855279044558;0.414000008561;7.48180341793;	4.39247753655e-38;3.2924600689e-07;6.78744834176e-09;	ABCC4;GPR180;SOX21-AS1;
chr13	95835000	95955000	120000	1.37217840498;	6.67430624121;	3.57711620436;	0.855279044558;	4.39247753655e-38;	ABCC4;
chr13	95945000	96055000	110000	1.37217840498;	6.67430624121;	3.57711620436;	0.855279044558;	4.39247753655e-38;	ABCC4;
chr13	96045000	96145000	100000	0.136272359036;	4.80998117401;	0.0350285700666;	7.0609047767;	2.22795383237e-40;	CLDN10;
chr13	96135000	96335000	200000	0.136272359036;	4.80998117401;	0.0350285700666;	7.0609047767;	2.22795383237e-40;	CLDN10;
chr13	97755000	97875000	120000	7.57792120647;	21.6409455943;	6.11933513703;	1.77775848553;	2.69941783557e-185;	MBNL2;
chr13	97865000	98015000	150000	7.57792120647;	21.6409455943;	6.11933513703;	1.77775848553;	2.69941783557e-185;	MBNL2;
chr13	98005000	98085000	80000	7.57792120647;	21.6409455943;	6.11933513703;	1.77775848553;	2.69941783557e-185;	MBNL2;
chr13	99425000	99505000	80000	4.31720640842;	3.21358283219;	3.58550485079;	-0.202288922828;	0.00880462129603;	DOCK9;
chr13	99495000	99745000	250000	4.31720640842;	3.21358283219;	3.58550485079;	-0.202288922828;	0.00880462129603;	DOCK9;
chr13	99735000	99835000	100000	4.31720640842;	3.21358283219;	3.58550485079;	-0.202288922828;	0.00880462129603;	DOCK9;
chr13	100145000	100265000	120000	0.102608477101;	0.20300221766;	0.937783912368;	-2.25306017122;	1.27111741847e-23;	CLYBL;
chr13	100255000	100315000	60000	0.102608477101;	0.20300221766;	0.937783912368;	-2.25306017122;	1.27111741847e-23;	CLYBL;
chr13	100305000	100565000	260000	0.102608477101;	0.20300221766;	0.937783912368;	-2.25306017122;	1.27111741847e-23;	CLYBL;
chr13	100555000	101175000	620000	3.04676512423;2.18765594379;	6.759975951;2.47574844056;	4.58853074178;1.94866560808;	0.513241481709;0.301153247392;	3.9651995728e-07;0.0379278782384;	ZIC2;PCCA;
chr13	101165000	101805000	640000	0.25224750483;2.18765594379;	0.849896981469;2.47574844056;	1.58360568144;1.94866560808;	-0.941009646981;0.301153247392;	0.000819556378791;0.0379278782384;	GGACT;PCCA;
chr13	111095000	111365000	270000	7.55953225587;	4.73205724208;	6.03632648628;	-0.395646156271;	0.000104757468918;	CARKD;
chr13	113255000	113545000	290000	6.22688479982;	9.74727214619;	3.65912991164;	1.36861816922;	6.21266424345e-170;	ATP11A;
chr13	113535000	113595000	60000	6.22688479982;	9.74727214619;	3.65912991164;	1.36861816922;	6.21266424345e-170;	ATP11A;
chr13	114045000	114155000	110000	3.61293566257;0.295450882093;	4.07263293082;1.6213822387;	2.62478312526;2.4130818201;	0.590998437443;-0.617454956904;	3.31035591091e-07;0.00323327973514;	DCUN1D2;ADPRHL1;
chr13	114145000	114245000	100000	3.61293566257;	4.07263293082;	2.62478312526;	0.590998437443;	3.31035591091e-07;	DCUN1D2;
chr13	114515000	114835000	320000	3.76150442865;	18.7766148237;	16.0322076404;	0.183386180153;	0.00028233100577;	RASA3;
chr13	114825000	115005000	180000	12.7868499587;3.76150442865;	17.9438303682;18.7766148237;	11.9076388913;16.0322076404;	0.546442298328;0.183386180153;	8.52232329089e-22;0.00028233100577;	CDC16;RASA3;
chr13	115005000	115170000	165000	12.7868499587;11.3551161158;	17.9438303682;18.1538974135;	11.9076388913;11.6182474176;	0.546442298328;0.600337302524;	8.52232329089e-22;1.14658452216e-19;	CDC16;UPF3A;
chr14	30685000	31035000	350000	6.34265178607;1.86353433928;	8.42716632098;0.0;	4.76315757069;0.315029478814;	0.777832836204;-6.07921433786;	5.84173302914e-40;2.98806529723e-05;	G2E3;RP11-1103G16.1;
chr14	31025000	31105000	80000	6.34265178607;1.86353433928;	8.42716632098;0.0;	4.76315757069;0.315029478814;	0.777832836204;-6.07921433786;	5.84173302914e-40;2.98806529723e-05;	G2E3;RP11-1103G16.1;
chr14	32725000	33035000	310000	0.304709265312;	0.063990590279;	0.225284971747;	-1.85968392729;	8.77843641626e-09;	AKAP6;
chr14	33025000	33935000	910000	0.304709265312;	0.063990590279;	0.225284971747;	-1.85968392729;	8.77843641626e-09;	AKAP6;
chr14	52925000	53025000	100000	0.0311586733418;	0.952753657498;	0.138884167918;	2.73866542209;	3.34659216744e-23;	GPR137C;
chr14	53015000	53265000	250000	12.0766354705;0.0311586733418;6.9029823773;	13.5096932797;0.952753657498;14.1577076049;	11.0615131608;0.138884167918;9.24409038369;	0.24362897767;2.73866542209;0.570174961947;	1.92411846388e-07;3.34659216744e-23;4.96414754781e-24;	PSMC6;GPR137C;STYX;
chr14	55655000	55745000	90000	15.8341056031;	8.21928098568;	9.33317123324;	-0.227974480505;	0.00253569542675;	FBXO34;
chr14	55735000	55915000	180000	15.8341056031;	8.21928098568;	9.33317123324;	-0.227974480505;	0.00253569542675;	FBXO34;
chr14	58765000	59115000	350000	2.9110894972;	5.01720862043;	5.8819446866;	-0.274413075474;	8.54947784034e-05;	KIAA0586;
chr14	64245000	64325000	80000	7.57614811119;	4.54559545534;	1.46321115735;	1.59108391773;	1.4434590343e-251;	SYNE2;
chr14	64315000	64785000	470000	7.57614811119;0.182473271729;	4.54559545534;0.0625025698314;	1.46321115735;0.0155797151128;	1.59108391773;1.94608383745;	1.4434590343e-251;0.017067716482;	SYNE2;ESR2;
chr14	64775000	64805000	30000	0.182473271729;	0.0625025698314;	0.0155797151128;	1.94608383745;	0.017067716482;	ESR2;
chr14	64795000	64975000	180000	18.2346614264;0.182473271729;	26.6715113102;0.0625025698314;	29.6251280109;0.0155797151128;	-0.195826295448;1.94608383745;	2.58754483985e-08;0.017067716482;	MTHFD1;ESR2;
chr14	67605000	67835000	230000	7.57540566123;12.8751942321;	9.95426614705;12.6905825822;	8.46628785407;19.2398731388;	0.188878246266;-0.645090233607;	0.000189164051366;6.34364768796e-33;	MPP5;ATP6V1D;
chr14	67825000	67885000	60000	12.8751942321;	12.6905825822;	19.2398731388;	-0.645090233607;	6.34364768796e-33;	ATP6V1D;
chr14	69565000	69715000	150000	4.23970680447;	5.04352410988;	6.85751072025;	-0.487346214763;	4.02215363339e-09;	EXD2;
chr14	69705000	69945000	240000	13.2142962961;4.23970680447;35.8382431264;	13.4805856552;5.04352410988;59.2007766834;	19.4447852914;6.85751072025;83.6416712275;	-0.573352042524;-0.487346214763;-0.543576530261;	1.75877998899e-45;4.02215363339e-09;8.26046793379e-35;	SLC39A9;EXD2;ERH;
chr14	72325000	72405000	80000	0.0515202660323;	0.0;	0.0210808547038;	-4.09894753064;	0.0411282025617;	RGS6;
chr14	72395000	72495000	100000	0.0515202660323;	0.0;	0.0210808547038;	-4.09894753064;	0.0411282025617;	RGS6;
chr14	72485000	72765000	280000	0.0515202660323;	0.0;	0.0210808547038;	-4.09894753064;	0.0411282025617;	RGS6;
chr14	72755000	72885000	130000	0.0515202660323;	0.0;	0.0210808547038;	-4.09894753064;	0.0411282025617;	RGS6;
chr14	72875000	72985000	110000	0.0515202660323;	0.0;	0.0210808547038;	-4.09894753064;	0.0411282025617;	RGS6;
chr14	72975000	73085000	110000	0.0515202660323;	0.0;	0.0210808547038;	-4.09894753064;	0.0411282025617;	RGS6;
chr14	73925000	74115000	190000	10.0734814249;0.376412801854;	15.468383956;0.489432631473;	8.80379855417;0.0279831591154;	0.769074056812;3.92462898595;	7.25158660621e-16;0.0209031850778;	ACOT2;NT5CP1;
chr14	74825000	74965000	140000	3.20044232754;	85.239261715;	4.23398969038;	4.28722776829;	0.0;	LTBP2;
chr14	74955000	75085000	130000	3.20044232754;0.0;	85.239261715;0.734075931751;	4.23398969038;0.165626733843;	4.28722776829;2.10704060551;	0.0;0.0209650741021;	LTBP2;CTD-2207P18.2;
chr14	75075000	75235000	160000	3.20044232754;0.0;	85.239261715;0.734075931751;	4.23398969038;0.165626733843;	4.28722776829;2.10704060551;	0.0;0.0209650741021;	LTBP2;CTD-2207P18.2;
chr14	75225000	75535000	310000	3.15107486723;7.56393970169;	4.70797172683;9.60659649373;	2.54963139455;10.8439376704;	0.840190360881;-0.219177109077;	3.13015530995e-27;0.011861850971;	MLH3;EIF2B2;
chr14	76035000	76135000	100000	2.98320061924;	2.7582040942;	3.26815458833;	-0.289159108487;	4.96086989127e-05;	TTLL5;
chr14	76125000	76185000	60000	2.98320061924;	2.7582040942;	3.26815458833;	-0.289159108487;	4.96086989127e-05;	TTLL5;
chr14	76175000	76455000	280000	3.20099255637;2.98320061924;	4.05370909353;2.7582040942;	5.75450683065;3.26815458833;	-0.550587370788;-0.289159108487;	2.86439223965e-08;4.96086989127e-05;	IFT43;TTLL5;
chr14	76445000	76855000	410000	3.20099255637;	4.05370909353;	5.75450683065;	-0.550587370788;	2.86439223965e-08;	IFT43;
chr14	77415000	77495000	80000	35.3906258457;	43.7663819255;	29.4609769749;	0.526605464065;	3.89344662589e-34;	IRF2BPL;
chr14	77485000	77565000	80000	35.3906258457;	43.7663819255;	29.4609769749;	0.526605464065;	3.89344662589e-34;	IRF2BPL;
chr14	85995000	86535000	540000	0.779021277333;	0.0;	0.357576013062;	-6.16519833068;	1.47655661279e-05;	CTD-2341M24.1;
chr14	86525000	87375000	850000	0.779021277333;	0.0;	0.357576013062;	-6.16519833068;	1.47655661279e-05;	CTD-2341M24.1;
chr14	90855000	91375000	520000	0.135811206527;	5.80087132154;	2.80583572125;	1.00365574758;	3.21518801023e-27;	TTC7B;
chr14	92375000	92585000	210000	6.50911775833;	5.31861380203;	3.39487362137;	0.602131874534;	1.97565261698e-18;	TRIP11;
chr14	94595000	94815000	220000	6.98039740957;	0.545696106831;	0.0235184849273;	4.47903599898;	2.16850175396e-13;	PPP4R4;
chr14	95015000	95155000	140000	0.0295843207214;	0.136127473087;	0.0;	6.1882083396;	1.11737495162e-05;	SERPINA3;
chr14	97215000	97275000	60000	10.7424992634;	12.1471063968;	17.6546368379;	-0.583727547705;	1.18168440324e-18;	VRK1;
chr14	97265000	97635000	370000	10.7424992634;	12.1471063968;	17.6546368379;	-0.583727547705;	1.18168440324e-18;	VRK1;
chr14	100905000	101015000	110000	0.145054000544;0.133607744373;	17.6228966259;6.35173671238;	6.47303280761;1.73246981242;	1.40176390725;1.82822661187;	1.71753365027e-150;3.81118852018e-09;	BEGAIN;CTD-2062F14.3;
chr14	101005000	101125000	120000	0.145054000544;0.133607744373;	17.6228966259;6.35173671238;	6.47303280761;1.73246981242;	1.40176390725;1.82822661187;	1.71753365027e-150;3.81118852018e-09;	BEGAIN;CTD-2062F14.3;
chr14	101705000	102035000	330000	0.105933211318;0.320709660146;	1.01877930823;0.568395049296;	0.0;0.00276422298743;	7.99357300879;7.60518097331;	2.31626294726e-10;1.10790016286e-09;	DIO3;DIO3OS;
chr14	102025000	102095000	70000	0.105933211318;0.320709660146;	1.01877930823;0.568395049296;	0.0;0.00276422298743;	7.99357300879;7.60518097331;	2.31626294726e-10;1.10790016286e-09;	DIO3;DIO3OS;
chr14	102085000	102165000	80000	0.163524819877;0.138304748291;	0.0;0.0;	4.53814827439;4.88905864072;	-8.0465577432;-8.3998064323;	1.74354278701e-10;1.66026546467e-11;	RP11-1029J19.5;RP11-1029J19.4;
chr14	102155000	102235000	80000	13.2596382307;0.163524819877;	7.41815807498;0.0;	12.3555174529;4.53814827439;	-0.780801392417;-8.0465577432;	4.79971435755e-97;1.74354278701e-10;	PPP2R5C;RP11-1029J19.5;
chr14	102225000	102285000	60000	13.2596382307;	7.41815807498;	12.3555174529;	-0.780801392417;	4.79971435755e-97;	PPP2R5C;
chr14	102275000	102425000	150000	13.2596382307;	7.41815807498;	12.3555174529;	-0.780801392417;	4.79971435755e-97;	PPP2R5C;
chr14	102415000	102565000	150000	294.16726305;	224.98802936;	279.975052084;	-0.359992877639;	7.79048053588e-104;	HSP90AA1;
chr14	102555000	102695000	140000	294.16726305;	224.98802936;	279.975052084;	-0.359992877639;	7.79048053588e-104;	HSP90AA1;
chr14	105635000	105835000	200000	1.25535917215;	1.28318625056;	1.46435678637;	-0.234305012619;	0.0014785131637;	BRF1;
chr15	22885000	22985000	100000	17.3619674368;	20.7785831454;	11.7471972293;	0.778210006051;	3.50851810301e-114;	CYFIP1;
chr15	22975000	23035000	60000	17.3619674368;	20.7785831454;	11.7471972293;	0.778210006051;	3.50851810301e-114;	CYFIP1;
chr15	23025000	23895000	870000	8.03816480733;	20.3602713879;	7.68550227108;	1.36069064122;	2.99970000569e-230;	NIPA1;
chr15	24785000	25515000	730000	0.0720504586067;	0.888446073166;	0.28523673795;	1.58987103571;	2.74182539513e-06;	SNRPN;
chr15	36785000	37185000	400000	5.47801676695;	1.93101939361;	1.13333469003;	0.725151689807;	2.58570537569e-10;	C15orf41;
chr15	40165000	40335000	170000	8.09494652671;	6.05723711234;	7.8189194474;	-0.412530173411;	2.67258101444e-16;	EIF2AK4;
chr15	40325000	40405000	80000	8.09494652671;	6.05723711234;	7.8189194474;	-0.412530173411;	2.67258101444e-16;	EIF2AK4;
chr15	40565000	40735000	170000	2.99734799866;	1.42577079471;	4.8928548533;	-1.82418732483;	1.88639712199e-80;	C15orf52;
chr15	41845000	41965000	120000	4.56441628487;	3.9519016377;	6.94737890559;	-0.859099623493;	2.30036789607e-61;	MGA;
chr15	41955000	42065000	110000	4.56441628487;	3.9519016377;	6.94737890559;	-0.859099623493;	2.30036789607e-61;	MGA;
chr15	42055000	42125000	70000	4.56441628487;	3.9519016377;	6.94737890559;	-0.859099623493;	2.30036789607e-61;	MGA;
chr15	45405000	45495000	90000	8.00185554352;	0.204256915463;	0.099944844119;	0.991580131063;	0.0162931127266;	DUOX1;
chr15	48385000	48635000	250000	0.137782721798;	8.00972498272;	0.0;	13.1072016691;	5.41635427188e-28;	MYEF2;
chr15	52255000	52555000	300000	1.96124083895;	3.90468279813;	5.5025532286;	-0.539672994698;	3.91398127714e-14;	GNB5;
chr15	52855000	53035000	180000	5.11861510219;	2.58758974655;	1.29432851869;	0.955875816298;	4.44723454965e-18;	FAM214A;
chr15	60615000	60775000	160000	180.512563659;	192.238711466;	162.649157114;	0.196708487162;	3.79469098176e-30;	ANXA2;
chr15	67335000	67475000	140000	61.592604877;	58.1936574901;	6.33104934731;	3.15566107204;	0.0;	SMAD3;
chr15	67465000	67605000	140000	16.3593753372;61.592604877;	27.4932435485;58.1936574901;	16.8595286775;6.33104934731;	0.6613612621;3.15566107204;	4.39153548932e-46;0.0;	AAGAB;SMAD3;
chr15	69015000	69115000	100000	22.7035542967;	39.7250263571;	44.9019587603;	-0.221242497522;	2.61456176852e-14;	ANP32A;
chr15	69105000	69175000	70000	22.7035542967;	39.7250263571;	44.9019587603;	-0.221242497522;	2.61456176852e-14;	ANP32A;
chr15	72455000	72615000	160000	431.215092749;	198.95109662;	325.771071289;	-0.755897606341;	0.0;	PKM;
chr15	72655000	72775000	120000	13.7961265613;	9.91089039027;	13.0064640546;	-0.436644498061;	6.04045966044e-21;	ARIH1;
chr15	72765000	73095000	330000	13.7961265613;1.54192940458;	9.91089039027;0.695720014902;	13.0064640546;1.49596737939;	-0.436644498061;-1.14706324021;	6.04045966044e-21;5.58305400389e-05;	ARIH1;RP11-1006G14.4;
chr15	76625000	77195000	570000	1.15822745944;	1.45529662161;	1.11554952655;	0.338266585208;	0.00323422854349;	SCAPER;
chr15	77185000	77335000	150000	1.15822745944;	1.45529662161;	1.11554952655;	0.338266585208;	0.00323422854349;	SCAPER;
chr15	77325000	77405000	80000	2.00980756416;	3.67149785824;	1.80526486367;	0.979766581873;	5.35942960419e-54;	PEAK1;
chr15	77395000	77715000	320000	2.00980756416;	3.67149785824;	1.80526486367;	0.979766581873;	5.35942960419e-54;	PEAK1;
chr15	77705000	77845000	140000	2.00980756416;	3.67149785824;	1.80526486367;	0.979766581873;	5.35942960419e-54;	PEAK1;
chr15	77835000	77935000	100000	0.00619484350806;	2.2420150708;	0.00878989908396;	7.91136024155;	3.85853054476e-20;	LINGO1;
chr15	77925000	78125000	200000	0.00619484350806;	2.2420150708;	0.00878989908396;	7.91136024155;	3.85853054476e-20;	LINGO1;
chr15	80145000	80295000	150000	1.51956901015;	2.83320249533;	0.412784073225;	2.73797583165;	1.6506974387e-18;	ST20;
chr15	80285000	80355000	70000	14.1644673131;	14.8661943803;	18.7780713371;	-0.381787741945;	2.92360633815e-14;	ZFAND6;
chr15	80345000	80455000	110000	14.1644673131;	14.8661943803;	18.7780713371;	-0.381787741945;	2.92360633815e-14;	ZFAND6;
chr15	85465000	85535000	70000	6.21850228608;	6.43788137894;	3.42760481486;	0.865285799572;	1.58992264031e-34;	PDE8A;
chr15	85525000	86035000	510000	6.21850228608;0.0105776533021;	6.43788137894;0.150635285801;	3.42760481486;0.0216249599155;	0.865285799572;2.76558596391;	1.58992264031e-34;0.000346422828152;	PDE8A;ADAMTS7P4;
chr15	90635000	90705000	70000	107.248116887;	122.845558255;	25.9291769913;	2.20022479208;	0.0;	SEMA4B;
chr15	90695000	90785000	90000	1.51456341228;107.248116887;50.5272219647;	2.92913884808;122.845558255;108.520994806;	1.87521970302;25.9291769913;68.9340941513;	0.59793087196;2.20022479208;0.610574212162;	0.00578144713478;0.0;3.84179239767e-47;	GDPGP1;SEMA4B;CIB1;
chr15	90775000	90845000	70000	1.51456341228;50.5272219647;	2.92913884808;108.520994806;	1.87521970302;68.9340941513;	0.59793087196;0.610574212162;	0.00578144713478;3.84179239767e-47;	GDPGP1;CIB1;
chr15	96095000	96775000	680000	1.38592971154;	0.474722710701;	0.0;	7.89203224566;	4.20830231172e-10;	NR2F2-AS1;
chr15	96765000	96885000	120000	1.38592971154;	0.474722710701;	0.0;	7.89203224566;	4.20830231172e-10;	NR2F2-AS1;
chr15	99055000	99195000	140000	12.9099408689;	13.0120470253;	21.5155868445;	-0.7701775738;	3.48803014239e-137;	IGF1R;
chr15	99185000	99325000	140000	12.9099408689;	13.0120470253;	21.5155868445;	-0.7701775738;	3.48803014239e-137;	IGF1R;
chr15	99315000	99405000	90000	12.9099408689;	13.0120470253;	21.5155868445;	-0.7701775738;	3.48803014239e-137;	IGF1R;
chr15	99395000	99455000	60000	12.9099408689;	13.0120470253;	21.5155868445;	-0.7701775738;	3.48803014239e-137;	IGF1R;
chr15	99445000	99505000	60000	12.9099408689;	13.0120470253;	21.5155868445;	-0.7701775738;	3.48803014239e-137;	IGF1R;
chr15	99495000	99635000	140000	12.9099408689;	13.0120470253;	21.5155868445;	-0.7701775738;	3.48803014239e-137;	IGF1R;
chr16	855000	1005000	150000	0.0891842544241;	1.47465510875;	0.87625454331;	0.706202768849;	4.83093122493e-07;	LMF1;
chr16	995000	1105000	110000	0.0891842544241;	1.47465510875;	0.87625454331;	0.706202768849;	4.83093122493e-07;	LMF1;
chr16	2055000	2325000	270000	6.75988391701;11.7678651983;10.0105403898;0.0878520539427;18.463532882;0.425931838904;0.550789876389;	10.7861364945;5.99724731145;15.965260429;1.33814323197;19.2572019825;1.37905122386;0.929890269967;	7.08839480059;9.10729843797;20.9742461554;0.379587003533;20.9040750611;0.200563139284;0.24138504238;	0.56167327149;-0.647206917468;-0.438227139924;1.77428707253;-0.162823960057;2.76102391699;1.88010981326;	2.64441609172e-37;3.69063395709e-41;9.12380056845e-16;8.13394084671e-17;2.76093390367e-06;9.32757200869e-06;0.0289364476102;	PKD1;TSC2;MLST8;CASKIN1;RNPS1;MIR940;RP11-304L19.3;
chr16	2315000	2395000	80000	18.463532882;0.425931838904;	19.2572019825;1.37905122386;	20.9040750611;0.200563139284;	-0.162823960057;2.76102391699;	2.76093390367e-06;9.32757200869e-06;	RNPS1;MIR940;
chr16	2475000	2975000	500000	99.3885847922;	59.8256371362;	53.9279707643;	0.105190227381;	2.7908067099e-06;	SRRM2;
chr16	3555000	3935000	380000	11.6222110282;2.06488929692;2.09931786774;	6.95080227456;3.62763015652;1.25308770853;	28.0582892365;3.10744012864;0.805354018525;	-2.0578450677;0.179782918776;0.594267087357;	4.15411402589e-249;0.0368130743518;2.2728029522e-06;	TRAP1;SLX4;DNASE1;
chr16	4305000	4395000	90000	8.08777371852;	5.6280869071;	9.42721588278;	-0.788951109062;	8.92806068211e-27;	GLIS2;
chr16	4385000	4475000	90000	8.08777371852;	5.6280869071;	9.42721588278;	-0.788951109062;	8.92806068211e-27;	GLIS2;
chr16	4465000	4555000	90000	14.687708105;	13.9399025726;	12.1850749945;	0.149616118983;	0.0181703828618;	HMOX2;
chr16	4545000	4675000	130000	14.687708105;	13.9399025726;	12.1850749945;	0.149616118983;	0.0181703828618;	HMOX2;
chr16	14005000	14395000	390000	4.8832951241;	4.9958895398;	2.21298282324;	1.1300282515;	2.36727794598e-87;	MKL2;
chr16	14385000	15585000	1200000	13.1743824596;0.489964420111;0.0261785542039;	14.6374062149;10.0892209505;0.0742146065231;	19.9235075878;22.7092839562;0.659687474135;	-0.48927836527;-1.21521999244;-3.17987263982;	9.92002470996e-19;5.71021500725e-97;0.0106020314061;	PARN;C16orf45;RP11-65J21.4;
chr16	15575000	15675000	100000	0.489964420111;	10.0892209505;	22.7092839562;	-1.21521999244;	5.71021500725e-97;	C16orf45;
chr16	15665000	15745000	80000	0.489964420111;8.0807204434;	10.0892209505;6.01884701986;	22.7092839562;3.87104014312;	-1.21521999244;0.592610089197;	5.71021500725e-97;1.36210327425e-24;	C16orf45;KIAA0430;
chr16	15735000	15855000	120000	8.0807204434;	6.01884701986;	3.87104014312;	0.592610089197;	1.36210327425e-24;	KIAA0430;
chr16	24585000	24745000	160000	9.21107918083;	8.37253066346;	6.2769598774;	0.370433487038;	1.96131696549e-13;	TNRC6A;
chr16	24735000	24855000	120000	9.21107918083;	8.37253066346;	6.2769598774;	0.370433487038;	1.96131696549e-13;	TNRC6A;
chr16	24845000	25065000	220000	3.37371711044;0.00859465903369;	5.93751659226;0.225396637902;	3.84899736821;0.0126173017012;	0.581354084058;4.08391815979;	9.30463899757e-21;0.000127910279188;	ARHGAP17;SLC5A11;
chr16	27465000	27785000	320000	6.60715774761;	2.99037967949;	2.31501449341;	0.324891040714;	0.000130157664658;	KIAA0556;
chr16	27775000	27885000	110000	6.60715774761;	2.99037967949;	2.31501449341;	0.324891040714;	0.000130157664658;	KIAA0556;
chr16	28095000	28995000	900000	20.8230294786;	18.1552887712;	33.763847075;	-0.939583395182;	1.2360827786e-164;	XPO6;
chr16	28985000	29135000	150000	0.108095563869;	0.441917632245;	0.046975895494;	3.17254328203;	9.8670836141e-06;	RRN3P2;
chr16	29125000	29235000	110000	0.108095563869;	0.441917632245;	0.046975895494;	3.17254328203;	9.8670836141e-06;	RRN3P2;
chr16	29225000	29825000	600000	26.7276979364;1.44067543569;0.347877878761;	31.0333423929;8.61338222218;0.380188196845;	27.3940789195;0.0851025454423;0.0878099671442;	0.135352676631;6.62613760066;2.08011545944;	0.00202166481688;5.19591769001e-81;0.000698351315388;	KIF22;PRRT2;AC009133.14;
chr16	29815000	29915000	100000	26.7276979364;1.44067543569;0.347877878761;	31.0333423929;8.61338222218;0.380188196845;	27.3940789195;0.0851025454423;0.0878099671442;	0.135352676631;6.62613760066;2.08011545944;	0.00202166481688;5.19591769001e-81;0.000698351315388;	KIF22;PRRT2;AC009133.14;
chr16	30755000	30965000	210000	8.05669860043;19.2906023952;	3.78113007243;14.013370595;	5.8598557238;20.6092640755;	-0.677045073521;-0.600922896519;	1.95739562605e-17;5.29520130964e-50;	ZNF629;RNF40;
chr16	31455000	31725000	270000	11.6199167829;1.94092482048;	6.61082426684;2.15677576833;	11.5533404364;0.897885122771;	-0.850288068954;1.21896835652;	2.45026477793e-29;7.68340390165e-27;	C16orf58;ZNF720;
chr16	31715000	31885000	170000	1.94092482048;	2.15677576833;	0.897885122771;	1.21896835652;	7.68340390165e-27;	ZNF720;
chr16	53065000	53175000	110000	7.97118215491;	2.44207962278;	3.24685031013;	-0.45597116462;	2.78183335407e-12;	CHD9;
chr16	53165000	53475000	310000	7.97118215491;	2.44207962278;	3.24685031013;	-0.45597116462;	2.78183335407e-12;	CHD9;
chr16	53535000	53735000	200000	0.792353501976;	1.52254464874;	1.05290295383;	0.487390778771;	5.86044153422e-06;	RPGRIP1L;
chr16	53725000	53815000	90000	0.792353501976;2.09676369234;	1.52254464874;1.07684741381;	1.05290295383;2.56049733113;	0.487390778771;-1.29347469603;	5.86044153422e-06;4.48490491929e-43;	RPGRIP1L;FTO;
chr16	53805000	54325000	520000	2.09676369234;	1.07684741381;	2.56049733113;	-1.29347469603;	4.48490491929e-43;	FTO;
chr16	56065000	56235000	170000	0.0;	0.1408809372;	2.82779649264;	-4.36962568686;	2.57866898798e-135;	GNAO1;
chr16	56225000	56365000	140000	0.0;	0.1408809372;	2.82779649264;	-4.36962568686;	2.57866898798e-135;	GNAO1;
chr16	56355000	56645000	290000	0.0;4.37443912677;0.00906221665216;	0.1408809372;4.22525308467;0.0175084286286;	2.82779649264;3.21619255642;0.197270961324;	-4.36962568686;0.349940187997;-3.52123699176;	2.57866898798e-135;7.79742299907e-06;0.0145236734541;	GNAO1;BBS2;RP11-441F2.5;
chr16	57215000	57345000	130000	10.4826799206;	10.6787060561;	12.9013649618;	-0.317547760503;	0.000442984813082;	ARL2BP;
chr16	58225000	58375000	150000	3.86119258257;	2.62967830029;	4.63475457321;	-0.863200494993;	1.493714848e-17;	GINS3;
chr16	58365000	58535000	170000	3.86119258257;	2.62967830029;	4.63475457321;	-0.863200494993;	1.493714848e-17;	GINS3;
chr16	66515000	66645000	130000	2.794747679;	1.54046009959;	2.87197033279;	-0.943446698498;	1.72845481303e-18;	TK2;
chr16	69155000	69225000	70000	5.07463345035;	3.16928925042;	3.96526115461;	-0.367772374438;	1.06723708793e-06;	SNTB2;
chr16	69215000	69355000	140000	5.07463345035;	3.16928925042;	3.96526115461;	-0.367772374438;	1.06723708793e-06;	SNTB2;
chr16	69415000	69515000	100000	24.3026598747;	57.8261010549;	20.7207983893;	1.43605764195;	0.0;	CYB5B;
chr16	69505000	69605000	100000	13.7734392064;	6.62950716019;	2.27248298832;	1.50004426908;	1.30288706844e-179;	NFAT5;
chr16	69595000	69745000	150000	13.7734392064;	6.62950716019;	2.27248298832;	1.50004426908;	1.30288706844e-179;	NFAT5;
chr16	69735000	69805000	70000	13.7734392064;	6.62950716019;	2.27248298832;	1.50004426908;	1.30288706844e-179;	NFAT5;
chr16	70405000	70515000	110000	2.58277213431;	1.60145127966;	2.58849246435;	-0.737815678776;	1.31944522618e-10;	FUK;
chr16	70505000	70565000	60000	2.58277213431;	1.60145127966;	2.58849246435;	-0.737815678776;	1.31944522618e-10;	FUK;
chr16	72085000	72165000	80000	16.1502047686;	8.70464777999;	10.3982029034;	-0.300984092199;	1.71664194818e-07;	DHX38;
chr16	75225000	75345000	120000	21.3244847253;	6.65088102531;	8.75110979834;	-0.440415019522;	5.25477109203e-16;	BCAR1;
chr16	75415000	75505000	90000	6.45243619473;	2.75790934051;	2.1505061328;	0.315249024035;	0.0112985816159;	TMEM170A;
chr16	75495000	75605000	110000	6.45243619473;	2.75790934051;	2.1505061328;	0.315249024035;	0.0112985816159;	TMEM170A;
chr16	75595000	75685000	90000	55.6731587432;11.8867489434;	33.5655799996;5.64904816607;	57.6401344473;14.9607311844;	-0.82475448848;-1.44912452728;	3.71257531567e-134;2.7433243586e-77;	KARS;TERF2IP;
chr16	75675000	75815000	140000	55.6731587432;11.8867489434;	33.5655799996;5.64904816607;	57.6401344473;14.9607311844;	-0.82475448848;-1.44912452728;	3.71257531567e-134;2.7433243586e-77;	KARS;TERF2IP;
chr16	75805000	76695000	890000	0.0;	0.0;	1.17299641231;	-9.65767862312;	2.29905279315e-15;	CNTNAP4;
chr16	78035000	78145000	110000	1.7023497353;	1.24300142916;	0.788471421005;	0.612815766877;	0.00198130941949;	WWOX;
chr16	78135000	78275000	140000	1.7023497353;	1.24300142916;	0.788471421005;	0.612815766877;	0.00198130941949;	WWOX;
chr16	78265000	78515000	250000	1.7023497353;	1.24300142916;	0.788471421005;	0.612815766877;	0.00198130941949;	WWOX;
chr16	78505000	78825000	320000	1.7023497353;	1.24300142916;	0.788471421005;	0.612815766877;	0.00198130941949;	WWOX;
chr16	78815000	79635000	820000	1.7023497353;	1.24300142916;	0.788471421005;	0.612815766877;	0.00198130941949;	WWOX;
chr16	85455000	85655000	200000	15.0620103874;	11.6782280774;	9.2358934503;	0.294048215014;	8.77467211378e-10;	GSE1;
chr16	85645000	85855000	210000	15.0620103874;	11.6782280774;	9.2358934503;	0.294048215014;	8.77467211378e-10;	GSE1;
chr16	87415000	87615000	200000	9.93038615539;	9.10406359561;	10.0985769275;	-0.194135689955;	0.000157117706952;	ZCCHC14;
chr16	87895000	87985000	90000	1.58197841969;	2.31320320907;	1.48013119758;	0.598906273177;	6.81192743426e-08;	BANP;
chr16	87975000	88515000	540000	1.58197841969;	2.31320320907;	1.48013119758;	0.598906273177;	6.81192743426e-08;	BANP;
chr16	88875000	89015000	140000	0.0;	0.569271326518;	0.0593273590768;	3.21727845369;	1.59500047324e-15;	CBFA2T3;
chr16	89005000	89245000	240000	0.0381180973866;0.0;	0.324404865062;0.569271326518;	0.0194273359649;0.0593273590768;	4.0347944414;3.21727845369;	4.19370670189e-08;1.59500047324e-15;	CDH15;CBFA2T3;
chr16	89235000	89315000	80000	0.0381180973866;	0.324404865062;	0.0194273359649;	4.0347944414;	4.19370670189e-08;	CDH15;
chr17	895000	1025000	130000	5.24130042344;	28.5270535905;	5.90414732991;	2.22790827751;	0.0;	ABR;
chr17	1015000	1175000	160000	5.24130042344;	28.5270535905;	5.90414732991;	2.22790827751;	0.0;	ABR;
chr17	1295000	1365000	70000	19.8196697742;	29.3791477951;	23.9755964219;	0.248840092066;	1.2660443735e-08;	CRK;
chr17	1355000	1425000	70000	19.8196697742;	29.3791477951;	23.9755964219;	0.248840092066;	1.2660443735e-08;	CRK;
chr17	2405000	2505000	100000	14.8171017393;	22.0222764799;	19.9056615361;	0.101120026268;	0.00416682718259;	PAFAH1B1;
chr17	2495000	2615000	120000	14.8171017393;26.018572944;	22.0222764799;26.6342222942;	19.9056615361;28.618440912;	0.101120026268;-0.147994229538;	0.00416682718259;3.55741738642e-05;	PAFAH1B1;CLUH;
chr17	2605000	2755000	150000	26.018572944;	26.6342222942;	28.618440912;	-0.147994229538;	3.55741738642e-05;	CLUH;
chr17	3815000	4045000	230000	3.86394100544;	4.59679765078;	3.87912043908;	0.200312475044;	0.000450513497633;	ZZEF1;
chr17	4035000	4325000	290000	3.86394100544;	4.59679765078;	3.87912043908;	0.200312475044;	0.000450513497633;	ZZEF1;
chr17	4975000	5095000	120000	1.20036082117;	1.37141387331;	0.942957829905;	0.493393306973;	0.00808506274376;	ZNF594;
chr17	5085000	5155000	70000	1.20036082117;	1.37141387331;	0.942957829905;	0.493393306973;	0.00808506274376;	ZNF594;
chr17	5315000	5395000	80000	4.48411141609;6.40601861767;	6.7490462982;7.70662506451;	7.24515961198;11.3094173069;	-0.147129457066;-0.597302150244;	0.0344441815411;1.43388764221e-14;	DERL2;MIS12;
chr17	5385000	5495000	110000	4.48411141609;6.40601861767;	6.7490462982;7.70662506451;	7.24515961198;11.3094173069;	-0.147129457066;-0.597302150244;	0.0344441815411;1.43388764221e-14;	DERL2;MIS12;
chr17	6745000	6925000	180000	0.322147991846;	0.549200590705;	0.26183381276;	1.02383416187;	0.0110051760065;	AC027763.2;
chr17	6915000	6955000	40000	0.322147991846;	0.549200590705;	0.26183381276;	1.02383416187;	0.0110051760065;	AC027763.2;
chr17	7515000	7635000	120000	2.327136869;18.0356533306;	9.24251432196;29.0040689287;	6.71921222388;7.12007778747;	0.41561508405;1.98222817702;	5.63046201201e-10;4.86578511999e-275;	WRAP53;TP53;
chr17	13495000	14215000	720000	1.05769903425;	0.18047563655;	2.52794632146;	-3.85097227584;	4.76339488994e-08;	CDRT15P1;
chr17	15735000	15855000	120000	12.6689427247;	21.1464714243;	9.59304304271;	1.09633884227;	3.92842286394e-53;	ADORA2B;
chr17	15845000	15915000	70000	12.6689427247;	21.1464714243;	9.59304304271;	1.09633884227;	3.92842286394e-53;	ADORA2B;
chr17	16895000	17115000	220000	20.454391822;1.1519481335;	7.59669559532;1.36215955614;	29.7244027271;4.13648405614;	-2.0127161273;-1.64737859037;	0.0;7.49782287567e-22;	MPRIP;PLD6;
chr17	17105000	17265000	160000	20.454391822;1.1519481335;	7.59669559532;1.36215955614;	29.7244027271;4.13648405614;	-2.0127161273;-1.64737859037;	0.0;7.49782287567e-22;	MPRIP;PLD6;
chr17	17485000	17585000	100000	18.8899845569;	16.2022089129;	4.60766234123;	1.76947133216;	1.46334163291e-295;	RAI1;
chr17	17575000	17945000	370000	18.8899845569;3.01133955902;21.5849574755;	16.2022089129;3.42358515072;13.6105725452;	4.60766234123;2.65176607665;4.19426740974;	1.76947133216;0.323688637168;1.65410860287;	1.46334163291e-295;0.00214563925242;2.67464902191e-203;	RAI1;ATPAF2;TOM1L2;
chr17	17935000	17995000	60000	3.01133955902;	3.42358515072;	2.65176607665;	0.323688637168;	0.00214563925242;	ATPAF2;
chr17	18685000	18765000	80000	4.22656520684;	6.43635097608;	9.15585158699;	-0.552387238103;	6.30197553117e-15;	PRPSAP2;
chr17	18755000	19355000	600000	4.22656520684;	6.43635097608;	9.15585158699;	-0.552387238103;	6.30197553117e-15;	PRPSAP2;
chr17	27045000	27235000	190000	4.33251943316;	9.68164362658;	5.12972282907;	0.871707466954;	4.14318216181e-37;	FAM222B;
chr17	28435000	28935000	500000	18.6754120032;	14.4799882967;	18.1234633427;	-0.368439245096;	5.8035198228e-30;	CPD;
chr17	36175000	36415000	240000	3.3539396761;	1.20072692256;	0.887603738901;	0.392806234449;	0.0183834898809;	RP11-1407O15.2;
chr17	36405000	36485000	80000	3.3539396761;13.33317016;	1.20072692256;12.0937237742;	0.887603738901;24.4988490895;	0.392806234449;-1.06312545796;	0.0183834898809;8.72142775629e-57;	RP11-1407O15.2;MRPL45;
chr17	36475000	36585000	110000	13.33317016;	12.0937237742;	24.4988490895;	-1.06312545796;	8.72142775629e-57;	MRPL45;
chr17	37775000	37915000	140000	0.0509373170787;3.41337117957;	0.668962503575;4.79909804856;	0.0395945879476;3.53004199071;	4.00708987597;0.398677640028;	1.41491509637e-05;0.000306193370463;	PNMT;PGAP3;
chr17	39965000	40125000	160000	25.7660150234;	45.5531282412;	71.6420041907;	-0.697870908806;	1.48099719431e-129;	ACLY;
chr17	40825000	40985000	160000	15.3493910809;	14.509858761;	36.8451116861;	-1.38920045782;	1.23545666312e-133;	VPS25;
chr17	43925000	44085000	160000	0.178794187988;	0.615484282261;	3.36033563999;	-2.4933018127;	3.02190931697e-160;	MAPT;
chr17	44075000	44145000	70000	0.178794187988;	0.615484282261;	3.36033563999;	-2.4933018127;	3.02190931697e-160;	MAPT;
chr17	45565000	45705000	140000	0.0364090949834;	0.246717694533;	0.0117562232931;	4.22562920473;	0.00764993523156;	RP11-580I16.2;
chr17	45695000	45775000	80000	32.2674966889;1.23195538681;0.0364090949834;	73.2325717188;5.74073711705;0.246717694533;	50.6331179176;3.45445259875;0.0117562232931;	0.487801439289;0.689155655405;4.22562920473;	2.02923657617e-99;4.74060206125e-12;0.00764993523156;	KPNB1;TBKBP1;RP11-580I16.2;
chr17	45765000	45895000	130000	1.23195538681;	5.74073711705;	3.45445259875;	0.689155655405;	4.74060206125e-12;	TBKBP1;
chr17	46095000	46225000	130000	0.0504542923395;	0.428696843239;	0.0;	7.07815596472;	6.95383705036e-08;	SKAP1;
chr17	46215000	46435000	220000	0.0504542923395;	0.428696843239;	0.0;	7.07815596472;	6.95383705036e-08;	SKAP1;
chr17	46425000	46555000	130000	0.0504542923395;	0.428696843239;	0.0;	7.07815596472;	6.95383705036e-08;	SKAP1;
chr17	46545000	46705000	160000	0.151152532087;0.105327351465;	16.2188849102;2.29447622484;	0.544775771105;0.150714134986;	4.85802474342;3.8760330099;	6.14095053901e-232;1.00968394218e-17;	HOXB2;HOXB-AS1;
chr17	49025000	49245000	220000	12.4842537268;	19.7893303282;	7.87636091446;	1.28470353102;	8.08012686765e-291;	SPAG9;
chr17	58505000	58765000	260000	0.695829389991;	0.357925828039;	0.986822073287;	-1.5083095827;	6.84807285844e-24;	BCAS3;
chr17	58755000	59495000	740000	0.695829389991;	0.357925828039;	0.986822073287;	-1.5083095827;	6.84807285844e-24;	BCAS3;
chr17	61485000	61705000	220000	29.9850762057;	16.7838564546;	18.8949780947;	-0.215488867395;	3.60691722633e-07;	DCAF7;
chr17	64185000	64305000	120000	5.80355953866;	16.6389545865;	7.70009333654;	1.0668291101;	3.75331815713e-167;	PRKCA;
chr17	64295000	64675000	380000	5.80355953866;	16.6389545865;	7.70009333654;	1.0668291101;	3.75331815713e-167;	PRKCA;
chr17	64665000	64905000	240000	5.80355953866;	16.6389545865;	7.70009333654;	1.0668291101;	3.75331815713e-167;	PRKCA;
chr17	64895000	65245000	350000	0.183237061452;	16.2156453819;	0.0;	12.6706965081;	3.12456499797e-26;	CACNG4;
chr17	65705000	65825000	120000	8.13075004325;	4.42060662428;	4.89107124894;	-0.19062883247;	0.000707216536954;	BPTF;
chr17	65815000	66265000	450000	8.13075004325;5.60799056668;	4.42060662428;7.16168469242;	4.89107124894;4.63331964019;	-0.19062883247;0.581553218106;	0.000707216536954;2.86370496665e-05;	BPTF;C17orf58;
chr17	70115000	70465000	350000	2.30598997137;0.178247942915;	6.3545800666;0.506597657507;	1.54726720419;0.0683958126758;	1.99372629931;2.81162775663;	5.43540623281e-144;0.0150581904237;	LINC00511;RP11-57A1.1;
chr17	70455000	70555000	100000	2.30598997137;	6.3545800666;	1.54726720419;	1.99372629931;	5.43540623281e-144;	LINC00511;
chr17	70545000	70725000	180000	2.30598997137;	6.3545800666;	1.54726720419;	1.99372629931;	5.43540623281e-144;	LINC00511;
chr17	78115000	78245000	130000	0.28189511252;	0.0567328366925;	0.515476608141;	-3.22774527621;	1.88803511745e-18;	CARD14;
chr17	78445000	78555000	110000	5.34758332422;	6.91004364893;	7.77082759761;	-0.213714828109;	6.00552126814e-05;	RPTOR;
chr17	78545000	78965000	420000	5.34758332422;	6.91004364893;	7.77082759761;	-0.213714828109;	6.00552126814e-05;	RPTOR;
chr17	80605000	80715000	110000	14.3445971977;	18.4088956552;	7.73305119586;	1.20697604638;	1.06168176135e-169;	TBCD;
chr17	80705000	81015000	310000	14.3445971977;	18.4088956552;	7.73305119586;	1.20697604638;	1.06168176135e-169;	TBCD;
chr18	3245000	3455000	210000	186.083086487;0.0;	154.484532437;5.28168034794;	114.305480454;0.0846958981924;	0.39019178277;5.90616201773;	1.1651291613e-39;2.99382781806e-17;	MYL12B;RP11-838N2.5;
chr18	9065000	9145000	80000	3.44790681116;	3.5002177253;	1.16130038218;	1.54786861017;	6.41796654804e-63;	ANKRD12;
chr18	9135000	9345000	210000	3.44790681116;	3.5002177253;	1.16130038218;	1.54786861017;	6.41796654804e-63;	ANKRD12;
chr18	9675000	9835000	160000	7.59595560406;	20.2865308382;	53.3877913423;	-1.44033141781;	0.0;	RAB31;
chr18	9825000	9965000	140000	7.59595560406;	20.2865308382;	53.3877913423;	-1.44033141781;	0.0;	RAB31;
chr18	12085000	12385000	300000	8.5734535262;	47.5893073751;	32.8444564164;	0.490899265719;	9.05896205218e-39;	TUBB6;
chr18	12375000	12665000	290000	12.9363257095;	11.9803483249;	13.0202415858;	-0.164683998763;	0.0334256876081;	PSMG2;
chr18	12655000	12745000	90000	12.9363257095;	11.9803483249;	13.0202415858;	-0.164683998763;	0.0334256876081;	PSMG2;
chr18	30125000	31335000	1210000	0.00290420422819;	1.1959231092;	0.0;	9.47265326414;	8.38890994309e-15;	KLHL14;
chr18	32725000	32825000	100000	2.18080291392;	2.27565575364;	1.11523948606;	0.98559331472;	6.42600434891e-12;	ZNF397;
chr18	32815000	32975000	160000	12.9000924763;0.20368804134;2.18080291392;	13.7861815079;0.33698889746;2.27565575364;	8.32805704525;0.0;1.11523948606;	0.682249261097;7.9227919258;0.98559331472;	1.19582309913e-49;3.516286593e-10;6.42600434891e-12;	ZNF24;ZNF396;ZNF397;
chr18	32965000	33165000	200000	41.2188876487;	52.0398083988;	20.0488744393;	1.33145728057;	0.0;	GALNT1;
chr18	33155000	33335000	180000	41.2188876487;	52.0398083988;	20.0488744393;	1.33145728057;	0.0;	GALNT1;
chr18	34335000	34415000	80000	0.383176080039;	0.895834306646;	0.371637072482;	1.22768019047;	2.53821957488e-13;	KIAA1328;
chr18	34405000	34835000	430000	0.383176080039;	0.895834306646;	0.371637072482;	1.22768019047;	2.53821957488e-13;	KIAA1328;
chr18	56435000	56535000	100000	3.22902170861;	10.313819233;	5.13905032432;	0.960487959025;	7.50471060714e-102;	ZNF532;
chr18	56525000	56745000	220000	3.22902170861;	10.313819233;	5.13905032432;	0.960487959025;	7.50471060714e-102;	ZNF532;
chr18	60675000	60795000	120000	1.32922105308;	0.0323775922719;	1.21408233284;	-5.27548893673;	8.62052084632e-42;	BCL2;
chr18	60785000	60995000	210000	1.32922105308;	0.0323775922719;	1.21408233284;	-5.27548893673;	8.62052084632e-42;	BCL2;
chr18	60985000	61095000	110000	1.32922105308;	0.0323775922719;	1.21408233284;	-5.27548893673;	8.62052084632e-42;	BCL2;
chr18	61665000	64875000	3210000	0.0;	0.0;	0.10429942236;	-6.52307159956;	2.53502816602e-06;	CDH19;
chr18	67945000	68005000	60000	8.49388381724;	5.67506776417;	10.7187755634;	-0.962321272971;	1.47198890786e-55;	SOCS6;
chr18	67995000	68135000	140000	8.49388381724;	5.67506776417;	10.7187755634;	-0.962321272971;	1.47198890786e-55;	SOCS6;
chr18	72155000	73195000	1040000	5.08312077235;7.17937095223;1.76942543771;	8.05784673364;17.7276685097;5.42475561479;	9.47036059248;6.16867311927;1.89291826296;	-0.277429933091;1.47923076267;1.47265780622;	4.94042886326e-08;1.38166768796e-223;3.77113748552e-35;	TSHZ1;ZADH2;LINC00909;
chr18	76755000	76835000	80000	0.86518469463;	3.37722199242;	0.876548049079;	1.9013089573;	1.50758972545e-122;	ATP9B;
chr18	76825000	77145000	320000	0.86518469463;	3.37722199242;	0.876548049079;	1.9013089573;	1.50758972545e-122;	ATP9B;
chr18	77135000	77305000	170000	0.86518469463;	3.37722199242;	0.876548049079;	1.9013089573;	1.50758972545e-122;	ATP9B;
chr19	755000	865000	110000	77.8615872581;0.313169464962;	93.6524540795;17.0789454114;	79.047652062;0.183712831387;	0.200039519854;6.47845136511;	1.3580635871e-22;1.29280552336e-134;	PTBP1;LPPR3;
chr19	1205000	1275000	70000	16.6988545533;	12.9781629228;	9.02316920245;	0.479809498969;	2.1816933911e-22;	CIRBP;
chr19	1265000	1455000	190000	17.0225104626;16.6988545533;168.782659714;3.26772949422;0.969186573123;	21.0163568366;12.9781629228;206.539546945;6.42360139647;0.251333059778;	17.3918568305;9.02316920245;160.633801891;3.09189289744;0.792122856688;	0.228791818643;0.479809498969;0.318298806159;1.01064784168;-1.69849022146;	4.29105500354e-11;2.1816933911e-22;1.30087191515e-29;5.82526982896e-60;0.0055557615433;	DAZAP1;CIRBP;RPS15;MUM1;AC027307.3;
chr19	1845000	1945000	100000	5.6857582476;	8.95301093723;	3.1512582447;	1.46192472733;	6.59845810852e-103;	SCAMP4;
chr19	2775000	2955000	180000	0.415050908124;0.444204865184;	0.0;0.507487117008;	2.0925026415;0.719964976006;	-8.78681148582;-0.550516799334;	1.23339720563e-12;0.0438404433785;	ZNF556;ZNF554;
chr19	2945000	3195000	250000	30.2116617977;	25.696136394;	26.4212860249;	-0.0845314328395;	0.0366157920761;	AES;
chr19	3715000	3995000	280000	13.5175083141;	10.0399631436;	15.3532382356;	-0.657070503805;	1.54352224767e-07;	MRPL54;
chr19	6275000	6365000	90000	16.2850438203;	28.5221075633;	30.5150225899;	-0.14175496534;	0.00909377408741;	CLPP;
chr19	6355000	6465000	110000	16.2850438203;	28.5221075633;	30.5150225899;	-0.14175496534;	0.00909377408741;	CLPP;
chr19	8935000	9125000	190000	1.65189802093;	0.223066420124;	2.06611340394;	-3.25559813421;	0.0;	MUC16;
chr19	11595000	11915000	320000	1.24807012337;	3.2088890905;	1.70115926652;	0.869875764919;	7.9337693961e-10;	ZNF627;
chr19	11985000	12175000	190000	2.6325497814;0.00975885222923;	5.24766420294;0.10544468812;	1.8708191704;0.00976720413546;	1.4428122523;3.39542395268;	3.53228176125e-30;0.0178210827341;	ZNF700;ZNF763;
chr19	14455000	14525000	70000	11.976973446;	30.0661006732;	24.4867405836;	0.251569063535;	5.72432552731e-09;	DDX39A;
chr19	14515000	14685000	170000	11.976973446;32.7132875343;0.0527103764355;	30.0661006732;40.6282910382;0.275350314498;	24.4867405836;22.4355466447;0.0412216936722;	0.251569063535;0.812292348758;2.69118537077;	5.72432552731e-09;1.12566366961e-88;0.019483191261;	DDX39A;GIPC1;PTGER1;
chr19	17395000	17515000	120000	4.22527495887;5.71969796592;	6.60603995927;7.20293317408;	8.07520396267;18.229441951;	-0.33429021333;-1.38356236068;	1.28961029038e-05;1.5054758084e-93;	ANO8;GTPBP3;
chr19	18865000	19105000	240000	20.4401053709;10.6944254599;9.43412826203;0.0;	14.5941736249;10.2878403642;8.78028337381;0.721663203929;	20.2523439302;22.7151983766;22.5198994909;0.260599007975;	-0.517341434374;-1.18688853072;-1.40280804597;1.4284216278;	7.33988570432e-42;4.01947313868e-79;2.74264074839e-80;7.4283116466e-05;	UPF1;COPE;DDX49;CERS1;
chr19	19245000	19435000	190000	11.2281237835;0.598376600664;	16.8319141838;1.51831666957;	21.9460281109;0.656525968935;	-0.427131543246;1.16535580331;	2.92760288766e-12;1.45684372076e-10;	RFXANK;MEF2BNB;
chr19	20955000	21205000	250000	0.0949574338794;	2.09214254372;	0.488201353961;	2.05701022857;	6.54103700434e-27;	ZNF85;
chr19	21195000	22245000	1050000	3.18899419468;	2.42804502238;	2.83379110386;	-0.26622664489;	0.0471077323108;	ZNF431;
chr19	23565000	23955000	390000	0.366504599335;	1.55730410441;	2.0423312956;	-0.435775314539;	0.000434758801719;	ZNF675;
chr19	38875000	39005000	130000	0.0121067666327;	9.29902890162;	0.480208443679;	4.23194797056;	0.0;	RYR1;
chr19	38995000	39135000	140000	0.0121067666327;	9.29902890162;	0.480208443679;	4.23194797056;	0.0;	RYR1;
chr19	40785000	40975000	190000	26.2892178767;3.83479114234;	12.8488492499;6.37658011887;	42.1083560174;2.94838350316;	-1.75700269615;1.06886624195;	0.0;1.06040339176e-32;	PLD3;C19orf47;
chr19	43275000	43445000	170000	0.0747374246752;	0.0;	0.0647441806354;	-5.36772517229;	0.000642671875005;	PSG1;
chr19	46185000	46275000	90000	0.16012424928;	0.307893022706;	0.0947755035942;	1.64299649684;	0.0155503575312;	AC074212.5;
chr19	46265000	46325000	60000	0.16012424928;	0.307893022706;	0.0947755035942;	1.64299649684;	0.0155503575312;	AC074212.5;
chr19	49575000	49725000	150000	0.0716126220017;24.1147418933;	0.119685903579;3.41950183961;	0.0169747158761;1.97255160191;	2.80036176975;0.748604557163;	0.0297748362333;2.78571534764e-13;	HRC;TRPM4;
chr19	49715000	49865000	150000	24.1147418933;	3.41950183961;	1.97255160191;	0.748604557163;	2.78571534764e-13;	TRPM4;
chr19	53445000	53705000	260000	1.76892984266;	2.04180243044;	0.582321743333;	1.76589628547;	7.54112314567e-22;	ZNF702P;
chr19	54525000	54605000	80000	0.0572232032075;	8.34352482442;	0.314431542211;	4.68747017675;	4.67225842267e-73;	OSCAR;
chr19	54595000	54675000	80000	12.4283882764;10.799025342;0.0572232032075;	24.3119386403;12.6268366892;8.34352482442;	6.8493603511;7.70605579378;0.314431542211;	1.78202932996;0.667970099449;4.68747017675;	1.50388030494e-66;2.08797641063e-13;4.67225842267e-73;	TFPT;NDUFA3;OSCAR;
chr19	55915000	56035000	120000	15.0039086976;	25.3302121336;	7.24725386154;	1.76044817253;	8.94871996362e-228;	ISOC2;
chr19	56155000	56595000	440000	57.2261978469;	73.6982409866;	36.4054150889;	0.973145105058;	2.40286020288e-136;	EPN1;
chr19	57985000	58335000	350000	3.33085987722;8.40003016749;	2.63902450255;6.17877329347;	0.0;1.80537118958;	10.5300379649;1.72919952037;	2.71031022398e-18;3.90292726845e-50;	ZNF551;ZNF134;
chr19	58835000	58915000	80000	191.36151032;2.47779825592;	151.432015784;5.25946803576;	106.527354211;3.71346674991;	0.463175570085;0.458113515576;	9.84451977491e-78;1.72924452647e-05;	RPS5;ZNF584;
chr19	58905000	58985000	80000	191.36151032;2.47779825592;	151.432015784;5.25946803576;	106.527354211;3.71346674991;	0.463175570085;0.458113515576;	9.84451977491e-78;1.72924452647e-05;	RPS5;ZNF584;
chr20	3025000	3305000	280000	6.11356199077;	3.8193649092;	1.11594103659;	1.73107473;	3.92931167935e-71;	C20orf194;
chr20	3295000	3395000	100000	6.11356199077;	3.8193649092;	1.11594103659;	1.73107473;	3.92931167935e-71;	C20orf194;
chr20	3385000	3465000	80000	6.11356199077;	3.8193649092;	1.11594103659;	1.73107473;	3.92931167935e-71;	C20orf194;
chr20	4065000	4205000	140000	3.56949041898;	14.218789022;	3.39300871923;	2.02233518721;	5.39813214642e-180;	SMOX;
chr20	4705000	4985000	280000	8.40177889939;	6.08831968386;	7.76842666059;	-0.396491686078;	6.18533124815e-11;	SLC23A2;
chr20	4975000	5105000	130000	8.40177889939;	6.08831968386;	7.76842666059;	-0.396491686078;	6.18533124815e-11;	SLC23A2;
chr20	19855000	19975000	120000	23.1542136226;	11.8144783114;	7.34165834724;	0.641526988202;	1.13312633646e-25;	RIN2;
chr20	19965000	20055000	90000	23.1542136226;	11.8144783114;	7.34165834724;	0.641526988202;	1.13312633646e-25;	RIN2;
chr20	22305000	22675000	370000	4.97271219952;0.0662832620405;	45.1200308821;29.9168056412;	0.0;0.0;	13.7702038501;14.270525427;	8.66507332077e-31;5.03492009571e-33;	FOXA2;LINC00261;
chr20	25155000	25295000	140000	41.1259578232;14.9746370582;	183.446579272;17.6350679973;	12.5427962569;10.3593695084;	3.82649164206;0.72303814258;	0.0;1.70902336381e-26;	PYGB;ABHD12;
chr20	25285000	25385000	100000	14.9746370582;	17.6350679973;	10.3593695084;	0.72303814258;	1.70902336381e-26;	ABHD12;
chr20	25595000	25685000	90000	1.44147476788;	1.23925370308;	0.669367468271;	0.84536859186;	0.000206641004187;	ZNF337;
chr20	25675000	30105000	4430000	36.2323580368;1.44147476788;	43.3030956101;1.23925370308;	39.4828963522;0.669367468271;	0.0887592533234;0.84536859186;	0.0050480732015;0.000206641004187;	HM13;ZNF337;
chr20	30095000	30155000	60000	36.2323580368;3.232312032;	43.3030956101;5.04273177352;	39.4828963522;7.96851821627;	0.0887592533234;-0.704236236256;	0.0050480732015;0.00395723550293;	HM13;RP3-324O17.4;
chr20	30145000	30215000	70000	36.2323580368;	43.3030956101;	39.4828963522;	0.0887592533234;	0.0050480732015;	HM13;
chr20	30945000	31045000	100000	6.75242687469;	3.55138974724;	2.61398121574;	0.397115778645;	2.04773152443e-06;	C20orf112;
chr20	31035000	31115000	80000	6.75242687469;	3.55138974724;	2.61398121574;	0.397115778645;	2.04773152443e-06;	C20orf112;
chr20	31105000	31255000	150000	6.75242687469;	3.55138974724;	2.61398121574;	0.397115778645;	2.04773152443e-06;	C20orf112;
chr20	34035000	34255000	220000	10.3116869513;12.2653755256;57.0410438307;	11.8772406677;1.8582418729;33.5321102449;	6.46888427785;0.282275518339;7.53687322412;	0.833955806184;2.67537831122;2.10925977832;	2.15700260987e-17;3.23829639669e-64;0.0;	SPAG4;FER1L4;CPNE1;
chr20	34245000	34335000	90000	57.0410438307;	33.5321102449;	7.53687322412;	2.10925977832;	0.0;	CPNE1;
chr20	37355000	37425000	70000	6.46718468594;	8.37337874857;	6.0461048903;	0.427033462499;	0.000188081587681;	ACTR5;
chr20	39965000	40325000	360000	8.92098450342;	4.53143560544;	3.15634722925;	0.476863703489;	1.81808619471e-15;	CHD6;
chr20	42075000	42165000	90000	0.992934350772;	1.68233728;	0.372679146427;	2.13153642599;	1.1818431522e-50;	L3MBTL1;
chr20	42155000	42225000	70000	0.992934350772;	1.68233728;	0.372679146427;	2.13153642599;	1.1818431522e-50;	L3MBTL1;
chr20	42465000	42545000	80000	3.16960900542;	17.8468070491;	2.08955273895;	3.04834031238;	6.184799456e-224;	TOX2;
chr20	42535000	42715000	180000	3.16960900542;	17.8468070491;	2.08955273895;	3.04834031238;	6.184799456e-224;	TOX2;
chr20	43935000	43995000	60000	2.49327828882;	2.87677734101;	1.41413149331;	0.979260877024;	2.12843610984e-16;	SYS1;
chr20	43985000	44075000	90000	2.49327828882;	2.87677734101;	1.41413149331;	0.979260877024;	2.12843610984e-16;	SYS1;
chr20	44755000	44995000	240000	4.9031486324;	7.63181837521;	4.17506336101;	0.825849771004;	1.61806590782e-32;	ELMO2;
chr20	44985000	45325000	340000	4.9031486324;	7.63181837521;	4.17506336101;	0.825849771004;	1.61806590782e-32;	ELMO2;
chr20	47835000	47955000	120000	123.189159185;11.6038932516;	91.6164820219;12.2932037186;	43.4353875615;2.4690212213;	1.03229525113;2.28637326604;	7.79578836466e-85;0.000301527143244;	ZFAS1;SNORD12B;
chr20	47945000	48155000	210000	0.00873978325601;	0.387710232741;	0.00494312461672;	6.23756275076;	7.76632692331e-16;	KCNB1;
chr20	48855000	48945000	90000	0.221048076525;	0.213459757218;	1.54845532686;	-2.90769149263;	1.13893581521e-19;	RP11-290F20.1;
chr20	49345000	49415000	70000	2.44529909561;	28.106403636;	4.15153752736;	2.71509204545;	1.13255217392e-217;	BCAS4;
chr20	49405000	49605000	200000	2.44529909561;	28.106403636;	4.15153752736;	2.71509204545;	1.13255217392e-217;	BCAS4;
chr20	50415000	50725000	310000	4.83163133579;	4.98378345248;	4.08649431791;	0.241561478171;	0.00246279336404;	ZFP64;
chr20	50715000	50935000	220000	4.83163133579;	4.98378345248;	4.08649431791;	0.241561478171;	0.00246279336404;	ZFP64;
chr20	51825000	52205000	380000	27.5506643981;0.716688422722;	42.7027657183;2.74641722765;	16.9928757247;0.251105854808;	1.28434807898;3.41108011794;	8.68686104182e-235;7.55077246956e-25;	ZNF217;RP4-724E16.2;
chr20	52195000	52375000	180000	27.5506643981;	42.7027657183;	16.9928757247;	1.28434807898;	8.68686104182e-235;	ZNF217;
chr20	52365000	52565000	200000	1.99836439179;	1.12395891664;	0.0065704376539;	7.37992001655;	7.37590133293e-23;	BCAS1;
chr20	52555000	52695000	140000	1.99836439179;	1.12395891664;	0.0065704376539;	7.37992001655;	7.37590133293e-23;	BCAS1;
chr20	52685000	52715000	30000	1.99836439179;	1.12395891664;	0.0065704376539;	7.37992001655;	7.37590133293e-23;	BCAS1;
chr20	56165000	56275000	110000	19.5094281287;	27.3153584237;	39.0149042664;	-0.55880265345;	1.97678747816e-66;	PMEPA1;
chr20	56265000	56665000	400000	19.5094281287;	27.3153584237;	39.0149042664;	-0.55880265345;	1.97678747816e-66;	PMEPA1;
chr20	56885000	57045000	160000	11.4745184855;0.19126346933;	9.24633002224;0.00735384909736;	12.1301585008;0.913482075847;	-0.43631271238;-6.9950623868;	4.25258122565e-26;1.00449795829e-10;	VAPB;APCDD1L;
chr20	57035000	57225000	190000	0.19126346933;	0.00735384909736;	0.913482075847;	-6.9950623868;	1.00449795829e-10;	APCDD1L;
chr20	57415000	57665000	250000	58.5209142413;	57.7091334098;	72.7952731051;	-0.379548969742;	1.76084414108e-30;	SLMO2;
chr20	60635000	60715000	80000	136.082914514;20.9698148663;	154.313470283;26.6441139202;	229.23305274;18.1751504638;	-0.615231206659;0.507609833192;	5.83371237209e-108;8.77716452047e-23;	PSMA7;LSM14B;
chr20	60705000	60885000	180000	9.33377322539;136.082914514;20.9698148663;13.9127483057;	8.86559278001;154.313470283;26.6441139202;8.77666936017;	12.6659931769;229.23305274;18.1751504638;7.7334038997;	-0.558628666849;-0.615231206659;0.507609833192;0.138319662551;	1.43974696466e-20;5.83371237209e-108;8.77716452047e-23;0.0456795422542;	MTG2;PSMA7;LSM14B;SS18L1;
chr20	60955000	61345000	390000	0.0;0.0;	14.0834457154;0.621769138041;	1.36265819257;0.0196461075721;	3.32766568636;4.78445462038;	3.93497441514e-149;0.00118824273564;	GATA5;RP13-379O24.3;
chr20	61485000	61575000	90000	55.4744134385;	52.7181335672;	41.1033562928;	0.314905307942;	5.51540182751e-11;	GID8;
chr20	61565000	61655000	90000	55.4744134385;	52.7181335672;	41.1033562928;	0.314905307942;	5.51540182751e-11;	GID8;
chr20	61805000	62045000	240000	0.0;	13.3879208227;	0.0925313644456;	7.14702494825;	9.12100278815e-126;	KCNQ2;
chr20	62035000	62175000	140000	0.0;	13.3879208227;	0.0925313644456;	7.14702494825;	9.12100278815e-126;	KCNQ2;
chr21	15355000	15635000	280000	0.0;	0.0;	0.23085681591;	-5.71508123202;	0.00014144453233;	AP001347.6;
chr21	17105000	18755000	1650000	0.00263500318196;	0.00796265225932;	0.0772769737513;	-3.32795915453;	0.00532927568065;	LINC00478;
chr21	18745000	18985000	240000	11.5889696091;	8.30106016824;	6.33192679336;	0.346316316979;	1.79803085857e-07;	CXADR;
chr21	22355000	24195000	1840000	0.00510294540525;	0.0199397804122;	0.0;	4.37489334667;	0.019207901179;	NCAM2;
chr21	27165000	27255000	90000	98.6530172342;	142.983550567;	124.710532267;	0.15270069073;	4.39939580768e-15;	APP;
chr21	27245000	27545000	300000	98.6530172342;	142.983550567;	124.710532267;	0.15270069073;	4.39939580768e-15;	APP;
chr21	27535000	27765000	230000	98.6530172342;	142.983550567;	124.710532267;	0.15270069073;	4.39939580768e-15;	APP;
chr21	30535000	30675000	140000	12.2671620614;	3.37886425444;	4.72264448927;	-0.527165406336;	1.18212843201e-11;	BACH1;
chr21	30665000	30755000	90000	12.2671620614;	3.37886425444;	4.72264448927;	-0.527165406336;	1.18212843201e-11;	BACH1;
chr21	30745000	31415000	670000	12.2671620614;	3.37886425444;	4.72264448927;	-0.527165406336;	1.18212843201e-11;	BACH1;
chr21	34565000	34755000	190000	10.1392168941;	9.59975743002;	15.9236000926;	-0.774317711247;	7.59482639426e-57;	IFNAR1;
chr21	34955000	35015000	60000	3.76736339388;	5.49725830081;	3.62865019817;	0.554457271798;	4.04998205075e-36;	ITSN1;
chr21	35005000	35295000	290000	3.76736339388;1.02711379509;1.47894807672;	5.49725830081;0.0309848981531;1.83874530405;	3.62865019817;0.00843033261418;1.25863316492;	0.554457271798;1.83895547771;0.503378141001;	4.04998205075e-36;0.0485447033736;0.0109845109547;	ITSN1;LINC00649;ATP5O;
chr21	35285000	35455000	170000	1.02711379509;1.47894807672;4.04764409365;	0.0309848981531;1.83874530405;16.7506146955;	0.00843033261418;1.25863316492;2.10757051429;	1.83895547771;0.503378141001;2.94414961619;	0.0485447033736;0.0109845109547;1.39354106748e-279;	LINC00649;ATP5O;MRPS6;
chr21	35445000	35735000	290000	4.04764409365;	16.7506146955;	2.10757051429;	2.94414961619;	1.39354106748e-279;	MRPS6;
chr21	38635000	38745000	110000	6.98133573485;	6.68280097376;	4.85665006294;	0.416099212702;	6.99325783259e-14;	DYRK1A;
chr21	38735000	38835000	100000	6.98133573485;	6.68280097376;	4.85665006294;	0.416099212702;	6.99325783259e-14;	DYRK1A;
chr21	38825000	38945000	120000	6.98133573485;	6.68280097376;	4.85665006294;	0.416099212702;	6.99325783259e-14;	DYRK1A;
chr21	40095000	40195000	100000	77.2614592149;	202.878158339;	40.958944836;	2.26426435531;	0.0;	ETS2;
chr21	40185000	40285000	100000	77.2614592149;	202.878158339;	40.958944836;	2.26426435531;	0.0;	ETS2;
chr21	40885000	41085000	200000	1.42155703359;	0.00719972373251;	0.0641983088986;	-3.19943766853;	6.22438567712e-05;	B3GALT5;
chr21	43145000	43245000	100000	0.0;	54.5413960134;	3.14094407134;	4.07486866966;	0.0;	RIPK4;
chr21	44245000	44345000	100000	5.06933128254;4.36812272848;	15.5049307676;5.07688681672;	11.3788943702;6.99157392583;	0.401806063373;-0.50622882307;	2.31575172121e-08;1.14916951214e-13;	WDR4;NDUFV3;
chr21	44335000	44535000	200000	0.0152087834289;	31.3258367523;	6.57892845826;	2.20614332494;	0.0;	CBS;
chr21	45875000	45935000	60000	0.00688753070458;	1.29757229315;	0.059846760452;	4.38597713579;	3.02391769581e-27;	TSPEAR;
chr21	45925000	46225000	300000	0.00688753070458;	1.29757229315;	0.059846760452;	4.38597713579;	3.02391769581e-27;	TSPEAR;
chr21	46555000	46715000	160000	6.46617871624;1.67686498934;1.62243122281;	19.9767609518;11.4382583941;12.8445808605;	8.99391832523;3.40259913726;4.11779529836;	1.10701311395;1.7027371992;1.59474409386;	5.84436875853e-119;4.55630582732e-38;5.81766087264e-35;	POFUT2;BX322557.10;LINC00205;
chr21	46705000	46865000	160000	6.46617871624;1.67686498934;1.62243122281;	19.9767609518;11.4382583941;12.8445808605;	8.99391832523;3.40259913726;4.11779529836;	1.10701311395;1.7027371992;1.59474409386;	5.84436875853e-119;4.55630582732e-38;5.81766087264e-35;	POFUT2;BX322557.10;LINC00205;
chr22	17645000	18005000	360000	0.00141483239067;	0.161586452314;	0.0558272013647;	1.4863509869;	0.00112656308851;	CECR2;
chr22	17995000	18125000	130000	0.00141483239067;	0.161586452314;	0.0558272013647;	1.4863509869;	0.00112656308851;	CECR2;
chr22	19615000	19715000	100000	0.00753032161621;	7.91627813857;	1.17656125474;	2.70242459582;	8.85156833081e-156;	SEPT5;
chr22	19705000	19905000	200000	0.169636235144;0.00753032161621;	38.8542996363;7.91627813857;	0.227880181109;1.17656125474;	7.36755861627;2.70242459582;	1.00356731984e-285;8.85156833081e-156;	TBX1;SEPT5;
chr22	21205000	21335000	130000	2.8662251664;	6.31480884919;	5.4767236664;	0.161200113052;	0.0162704779577;	LZTR1;
chr22	21325000	22095000	770000	2.8662251664;	6.31480884919;	5.4767236664;	0.161200113052;	0.0162704779577;	LZTR1;
chr22	22295000	22565000	270000	3.18331876704;	3.71806776745;	2.95772195521;	0.284883462404;	0.00238011045088;	TOP3B;
chr22	24195000	24415000	220000	6.42730605144;	10.3234854826;	8.19447960151;	0.28884226516;	1.93929466509e-09;	CABIN1;
chr22	24405000	24585000	180000	6.42730605144;0.233908305593;	10.3234854826;3.03202205052;	8.19447960151;0.838817957192;	0.28884226516;1.8065641929;	1.93929466509e-09;2.64713733194e-36;	CABIN1;SUSD2;
chr22	24575000	24665000	90000	0.233908305593;	3.03202205052;	0.838817957192;	1.8065641929;	2.64713733194e-36;	SUSD2;
chr22	25735000	25855000	120000	2.31354112524;	1.81346490274;	2.10762413227;	-0.260231119836;	0.042816947185;	CRYBB2P1;
chr22	25845000	25965000	120000	2.31354112524;0.17192752468;	1.81346490274;3.28926977757;	2.10762413227;0.539238538635;	-0.260231119836;2.56814994696;	0.042816947185;5.31549054735e-100;	CRYBB2P1;ADRBK2;
chr22	25955000	26185000	230000	0.17192752468;	3.28926977757;	0.539238538635;	2.56814994696;	5.31549054735e-100;	ADRBK2;
chr22	28195000	28415000	220000	0.360358871862;	2.93948639507;	3.61116901673;	-0.341164510561;	3.57344602357e-07;	TTC28;
chr22	28405000	28465000	60000	0.360358871862;	2.93948639507;	3.61116901673;	-0.341164510561;	3.57344602357e-07;	TTC28;
chr22	28455000	28845000	390000	0.360358871862;	2.93948639507;	3.61116901673;	-0.341164510561;	3.57344602357e-07;	TTC28;
chr22	28835000	28995000	160000	0.360358871862;	2.93948639507;	3.61116901673;	-0.341164510561;	3.57344602357e-07;	TTC28;
chr22	28985000	29245000	260000	0.360358871862;4.98772937105;	2.93948639507;7.38915475664;	3.61116901673;14.6043181267;	-0.341164510561;-1.02740109453;	3.57344602357e-07;2.64534510351e-53;	TTC28;CHEK2;
chr22	29655000	29795000	140000	0.0334491259621;5.13866276339;	0.831896748017;16.8526214877;	0.078213914909;21.6756133544;	3.35471330781;-0.407325031202;	3.80169826397e-09;5.52287101237e-16;	RASL10A;GAS2L1;
chr22	29785000	29955000	170000	17.2893478544;	32.0043157635;	45.2137526768;	-0.543059436459;	1.34385042716e-40;	NIPSNAP1;
chr22	29945000	30025000	80000	17.2893478544;5.5992066355;	32.0043157635;24.7847523647;	45.2137526768;11.4174413084;	-0.543059436459;1.07407162956;	1.34385042716e-40;6.1739870351e-164;	NIPSNAP1;NF2;
chr22	30015000	30115000	100000	5.5992066355;	24.7847523647;	11.4174413084;	1.07407162956;	6.1739870351e-164;	NF2;
chr22	30165000	30395000	230000	12.5766708479;	10.9176288803;	17.0800758919;	-0.690065882101;	1.7599178192e-37;	ASCC2;
chr22	30645000	30785000	140000	2.41926422035;	7.68297452083;	5.43633418625;	0.454176370396;	8.62919377227e-06;	RNF215;
chr22	30775000	30945000	170000	2.41926422035;4.42560115488;0.462968363212;	7.68297452083;2.21812594339;0.532200616977;	5.43633418625;1.38477499753;0.92289834732;	0.454176370396;0.635758100107;-0.842754830022;	8.62919377227e-06;1.75990708689e-06;0.0429299032624;	RNF215;SEC14L2;MTFP1;
chr22	30935000	31035000	100000	15.837517902;	23.2108884827;	23.9911027811;	-0.0922543038563;	0.042814452866;	PES1;
chr22	31355000	31485000	130000	7.14230414128;	8.98503360373;	6.21862276986;	0.486566929835;	1.14044866707e-21;	SMTN;
chr22	31475000	31565000	90000	7.14230414128;	8.98503360373;	6.21862276986;	0.486566929835;	1.14044866707e-21;	SMTN;
chr22	33505000	33605000	100000	0.00962901234144;	0.0529843232209;	0.0;	6.07618496926;	2.10796542143e-05;	LARGE;
chr22	33595000	33705000	110000	0.00962901234144;	0.0529843232209;	0.0;	6.07618496926;	2.10796542143e-05;	LARGE;
chr22	33695000	34325000	630000	0.00962901234144;	0.0529843232209;	0.0;	6.07618496926;	2.10796542143e-05;	LARGE;
chr22	34315000	34515000	200000	0.00962901234144;	0.0529843232209;	0.0;	6.07618496926;	2.10796542143e-05;	LARGE;
chr22	35425000	35555000	130000	0.345707655576;	0.157220248254;	1.16829442417;	-2.94071174303;	0.000441000887116;	CTA-714B7.5;
chr22	35545000	35635000	90000	0.345707655576;	0.157220248254;	1.16829442417;	-2.94071174303;	0.000441000887116;	CTA-714B7.5;
chr22	35625000	35705000	80000	7.90174462523;0.345707655576;	8.31297701074;0.157220248254;	6.28414522119;1.16829442417;	0.359763271793;-2.94071174303;	5.99640311377e-08;0.000441000887116;	HMGXB4;CTA-714B7.5;
chr22	37365000	37605000	240000	1.62245102437;	7.77825131456;	6.18082464775;	0.288052043715;	0.00412363358504;	KCTD17;
chr22	38195000	38455000	260000	3.45363215258;6.54341303822;20.693897654;	4.98139056017;3.29697733098;2.83763065407;	16.7045195277;9.56045017486;8.94400997364;	-1.7893991637;-1.58113206017;-1.70184020494;	5.98659422264e-209;1.04808923791e-70;1.94017565534e-33;	POLR2F;PICK1;C22orf23;
chr22	38445000	38615000	170000	6.54341303822;0.0604202400173;	3.29697733098;0.145331099135;	9.56045017486;0.781071148847;	-1.58113206017;-2.46502517135;	1.04808923791e-70;7.11039245756e-07;	PICK1;BAIAP2L2;
chr22	38785000	38865000	80000	5.70231723241;	19.6461075353;	41.1575114591;	-1.11193123684;	1.89209413745e-77;	KDELR3;
chr22	38855000	38975000	120000	5.70231723241;46.9447697766;	19.6461075353;54.4655397216;	41.1575114591;34.9385058474;	-1.11193123684;0.595968632268;	1.89209413745e-77;4.54724940297e-141;	KDELR3;DDX17;
chr22	39395000	39545000	150000	2.49434845055;0.597762785727;	2.83899383357;0.44032582389;	1.70478887719;0.0;	0.690694937141;8.1692124252;	8.21400641491e-11;7.02214560592e-11;	CBX7;APOBEC3G;
chr22	39535000	39645000	110000	2.49434845055;1.56049015308;	2.83899383357;38.9149792556;	1.70478887719;2.86293156969;	0.690694937141;3.72101713762;	8.21400641491e-11;0.0;	CBX7;PDGFB;
chr22	39635000	39715000	80000	1.56049015308;	38.9149792556;	2.86293156969;	3.72101713762;	0.0;	PDGFB;
chr22	42055000	42225000	170000	31.5805643361;1.70969063382;	32.7940634284;3.26098348574;	97.4545259889;4.0588032963;	-1.61543848884;-0.360567506129;	0.0;0.000321922951972;	NHP2L1;C22orf46;
chr22	42215000	42355000	140000	0.920518767609;29.4860108899;	1.45779104353;18.5175772809;	2.02118980964;47.8776839543;	-0.514736270859;-1.41481819719;	0.0102841185069;0.0;	RP5-821D11.7;SREBF2;
chr22	42485000	42565000	80000	13.9218229296;	10.5886803805;	11.3481465925;	-0.144457945754;	0.0035697581037;	TCF20;
chr22	42555000	42675000	120000	13.9218229296;0.405007497913;	10.5886803805;0.374816404076;	11.3481465925;1.73884080259;	-0.144457945754;-2.25708142704;	0.0035697581037;9.32417231171e-05;	TCF20;CTA-989H11.1;
chr22	42665000	42845000	180000	13.9218229296;0.0588368266212;0.405007497913;	10.5886803805;0.505138899643;0.374816404076;	11.3481465925;1.24617117623;1.73884080259;	-0.144457945754;-1.34600194205;-2.25708142704;	0.0035697581037;0.00163662833706;9.32417231171e-05;	TCF20;Z83851.1;CTA-989H11.1;
chr22	43485000	43635000	150000	22.1780361412;	11.899902026;	31.9386865516;	-1.46923556985;	3.78050038311e-194;	TTLL12;
chr22	43775000	44285000	510000	0.0156871452098;	0.016847420411;	0.12004692138;	-2.86762495918;	7.83778529951e-05;	EFCAB6;
chr22	45075000	45155000	80000	0.943258918967;0.108841364592;	0.151201264244;0.0847636220958;	0.0265264112418;0.0;	2.48637624021;5.04125288548;	0.000596711457951;0.00189719216267;	ARHGAP8;PRR5-ARHGAP8;
chr22	45145000	45225000	80000	0.943258918967;0.108841364592;	0.151201264244;0.0847636220958;	0.0265264112418;0.0;	2.48637624021;5.04125288548;	0.000596711457951;0.00189719216267;	ARHGAP8;PRR5-ARHGAP8;
chr22	45215000	45375000	160000	0.0;0.943258918967;0.108841364592;	3.06971492331;0.151201264244;0.0847636220958;	0.561767103442;0.0265264112418;0.0;	2.40500394861;2.48637624021;5.04125288548;	1.41297606577e-55;0.000596711457951;0.00189719216267;	PHF21B;ARHGAP8;PRR5-ARHGAP8;
chr22	45365000	45495000	130000	0.0;	3.06971492331;	0.561767103442;	2.40500394861;	1.41297606577e-55;	PHF21B;
chr22	45825000	45965000	140000	10.1031432119;	32.3367472338;	79.0255506769;	-1.33347493315;	0.0;	FBLN1;
chr22	45955000	46045000	90000	10.1031432119;	32.3367472338;	79.0255506769;	-1.33347493315;	0.0;	FBLN1;
chr22	46035000	46265000	230000	16.5411491178;	16.9518052964;	24.9454761019;	-0.601784942282;	7.4386977833e-45;	ATXN10;
chr22	50675000	50785000	110000	11.711859321;	14.6764967465;	9.5179841933;	0.579894527049;	3.94941422516e-25;	PPP6R2;
chr22	50775000	50865000	90000	11.711859321;	14.6764967465;	9.5179841933;	0.579894527049;	3.94941422516e-25;	PPP6R2;
chr22	50855000	50915000	60000	11.711859321;13.7148997191;	14.6764967465;11.1933649538;	9.5179841933;18.6844805967;	0.579894527049;-0.78352674689;	3.94941422516e-25;1.93155368104e-74;	PPP6R2;SBF1;
chr22	50905000	50975000	70000	11.0813346169;13.7148997191;13.3399390077;	12.5584630974;11.1933649538;1.63593723669;	16.2526332162;18.6844805967;2.39030381106;	-0.416112705556;-0.78352674689;-0.591882584461;	1.44054619053e-10;1.93155368104e-74;0.0046618758595;	NCAPH2;SBF1;ODF3B;
chr22	50965000	51065000	100000	13.3399390077;	1.63593723669;	2.39030381106;	-0.591882584461;	0.0046618758595;	ODF3B;
chr22	51055000	51145000	90000	1.39396772176;	2.98292378119;	5.04015345122;	-0.800131265909;	3.69123010939e-22;	SHANK3;
chrX	3035000	3465000	430000	4.55672940875;0.454357299886;	6.57182733087;0.632587723357;	0.0;0.0;	12.9025572575;5.88027929326;	3.59152602233e-27;4.94683806865e-05;	MXRA5;CXorf28;
chrX	5025000	6995000	1970000	5.13139193636;	5.23030333144;	13.059015424;	-1.36456401927;	4.60180703202e-65;	HDHD1;
chrX	6985000	7605000	620000	5.13139193636;	5.23030333144;	13.059015424;	-1.36456401927;	4.60180703202e-65;	HDHD1;
chrX	9375000	9675000	300000	1.3592861037;	3.60656259665;	13.6930030906;	-1.96945942403;	5.6790199532e-247;	TBL1X;
chrX	9665000	9845000	180000	1.3592861037;1.55730240715;	3.60656259665;0.0124018179082;	13.6930030906;1.89498123482;	-1.96945942403;-7.3045867663;	5.6790199532e-247;3.83183384498e-38;	TBL1X;SHROOM2;
chrX	9835000	9965000	130000	1.55730240715;	0.0124018179082;	1.89498123482;	-7.3045867663;	3.83183384498e-38;	SHROOM2;
chrX	10085000	10155000	70000	0.992889592234;	1.20175576328;	1.6822647291;	-0.530461239533;	0.000355967261625;	CLCN4;
chrX	10145000	10605000	460000	0.992889592234;4.0224355319;	1.20175576328;11.2701206757;	1.6822647291;4.93652969817;	-0.530461239533;1.14590408481;	0.000355967261625;1.40962107498e-88;	CLCN4;MID1;
chrX	10595000	10695000	100000	4.0224355319;	11.2701206757;	4.93652969817;	1.14590408481;	1.40962107498e-88;	MID1;
chrX	10685000	11135000	450000	4.0224355319;	11.2701206757;	4.93652969817;	1.14590408481;	1.40962107498e-88;	MID1;
chrX	11545000	11805000	260000	2.91366902086;	3.60874143297;	6.91089844593;	-0.982016476365;	5.83969135712e-38;	MSL3;
chrX	12955000	13135000	180000	986.818944752;	974.3656865;	1417.47352434;	-0.585213216549;	5.3073732961e-201;	TMSB4X;
chrX	13755000	14055000	300000	0.296015571627;	0.361745571062;	0.165050686667;	1.09340093521;	0.00357565507811;	GPM6B;
chrX	15155000	15295000	140000	0.294978841654;	5.78707932953;	7.85327354833;	-0.485991836234;	6.52775849125e-06;	ASB9;
chrX	15285000	15365000	80000	0.294978841654;	5.78707932953;	7.85327354833;	-0.485991836234;	6.52775849125e-06;	ASB9;
chrX	16785000	16895000	110000	17.1951560302;	16.9541718768;	59.9890944413;	-1.86767623851;	0.0;	RBBP7;
chrX	16885000	17105000	220000	17.1951560302;	16.9541718768;	59.9890944413;	-1.86767623851;	0.0;	RBBP7;
chrX	17245000	17395000	150000	3.41936676677;	0.00314651830476;	3.93909529555;	-10.3267549179;	2.66591623445e-23;	NHS;
chrX	17385000	17545000	160000	3.41936676677;	0.00314651830476;	3.93909529555;	-10.3267549179;	2.66591623445e-23;	NHS;
chrX	17535000	17615000	80000	3.41936676677;	0.00314651830476;	3.93909529555;	-10.3267549179;	2.66591623445e-23;	NHS;
chrX	17605000	17715000	110000	3.41936676677;	0.00314651830476;	3.93909529555;	-10.3267549179;	2.66591623445e-23;	NHS;
chrX	17705000	17765000	60000	3.41936676677;	0.00314651830476;	3.93909529555;	-10.3267549179;	2.66591623445e-23;	NHS;
chrX	18405000	18905000	500000	0.847602852306;0.0;0.0169389123516;	0.188219940326;0.020820030255;0.0;	1.64560760349;0.720175407413;0.0464888272203;	-3.17769732527;-5.1634087603;-4.37636073969;	1.48016661971e-24;1.94784687095e-12;0.0231008969226;	CDKL5;PPEF1;RS1;
chrX	19035000	19365000	330000	21.1902955712;	19.7016903383;	73.6063068561;	-1.94596377768;	0.0;	PDHA1;
chrX	19355000	19555000	200000	21.1902955712;	19.7016903383;	73.6063068561;	-1.94596377768;	0.0;	PDHA1;
chrX	21755000	22005000	250000	2.282667424;	4.45536725163;	17.0103624065;	-1.9775624187;	0.0;	MBTPS2;
chrX	23575000	23685000	110000	18.8613456281;	47.4820579994;	143.566258158;	-1.6404352998;	0.0;	PRDX4;
chrX	23675000	23845000	170000	18.8613456281;	47.4820579994;	143.566258158;	-1.6404352998;	0.0;	PRDX4;
chrX	23915000	24075000	160000	57.0974393825;2.70025672936;	60.1084317203;6.05847947235;	190.171100525;11.014599344;	-1.70615107325;-0.906908115888;	0.0;8.06784346729e-54;	EIF2S3;KLHL15;
chrX	24065000	24105000	40000	57.0974393825;	60.1084317203;	190.171100525;	-1.70615107325;	0.0;	EIF2S3;
chrX	24095000	24175000	80000	3.28319997097;57.0974393825;	3.88717157983;60.1084317203;	6.15759319689;190.171100525;	-0.708082385069;-1.70615107325;	4.64826395092e-29;0.0;	ZFX;EIF2S3;
chrX	24165000	24275000	110000	3.28319997097;	3.88717157983;	6.15759319689;	-0.708082385069;	4.64826395092e-29;	ZFX;
chrX	24385000	25025000	640000	4.38780308755;3.63668848323;	2.17382769737;3.96421573545;	7.66370427065;13.6636924648;	-1.86273600617;-1.82938772167;	4.03625041902e-51;2.29874341218e-204;	PDK3;POLA1;
chrX	25015000	25175000	160000	3.63668848323;	3.96421573545;	13.6636924648;	-1.82938772167;	2.29874341218e-204;	POLA1;
chrX	25165000	27215000	2050000	0.141535943042;	0.0;	0.146725435171;	-5.7289146347;	0.000117569986346;	RP11-268G12.1;
chrX	27205000	28425000	1220000	0.141535943042;	0.0;	0.146725435171;	-5.7289146347;	0.000117569986346;	RP11-268G12.1;
chrX	30155000	30745000	590000	0.930593476316;	1.48254805582;	11.1900050446;	-2.96041585676;	1.11126812931e-205;	GK;
chrX	30735000	30915000	180000	0.930593476316;	1.48254805582;	11.1900050446;	-2.96041585676;	1.11126812931e-205;	GK;
chrX	30905000	31235000	330000	0.081208547294;	0.0489424010558;	3.04792338526;	-6.00619634726;	7.14892309469e-203;	DMD;
chrX	31225000	31685000	460000	0.081208547294;	0.0489424010558;	3.04792338526;	-6.00619634726;	7.14892309469e-203;	DMD;
chrX	31675000	33375000	1700000	0.081208547294;	0.0489424010558;	3.04792338526;	-6.00619634726;	7.14892309469e-203;	DMD;
chrX	37375000	37435000	60000	0.565122568453;	0.005658409876;	0.224342831054;	-5.35420941548;	4.90389405186e-11;	LANCL3;
chrX	37425000	37615000	190000	0.565122568453;	0.005658409876;	0.224342831054;	-5.35420941548;	4.90389405186e-11;	LANCL3;
chrX	37605000	37705000	100000	9.1519584976;	18.580434565;	22.5182516982;	-0.322140942043;	1.74508416486e-08;	DYNLT3;
chrX	37695000	37795000	100000	9.1519584976;	18.580434565;	22.5182516982;	-0.322140942043;	1.74508416486e-08;	DYNLT3;
chrX	39865000	39965000	100000	6.32010254162;	24.6880866939;	21.3777747881;	0.163377116374;	7.28244531801e-06;	BCOR;
chrX	39955000	40045000	90000	6.32010254162;	24.6880866939;	21.3777747881;	0.163377116374;	7.28244531801e-06;	BCOR;
[truncated: 78 more rows]
