# Supplementary material for: Dynamic Interplay between Structural Variations and 3D Genome Organization in Pancreatic Cancer
Source: Adv Sci (Weinh). 2022 May 15;9(18):2200818. doi: 10.1002/advs.202200818 (PMC9218654; doi:10.1002/advs.202200818)
Supplement: Supplementary file 15 — Supplemental Table 14 [file ADVS-9-2200818-s014.xlsx]

## Sheet: Genes list
	Gene List in Shared Cancer Specific CDBs in BxPC3 and PANC1
chrs	start	end	strand	GeneName	BxPC3	PANC1	HPDE6C7	BxPC3_log2FC	BxPC3_qval	PANC1_log2FC	PANC1_qval	BP_log2FC	BP_qval
chr12	66217911	66360075	+	HMGA2	27.7501	11.0204	0.643496	5.4949	0	4.05465	0	1.46004	1.22732e-297
chr8	41510739	41754280	-	ANK1	9.59512	8.55432	0.373429	4.74775	0	4.47416	0	0.29354	2.04459e-09
chr6	142622991	142767403	+	GPR126	22.8135	21.025	1.11794	4.41563	0	4.18997	0	0.245649	1.23208e-08
chr11	128834955	129149219	-	ARHGAP32	11.6459	10.7937	1.05973	3.52125	0	3.30383	0	0.236844	8.67397e-06
chr15	67356101	67487533	+	SMAD3	61.5926	58.1937	6.33105	3.34532	0	3.15566	0	0.209546	1.86597e-08
chr16	23457767	23458603	-	CTD-2270L9.2	0.0709526	0.0685694	0	2.92796	0	2.78042	0	0.1658	1
chr17	56378592	56406152	-	BZRAP1	0.00521765	0.00129425	0	2.92796	0	0.897999	0	1.47841	0.576641
chr10	125751426	125752185	+	YBX2P1	0.0767715	0.0193831	0	2.90624	0	0.897999	0	1.46757	0.576641
chr3	159631189	159943086	-	IL12A-AS1	0.0120722	0.00798654	0	2.51335	0	1.80613	0	0.558918	1
chr9	116413236	116445135	+	RP11-18B16.2	0.0361236	0.035435	0	2.50442	0	2.37064	0	0.161291	1
chr11	18433854	18473605	+	LDHC	0.0207606	0.0210084	0	2.48349	0	2.3836	0	0.154017	1
chr6	144606837	145174170	+	UTRN	8.95795	16.1317	1.72977	2.43694	0	3.17782	0	-0.720652	7.74014e-48
chr12	76419227	76427712	-	PHLDA1	51.2622	42.1514	10.668	2.32806	0	1.93793	0	0.410143	4.10426e-27
chr15	90703836	90772911	+	SEMA4B	107.248	122.846	25.9292	2.11212	0	2.20022	0	-0.0669515	0.17275
chr17	73717408	73753899	+	ITGB4	124.903	3.95456	31.022	2.07291	0	-3.01662	0	5.10836	0
chr2	158733214	158992666	+	UPP2	0.0101578	0.0148159	0	1.94247	0	2.38253	0	-0.261528	1
chr10	96943410	96943974	+	PAWRP1	0.053162	0.0259128	0	1.94247	0	0.897999	0	0.773166	1
chr17	6297013	6338519	-	AIPL1	0.0075374	0.0146678	0	1.94247	0	2.79685	0	-0.576584	1
chr6	148558721	148604544	-	RP11-631F7.1	0.0955175	0.139347	0	1.92653	0	2.37064	0	-0.234206	1
chr20	55841853	55858054	+	RP4-813D12.3	0.0229744	0.0224199	0	1.92653	0	1.78806	0	0.184873	1
chr17	29157919	29158336	+	CTD-2349P21.1	0.0702171	0.0343257	0	1.91327	0	0.897999	0	0.754403	1
chr17	29161343	29190046	-	CTD-2349P21.11	0.0460043	0.0460375	0	1.91327	0	1.80038	0	0.162389	1
chr1	19175767	19247615	-	RP13-279N23.2	0.00663666	0.00335105	0	1.89873	0	0.897999	0	0.755081	1
chr19	55896713	55914612	+	RPL28	132.742	98.0677	37.2636	1.89566	0	1.35116	0	0.564761	4.1098e-41
chr20	25228705	25278650	+	PYGB	41.126	183.447	12.5428	1.77685	0	3.82649	0	-2.0289	0
chr11	62201016	62323707	-	AHNAK	166.329	158.419	51.2467	1.76182	0	1.58369	0	0.198362	9.79892e-08
chr21	33108045	33108720	+	AP000255.6	0.0663682	0.064108	0.0215995	1.56133	0	1.40957	0	0.166275	1
chr1	222910549	222924147	+	FAM177B	0.0167218	0.00562888	0.00547614	1.52383	0	-0.0637707	0	1.16845	0.98544
chr6	56322785	56819426	-	DST	9.78629	12.0069	4.54534	1.1697	0	1.35678	0	-0.166731	0.00015525
chrX	70503042	70521018	+	NONO	99.8211	140.321	50.258	1.05319	0	1.43673	0	-0.363617	3.35908e-23
chr1	231664399	231954990	+	TSNAX-DISC1	0.00426864	0.00414146	0	1.03227	0	0.897999	0	0.154678	1
chr2	61225887	61226023	+	RNA5SP95	0.108416	0.107527	0	1.03227	0	0.897999	0	0.161877	1
chr3	197621378	197621484	+	RNU6-858P	0.135493	0.405864	0	1.03227	0	2.37426	0	-0.853021	0.98544
chr3	164904508	164914897	-	SLITRK3	0.00296357	0.00602256	0	1.03227	0	1.80613	0	-0.449682	1
chr6	71403542	71404322	+	RP11-160A9.3	0.0194412	0.0187461	0	1.03227	0	0.897999	0	0.1834	1
chr7	14184674	15014402	-	DGKB	0.0015615	0.00154869	0	1.03227	0	0.897999	0	0.161877	1
chr14	74083412	74100644	-	RP3-414A15.10	0.0159316	0.0637118	0	1.03227	0	2.78801	0	-1.15821	0.759534
chr17	35768023	35768681	-	RP11-378E13.4	0.0494805	0.0502771	0	1.03227	0	0.897999	0	0.144728	1
chr19	6109333	6125808	+	CTB-66B24.1	0.0457015	0.0894749	0	1.03227	0	1.79344	0	-0.421585	1
chr20	43991840	44039250	+	SYS1-DBNDD2	0.0103408	0.0313282	0	1.03227	0	2.38004	0	-0.82655	0.871185
chr22	40924061	40924137	-	AL031594.1	0.197189	0.18634	0	1.03227	0	0.897999	0	0.171241	1
chrX	100298553	100349465	-	TRMT2B-AS1	0.0707209	0.214254	0	1.03227	0	2.38004	0	-0.82655	0.871185
chr18	2688562	2833063	-	RP11-703M24.5	0.0286335	0	0.0139192	0.979083	0	-1.02555	0	1.77317	0.756809
chr18	32963318	32963989	-	RP11-322E11.1	0.0442053	0	0.0230475	0.964948	0	-1.02555	0	1.77795	0.756809
chr11	86532185	86532770	-	AP000654.5	0.0247403	0.0499683	0.0264299	0.0704984	0	0.83317	0	-0.411512	1
chr2	224830418	224832423	-	AC073641.2	0.0353929	0.100337	0.0340355	0.0704984	0	1.40472	0	-0.8348	1
chr13	50202435	50208008	+	ARL11	0.00396852	0	0.00381632	0.0704984	0	-1.02555	0	1.1834	0.982571
chr3	45525466	45551037	-	LARS2-AS1	0.0264062	0.0256194	0.0247712	0.0704983	0	-0.0637707	0	0.154678	1
chr16	3546201	3546768	+	LA16c-306E5.1	0.0267316	0.0518703	0.0250765	0.0704983	0	0.843075	0	-0.439732	1
chr17	47872705	47873031	+	RP11-613C6.4	0.0464329	0.088651	0.0435579	0.0704983	0	0.826976	0	-0.40968	1
chr9	112542769	112934792	+	AKAP2	0.001759	0.00521229	0.00172918	0.0704983	0	1.42141	0	-0.823833	0.96213
chr2	201542956	201603504	+	AOX3P	0.00326306	0.00329523	0.00328634	0.0704982	0	-0.0637706	0	0.17345	1
chr20	45042867	45087915	-	ZNF663P	0.00490197	0.00956728	0.0047008	0.0704982	0	0.826976	0	-0.402481	1
chr1	115215719	115238239	-	AMPD1	0.00580841	0	0.0057065	0.0704981	0	-1.02555	0	1.17345	1
chr12	52473480	52502045	+	OR7E47P	0.0180545	0.0183452	0.0181833	0.0559537	0	-0.0448274	0	0.131948	1
chr19	56751773	56758863	+	ZSCAN5D	0.00996175	0.0196995	0.0191059	-0.784759	0	-0.0222538	0	-0.413575	1
chr4	13629489	13629581	+	MIR5091	0.163264	0.154281	0.30631	-0.784842	0	-0.918929	0	0.171241	1
chr22	40917804	40922711	+	RP4-591N18.2	0.00785899	0.00762483	0.0151151	-0.81436	0	-0.950402	0	0.154678	1
chr5	131520569	131528501	+	P4HA2-AS1	0.0180972	0.017558	0.0358631	-0.845001	0	-0.979299	0	0.154678	1
chr4	89206094	89252573	+	RP11-10L7.1	0	0	0.00882783	-0.891286	0	-1.02555	0	0.1834	1
chr15	55734833	55735555	-	RP11-178D12.2	0	0.02025	0.0201953	-0.891286	0	-0.0637706	0	-0.8166	1
chr18	9102734	9254344	+	RP11-21J18.1	0	0	0.0139059	-0.891286	0	-1.02555	0	0.1834	1
chr21	26758133	26804013	-	LINC00158	0	0	0.00720337	-0.891286	0	-1.02555	0	0.1834	1
chrX	14547420	14749934	+	GLRA2	0	0	0.00393246	-0.891286	0	-1.02555	0	0.1834	1
chrX	152662421	152664307	-	U82695.5	0	0	0.0118133	-0.891286	0	-1.02555	0	0.1834	1
chr1	62318171	62318274	+	RNU6-1177P	0	0	0.136956	-0.891286	0	-1.02555	0	0.1834	1
chr2	233897382	233899767	+	NEU2	0	0	0.0135503	-0.891286	0	-1.02555	0	0.1834	1
chr2	26804070	26864236	-	CIB4	0	0.0140431	0.0147645	-0.891286	0	-0.0637704	0	-0.845322	1
chr3	186330712	186339107	+	AHSG	0	0	0.00658221	-0.891286	0	-1.02555	0	0.1834	1
chr3	197171932	197185194	-	AC128709.3	0	0.0521135	0.0277562	-0.891286	0	0.831714	0	-1.42878	0.90578
chr3	62384022	62861054	-	CADPS	0	0.00100747	0.000974109	-0.891286	0	-0.0637707	0	-0.845322	1
chr3	45633747	45633819	+	AC099539.1	0	0.600144	0.195115	-0.891286	0	1.42044	0	-1.85129	0.648163
chr5	95297705	95966789	+	CTD-2337A12.1	0	0	0.0104086	-0.891286	0	-1.02555	0	0.1834	1
chr6	153071933	153080900	+	VIP	0	0	0.00977774	-0.891286	0	-1.02555	0	0.1834	1
chr6	33357151	33357252	-	RPL35AP4	0	0.42576	0.151843	-0.891286	0	1.41289	0	-1.84307	0.648163
chr9	124137519	124214455	+	RP11-162D16.2	0	0.0332744	0.0323714	-0.891286	0	-0.0637707	0	-0.8166	1
chr9	135820932	135867083	+	GFI1B	0	0	0.00577358	-0.891286	0	-1.02555	0	0.1834	1
chr10	89369920	89419760	-	RP11-57C13.3	0	0	0.0208171	-0.891286	0	-1.02555	0	0.1834	1
chr15	79631072	79631156	+	AC027811.1	0	0	0.16757	-0.891286	0	-1.02555	0	0.1834	1
chr18	61747243	61816264	-	LINC00305	0	0	0.0149642	-0.891286	0	-1.02555	0	0.1834	1
chrX	28605516	29974840	+	IL1RAPL1	0	0.00793001	0.0042236	-0.891286	0	0.831714	0	-1.42878	0.90578
chr1	180123969	180173165	+	QSOX1	34.1508	19.791	76.2776	-1.09599	0	-1.9908	0	0.91615	3.27371e-55
chr8	142443929	142517330	-	MROH5	0.00311775	0	0.00930575	-1.41078	0	-2.50694	0	1.1906	1
chr9	132264269	132275965	+	RP11-492E3.51	0.0379523	0.0385633	0.116054	-1.41078	0	-1.54502	0	0.144728	1
chr22	42069934	42086508	-	NHP2L1	31.5806	32.7941	97.4545	-1.56218	0	-1.61544	0	0.0736838	0.216367
chr12	16500076	16762193	+	MGST1	31.4737	0.82034	111.537	-1.76213	0	-7.13075	0	5.38552	0
chr9	110182565	110193083	-	RP11-363D24.1	0	0	0.0650389	-1.7748	0	-1.91106	0	0.1834	1
chr1	24367325	24413289	+	RP11-293P20.2	0	0	0.0654876	-1.794	0	-1.92727	0	0.1834	1
chr8	120879659	120886728	-	KB-1471A8.1	0	0.0151012	0.0152861	-1.794	0	-0.0630183	0	-1.42077	0.90578
chr2	45181803	45195901	+	AC012354.6	0	0.00545278	0.0112064	-1.80949	0	-0.979314	0	-0.8166	1
chr15	31293264	31453476	-	TRPM1	0	0	0.00403665	-1.80949	0	-1.94375	0	0.1834	1
chr5	37288239	37371283	-	NUP155	8.98027	10.5251	33.7817	-1.84827	0	-1.727	0	-0.100915	0.0718603
chr1	230193536	230417870	+	GALNT2	25.8841	30.8717	97.833	-1.85488	0	-1.70858	0	-0.125862	0.0043066
chr1	182992595	183114727	+	LAMC1	32.479	23.7665	134.757	-1.98933	0	-2.54772	0	0.578529	1.24081e-41
chr1	225997794	226033260	+	EPHX1	21.9299	20.194	92.8967	-2.0198	0	-2.24631	0	0.246012	0.000179934
chr2	69240310	69476459	+	ANTXR1	10.5602	11.9286	46.7079	-2.08174	0	-2.01371	0	-0.0478396	0.490617
chr12	104609557	104744061	+	TXNRD1	25.0892	28.395	125.792	-2.26271	0	-2.19187	0	-0.0508143	0.364332
chr1	235092978	235095736	+	RP11-443B7.2	0	0.03392	0.105651	-2.38322	0	-1.55531	0	-0.828759	1
chr8	66933795	67012751	+	DNAJC5B	0	0.00500195	0.0152683	-2.38322	0	-1.55531	0	-0.8166	1
chr9	8314246	10612723	-	PTPRD	0	0	0.00403307	-2.38322	0	-2.51811	0	0.1834	1
chr2	201560640	201658962	+	AOX2P	0	0	0.0115003	-2.39567	0	-2.52861	0	0.1834	1
chr20	23965690	23969416	-	GGTLC1	0	0	0.0456256	-2.76865	0	-2.90236	0	0.1834	1
chr3	158558788	158559873	-	GPR79	0	0	0.0539374	-2.77703	0	-2.91125	0	0.1834	1
chrX	21857754	21903542	+	MBTPS2	2.28267	4.45537	17.0104	-2.83455	0	-1.97756	0	-0.836484	2.64815e-34
chr10	89419370	89507462	+	PAPSS2	3.20287	7.06752	31.4382	-3.23241	0	-2.19809	0	-1.01328	6.71362e-39
chr9	137533620	137736686	+	COL5A1	0.802052	2.75031	123.308	-7.20234	0	-5.53055	0	-1.64997	8.91301e-60
chr6	168227602	168372703	+	MLLT4	9.86358	20.5054	2.77387	1.89407	5.65947e-306	2.84223	0	-0.927683	1.82425e-105
chr20	32868074	32899608	-	AHCY	49.1451	58.7327	18.211	1.49554	6.65966e-300	1.64474	0	-0.128906	0.00386961
chr12	124104953	124118313	-	EIF2B1	16.553	14.0185	48.8967	-1.49934	7.97703e-260	-1.84718	0	0.368245	6.71866e-11
chr15	69591286	69700119	+	PAQR5	1.79743	0.45537	10.7707	-2.51953	7.1858e-211	-4.60824	0	2.10071	4.22809e-40
chrX	12809474	12842341	+	PRPS2	21.7501	18.8578	59.9464	-1.39932	9.52404e-205	-1.71307	0	0.334236	8.76718e-08
chr19	12907634	12912694	-	PRDX2	24.978	14.3107	69.3877	-1.4106	3.96105e-187	-2.32229	0	0.932197	3.32977e-53
chr15	72491370	72524164	-	PKM	431.215	198.951	325.771	0.467862	1.70193e-166	-0.755898	0	1.24361	2.54977e-235
chr9	133320316	133376661	+	ASS1	73.4162	1.77658	123.976	-0.692774	2.04224e-123	-6.16884	0	5.49242	0
chr15	71389291	72075722	+	THSD4	5.05261	3.27816	10.1048	-0.936593	1.01444e-110	-1.66864	0	0.752125	2.09267e-45
chr4	25749055	25865382	-	SEL1L3	9.58367	0.834041	19.7905	-0.983024	6.86596e-109	-4.614	0	3.64918	0
chr2	241375088	241407493	+	GPC1	65.9823	13.2588	48.1789	0.517319	2.36353e-61	-1.90591	0	2.44382	0
chrX	107683074	107940775	+	COL4A5	29.1044	1.81568	21.029	0.531893	3.48553e-59	-3.57926	0	4.12999	0
chr19	39432044	39466550	-	FBXO17	0.971192	44.3355	4.22105	-2.0573	5.81625e-54	3.34878	0	-5.38061	0
chr17	75082798	75213179	+	SEC14L1	9.16929	35.5609	5.83484	0.715766	1.81927e-46	2.56349	0	-1.82623	0
chr1	65613232	65697828	+	AK4	11.4338	5.10604	19.2322	-0.687317	8.91546e-46	-1.95826	0	1.29139	2.25739e-104
chr19	4542600	4559820	-	SEMA6B	0.223969	19.5396	2.56591	-3.45136	1.79394e-45	2.88409	0	-6.28942	5.62856e-196
chr1	94027347	94312706	-	BCAR3	25.5261	1.53656	18.6727	0.514551	1.04127e-30	-3.64723	0	4.18033	0
chr2	113864791	113891593	+	IL1RN	30.2696	0	0.00896881	11.7685	5.12448e-30	-1.91106	0	12.8787	0
chr1	18957500	19075360	+	PAX7	9.02207	0.00231914	0	12.834	6.9032e-27	0.897999	0	11.0877	4.04697e-131
chrX	123509753	124097666	-	TENM1	5.72029	0.00114231	0.00113223	12.2455	1.30764e-24	-0.0637706	0	11.432	0
chr2	36583069	36778278	+	CRIM1	11.0679	56.8682	16.2852	-0.494434	5.13773e-22	1.7592	0	-2.23406	0
chr4	111286889	111486441	+	ENPEP	0.947084	0	0.00374295	8.03122	3.36274e-14	-1.91106	0	9.14381	6.15353e-124
chr10	80828792	81076276	+	ZMIZ1	17.5655	7.46908	21.7975	-0.248127	4.23088e-14	-1.58993	0	1.36217	3.48337e-198
chr5	31193857	31329253	+	CDH6	0.611706	0.00119001	0.00117952	8.96114	1.89087e-13	-0.0637706	0	8.15052	7.17957e-125
chr12	41086244	41466220	+	CNTN1	0.487414	0.00196625	0	8.8706	7.91785e-13	0.897999	0	7.10309	3.6632e-55
chr6	108362613	108487058	-	OSTM1	3.91425	25.5964	6.12258	-0.5827	8.32604e-11	2.01916	0	-2.58094	2.38867e-248
chr12	10365057	10375727	+	GABARAPL1	16.2706	2.19279	20.6711	-0.282181	3.04346e-08	-3.28054	0	3.016	5.38952e-223
chr14	24787555	24804299	-	ADCY4	0.141608	0.0072932	0	7.19447	4.22802e-08	2.80318	0	4.11024	1.26984e-08
chr9	123970072	124095121	+	GSN	16.5595	86.8368	19.7215	-0.188796	8.81218e-08	2.0939	0	-2.2627	0
chr19	8959520	9092018	-	MUC16	1.6519	0.223066	2.06611	-0.259244	4.57673e-07	-3.2556	0	3.0154	0
chr11	107661717	107799019	-	SLC35F2	17.6237	48.303	15.3974	0.258268	6.35507e-06	1.60489	0	-1.32615	9.31195e-170
chr20	43738093	43743813	-	WFDC5	0.946438	0	0.0416148	4.54852	1.10323e-05	-2.48503	0	6.26619	3.98463e-15
chr2	16730727	16847599	-	FAM49A	0.162673	0.00802497	0.00268011	5.86725	1.58814e-05	1.41715	0	4.09019	4.75951e-12
chr9	36572859	36677678	+	MELK	20.8488	71.0484	25.7041	-0.238536	1.91226e-05	1.42263	0	-1.64106	2.84998e-266
chr5	50668570	50679166	-	CTD-2314G24.2	0.0723114	0.00205973	0	6.05193	2.97003e-05	0.897999	0	4.32115	7.71994e-08
chr11	119479135	119529994	+	RP11-196E1.3	0.0959504	0.00329115	0	5.78341	0.00010338	0.897999	0	4.05911	2.10957e-06
chr13	43136872	43182149	+	TNFSF11	0.233677	0	0.00534256	5.39366	0.00012305	-1.02555	0	5.64	9.81832e-11
chr6	116575336	116762424	+	DSE	7.40734	0.219335	6.92141	0.161313	0.0018654	-5.02471	0	5.19868	0
chr13	76445187	76457947	+	C13orf45	0.206708	0.0251203	0	4.9338	0.00385304	1.78806	0	2.67736	0.00659722
chr22	20956882	21011201	-	SMPD4P1	0.0915781	0.00741315	0.00367952	4.54612	0.00413333	0.820231	0	3.2175	0.000349825
chr11	60869867	60895324	+	CD5	0.0965784	0.0136362	0.00480843	4.35601	0.00624828	1.41817	0	2.64243	0.111252
chr4	101944566	102269435	-	PPP3CA	17.9796	2.44864	17.1024	0.1355	0.00796129	-2.84882	0	3.00485	0
chr3	180707558	181554668	+	SOX2-OT	0.0270662	0.0046387	0.00165434	4.05892	0.0150451	1.41289	0	2.32726	0.0102937
chr5	91378414	91815133	+	RP11-348J24.2	0.0471848	0.00424	0	4.38562	0.0224311	0.897999	0	2.76249	0.197417
chr16	10608699	10622059	-	RP11-27M24.3	0.589286	0.028582	0.0574595	3.39814	0.0231866	-0.935926	0	3.55616	0.000378575
chr6	7326889	7389976	-	CAGE1	0.0637866	0.00416877	0.00441001	3.8813	0.0253969	-0.0637704	0	3.18115	0.123413
chr4	37245842	37451087	+	KIAA1239	0.0339236	0	0.00361431	3.31342	0.0257541	-1.94375	0	4.50614	9.8122e-05
chr9	108006903	108201452	+	SLC44A1	14.9283	3.16786	16.4882	-0.0799093	0.0292291	-2.42423	0	2.36509	0
chr5	159990127	160279221	-	ATP10B	0.0183769	0	0.0013694	3.77371	0.0310294	-1.02555	0	4.09078	0.00160998
chr6	97372605	97588630	+	KLHL32	0.0354603	0.00390023	0	4.10178	0.0450112	0.897999	0	2.47354	0.0699652
chr12	27855271	27855839	+	RP11-1060J15.5	0.233555	0.0516202	0	4.09248	0.0502369	1.80038	0	1.89266	0.147058
chr18	77155856	77289325	+	NFATC1	1.52564	12.5966	1.90715	-0.258645	0.062999	2.67955	0	-2.91682	2.29197e-262
chr2	177588996	177684038	-	AC092162.1	0.022448	0.00271232	0	3.92861	0.0650992	0.897999	0	2.33776	0.110171
chr14	57279901	57618895	+	OTX2-AS1	0.0379714	0.00472456	0	3.92535	0.0700098	0.897999	0	2.31738	0.110171
chr20	12845850	12933167	-	RP5-1069C8.2	0.0488217	0	0.00481412	3.28632	0.0948992	-1.02555	0	3.63511	0.0151566
chr5	151202074	151304403	-	GLRA1	0.04256	0.00589489	0	3.73101	0.101759	0.897999	0	2.1735	0.172076
chr1	26644448	26647014	+	CD52	0.094907	0.0157553	0	3.50814	0.144728	0.897999	0	1.96255	0.263842
chr2	101624079	101869328	-	TBC1D8	9.43725	45.9539	10.5026	-0.0907331	0.151243	2.08509	0	-2.15514	0
chr15	73075176	73090540	+	ADPGK-AS1	0.0377451	0.00466562	0.00493561	2.96239	0.159518	-0.0637704	0	2.35693	0.368818
chr14	60386431	60530277	+	LRRC9	0.030711	0.0055422	0.00549331	2.53666	0.165637	-0.0448274	0	2.13815	0.0722281
chr4	10488019	10686489	-	CLNK	0.0145808	0.00237561	0	3.53417	0.177913	0.897999	0	1.9592	0.275743
chr15	76635983	76636706	+	RP11-685G9.4	0.163985	0.0606659	0.0201674	2.96749	0.179995	1.41818	0	1.34448	0.825582
chr17	66148917	66155184	-	RP11-147L13.7	0.180056	0.0252862	0.0246	2.77793	0.196551	-0.0637707	0	2.18205	0.452303
chr16	3543484	3545480	-	C16orf90	0.0777793	0.0148994	0	3.2621	0.207888	0.897999	0	1.7553	0.401125
chr5	134895267	134970564	+	CTC-321K16.1	0.118334	0	0.016058	2.78555	0.226151	-1.02555	0	3.1906	0.080147
chr6	24797601	25042238	-	FAM65B	0.0172719	0.00377801	0.00374752	2.24789	0.231268	-0.0431667	0	1.89441	0.147058
chr1	231727038	231747836	-	LINC00582	0.126612	0.0240338	0	3.27438	0.241324	0.897999	0	1.75861	0.392278
chr15	83691323	83759534	+	RP11-382A20.6	0.237976	0.0293401	0.0602989	2.06021	0.275987	-0.979314	0	2.34992	0.365945
chr12	80083924	80172231	+	RP11-530C5.1	0.249739	0.041358	0.0412464	2.54122	0.294662	-0.0637706	0	1.99333	0.557347
chr5	54104038	54168379	-	AC112198.1	0.0105103	0.00205091	0.00203594	2.278	0.348928	-0.0637707	0	1.74867	0.396565
chr10	22634399	22743153	+	SPAG6	0.0181838	0	0.00386619	2.26616	0.383043	-1.02555	0	2.75751	0.199238
chr2	74438731	74590504	-	RP11-287D1.3	0.0117389	0.00869986	0.00288619	1.96618	0.450753	1.42141	0	0.492702	1
chr6	27782822	27783267	+	HIST1H2BM	0.130821	0.0328267	0.0347263	1.94593	0.483921	-0.0637704	0	1.49629	0.828812
chr2	30273932	30366670	-	AC016907.3	0.00352133	0	0.0138872	-1.81593	0.490504	-2.91125	0	1.1906	1
chr4	25771888	25775199	+	RP11-302F12.10	0.125744	0.0304993	0.0302303	1.9962	0.502149	-0.0637706	0	1.47661	0.50409
chr3	75713481	75716371	+	FRG2C	0.0069768	0	0.0277619	-1.79923	0.521203	-2.89431	0	1.17345	1
chr6	170493905	170494884	+	RP11-302L19.3	0.0746681	0	0.0297984	1.38519	0.581281	-1.91106	0	2.75508	0.205101
chr3	87308554	87325737	-	POU1F1	0.037624	0	0.0186121	1.07256	0.670669	-1.91106	0	2.50027	0.313362
chr2	62083830	62084190	+	RP11-681L4.1	0.12428	0.0397456	0.0799021	0.684793	0.808018	-0.935926	0	1.16627	0.778701
chr7	145813453	148118090	+	CNTNAP2	0.00435482	0.00282105	0.00279828	0.683341	0.808259	-0.0431667	0	0.578415	1
chr3	71634094	71636560	+	RP11-154H23.3	0.0236507	0	0.0179702	0.467525	0.840993	-2.50694	0	2.49629	0.313362
chr1	28562620	28573417	+	ATPIF1	54.0816	28.5495	84.1659	-0.574576	3.46724e-52	-1.60369	4.60091e-302	1.04915	3.32826e-76
chr10	120967101	121215131	+	GRK5	11.6448	27.9306	3.44572	1.8216	1.58524e-74	2.9765	2.53119e-301	-1.13256	8.01695e-73
chr17	39775692	39943183	-	JUP	122.891	66.0182	29.4172	2.12648	0	1.12226	1.16698e-300	1.02411	8.07244e-176
chrX	129115083	129192058	+	BCORL1	4.00933	12.2463	1.84585	1.18397	1.10315e-29	2.68819	1.4601e-299	-1.48336	9.52481e-154
chr17	17584787	17714767	+	RAI1	18.89	16.2022	4.60766	2.09855	0	1.76947	1.46334e-295	0.34877	3.16844e-13
chr17	49039535	49198226	-	SPAG9	12.4843	19.7893	7.87636	0.727915	1.10038e-64	1.2847	8.08013e-291	-0.535725	4.84118e-27
chr11	3022152	3078843	-	CARS	5.0182	17.2599	5.83032	-0.153269	0.0202879	1.52151	4.33166e-284	-1.65434	1.06364e-243
chr11	68080077	68216743	+	LRP5	45.6813	44.1183	18.6493	1.35566	0	1.19758	2.44879e-283	0.178377	1.3745e-05
chr1	241660903	241683061	-	FH	26.3187	26.1223	77.9543	-1.50313	3.19352e-230	-1.62201	1.05703e-282	0.138517	0.0509415
chr15	73344051	73597547	+	NEO1	0.946714	0.589336	7.26827	-2.87709	4.10099e-222	-3.67008	1.77316e-278	0.81289	1.1812e-10
chr6	158402888	158520208	+	SYNJ2	9.75894	9.93669	2.02408	2.33348	1.14954e-284	2.25174	1.62795e-276	0.102455	0.0605521
chr17	7565097	7590856	-	TP53	18.0357	29.0041	7.12008	1.40462	3.75651e-111	1.98223	4.86579e-275	-0.557464	3.87097e-26
chr20	57414773	57486247	+	GNAS	69.7314	59.7512	93.6979	-0.362848	1.5049e-83	-0.693556	3.23796e-274	0.35128	4.96632e-23
chr7	34968488	35077883	-	DPY19L1	12.3994	36.6697	14.2872	-0.141393	0.0100219	1.31513	1.52414e-268	-1.43652	7.26471e-208
chr12	124118375	124147153	+	GTF2H3	15.3209	10.1545	33.238	-1.05425	1.59243e-96	-1.75554	3.31002e-268	0.721897	3.41162e-30
chr9	132245730	132275947	+	LINC00963	3.32836	2.41892	8.76437	-1.33327	5.86792e-137	-1.90147	6.46571e-265	0.58854	1.44729e-20
chr12	2904119	2914576	+	FKBP4	26.5506	35.2262	71.607	-1.3679	0	-1.06793	1.80081e-263	-0.279508	3.10898e-09
chr22	38686697	38794527	-	CSNK1E	24.1402	22.0034	46.2437	-0.874516	3.23098e-182	-1.11598	3.56922e-262	0.262257	4.36186e-09
chr2	238536219	238722325	+	LRRFIP1	15.6696	18.9302	7.35169	1.15475	8.22239e-178	1.31957	3.01603e-256	-0.144531	0.00201015
chr7	98923521	98985787	+	ARPC1A	61.2093	85.4153	34.1291	0.905652	2.54539e-108	1.27861	9.4173e-248	-0.353079	2.84445e-14
chrX	9431335	9687780	+	TBL1X	1.35929	3.60656	13.693	-3.27057	0	-1.96946	5.67902e-247	-1.27921	7.56224e-52
chr12	13043716	13070871	+	GPRC5A	35.7057	27.3347	48.3119	-0.372979	2.57902e-44	-0.866226	7.72311e-247	0.513276	4.45895e-38
chrX	71424510	71458897	-	ERCC6L	6.55744	17.4334	2.93652	1.22132	8.63007e-35	2.52378	1.41346e-246	-1.28267	6.33948e-105
chr8	103838585	103906092	-	AZIN1	26.9869	36.3919	15.2195	0.889373	4.90757e-95	1.21297	1.11769e-243	-0.303337	8.81737e-13
chr19	19496635	19619740	+	GATAD2A	14.9778	12.0251	27.7759	-0.827698	1.85107e-104	-1.25261	1.25051e-242	0.445192	3.64755e-20
chr15	59427113	59665099	-	MYO1E	17.8544	14.0243	32.223	-0.788849	4.51813e-100	-1.24456	1.22868e-234	0.475575	3.3175e-19
chr3	149682691	149768575	-	PFN2	28.9574	123.24	64.3103	-1.08789	1.68094e-171	0.893652	1.59636e-234	-1.96143	0
chr6	150139934	150186199	-	LRP11	42.0029	66.8869	28.2915	0.63332	7.71995e-55	1.19686	1.42417e-233	-0.543555	2.43472e-28
chr11	14665269	14892350	+	PDE3B	1.19417	6.81916	1.15821	0.107823	0.462845	2.51347	5.53166e-231	-2.38196	2.23364e-153
chr15	23043277	23100005	-	NIPA1	8.03816	20.3603	7.6855	0.127918	0.0303095	1.36069	2.9997e-230	-1.21201	1.75798e-137
chr16	4003388	4166186	-	ADCY9	3.81914	12.7019	4.10359	-0.0396398	0.630253	1.5863	9.71739e-228	-1.60484	1.2376e-203
chr10	43689983	43762367	-	RASGEF1A	0.00483299	8.49838	0.300383	-5.88034	1.88715e-07	4.77356	8.90378e-227	-10.0508	0
chr20	42543504	42698256	+	TOX2	3.16961	17.8468	2.08955	0.66342	1.99023e-05	3.04834	6.1848e-224	-2.36351	2.27627e-230
chr18	72907063	72921303	-	ZADH2	7.17937	17.7277	6.16867	0.282675	3.2582e-06	1.47923	1.38167e-223	-1.17607	3.79531e-125
chr6	7268539	7347679	-	SSR1	14.2942	13.6213	26.346	-0.819076	8.43256e-140	-0.996406	4.47411e-222	0.197463	1.12819e-05
chr8	54764368	54871863	+	RGS20	3.28058	15.4597	0.709774	2.27486	8.57282e-31	4.40445	6.79388e-220	-2.10555	3.22728e-71
chr6	33359313	33377701	+	KIFC1	15.2875	50.9314	19.6921	-0.301686	4.64087e-07	1.32674	9.03048e-219	-1.60818	4.7066e-225
chr11	66774249	66818334	+	SYT12	0.964678	0.055209	8.13459	-3.0116	3.36204e-284	-7.24885	8.84142e-211	4.22196	1.69828e-113
chr3	127770484	127790526	+	SEC61A1	55.9645	54.8944	92.597	-0.663056	1.83437e-134	-0.798619	6.91131e-206	0.155787	0.000191537
chrX	24712036	25015103	+	POLA1	3.63669	3.96422	13.6637	-1.84563	8.20027e-182	-1.82939	2.29874e-204	0.00441497	1
chr10	21068902	21463116	-	NEBL	2.22518	3.94891	0.467524	2.3112	3.32078e-91	3.03028	3.01799e-204	-0.698967	4.11927e-30
chr10	74451889	74647452	+	MCU	10.9201	8.6527	24.5709	-1.10669	9.84758e-107	-1.55006	2.21516e-203	0.463589	9.50444e-15
chr17	17746828	17875736	-	TOM1L2	21.585	13.6106	4.19427	2.42704	0	1.65411	2.67465e-203	0.792824	2.55441e-65
chrX	31115794	33357558	-	DMD	0.0812085	0.0489424	3.04792	-5.1729	2.56124e-221	-6.0062	7.14892e-203	0.84161	0.0465155
chrX	12993227	12995346	+	TMSB4X	986.819	974.366	1417.47	-0.459245	2.56055e-55	-0.585213	5.30737e-201	0.146897	0.0331094
chr3	53528683	53847760	+	CACNA1D	0.187837	3.88064	0.203371	-0.049245	0.890864	4.21406	1.11625e-199	-4.23219	1.36621e-253
chrX	149529689	149682448	+	MAMLD1	2.97721	0.369601	6.79563	-1.12846	1.78615e-38	-4.24651	4.79268e-195	3.12974	3.87328e-152
chr22	43562628	43583139	-	TTLL12	22.178	11.8999	31.9387	-0.462632	1.83087e-29	-1.46924	3.7805e-194	1.02804	1.84544e-56
chr17	40465342	40540586	-	STAT3	20.95	53.2199	31.3103	-0.516441	3.2697e-62	0.720893	2.98536e-190	-1.21716	1.09659e-203
chr5	892758	919472	+	TRIP13	15.2291	31.2917	62.0485	-1.9631	0	-1.03183	4.38403e-189	-0.91051	2.93956e-56
chr15	96869167	96883492	+	NR2F2	35.5379	9.75804	1.95464	4.2469	0	2.27439	2.13945e-187	1.99253	0
chr15	25223730	25664609	+	SNHG14	0.0499633	3.70961	1.34922	-4.69589	1.32821e-186	1.41441	1.60865e-184	-6.07452	1.09459e-258
chr10	122610687	122669036	+	WDR11	10.8706	8.81763	2.7224	2.06071	2.74618e-302	1.65101	1.45826e-183	0.429278	1.51118e-19
chr7	151253197	151574210	-	PRKAG2	5.16905	7.62771	1.04701	2.36889	4.30814e-104	2.82264	3.37822e-181	-0.43292	1.44115e-12
chr20	4101627	4168394	+	SMOX	3.56949	14.2188	3.39301	0.13616	0.233747	2.02234	5.39813e-180	-1.86542	2.68587e-184
chr15	79603404	79704334	+	TMED3	29.7544	34.4182	69.9635	-1.17007	6.85826e-196	-1.06797	2.04342e-179	-0.0817283	0.165568
chr6	155153831	155578857	+	TIAM2	0.282942	3.50994	0.322289	-0.124733	0.646702	3.39984	3.44631e-178	-3.49765	8.70792e-261
chr17	75276651	75496678	+	2022-09-09	40.5972	56.524	36.3617	0.222283	2.41709e-21	0.591972	2.62224e-176	-0.349597	1.72007e-21
chr2	17845079	17981509	-	SMC6	6.07631	13.9042	5.38547	0.237477	0.000289369	1.32433	5.0023e-174	-1.06655	1.2022e-89
chr3	32433163	32524559	+	CMTM7	9.07993	12.2476	1.29335	2.87415	7.41346e-117	3.19793	5.81257e-173	-0.300616	0.0135307
chr7	18126572	19042039	+	HDAC9	2.2362	2.27338	0.175704	3.73507	1.20481e-177	3.65096	2.6333e-172	0.104165	0.172314
chr2	46520806	46613836	+	EPAS1	37.7451	22.3729	39.2328	0.00741033	0.845003	-0.854808	1.19997e-171	0.881842	6.15443e-103
chr10	64133951	64431771	+	ZNF365	0.0673498	7.3584	1.74202	-4.6348	9.73427e-70	2.03503	6.71297e-171	-6.61251	1.3559e-249
chr13	113344643	113541482	+	ATP11A	6.22688	9.74727	3.65913	0.829985	1.02251e-43	1.36862	6.21266e-170	-0.519327	4.02458e-26
chr17	64298754	64806861	+	PRKCA	5.80356	16.639	7.70009	-0.345151	1.28871e-08	1.06683	3.75332e-167	-1.3924	4.93446e-115
chr6	157099063	157531913	+	ARID1B	5.83085	6.4977	2.22533	1.45357	5.74516e-142	1.50171	1.19328e-166	-0.0272565	0.778701
chr2	20400558	20425194	-	SDC1	87.7501	54.2809	24.5287	1.90245	1.07448e-281	1.10171	6.29494e-165	0.823161	3.28919e-64
chr17	30819540	31204195	-	MYO1D	22.0115	0.955011	5.70737	2.01043	0	-2.6231	7.5744e-165	4.65076	0
chr22	29999545	30094587	+	NF2	5.59921	24.7848	11.4174	-0.964271	2.56098e-64	1.07407	6.17399e-164	-2.01726	0
chr2	9346894	9545812	+	ASAP2	5.02563	14.7722	4.92212	0.094071	0.269302	1.54213	7.33187e-164	-1.42694	5.12984e-151
chr11	57520715	57587018	+	CTNND1	111.164	40.3783	22.9234	2.34091	0	0.772122	8.34912e-164	1.5888	0
chr5	159678659	159772403	-	CCNJL	1.95912	15.5456	4.21295	-1.04114	9.95995e-19	1.84051	3.27406e-163	-2.85906	0
chr2	198254508	198299815	-	SF3B1	46.2959	51.754	30.5707	0.661994	9.1558e-134	0.714884	5.99403e-162	-0.032568	0.557523
chr10	60144782	60158981	+	TFAM	11.355	11.6056	26.4233	-1.15514	5.55291e-142	-1.23155	1.45333e-161	0.0957014	0.221897
chr1	94883933	94984222	+	ABCD3	11.6423	4.23675	12.9056	-0.085098	0.0919352	-1.652	1.75814e-158	1.58751	5.67439e-96
chr5	179105629	179157926	+	CANX	174.435	104.693	150.789	0.273357	7.99616e-36	-0.570942	3.7439e-158	0.86402	8.78811e-101
chr6	43274872	43337216	-	ZNF318	4.26938	9.46482	3.01212	0.566338	1.81925e-11	1.60703	4.83558e-158	-1.02144	2.16333e-53
chr1	154554538	154600475	-	ADAR	33.8494	36.7539	57.7471	-0.707295	5.27217e-165	-0.696334	2.25234e-156	0.00978002	0.993977
chr17	37356536	37360980	+	RPL19	266.757	194.151	299.521	-0.103874	3.2924e-06	-0.669789	1.01056e-155	0.585825	2.91197e-34
chr2	26149471	26205618	-	KIF3C	0.896207	17.254	6.37008	-2.76698	2.34308e-142	1.39323	1.53579e-154	-4.13534	2.70834e-304
chr17	80400465	80408705	-	C17orf62	8.16665	16.5626	6.65449	0.358633	5.64437e-09	1.2708	2.91126e-154	-0.892241	3.90505e-70
chr7	27565061	27702614	-	HIBADH	31.9758	22.3541	51.1396	-0.61434	1.02572e-41	-1.23848	5.08753e-149	0.644521	5.32226e-33
chr8	19261672	19615540	-	CSGALNACT1	0.264363	2.34375	9.12448	-5.04836	1.47314e-243	-2.00497	5.70988e-149	-3.01332	2.0961e-91
chr11	33278218	33378569	+	HIPK3	17.9344	15.8987	6.41492	1.54624	6.74856e-224	1.26445	1.56105e-148	0.302636	5.38359e-10
chr11	74041363	74109518	-	PGM2L1	0.700142	5.93801	1.23585	-0.756732	7.45028e-07	2.21852	3.48537e-146	-2.95209	5.06468e-282
chr11	86502101	86663952	+	PRSS23	16.2601	73.4649	99.2361	-2.5464	0	-0.478311	4.89131e-146	-2.04832	0
chr3	31574130	31679112	+	STT3B	36.0697	34.2609	58.4784	-0.633917	7.4707e-84	-0.816011	8.09639e-146	0.203172	1.62212e-05
chrX	123094062	123556514	+	STAG2	33.3788	18.9123	8.54369	2.02991	0	1.10238	1.06987e-144	0.947673	1.70958e-117
chr10	89622870	89731687	+	PTEN	9.97093	8.49344	16.5646	-0.66868	1.20237e-52	-1.00828	4.90768e-143	0.360565	4.04997e-10
chr9	118916083	119164601	+	PAPPA	0	0.0276667	6.7953	-13.1655	2.95092e-28	-7.98267	5.41241e-142	-4.3696	0.000127605
chr5	7851299	7906138	+	MTRR	4.6421	7.4308	17.5484	-1.85522	1.0872e-222	-1.28427	8.17553e-141	-0.549435	2.56386e-18
chr6	4706393	4955785	+	CDYL	11.0676	9.98607	23.8944	-1.04692	1.03356e-91	-1.30299	1.39767e-140	0.275578	6.74214e-06
chr12	26490342	26986131	-	ITPR2	1.55575	7.716	2.54626	-0.648053	7.62385e-13	1.5544	3.33701e-139	-2.18086	1.83424e-254
chr19	56152428	56164527	+	CCDC106	0.507953	31.6098	0.114227	2.21563	2.90701e-05	8.06544	3.47366e-139	-5.81446	2.67044e-293
chr5	41925356	41941845	+	FBXO4	3.93606	1.79095	12.8165	-1.63982	1.485e-62	-2.88438	5.45039e-139	1.26195	4.34203e-20
chr14	55590828	55612126	+	LGALS3	54.9049	16.7625	41.8239	0.455614	8.64566e-26	-1.36376	5.23337e-138	1.83969	2.91648e-281
chr16	50280048	50352046	+	ADCY7	6.65058	0.530018	3.96681	0.809101	2.33558e-36	-2.94774	1.92e-137	3.77035	2.144e-188
chr9	2621834	2660053	+	VLDLR	0.858804	0.314861	3.21428	-1.84113	2.6081e-66	-3.39462	3.36826e-137	1.56855	2.28589e-28
chr3	42695176	42709072	+	ZBTB47	1.83518	1.39168	7.38118	-1.94462	3.04299e-80	-2.45127	1.6101e-136	0.528942	4.94783e-05
chr19	56186592	56221224	+	EPN1	57.2262	73.6982	36.4054	0.716148	7.28884e-79	0.973145	2.40286e-136	-0.235622	0.000128543
chr16	56225302	56391356	+	GNAO1	0	0.140881	2.8278	-11.6627	2.44518e-22	-4.36963	2.57867e-135	-6.4291	3.25873e-20
chr10	13685706	14504141	-	FRMD4A	0.656032	2.34169	0.138158	2.31087	3.96077e-27	4.03838	3.41257e-134	-1.70317	2.03039e-72
chr10	121259340	121302220	-	RGS10	12.5258	27.3612	3.5337	1.88839	2.91092e-40	2.90769	3.63827e-133	-0.999264	8.53083e-37
chr8	101928753	101965616	-	YWHAZ	144.256	111.609	76.0628	0.986724	0	0.508792	8.63424e-132	0.497862	1.96073e-35
chr5	36876861	37066515	+	NIPBL	15.175	5.20207	11.6498	0.444278	5.97894e-33	-1.20828	1.33379e-131	1.67227	2.14376e-136
chr5	118604387	118735383	+	TNFAIP8	5.3208	1.16474	4.82561	0.203939	0.00153939	-2.09488	1.4883e-131	2.31822	3.31618e-231
chr9	107543283	107690518	-	ABCA1	7.48901	1.33357	4.71207	0.731484	9.13173e-44	-1.86547	9.71253e-131	2.61709	0
chr12	93963590	93977263	+	SOCS2	2.98965	6.26901	1.28882	1.2766	3.91476e-28	2.23713	9.63026e-129	-0.940247	8.11859e-44
chr3	66429221	66551687	-	LRIG1	0.944897	0.240351	3.87429	-1.97134	6.45159e-58	-4.05427	4.12322e-128	2.095	5.03313e-36
chr6	24667263	24705293	+	ACOT13	2.36491	6.68338	17.5147	-2.82567	2.09889e-278	-1.43441	6.86038e-128	-1.36946	2.53712e-64
chr10	82213922	82292879	+	TSPAN14	8.69923	2.01698	4.88337	0.896221	8.99018e-104	-1.32025	3.96339e-127	2.23586	0
chr3	168801287	169381406	-	MECOM	12.3679	0.25469	2.99345	2.11066	9.60941e-280	-3.59999	1.21555e-126	5.7236	0
chr3	45265958	45267770	-	TMEM158	0.440846	3.88036	20.6594	-5.4838	6.77069e-141	-2.45674	9.64799e-125	-2.98229	1.14987e-55
chr3	107241783	107530171	+	BBX	17.0231	2.68108	7.04911	1.33529	2.12852e-253	-1.43952	1.65117e-124	2.79352	1.18477e-299
chr13	77454312	77460540	-	KCTD12	7.05512	0.49807	4.4225	0.736646	1.30849e-23	-3.19477	2.63954e-123	3.94591	0
chr2	200134223	200335989	-	SATB2	1.03189	4.00457	0.779058	0.470858	0.00171989	2.32099	5.22186e-123	-1.82695	1.1633e-132
chr22	29279580	29453475	+	ZNRF3	2.15267	1.91055	7.14612	-1.66674	2.38918e-87	-1.94806	3.97322e-122	0.302785	0.00365773
chr15	101840818	102065405	-	PCSK6	3.98615	0.75618	3.87128	0.105442	0.214026	-2.40112	3.85452e-120	2.52597	1.53904e-185
chrX	149934810	150067289	-	CD99L2	8.34854	30.9948	16.184	-0.891589	1.1629e-64	0.89306	1.82296e-119	-1.76458	1.53529e-259
chr7	138516126	138666064	-	KIAA1549	0.191345	6.0974	2.21659	-3.46893	1.85142e-117	1.41543	3.73101e-118	-4.85495	0
chr3	71003844	71633140	-	FOXP1	1.74397	0.0282369	3.07365	-0.754097	1.94363e-22	-6.8047	1.54375e-117	6.02467	1.4614e-87
chr5	72921983	73237818	+	ARHGEF28	2.61911	3.57184	1.02133	1.42232	4.07826e-66	1.7623	2.46273e-117	-0.319987	1.54126e-06
chr1	208195587	208417665	-	PLXNA2	10.9292	0.0423391	2.11893	2.4299	0	-5.69118	2.63759e-117	8.10542	0
chr9	116169515	116172952	-	POLE3	27.7548	28.049	54.0086	-0.896934	4.86711e-94	-0.989438	4.81786e-117	0.112548	0.0731453
chr16	72816784	73093597	-	ZFHX3	3.89221	0.904936	3.00433	0.437397	3.04968e-12	-1.77513	8.60919e-116	2.23096	2.37719e-263
chr1	220141943	220220000	-	EPRS	26.8499	46.2179	67.757	-1.27218	0	-0.596483	1.23865e-115	-0.655282	7.72258e-54
chr2	166713985	166810353	-	TTC21B	1.65398	5.23715	1.08666	0.670261	8.90164e-07	2.22611	2.41567e-115	-1.5336	2.49316e-94
chr8	22224762	22291642	+	SLC39A14	13.6181	14.3425	25.4974	-0.841309	6.73041e-99	-0.874256	2.79518e-115	0.0534753	0.406744
chr12	27863706	27909228	+	MRPS35	44.1549	56.7407	25.2852	0.867653	8.29527e-61	1.1215	5.49149e-115	-0.233581	2.81781e-06
chr4	184365744	184369351	+	CDKN2AIP	5.49526	20.6741	6.80327	-0.245237	0.017608	1.55862	2.244e-114	-1.78386	2.68548e-150
chr13	42614176	42830714	+	DGKH	7.15916	2.69709	0.77031	3.28024	0	1.76408	2.39365e-112	1.53524	1.46949e-210
chr14	21819631	21852425	-	SUPT16H	35.28	54.1491	75.1741	-1.02829	5.01002e-306	-0.517884	2.88988e-112	-0.490288	1.20166e-35
chr9	126141933	126692431	-	DENND1A	1.27496	2.67582	7.04885	-2.40437	1.77787e-210	-1.44116	7.81859e-112	-0.941966	8.97709e-29
chr18	11688955	11885684	+	GNAL	0.172193	0.10875	2.75864	-3.93824	1.74677e-104	-4.70953	1.57427e-111	0.78262	0.00757811
chr11	5684425	5959849	-	TRIM5	7.53806	11.0699	3.54789	1.15016	6.58664e-43	1.59701	2.94888e-109	-0.426847	4.80667e-13
chr1	183441351	183567381	+	SMG7	14.1055	13.9382	23.3224	-0.662238	4.84823e-64	-0.787406	1.38421e-108	0.145142	0.00324469
chr10	97889472	97965044	+	ZNF518A	3.60699	5.81581	1.7327	1.12042	1.42894e-40	1.70127	1.83948e-108	-0.559785	1.3454e-17
chr7	6201407	6312275	-	CYTH3	9.26854	13.2665	5.05706	0.93728	3.44406e-36	1.34741	9.53998e-108	-0.390379	2.86211e-08
chr1	14026693	14151574	+	PRDM2	5.03502	4.83662	1.21086	2.11709	4.14096e-127	1.95108	1.78319e-107	0.18714	0.00251854
chr1	97543299	98386605	-	DPYD	18.4828	0.064574	4.6614	2.05093	0	-6.22061	4.02782e-106	8.24727	0
chrX	71401203	71522776	+	PIN4	3.27632	7.69008	1.29243	1.40383	1.99858e-21	2.52639	1.26157e-105	-1.10145	1.49317e-46
chr2	120770581	120936695	+	EPB41L5	1.73324	5.33868	1.45328	0.316419	0.00787413	1.83205	1.78839e-105	-1.49561	4.07107e-84
chr17	76352864	76356158	-	SOCS3	24.5929	28.237	11.2543	1.19157	8.45601e-75	1.28292	2.98038e-105	-0.0704163	0.366628
chr4	169277886	169458937	-	DDX60L	5.45763	0.715971	2.96725	0.942309	4.37691e-52	-2.09612	7.23086e-102	3.0576	0
chr2	69871557	70053596	+	ANXA4	18.2126	8.63942	3.71189	2.35775	0	1.1741	4.75252e-101	1.20353	4.34353e-156
chr2	7057523	7208417	+	RNF144A	0.0297598	6.05968	1.44641	-5.53768	3.3286e-36	2.02266	6.68248e-101	-7.43403	0
chr1	26648350	26680621	-	AIM1L	9.57957	0.232672	3.9575	1.33963	4.16239e-71	-4.13209	4.29638e-100	5.47233	0
chr2	171784974	171823639	+	GORASP2	20.5434	15.6252	28.0851	-0.387907	5.53133e-23	-0.890274	8.14296e-100	0.522564	1.85315e-23
chr4	41937137	41962589	+	TMEM33	12.1158	5.57084	11.4192	0.148732	0.00167432	-1.0801	4.84566e-99	1.24906	2.04716e-126
chr8	125563031	125740730	-	MTSS1	10.2413	0.351966	2.8905	1.88832	1.01956e-183	-3.08271	1.1026e-98	4.98241	0
chr10	95653730	95715819	+	SLC35G1	1.5196	3.2487	9.07783	-2.51527	3.12926e-181	-1.52617	2.15804e-98	-0.969087	2.60724e-26
chr12	75874460	75897633	+	GLIPR1	6.85561	0.880847	4.67523	0.614709	2.22734e-16	-2.45366	6.30403e-98	3.08507	1.44228e-299
chr12	110288748	110318293	-	GLTP	28.6921	9.76954	24.3396	0.30048	6.96572e-09	-1.36171	1.77009e-97	1.6812	2.8584e-135
chr5	70883115	70954531	+	MCCC2	17.2342	14.2193	25.0644	-0.477211	3.56018e-33	-0.862569	1.10769e-96	0.405363	3.19556e-16
chr6	83072923	83080545	+	TPBG	25.1624	7.43601	17.7367	0.567693	2.25761e-06	-1.29834	1.52411e-96	1.89025	4.13775e-60
chr4	103172198	103352415	-	SLC39A8	15.3409	0.0112345	127.487	-2.99115	0	-13.5134	2.99349e-96	10.2798	0
chr15	73043710	73078187	-	ADPGK	9.6528	8.04474	16.216	-0.685051	9.66576e-42	-1.05572	3.05869e-94	0.391282	8.2005e-12
chr1	226033237	226070069	-	TMEM63A	5.54242	3.59821	7.92883	-0.453731	3.87536e-17	-1.18466	3.25653e-94	0.750501	6.51307e-38
chr7	2671585	2704436	+	TTYH3	15.314	52.6211	33.9229	-1.08404	6.36535e-178	0.589031	5.36616e-94	-1.65257	5.836922611446e-312
chr17	29718642	29865236	+	RAB11FIP4	2.55256	1.4837	0.177164	3.90995	2.35261e-189	3.01983	2.363e-93	0.910205	1.2444e-42
chr4	40058446	40159872	+	N4BP2	2.07203	3.44092	0.688024	1.65143	1.63184e-39	2.27474	2.18526e-92	-0.603207	1.16695e-14
chr12	49412758	49453557	-	KMT2D	13.0638	7.20777	11.1319	0.294133	9.44049e-22	-0.671611	2.22917e-92	0.985357	3.10627e-111
chr12	131274145	131323811	-	STX2	0.811285	20.449	8.5508	-3.33725	5.1724e-130	1.21354	1.39057e-91	-4.52289	7.33864e-254
chr1	19665267	19812066	-	CAPZB	58.9134	78.9833	42.3911	0.53821	3.28959e-48	0.853612	6.62528e-91	-0.295535	6.67414e-07
chrX	118602363	118605282	+	SLC25A5	341.166	177.163	110.217	1.69348	0	0.640403	2.04302e-89	1.0735	1.54274e-135
chr7	101458959	101927249	+	CUX1	3.78778	3.76456	6.78297	-0.777389	7.3758e-56	-0.894213	3.42599e-89	0.137438	0.0403129
chr19	14588572	14606944	-	GIPC1	32.7133	40.6283	22.4355	0.607369	1.7796e-38	0.812292	1.12566e-88	-0.185821	0.000305953
chrX	10413350	10851773	-	MID1	4.02244	11.2701	4.93653	-0.232543	0.00360236	1.1459	1.40962e-88	-1.35826	3.79249e-123
chr4	140637907	141075338	-	MAML3	0.407926	4.02511	0.766172	-0.847944	0.00015074	2.34621	2.57673e-88	-3.17041	4.95394e-200
chr5	83236373	83680611	-	EDIL3	0.113361	0.015172	52.2624	-8.78001	0	-11.7885	7.54288e-88	2.84755	7.47347e-07
chr14	100704635	100749129	+	YY1	28.919	15.2316	24.3694	0.310382	2.06337e-15	-0.722526	3.04625e-87	1.05434	2.21546e-99
chr5	5420777	5490347	+	KIAA0947	6.83633	12.7877	20.9592	-1.55304	6.27194e-269	-0.757457	1.82676e-86	-0.774597	5.71294e-52
chr2	128014866	128051752	-	ERCC3	7.1512	8.96322	16.1711	-1.11382	1.95665e-109	-0.89609	9.81078e-86	-0.196707	0.000923419
chr11	60658202	60674060	-	PRPF19	52.564	60.805	89.8007	-0.709387	5.15687e-92	-0.60707	4.94134e-85	-0.0826302	0.105946
chr6	111303218	111349466	+	RPF2	6.49162	20.1853	8.59777	-0.341806	3.827e-05	1.18716	2.13365e-84	-1.50936	1.41161e-107
chr6	18128542	18155305	-	TPMT	6.07542	10.8298	23.2959	-1.87611	2.28789e-155	-1.14992	4.34481e-84	-0.705953	2.32899e-23
chr19	5691845	5720583	-	LONP1	11.2984	27.7654	42.0166	-1.83146	0	-0.642129	5.10095e-84	-1.16935	1.90775e-122
chr7	156461646	156685924	-	LMBR1	7.54849	8.80251	4.2796	0.882715	1.41536e-55	0.996503	5.20872e-84	-0.0931617	0.118205
chr4	39824483	39979576	-	PDS5A	13.5482	18.3396	11.4012	0.312232	3.83769e-16	0.641256	6.41238e-84	-0.308089	5.32646e-11
chr12	11802788	12048336	+	ETV6	12.0127	2.0192	6.02377	1.05942	2.20438e-78	-1.62144	1.04643e-83	2.6995	0
chr7	120427376	120498456	-	TSPAN12	6.69995	0.393904	5.16907	0.436416	1.46134e-05	-3.75895	1.10441e-83	4.2039	5.70043e-248
chr18	74690783	74845639	-	MBP	5.00057	3.57857	1.28785	2.0214	1.16498e-188	1.43076	4.96092e-82	0.610238	1.19588e-27
chr1	178062864	178448644	+	RASAL2	8.64256	6.01659	2.5954	1.79885	5.62049e-222	1.16845	2.32353e-81	0.650472	2.69249e-39
chr21	36160098	37376965	-	RUNX1	8.23344	2.00012	4.40729	0.965187	1.06578e-95	-1.1845	2.98065e-81	2.16974	0
chr10	92979908	93044088	+	PCGF5	4.14622	2.21042	5.9117	-0.448821	3.18969e-11	-1.46356	3.54671e-81	1.03479	1.00423e-47
chr1	242011269	242058450	+	EXO1	4.10196	7.18869	15.9791	-1.89752	1.10675e-133	-1.19702	1.8214e-80	-0.678338	2.08382e-13
chr3	45429998	45590913	+	LARS2	5.40726	4.47314	10.7463	-0.927764	6.45051e-42	-1.30969	5.54496e-80	0.402809	1.30228e-08
chr3	138372860	138553780	-	PIK3CB	9.92322	14.4199	7.08149	0.549559	1.94933e-20	0.980845	1.04709e-79	-0.411307	1.72929e-15
chr7	2719156	2815134	+	AMZ1	0.0318546	0.182628	2.45555	-6.20913	3.19917e-54	-3.79134	4.53599e-79	-2.3215	2.33176e-08
chr5	16665395	16936372	-	MYO10	14.9687	42.8549	29.7104	-0.925989	7.85283e-160	0.483819	5.69744e-79	-1.38973	3.43142e-241
chrX	38660685	38665790	+	MID1IP1	35.0286	19.9006	37.8088	-0.0467213	0.388144	-0.969902	9.38263e-79	0.943607	5.8962e-73
chr6	136878185	137113656	-	MAP3K5	13.2258	2.19324	6.89104	1.00336	1.50251e-56	-1.69674	4.92744e-78	2.71932	0
chr1	234509202	234519795	+	COA6	5.14909	10.9945	32.5417	-2.59497	2.00431e-131	-1.60942	7.21164e-78	-0.963953	3.97699e-12
chr6	30644166	30655672	-	PPP1R18	20.1246	19.6756	32.2061	-0.615214	5.98267e-43	-0.755363	2.16047e-77	0.159714	0.00208759
chrX	100264335	100307105	-	TRMT2B	6.59985	9.85539	3.00289	1.19935	5.64858e-31	1.66997	1.32613e-76	-0.449881	0.000167363
chr12	83080659	83528649	+	TMTC2	4.30184	0.248831	2.11316	1.08831	7.07201e-36	-3.13119	1.33561e-76	4.22878	0
chr11	63766030	63933578	-	MACROD1	17.0647	8.46252	23.2407	-0.381376	9.81338e-06	-1.50142	2.79838e-76	1.1422	1.79579e-42
chr8	6264113	6501144	+	MCPH1	4.02051	1.65228	6.01544	-0.518563	1.05745e-08	-1.90876	1.18816e-75	1.4082	3.6297e-55
chr11	65590493	65629497	-	CFL1	81.6491	128.504	92.4858	-0.116594	4.81652e-06	0.429973	1.64203e-75	-0.526384	7.86192e-47
chr2	102313312	102511149	+	MAP4K4	13.1901	8.84106	13.8187	-0.00402866	0.929087	-0.68902	2.78761e-74	0.705587	4.65441e-55
chr4	89647106	90032549	-	FAM13A	3.17487	0.307839	1.65211	1.0056	3.61935e-38	-2.46902	1.30142e-73	3.48732	1.16621e-127
chr10	86088342	86278273	+	CCSER2	2.81502	7.31459	3.04319	-0.048925	0.645862	1.22138	1.7769e-73	-1.24882	4.56702e-89
chr7	25174316	25219975	-	C7orf31	0.886399	4.20242	0.3566	1.37441	2.21082e-06	3.51099	8.38487e-73	-2.11404	7.65667e-77
chr7	38217824	38270272	+	STARD3NL	11.6548	20.7576	9.97251	0.287559	1.21417e-05	1.01271	1.16626e-72	-0.704848	9.087e-36
chr11	65624597	65635124	+	MUS81	5.44676	16.4636	8.17468	-0.522174	7.771e-13	0.965725	7.43037e-72	-1.46703	2.23927e-144
chr9	111934255	112083244	-	EPB41L4B	3.62968	6.20215	2.40077	0.658995	8.80183e-14	1.32387	2.604e-69	-0.644215	1.40629e-24
chr11	66052051	66056641	-	YIF1A	20.7781	45.1071	70.526	-1.69959	2.61356e-278	-0.688942	3.19573e-69	-0.989798	4.50756e-61
chr16	87635441	87731762	+	JPH3	0.0251038	1.77477	5.56193	-7.73511	4.15885e-61	-1.69164	6.04485e-69	-5.88311	1.83395e-134
chr11	66045661	66052772	+	CNIH2	0.331054	7.27184	0.280612	0.3049	0.637505	4.66232	5.37723e-68	-4.30153	1.45379e-132
chr4	119201193	119274158	-	PRSS12	8.79967	0.106953	2.44288	1.91265	1.82944e-125	-4.55861	6.15853e-68	6.46462	1.65779e-154
chr1	150335567	150449042	+	RPRD2	8.27452	6.62922	11.6809	-0.434067	6.36752e-16	-0.861902	1.76175e-67	0.447357	2.22325e-16
chr5	131891711	131980313	+	RAD50	16.9527	12.8234	6.75873	1.39056	3.00278e-195	0.879789	4.16078e-67	0.530636	1.48253e-26
chr18	21269407	21535030	+	LAMA3	33.4462	0.0182818	1.49768	4.54364	0	-6.39795	4.72622e-67	10.8851	0
chr22	38597889	38612518	+	MAFF	18.2404	3.63337	11.0915	0.781059	1.67904e-30	-1.65496	2.58824e-66	2.45364	7.01418e-115
chr6	485133	693117	-	EXOC2	12.438	24.5233	12.9305	0.00782765	0.918064	0.879892	7.31898e-66	-0.852149	1.11424e-56
chr5	179159851	179223512	+	MAML1	7.5721	3.97104	7.75057	0.0290362	0.651011	-1.01001	7.68485e-66	1.05858	3.01893e-76
chr14	50234326	50249909	+	KLHDC2	13.2066	6.91837	15.6986	-0.185327	0.0155939	-1.2265	1.26244e-65	1.06333	6.42735e-46
chr16	50775961	50835846	+	CYLD	3.77764	0.833172	2.46616	0.678071	1.86037e-22	-1.61047	1.32967e-65	2.30724	1.75192e-223
chr19	11033444	11039357	-	YIPF2	17.5281	12.3917	27.2421	-0.573091	5.01032e-18	-1.1813	2.33e-65	0.628251	2.61444e-20
chr10	32094365	32217742	-	ARHGAP12	10.9244	8.54783	3.5182	1.69769	1.10694e-127	1.23604	2.39882e-65	0.481272	4.85124e-18
chrX	6966961	7066231	-	HDHD1	5.13139	5.2303	13.059	-1.28385	4.24543e-53	-1.36456	4.60181e-65	0.101375	0.337065
chr3	169940153	170023769	+	PRKCI	24.771	15.5463	24.3372	0.0889371	0.0278313	-0.691001	5.05907e-65	0.799884	3.16453e-67
chr7	16831435	16873057	-	AGR2	54.7428	317.995	0.0153967	11.8436	5.70146e-45	14.2741	7.12443e-65	-2.41079	0
chr14	92246095	92333880	-	TC2N	13.4638	0.0567747	2.48776	2.50023	3.45333e-260	-5.49476	8.51905e-65	7.95934	0
chr19	30414551	30506611	+	URI1	24.0267	24.8226	14.0098	0.841235	9.49211e-70	0.780489	4.9008e-64	0.0807503	0.139893
chrX	64732462	64754655	-	LAS1L	12.3366	19.2949	10.8503	0.248568	5.80193e-06	0.786122	7.994e-64	-0.517035	6.74136e-25
chr22	42470255	42475445	+	FAM109B	5.96153	0.172485	5.59342	0.155291	0.221227	-5.06429	1.83347e-63	5.19581	1.97867e-196
chr18	9136226	9285983	+	ANKRD12	3.44791	3.50022	1.1613	1.63411	1.71667e-73	1.54787	6.41797e-63	0.106208	0.48346
chr5	149737202	149779871	+	TCOF1	20.0239	11.6539	16.9861	0.300669	6.20252e-19	-0.588089	1.02616e-62	0.908783	1.28102e-101
chr1	220267444	220321380	+	IARS2	30.6411	57.7048	77.401	-1.27378	0	-0.468134	1.44499e-62	-0.78559	6.56951e-68
chr13	110801318	110959496	-	COL4A1	0.0114365	0.00923053	16.1471	-10.4169	1.32799e-68	-10.814	7.83546e-62	0.38732	0.986979
chr18	67671029	67873181	-	RTTN	2.99538	2.96249	6.12878	-0.969637	2.94616e-46	-1.09344	9.04123e-62	0.144143	0.064819
chrX	74273115	74376567	-	ABCB7	19.4602	18.2149	7.70451	1.39931	1.57288e-83	1.19599	2.88566e-61	0.223188	0.000141959
chr21	37529080	37666572	+	DOPEY2	1.57987	3.69812	1.20361	0.456122	0.000629723	1.57639	7.82676e-61	-1.09946	2.13297e-38
chr18	29704840	30050447	-	GAREM	3.07199	0.313652	1.98546	0.692911	1.7619e-12	-2.70607	8.11614e-60	3.41264	1.99031e-209
chr3	15422782	15482073	-	METTL6	1.06281	1.895	5.39259	-2.27804	1.09816e-81	-1.55285	9.34652e-60	-0.702336	8.35285e-07
chr8	132916335	133025889	+	EFR3A	25.4077	15.3343	8.07024	1.71782	1.12172e-291	0.88133	1.3519e-59	0.856641	1.36795e-57
chr1	41481269	41488909	-	SLFNL1	0.463183	3.42332	0.430445	0.168889	0.67185	2.94414	2.36841e-59	-2.74161	7.47014e-43
chr1	19197926	19229275	-	ALDH4A1	3.30406	4.54604	0.766981	2.16896	1.20732e-35	2.52073	4.23088e-59	-0.3304	0.00136555
chr8	100025494	100889808	+	VPS13B	3.4728	3.21913	1.43724	1.3363	1.29263e-81	1.11908	7.06225e-59	0.236728	3.83985e-05
chr3	11831916	11888393	-	TAMM41	1.70146	1.72749	5.08548	-1.5167	1.94063e-51	-1.60288	9.87002e-59	0.106998	0.434475
chr9	90112143	90323548	+	DAPK1	17.066	0.0162124	2.9879	2.57738	0	-7.56938	2.427e-58	10.045	1.05073e-227
chr2	152266397	152364527	+	RIF1	5.42184	7.5533	4.23602	0.418906	7.95749e-16	0.789419	2.97417e-58	-0.350858	7.10104e-09
chr14	103799881	103811362	+	EIF5	40.403	32.5597	22.489	0.90822	1.26952e-184	0.489028	3.20974e-58	0.439715	3.14476e-28
chr1	183524698	183560011	-	NCF2	3.67312	0.0647961	6.68677	-0.801507	4.36349e-12	-6.73638	1.06697e-57	5.86012	1.01411e-52
chr5	177027101	177037348	+	B4GALT7	4.1826	4.21764	9.20848	-1.07529	1.14825e-44	-1.17119	2.79488e-57	0.116648	0.201193
chr21	34696734	34732168	+	IFNAR1	10.1392	9.59976	15.9236	-0.587804	8.7408e-34	-0.774318	7.59483e-57	0.20693	0.000272805
chr1	186798085	186958113	+	PLA2G4A	12.5841	0.0254548	32.2458	-1.2943	8.55815e-117	-10.3579	9.54974e-57	8.81557	0
chr19	40353963	40440533	-	FCGBP	0.0215105	0.760794	0.0602268	-1.42502	0.0151576	3.60765	2.02528e-56	-4.95652	4.18714e-145
chr11	124503009	124565603	-	SIAE	4.74515	3.57314	7.24941	-0.548156	8.79093e-17	-1.06584	3.21652e-56	0.53862	8.46042e-15
chr20	16252749	16554078	-	KIF16B	8.81841	6.75456	2.74328	1.74864	2.40578e-112	1.25589	8.70751e-56	0.513449	4.8343e-17
chr15	50569389	50647605	-	GABPB1	7.00056	6.00164	12.6497	-0.790234	2.8573e-28	-1.12036	1.24774e-55	0.350194	1.40268e-06
chr18	67956137	67997436	+	SOCS6	8.49388	5.67507	10.7188	-0.272628	4.60626e-06	-0.962321	1.47199e-55	0.709718	4.78229e-32
chr2	213864429	214017151	-	IKZF2	6.32968	0.257568	1.30351	2.34324	2.74762e-243	-2.38374	2.40196e-55	4.74177	0
chrX	24001837	24045303	-	KLHL15	2.70026	6.05848	11.0146	-1.96501	1.51177e-162	-0.906908	8.06784e-54	-1.03684	3.03901e-48
chr1	78444859	78483648	+	DNAJB4	7.18559	3.03386	8.4295	-0.167532	0.0514503	-1.51995	2.29078e-53	1.37324	2.21891e-45
chr19	50270225	50310370	+	AP2A1	25.738	9.81875	15.0193	0.840409	1.1667e-113	-0.657746	2.55787e-53	1.51746	7.14906e-222
chr11	119494120	119599794	-	PVRL1	142.515	2.4371	5.44429	4.77341	0	-1.20405	2.81149e-53	5.99571	0
chr14	61654277	62017694	+	PRKCH	6.2845	0.0364932	1.35688	2.27463	3.16254e-166	-5.26488	3.13242e-53	7.50469	1.86272e-127
chr4	78078304	78354542	+	CCNG2	5.70297	7.39047	3.51405	0.762126	3.64241e-25	1.02836	4.13449e-53	-0.245848	4.63484e-05
chr17	35441923	35766909	-	ACACA	12.0674	8.23985	11.9268	0.0805368	0.0405385	-0.577792	5.47766e-53	0.678349	1.95636e-52
chr6	14117872	14137149	+	CD83	0.499881	4.15173	11.7846	-4.499	1.7645e-125	-1.5491	2.87275e-52	-2.9145	2.2873e-76
chr1	226107578	226111978	-	PYCR2	3.79602	4.68923	10.7355	-1.43649	1.43628e-54	-1.23919	3.89383e-52	-0.177319	0.088827
chrX	16964814	17171395	+	REPS2	1.11512	0.016759	1.4083	-0.273905	0.0285335	-6.44464	4.37597e-52	6.09448	1.04008e-46
chr13	20761609	20767037	-	GJB2	67.7237	15.2331	0.0434271	10.6988	3.26502e-84	8.4386	6.44759e-52	2.27935	0
chr3	88101094	88199035	-	CGGBP1	15.0939	17.9649	10.8495	0.539421	4.83055e-26	0.682846	8.69352e-52	-0.123033	0.0374805
chr16	58033450	58055522	+	USB1	9.37605	5.84515	10.5492	-0.106942	0.0623217	-0.89588	1.02575e-51	0.808037	1.13763e-28
chr14	75598173	75643334	-	TMED10	78.6352	51.118	68.2408	0.267804	2.10797e-22	-0.461334	3.00721e-51	0.748973	2.28456e-52
chr10	5454514	5500426	+	NET1	43.9772	10.2309	18.8212	1.28762	8.61506e-209	-0.92327	1.87765e-50	2.23003	3.3446e-174
chr16	30773066	30787628	+	RNF40	19.2906	14.0134	20.6093	-0.0320545	0.480269	-0.600923	5.2952e-50	0.588911	6.56451e-36
chr5	136310987	136934068	-	SPOCK1	1.38389	2.57323	6.02395	-2.06001	9.52178e-89	-1.27229	6.76462e-50	-0.765497	4.29445e-15
chrX	95939662	96859996	+	DIAPH2	2.95262	3.38742	1.27999	1.26839	7.33536e-38	1.35888	1.07293e-49	-0.0711304	0.440163
chr2	165510134	165700189	-	COBLL1	2.47227	0.0653337	0.615439	2.06848	4.52936e-116	-3.28067	1.36555e-49	5.35118	0
chrX	152953554	152962048	+	SLC6A8	33.4919	27.2572	37.7855	-0.110415	0.00341757	-0.515505	1.58969e-49	0.425543	3.18321e-21
chr3	156257929	156272973	-	SSR3	31.1222	37.4148	50.9264	-0.647372	2.69718e-51	-0.489337	2.06222e-49	-0.13721	0.0330046
chr22	44395091	44568829	+	PARVB	2.58422	4.27732	8.13354	-1.58975	5.0681e-95	-0.971155	4.43467e-49	-0.596732	1.56423e-12
chr1	65298912	65432187	-	JAK1	36.057	38.099	26.0746	0.531448	3.35935e-49	0.503112	1.31955e-48	0.0487439	0.350024
chr12	32552463	32798984	+	FGD4	4.19772	1.06668	0.115829	5.24933	5.06439e-193	3.16391	1.63275e-48	2.10332	1.38363e-183
chr16	16043434	16236931	+	ABCC1	23.9688	34.2446	43.5604	-0.798656	4.16162e-152	-0.391673	1.8414e-48	-0.386828	1.81006e-20
chrX	40944888	41095832	+	USP9X	13.1533	14.103	18.8095	-0.452714	1.01323e-40	-0.459895	3.02689e-48	0.0273392	0.703677
chr1	171810621	172387606	+	DNM3	0.0758841	0.0461984	0.869325	-3.45409	1.19557e-41	-4.27653	5.19263e-48	0.830209	0.0380338
chr9	26840683	26892802	-	CAAP1	13.7761	5.07893	11.7528	0.292523	4.25863e-05	-1.25512	7.17319e-48	1.56627	1.61825e-91
chr15	31619058	31727868	+	KLF13	16.7872	7.97843	12.4082	0.499557	7.49337e-34	-0.681405	2.28479e-47	1.20089	4.41946e-79
chr15	90773207	90777279	-	CIB1	50.5272	108.521	68.9341	-0.384796	6.4995e-14	0.610574	3.84179e-47	-0.97496	1.01948e-85
chr3	57261765	57307496	+	APPL1	6.68687	10.6728	5.84535	0.257983	0.000257583	0.824645	7.32735e-47	-0.545546	1.27385e-19
chr2	73169165	73302747	-	SFXN5	0.75526	1.75942	0.465416	0.760812	6.05223e-06	1.87271	9.42341e-47	-1.09034	5.07906e-33
chr19	45988547	46000319	-	RTN2	1.25753	4.82365	1.04378	0.331576	0.17928	2.16393	2.27952e-46	-1.80901	2.66974e-60
chr15	67493371	67547533	-	AAGAB	16.3594	27.4932	16.8595	0.0201838	0.762012	0.661361	4.39154e-46	-0.620616	2.71637e-34
chr8	142127377	142205907	+	DENND3	2.7768	3.86227	1.96313	0.563962	1.20917e-14	0.932146	8.18245e-46	-0.347501	4.65562e-09
chr7	27870192	28220362	-	JAZF1	0.795418	0.968285	3.88626	-2.22323	5.70772e-44	-2.04967	2.74376e-45	-0.152022	0.580432
chr6	70385694	70507003	-	LMBRD1	11.0335	17.7303	7.90244	0.54465	4.55254e-09	1.12136	2.7558e-45	-0.556646	3.57447e-15
chr2	152645498	152685006	-	ARL5A	8.43053	10.5007	5.68734	0.6315	6.21768e-21	0.840218	3.20766e-45	-0.187577	0.0047692
chr16	69775770	69788843	-	NOB1	27.4879	9.33023	19.4724	0.560734	1.23987e-19	-1.10627	9.83144e-45	1.68606	1.42736e-136
chr1	210001352	210030910	+	DIEXF	2.67672	2.19096	4.45137	-0.670898	2.46396e-19	-1.06759	1.10292e-44	0.417359	7.46622e-09
chr6	1390069	1395832	+	FOXF2	0	18.8459	6.81691	-10.7659	4.64761e-19	1.42379	1.52821e-44	-11.3078	0
chr1	182808504	182856886	+	DHX9	36.6759	56.9882	70.0832	-0.870776	6.9115e-211	-0.342859	2.09862e-44	-0.50749	4.46454e-36
chr18	51795774	51847636	+	POLI	1.19987	2.86968	1.01612	0.302332	0.0377361	1.45249	4.25535e-44	-1.12853	1.13785e-37
chr15	93426526	93571237	+	CHD2	16.0702	7.69161	4.9467	1.76364	0	0.592835	5.10785e-44	1.19047	1.34522e-151
chr11	44087475	44105772	+	ACCS	3.75775	4.33471	1.37195	1.51415	1.96036e-34	1.61194	5.35011e-44	-0.0772722	0.43944
chr6	146185381	146285559	-	SHPRH	1.86229	1.90334	0.74451	1.38549	1.99886e-49	1.30926	1.31988e-43	0.0953162	0.36105
chr4	53739149	54232242	-	SCFD2	2.76606	1.78203	6.07209	-1.07121	2.93594e-20	-1.81417	1.52349e-43	0.760077	4.72283e-07
chr1	41492872	41707826	-	SCMH1	6.56715	11.5559	5.67015	0.274636	0.00204691	0.982164	1.79208e-43	-0.68739	2.26963e-28
chr4	53179	88099	+	ZNF595	0.173396	4.87056	0.0305341	2.58445	0.00162752	7.29558	2.46806e-43	-4.65409	1.17191e-202
chr7	560028	564869	+	AC147651.3	0.576117	0.170495	2.50293	-2.05737	2.26995e-23	-3.92192	2.76616e-43	1.86477	5.02702e-11
chr9	112403068	112713755	+	PALM2	0.00920472	0.0120425	1.82458	-7.57382	1.43114e-35	-7.2928	2.81752e-43	-0.212998	1
chr1	38474930	38490496	+	UTP11L	9.30598	16.2052	25.7941	-1.40769	1.61047e-124	-0.715267	3.17433e-43	-0.67147	2.88953e-28
chr18	11851395	11854448	+	CHMP1B	13.5506	5.0364	11.1999	0.337863	2.27924e-06	-1.19819	3.44656e-43	1.55574	1.85623e-109
chr19	38397868	38699012	+	SIPA1L3	9.6916	5.12582	2.48846	2.02581	1.66222e-234	0.99874	4.12647e-43	1.04611	8.89106e-65
chr16	53737875	54155853	+	FTO	2.09676	1.07685	2.5605	-0.224275	0.0126062	-1.29347	4.4849e-43	1.08836	4.65949e-45
chr7	107788068	108097161	-	NRCAM	0.0372264	0.0164727	1.91857	-5.61836	4.99599e-57	-6.90392	7.40303e-43	1.23052	0.10664
chr14	89029253	89079853	+	ZC3H14	9.98113	11.3026	6.52734	0.675885	3.93744e-32	0.747383	1.29402e-42	-0.0513282	0.485893
chr1	93544792	93604638	+	MTF2	11.185	5.26264	9.3705	0.318709	1.93083e-08	-0.876839	1.02395e-41	1.21524	4.11229e-95
chr3	45596886	45727830	+	LIMD1	3.754	4.70602	2.41954	0.698269	3.85835e-21	0.916446	1.06777e-41	-0.197432	0.000959976
chr11	94152895	94227074	-	MRE11A	14.1947	15.139	7.36004	1.0112	4.43376e-46	0.996231	1.71881e-41	0.0343234	0.835873
chr1	197473878	197744826	-	DENND1B	1.61519	0.852671	2.09644	-0.313391	0.000520605	-1.34336	1.99341e-41	1.04976	1.65792e-34
chr6	90277863	90348472	-	LYRM2	2.41118	5.13321	2.48482	0.0202472	0.858405	1.00263	2.3729e-41	-0.961236	7.46334e-47
chr7	4815253	4833943	+	AP5Z1	5.81911	9.39983	5.08832	0.256521	0.00058556	0.84037	8.30443e-41	-0.563065	1.37969e-22
chr5	154092462	154197167	+	LARP1	44.3753	40.9559	49.5356	-0.0954032	0.000265196	-0.318987	1.77739e-40	0.243929	3.18329e-10
chr19	13906274	13943044	+	ZSWIM4	3.26766	2.55009	6.42305	-0.911436	1.1569e-21	-1.3771	1.94005e-40	0.487251	8.82649e-06
chr1	162336698	162356600	+	C1orf226	1.47021	0.334675	2.20826	-0.524012	0.000978447	-2.76707	3.63834e-40	2.25082	2.11903e-42
chr16	55423612	55540603	+	MMP2	0.00909485	1.74776	0.137152	-3.86108	0.000409499	3.62337	5.9923e-40	-7.05933	1.66164e-37
chr5	148303202	148442726	-	SH3TC2	1.76493	0.0338878	0.518142	1.83172	1.22529e-62	-3.97856	8.12709e-40	5.79213	0
chr9	130882972	130890741	-	PTGES2	28.3972	24.8593	40.9602	-0.465207	0.00108787	-0.764509	9.52837e-40	0.323524	1.04061e-06
chr18	3261907	3278282	+	MYL12B	186.083	154.485	114.305	0.766414	3.76309e-139	0.390192	1.16513e-39	0.396651	6.24811e-21
chr11	77225981	77348850	-	CLNS1A	23.8239	24.6859	33.9916	-0.449718	9.51063e-29	-0.506177	1.56571e-39	0.0765775	0.166276
chr9	37510889	37588871	-	FBXO10	0.355315	2.30422	0.479827	-0.370521	0.210094	2.2183	3.97631e-39	-2.55952	1.77151e-69
chr2	54950636	55199157	+	EML6	0.32395	0.453873	1.32971	-1.97381	6.02628e-48	-1.59594	1.15501e-38	-0.356405	0.0125074
chr7	90013035	90142716	+	CLDN12	8.13469	6.61588	10.6747	-0.328634	1.15115e-08	-0.73484	1.24695e-38	0.426731	2.51329e-13
chr1	112223252	112298446	-	FAM212B	0.702342	1.13312	0.165078	2.15155	1.2307e-18	2.73395	7.79506e-38	-0.559631	0.000583755
chr1	151043054	151098018	+	GABPB2	1.66198	1.09153	2.7175	-0.647318	5.11075e-10	-1.36153	8.28483e-38	0.733647	6.45764e-15
chr10	20105168	20578785	+	PLXDC2	0.136755	0.00811404	1.21506	-3.08659	6.43004e-62	-7.27046	9.35516e-38	4.01415	2.30502e-22
chr19	4969125	5153606	+	KDM4B	4.47172	7.82873	4.56771	0.0329134	0.682943	0.732892	1.03981e-37	-0.680409	1.4134e-26
chr4	151185594	151936879	-	LRBA	3.26354	4.77008	2.73249	0.319017	2.87565e-06	0.758703	1.16652e-37	-0.419425	4.43924e-14
chr17	39845137	39848920	+	EIF1	95.1703	121.978	93.1619	0.0939514	0.00158318	0.344311	1.73643e-37	-0.230822	5.12009e-07
chr17	27082996	27182250	-	FAM222B	4.33252	9.68164	5.12972	-0.180184	0.0532323	0.871707	4.14318e-37	-1.03154	6.48761e-59
chr4	89178772	89205921	-	PPM1K	0.737689	0.348725	1.24195	-0.68724	3.15063e-07	-1.87705	6.33433e-37	1.20917	9.72878e-19
chr16	5134305	5147809	-	FAM86A	2.15984	3.62112	8.59256	-1.92968	1.95592e-60	-1.29203	9.69807e-37	-0.616679	1.41731e-08
chr19	56146825	56156988	+	ZNF581	13.5545	15.0973	5.83522	1.27869	5.3803e-33	1.32598	1.18567e-36	-0.0260912	0.911475
chrX	51546103	51645453	+	MAGED1	11.1098	46.1394	0	13.065	7.69813e-28	15.0112	1.99551e-36	-1.92589	0
chr6	37400995	37450603	+	CMTR1	15.4934	14.5251	8.75802	0.886681	4.94424e-59	0.685816	4.00818e-36	0.221246	2.52124e-05
chr21	35014706	35272165	+	ITSN1	3.76736	5.49726	3.62865	0.117151	0.0307024	0.554457	4.04998e-36	-0.417462	1.20688e-17
chr2	143635067	143799890	+	KYNU	30.9902	0	78.6441	-1.28028	6.58564e-257	-14.9183	5.45699e-36	12.8283	0
chrX	107068985	107170423	+	MID2	7.84986	4.8779	1.28499	2.67615	2.54043e-88	1.88145	7.14699e-36	0.813609	3.06756e-21
chr5	158690089	158713044	+	UBLCP1	12.9538	11.7119	20.0251	-0.56556	7.95849e-18	-0.818897	1.42271e-35	0.273859	4.86705e-05
chr7	26706681	27034858	-	SKAP2	10.466	11.4232	6.54002	0.741732	6.66577e-32	0.760081	2.10171e-35	0.00139341	1
chr6	53132196	53213947	-	ELOVL5	34.7369	50.4343	63.4727	-0.806539	1.39494e-128	-0.376382	3.39617e-35	-0.410015	2.4859e-21
chr1	50905150	51425935	-	FAF1	8.79626	12.472	19.1976	-1.06263	1.5007e-90	-0.666803	5.49387e-35	-0.374023	2.18521e-08
chr20	43104526	43123244	+	TTPAL	5.47059	7.40723	3.99526	0.516673	6.46779e-12	0.846136	5.88185e-35	-0.309742	1.17006e-06
chr6	37450696	37467698	-	CCDC167	6.65399	31.6554	10.2333	-0.556542	0.0057106	1.58562	9.15946e-35	-2.11804	6.71664e-41
chr12	49950327	49961936	-	MCRS1	20.1498	20.8531	30.5594	-0.537711	1.64336e-23	-0.596092	9.54701e-35	0.0795568	0.304573
chrX	80369200	80457441	-	HMGN5	2.14381	1.72507	5.91123	-1.39978	4.64894e-23	-1.82099	1.41107e-34	0.438353	0.0073125
chr7	536895	559933	-	PDGFA	15.0771	2.90728	6.46854	1.28492	2.76802e-80	-1.19791	2.82675e-34	2.50208	2.09876e-294
chr11	32914724	33014862	+	QSER1	12.2757	13.0377	8.65559	0.56693	3.69185e-36	0.545869	8.14343e-34	0.0412814	0.583891
chr6	109761966	109765122	+	SMPD2	3.1836	8.79602	2.91242	0.192113	0.327241	1.55105	9.40429e-34	-1.3349	4.76074e-39
chr1	89149905	89301938	+	PKN2	29.5486	22.9745	15.7069	0.975253	1.7123e-151	0.504146	1.90555e-33	0.491421	3.70603e-26
chr8	41786997	41909508	-	KAT6A	10.115	2.87827	4.71616	1.16399	1.94751e-112	-0.75689	3.32624e-33	1.94094	5.75339e-284
chr6	17759414	17987854	-	KIF13A	6.40788	8.8856	5.72241	0.226516	3.58118e-05	0.590157	4.00953e-33	-0.343417	4.23264e-10
chr20	22528309	22559280	-	LINC00261	0.0662833	29.9168	0	5.56204	0.000368017	14.2705	5.03492e-33	-8.62747	7.39181e-288
chr4	142240604	142253772	-	RP11-362F19.1	13.4736	2.52156	0.0349932	8.63475	1.48668e-69	6.10986	1.4147e-32	2.54381	9.91118e-262
chr20	44994688	45061704	-	ELMO2	4.90315	7.63182	4.17506	0.295414	0.0002459	0.82585	1.61807e-32	-0.510254	1.59258e-14
chr20	8112824	8949003	+	PLCB1	0.84712	0.00800777	1.21431	-0.454935	0.00153464	-7.29145	1.66355e-32	6.62357	4.46762e-90
chr6	90636248	91006627	-	BACH2	0.241191	1.01683	0.171055	0.561148	0.0853773	2.52956	1.75016e-32	-1.93939	5.14597e-35
chr20	25388363	25433264	+	GINS1	10.8235	18.2006	10.9892	0.0418026	0.596188	0.6843	2.86662e-32	-0.621939	1.9417e-29
chr5	168088745	168728133	-	SLIT3	0.00105927	1.75416	0.00417333	-1.83848	0.483244	8.68954	4.37e-32	-9.5973	2.50078e-84
chr1	100503653	100548933	+	HIAT1	42.6028	10.3529	17.3272	1.36095	2.6416e-170	-0.787664	5.07328e-32	2.16786	0
chr5	59892739	59996017	-	DEPDC1B	7.50783	10.1047	5.18258	0.597824	8.66993e-12	0.91844	1.44553e-31	-0.300052	8.13349e-06
chr6	1624041	2245926	-	GMDS	7.00063	1.88913	4.90686	0.577658	6.78081e-08	-1.42035	2.09728e-31	2.01869	1.89287e-100
chr7	30536237	30591095	-	GGCT	44.567	36.2822	51.3192	-0.140135	0.00455563	-0.544806	2.28781e-31	0.425109	2.42691e-16
chr21	37757676	37791313	+	CHAF1B	3.10981	9.85239	5.33824	-0.715738	3.74419e-13	0.839304	2.58754e-31	-1.53277	9.21965e-69
chr18	72265106	72777627	+	ZNF407	0.861666	2.13782	0.915983	-0.0262643	0.872327	1.17677	2.63849e-31	-1.18333	1.24838e-46
chr2	127941696	127977654	-	CYP27C1	0.639524	4.38918	1.62479	-1.28035	6.46354e-10	1.38982	2.69664e-31	-2.6411	5.54672e-67
chr8	23101150	23119512	+	CHMP7	10.9419	6.33769	10.5851	0.111493	0.100935	-0.784364	4.11201e-31	0.916366	9.61027e-50
chr1	6324329	6454451	-	ACOT7	8.52298	19.4377	12.5448	-0.494095	1.17218e-14	0.587367	5.85249e-31	-1.06057	3.20155e-85
chr20	22561643	22566093	-	FOXA2	4.97271	45.12	0	10.697	8.34196e-19	13.7702	8.66507e-31	-3.04884	3.66005e-102
chr6	89319985	89673348	-	RNGTT	4.92918	11.2963	6.51922	-0.339945	5.03949e-05	0.748954	1.32187e-30	-1.06799	1.9192e-63
chr20	57608200	57617964	-	SLMO2	58.5209	57.7091	72.7953	-0.251598	1.36174e-13	-0.379549	1.76084e-30	0.147983	0.00134965
chr10	97471536	97637023	+	ENTPD1	0.518589	1.60541	2.89037	-2.41684	1.75111e-125	-0.893727	1.80562e-30	-1.50039	1.40911e-52
chr19	50310126	50320633	-	FUZ	3.56222	3.2404	0.627051	2.56515	3.7658e-37	2.32026	2.21871e-30	0.264681	0.0144459
chr14	52897308	53019240	-	TXNDC16	1.69142	1.62941	4.00264	-1.17817	1.51469e-21	-1.34054	3.37913e-30	0.183077	0.209865
chr22	40806285	41032706	-	MKL1	5.48687	14.689	9.40033	-0.713777	6.71861e-22	0.599842	4.20158e-30	-1.29334	2.05236e-85
chr3	196366646	196462878	+	PIGX	2.55788	12.6568	7.19872	-1.42998	3.46597e-48	0.769444	4.96513e-30	-2.1779	2.18392e-202
chr17	28705923	28797007	+	CPD	18.6754	14.48	18.1235	0.106626	0.00132559	-0.368439	5.80352e-30	0.495583	3.62572e-31
chr22	19437433	19466738	-	UFD1L	4.03551	6.26144	3.58159	0.235663	0.00245803	0.761647	8.19767e-30	-0.505784	4.68715e-13
chr5	174151536	174157896	+	MSX2	3.51968	0.80089	4.19543	-0.190734	0.281513	-2.43174	1.06474e-29	2.25147	2.44165e-29
chr19	1438358	1440583	+	RPS15	168.783	206.54	160.634	0.134742	1.48239e-06	0.318299	1.30087e-29	-0.163439	0.000304763
chr7	137559725	137686813	-	CREB3L2	8.52228	7.60192	10.8089	-0.279272	1.90467e-08	-0.551884	1.3871e-29	0.292377	3.79535e-08
chr15	74630100	74660081	-	CYP11A1	0.0253103	0.0252149	3.04465	-6.83717	2.71791e-28	-6.97073	1.49826e-29	0.155541	1
chr10	61786056	62493248	-	ANK3	2.66006	0.00416114	0.367077	2.92111	1.5297e-244	-6.51365	1.66904e-29	9.26526	0
chr9	108456825	108538893	+	TMEM38B	4.22942	5.91591	10.148	-1.19922	6.1823e-54	-0.822698	1.98892e-29	-0.356951	5.771e-05
chr12	88536073	88593664	+	TMTC3	13.4475	5.02215	7.98621	0.815362	1.25158e-59	-0.713775	3.73673e-29	1.54863	2.21243e-143
chr12	132628993	132637013	+	NOC4L	12.4816	13.2675	22.2671	-0.771804	4.26337e-26	-0.791601	6.49717e-29	0.039546	0.756809
chr12	8789942	8815484	-	MFAP5	0.23309	0	20.0478	-6.36076	7.46774e-231	-13.2831	9.81526e-29	6.13434	2.84641e-15
chr6	3269196	3457256	-	SLC22A23	4.47796	1.41794	2.89287	0.694132	2.20155e-20	-1.07282	1.49882e-28	1.78688	7.1732e-133
chr6	71377479	71571718	+	SMAP1	1.75932	4.03442	1.4698	0.322164	0.0675985	1.41123	2.81907e-28	-1.06644	2.34919e-29
chr5	102089685	102366809	+	PAM	15.8099	9.13166	12.7787	0.370892	1.95472e-18	-0.529143	3.22677e-28	0.921334	5.72018e-78
chr3	197518097	197615307	+	LRCH3	2.37214	5.19998	3.20464	-0.370374	7.95197e-07	0.65432	3.92459e-28	-1.00358	1.68668e-63
chr6	42531800	42661242	+	UBR2	6.20086	6.16288	3.63949	0.831508	8.22877e-37	0.715172	5.11688e-28	0.135947	0.0400744
chr7	37723446	37991543	+	EPDR1	1.653	25.3115	0	9.2454	4.74964e-14	13.0743	7.22001e-28	-3.80313	0
chr14	55614830	55658396	-	DLGAP5	31.0127	35.3459	24.9922	0.374525	1.62075e-16	0.455493	7.66642e-28	-0.06068	0.296832
chr5	115163893	115177555	-	ATG12	5.57061	3.23894	5.29491	0.136221	0.0443712	-0.753938	8.74723e-28	0.909906	4.22883e-49
chr18	56148479	56296189	-	ALPK2	0	0.018586	0.635127	-9.45049	1.02138e-14	-5.142	1.07849e-27	-3.52967	0.0258007
chr4	178351924	178363657	-	AGA	4.47443	5.16216	10.4135	-1.15543	7.62678e-31	-1.05694	1.1808e-27	-0.0788411	0.625101
chr16	67552321	67580691	+	FAM65A	8.74932	5.60583	8.60152	0.0877893	0.167571	-0.66218	3.30001e-27	0.769535	3.06188e-40
chr12	12510013	12619840	+	LOH12CR1	1.93779	2.546	7.02918	-1.79649	2.00598e-32	-1.50991	3.44534e-27	-0.263883	0.0978649
chr11	95566046	95658479	-	MTMR2	13.4733	17.4656	23.0315	-0.710639	1.33582e-55	-0.444073	6.23876e-27	-0.246005	9.78692e-07
chr7	139993493	140104233	-	SLC37A3	4.07535	7.28312	4.70871	-0.144387	0.039657	0.585414	6.41825e-27	-0.709046	2.30878e-37
chr19	21106028	21133503	+	ZNF85	0.0949574	2.09214	0.488201	-2.29409	9.27908e-08	2.05701	6.54104e-27	-4.28395	4.95192e-104
chr1	245912642	246670614	-	SMYD3	1.62804	2.63247	5.00507	-1.55726	3.75498e-53	-0.971455	7.47758e-27	-0.564106	2.19623e-09
chrX	101967104	101973607	+	GPRASP2	1.25167	2.0033	0.47262	1.47107	1.20744e-11	2.04263	7.86093e-27	-0.549621	1.81248e-06
chr4	141541919	141677274	-	TBC1D9	4.17346	3.34127	6.15164	-0.497202	6.25352e-09	-0.925769	1.05977e-26	0.449596	4.77377e-09
chrX	86772752	86925050	+	KLHL4	0.754303	10.222	0	9.13634	1.04261e-13	12.7889	1.06342e-26	-3.62818	0
chr1	78409740	78444794	-	FUBP1	27.0306	30.4024	37.5243	-0.410189	5.71236e-31	-0.348334	1.69393e-26	-0.0417919	0.49509
chr20	25275379	25371619	-	ABHD12	14.9746	17.6351	10.3594	0.595311	4.66289e-18	0.723038	1.70902e-26	-0.105744	0.23812
chr6	157802165	158099178	+	ZDHHC14	0.38612	1.56402	0.597943	-0.567613	0.00484385	1.34381	1.78256e-26	-1.88996	4.97236e-44
chr1	24382525	24438665	-	MYOM3	0.00313208	0.00932127	0.885545	-8.06465	2.43045e-14	-6.61363	2.32797e-26	-1.05598	0.659163
chr1	144836157	145076186	-	PDE4DIP	1.81304	1.37985	2.08796	-0.140504	0.0251294	-0.641995	2.65827e-26	0.521154	1.44464e-18
chr3	197464050	197514467	+	FYTTD1	8.34834	16.1434	11.4444	-0.391857	8.66998e-14	0.451544	3.07058e-26	-0.822318	5.8137e-47
chr11	46417964	46615675	-	AMBRA1	6.50937	4.39598	6.86618	-0.0131795	0.860994	-0.687287	3.4367e-26	0.694437	1.76391e-30
chr20	56964178	57026157	+	VAPB	11.4745	9.24633	12.1302	-0.0169251	0.735237	-0.436313	4.25258e-26	0.440035	1.14331e-20
chr4	6641818	6644472	+	MRFAP1	83.8757	120.298	141.014	-0.686177	4.01845e-133	-0.273677	4.63823e-26	-0.392564	5.24669e-20
chr10	94590935	94819250	+	EXOC6	1.58012	3.41572	5.95264	-1.85007	3.0759e-82	-0.845209	6.24667e-26	-0.983655	1.37612e-29
chr5	153418466	153600038	+	MFAP3	7.1566	3.83088	6.32225	0.242207	0.000266163	-0.76713	6.69022e-26	1.02816	9.90554e-48
chr1	103342023	103574052	-	COL11A1	0.00902249	1.23083	0.00885387	0.0830392	0.966907	7.06267	9.80758e-26	-6.70679	2.37488e-136
chr1	152140601	152339163	+	FLG-AS1	0.422567	0.949766	0.120701	1.86695	6.67025e-08	2.92631	1.01299e-25	-1.03781	6.03101e-12
chr20	19867165	19983101	+	RIN2	23.1542	11.8145	7.34166	1.71989	5.71694e-229	0.641527	1.13313e-25	1.09881	9.21456e-109
chr19	39405906	39440495	-	SARS2	0.404187	1.4423	0.0714889	2.55994	2.34073e-06	4.28677	1.40203e-25	-1.69818	1.25857e-21
chr6	7389729	7418270	+	RIOK1	10.7881	10.9783	16.8083	-0.5762	4.53872e-19	-0.65922	1.6149e-25	0.103616	0.168385
chr6	90352218	90529442	-	MDN1	3.50417	6.4658	4.58074	-0.323572	5.28483e-10	0.452291	3.05297e-25	-0.755461	4.26056e-52
chr11	95502106	95523573	-	FAM76B	4.52706	7.55549	4.21265	0.166433	0.103727	0.797524	3.582e-25	-0.610463	3.5239e-17
chrX	129473874	129507335	+	SLC25A14	3.24499	4.97742	1.80306	0.9118	8.01541e-09	1.42072	4.5966e-25	-0.486464	0.000101187
chr12	77157368	77247476	+	ZDHHC17	2.90055	5.04648	2.95126	0.0382011	0.705394	0.729415	6.70852e-25	-0.670568	5.99804e-25
chr3	47892182	48130769	-	MAP4	16.5715	26.8243	30.9769	-0.839264	1.12076e-212	-0.252113	6.77419e-25	-0.567145	1.05177e-44
chr19	9671029	9695209	-	ZNF121	5.70424	8.47811	4.65347	0.357642	0.000202968	0.821608	9.02124e-25	-0.442438	5.62209e-09
chr15	83685174	83736106	-	BTBD1	46.6374	38.4636	47.4869	0.0372301	0.323721	-0.34864	1.27156e-24	0.406612	2.31816e-21
chr2	25042038	25142708	-	ADCY3	3.84458	7.85478	11.4451	-1.51049	1.27887e-105	-0.587911	1.37635e-24	-0.901163	3.02169e-43
chr20	48599536	48605423	+	SNAI1	0.607345	10.2063	3.83186	-2.5946	1.1639e-22	1.36777	1.78567e-24	-3.92164	1.03619e-152
chr11	14464986	14521573	-	COPB1	26.0234	57.9456	46.16	-0.763651	2.76735e-96	0.283495	2.38656e-24	-1.02658	1.80266e-96
chr19	19431490	19469563	+	MAU2	4.86562	3.60479	5.42111	-0.0931514	0.198402	-0.633416	3.08136e-24	0.559052	9.62183e-21
chr5	176938578	176944470	-	DDX41	16.3179	18.0477	24.4326	-0.519013	2.43347e-27	-0.481368	4.19902e-24	-0.0172094	0.944963
chr2	191745553	191830278	+	GLS	7.45497	11.7657	8.24619	-0.0829022	0.168343	0.467566	5.30848e-24	-0.530689	6.65762e-27
chr11	10329860	10529126	+	AMPD3	4.00235	4.70275	7.25831	-0.79555	7.36384e-29	-0.671094	5.63754e-24	-0.103661	0.204305
chr2	157291802	157470247	+	GPD2	20.7286	7.8662	10.9818	0.979906	1.44053e-95	-0.525725	6.17701e-24	1.52543	3.36723e-217
chr10	102495360	102589698	+	PAX2	0.00232225	11.0398	0.00233882	0.0704982	0	12.0398	8.49667e-24	-11.0607	0
chr7	19735085	19748710	-	TWISTNB	12.2299	10.2761	15.3254	-0.262252	6.11474e-05	-0.621422	8.6906e-24	0.37941	2.55562e-07
chr13	21714653	21723221	+	SAP18	20.5017	22.7256	31.8139	-0.570539	1.63926e-27	-0.529701	1.16773e-23	-0.0210779	0.943187
chr15	59157374	59389618	+	RNF111	8.25366	4.88513	7.45222	0.210874	0.000714972	-0.65367	1.30487e-23	0.884715	9.30603e-52
chr1	20990507	21044510	-	KIF17	0.095534	1.34589	0.153744	-0.622488	0.397379	3.07688	1.4275e-23	-3.63722	2.25255e-26
chr3	149689066	149690535	+	AC117395.1	0.31235	3.45963	0.323744	0.0164399	0.981899	3.38163	1.50243e-23	-3.29866	5.84244e-46
chr9	91606362	91619925	+	S1PR3	0.03037	4.06857	2.15758	-6.08057	1.64347e-62	0.871211	1.98383e-23	-6.85331	0
chr1	46805849	46830824	+	NSUN4	3.55933	2.37449	4.02512	-0.11431	0.201993	-0.805586	2.46201e-23	0.710657	2.24462e-23
chr1	94458393	94586688	-	ABCA4	0.178124	0.0117079	0.663578	-1.83374	5.22924e-14	-5.86171	4.62839e-23	3.86863	1.47295e-19
chr2	118673054	118771709	-	CCDC93	7.47891	5.1679	7.53825	0.0520117	0.444928	-0.588994	4.8675e-23	0.66029	5.69763e-31
chr19	3094408	3124002	+	GNA11	7.42378	11.7062	7.59743	0.0296568	0.70549	0.578819	4.87064e-23	-0.527989	1.74115e-21
chr17	43268298	43299589	-	CTD-2020K17.1	0.164016	0.187833	1.46204	-3.09651	1.96614e-21	-3.00512	5.15428e-23	-0.0683289	1
chr1	47073387	47082563	-	MOB3C	6.70838	1.06545	2.7343	1.35997	5.40324e-51	-1.40219	5.707e-23	2.77768	4.92269e-104
chr20	52553316	52687304	-	BCAS1	1.99836	1.12396	0.00657044	8.31811	2.96841e-29	7.37992	7.3759e-23	0.957567	1.5682e-27
chr14	21756098	21819460	+	RPGRIP1	0.0760274	0.034373	0.810756	-3.35712	7.69018e-20	-4.60067	1.11963e-22	1.2105	0.053114
chr20	2632791	2639039	+	NOP56	38.3904	47.5132	36.2395	0.146126	9.36187e-05	0.346118	1.17658e-22	-0.179702	9.71863e-05
chr17	47787694	47866542	-	FAM117A	0.351907	1.42912	0.0302157	3.58469	2.33088e-07	5.49423	1.76268e-22	-1.88048	1.99344e-25
chr12	122064455	122080583	+	ORAI1	12.2513	14.6969	22.2316	-0.796381	2.97398e-27	-0.6414	2.0979e-22	-0.135366	0.0758664
chr18	47793252	47808144	-	MBD1	13.8472	9.18195	12.5603	0.203533	0.000140027	-0.496632	2.16741e-22	0.719782	3.30093e-45
chr1	202696526	202778598	-	KDM5B	12.8839	12.8663	16.2138	-0.268144	9.78957e-12	-0.378105	2.48215e-22	0.130421	0.00882494
chr4	122722472	122738176	+	EXOSC9	4.86398	7.71864	11.6183	-1.1933	5.68453e-57	-0.635058	3.51899e-22	-0.538304	4.72075e-15
chr19	39425976	39429272	-	CTC-360G5.9	0.0179123	1.44907	0.113722	-2.59445	0.0345348	3.64521	6.34621e-22	-5.87727	1.36785e-64
chr12	70910630	71031220	-	PTPRB	2.37343	0.00430993	0.629307	1.97863	3.96084e-84	-7.23829	6.61956e-22	8.91486	0
chr19	53471504	53541151	-	ZNF702P	1.76893	2.0418	0.582322	1.66729	2.79363e-18	1.7659	7.54112e-22	-0.0758226	0.659163
chr18	55711599	56068772	+	NEDD4L	6.73089	2.32664	3.46396	1.0214	3.8411e-87	-0.618837	1.08436e-21	1.6601	2.39527e-212
chr14	74318547	74353530	+	PTGR2	1.00001	1.77312	0.652246	0.677844	9.82422e-05	1.39582	1.14045e-21	-0.6983	1.13157e-10
chr17	71228372	71245091	+	C17orf80	2.78011	6.3047	3.39486	-0.225314	0.0748547	0.848147	2.12289e-21	-1.05374	2.01738e-39
chr1	179262925	179327815	+	SOAT1	5.72228	11.8293	15.5582	-1.37978	7.94235e-141	-0.439912	2.13686e-21	-0.919078	4.47008e-49
chr1	5922871	6052533	-	NPHP4	1.20584	2.7812	1.61094	-0.354631	0.000693461	0.743808	2.52091e-21	-1.07781	2.62133e-50
chr17	80376194	80400521	+	HEXDC	4.8374	5.60737	2.74223	0.882547	3.57066e-15	0.988052	2.64298e-21	-0.0870511	0.4541
chr13	66876967	67804468	-	PCDH9	0.0216627	0.800322	0.115008	-2.35296	0.00176455	2.75016	2.82505e-21	-4.95571	1.18369e-41
chr1	218458629	218511325	+	RRP15	2.19429	4.31952	6.49093	-1.50197	1.27447e-83	-0.6325	4.14918e-21	-0.849518	3.37407e-27
chr2	176994422	176997423	+	HOXD8	0	0.166599	1.64647	-8.98219	2.88153e-13	-3.35152	4.86021e-21	-4.79298	2.81154e-06
chr10	129705325	129884119	+	PTPRE	5.87969	0.0271614	0.359097	4.09628	0	-3.77287	6.80879e-21	7.81907	0
chr16	24930706	25026987	-	ARHGAP17	3.37372	5.93752	3.849	-0.126338	0.114421	0.581354	9.30464e-21	-0.687132	1.57967e-30
chr2	177001340	177037830	+	HOXD3	0.0401516	0.927327	0.0215414	0.970018	0.410817	5.3994	9.33773e-21	-4.31007	4.56041e-45
chr20	35380194	35402221	-	DSN1	12.8207	20.2925	13.1658	0.0249781	0.77681	0.579679	1.0903e-20	-0.534057	5.8332e-19
chr17	76000249	76104916	+	TNRC6C	0.580764	1.40274	0.552708	0.134149	0.522114	1.29768	1.70068e-20	-1.14319	5.43156e-24
chr10	72058729	72142382	-	LRRC20	2.68125	16.7507	10.8769	-1.95684	1.57242e-94	0.578646	1.88902e-20	-2.5137	1.07232e-230
chr6	84833960	84937353	-	KIAA1009	1.59552	2.35591	0.854401	0.962043	4.72414e-08	1.41578	1.97065e-20	-0.433127	2.31514e-05
chr5	52391509	52405893	-	MOCS2	5.77292	5.77689	3.3068	0.867558	4.10876e-23	0.761152	2.09038e-20	0.125637	0.0842796
chr4	37592422	37687998	-	RELL1	2.42405	5.96897	2.0136	0.330252	0.152179	1.5219	2.53539e-20	-1.16826	2.50715e-24
chr5	112043195	112181936	+	APC	3.44197	2.4833	3.70628	-0.0436102	0.569807	-0.622302	4.72344e-20	0.599583	1.86024e-21
chr2	62051989	62081278	-	FAM161A	0.912939	3.55366	1.65137	-0.792129	3.26695e-06	1.06082	5.14008e-20	-1.82992	5.30874e-71
chr1	14925200	15444539	+	KAZN	0.954368	0.157916	0.568389	0.811289	9.11133e-09	-1.8925	6.53292e-20	2.71611	3.95819e-92
chr13	48963707	49018840	-	LPAR6	3.25734	1.45187	0.0178786	7.56061	1.1927e-29	6.28753	7.51555e-20	1.29234	3.28898e-35
chr7	12250867	12282993	+	TMEM106B	6.33931	9.82131	7.37998	-0.156237	0.00100852	0.367467	7.60851e-20	-0.503404	3.13891e-26
chr1	35178338	35325417	-	SMIM12	2.58869	5.07316	7.2895	-1.43049	4.50128e-89	-0.567038	9.08883e-20	-0.842979	2.12757e-29
chr7	2577511	2595361	-	BRAT1	11.5963	16.3726	11.8398	0.0332566	0.589806	0.422917	9.18873e-20	-0.369336	1.31015e-13
chr5	137841784	137878989	-	ETF1	50.3189	39.9469	47.3729	0.150062	1.57534e-05	-0.290689	1.04068e-19	0.46045	1.29432e-28
chr17	4736683	4801356	+	MINK1	26.8528	18.9461	23.2653	0.270625	9.18234e-14	-0.340265	1.10701e-19	0.630797	5.96597e-50
chr1	89990395	90063423	+	LRRC8B	3.79723	6.27582	3.934	0.0112716	0.912137	0.628308	1.11354e-19	-0.597082	3.12412e-18
chr20	58508819	58523735	+	FAM217B	3.54139	7.37368	4.44989	-0.266647	0.015242	0.684346	1.18229e-19	-0.930795	5.18123e-26
chr2	212240446	213403565	-	ERBB4	0.0135119	0.0236258	0.309106	-4.43574	4.26204e-18	-3.75784	1.34332e-19	-0.604952	0.688989
chrX	105937024	106040223	+	RNF128	0.446607	4.66714	0	7.61801	3.33863e-09	10.8959	1.46369e-19	-3.24703	2.57522e-109
chr10	71897737	71906432	-	TYSND1	7.37526	13.4711	18.3952	-1.25429	5.47611e-73	-0.49357	2.05057e-19	-0.738302	1.85767e-21
chr2	3192696	3381653	-	TSSC1	1.56967	5.87829	8.58604	-2.38801	8.49193e-153	-0.590843	2.08988e-19	-1.77503	1.27474e-106
chr13	43597339	43683045	+	DNAJC15	6.37408	8.40945	4.28662	0.635862	2.10679e-08	0.927827	2.10513e-19	-0.271498	0.00118919
chr14	99977603	100070363	-	CCDC85C	9.26519	4.39743	6.6441	0.543346	2.38584e-19	-0.639793	2.31242e-19	1.20355	1.21991e-88
chr12	109554400	109706031	+	ACACB	0.0147744	1.26525	2.14525	-7.1283	1.41192e-70	-0.806573	2.40899e-19	-6.20153	6.24966e-91
chr7	139025105	139108198	+	C7orf55-LUC7L2	9.58559	10.2063	6.80941	0.556669	4.11635e-20	0.539406	3.26752e-19	0.0370482	0.724373
chr3	57542003	57552571	+	PDE12	3.58645	3.65601	5.34575	-0.51235	1.60366e-13	-0.592492	3.66431e-19	0.101002	0.19919
chr12	3900213	3982608	-	PARP11	0.756635	0.654698	0.0571734	3.78946	7.00986e-23	3.47178	4.12026e-19	0.336952	0.0614456
chr18	2655737	2805015	+	SMCHD1	7.76536	6.74019	4.69662	0.788306	2.90513e-53	0.476262	4.1411e-19	0.331982	1.90422e-09
chr1	114304454	114355098	-	RSBN1	5.05994	3.37426	1.74071	1.60391	6.70381e-65	0.911468	4.70796e-19	0.711748	1.35276e-25
chr10	6186881	6277495	+	PFKFB3	12.9312	6.73956	3.89746	1.7918	2.46958e-130	0.744129	4.89452e-19	1.06699	3.02188e-80
chr6	149979289	150039392	-	LATS1	8.10991	8.19392	5.25507	0.690319	1.85718e-27	0.596849	5.01373e-19	0.114124	0.127473
chr3	185677732	185698658	+	RP11-443P15.2	0.865588	0	5.03088	-2.47647	2.19805e-41	-10.7262	6.04779e-19	7.44717	5.90435e-39
chr1	108113782	108507766	-	VAV3	4.73036	0.00803895	0.830638	2.57328	5.83651e-117	-6.73934	8.91232e-19	9.00967	0
chr6	30620896	30640814	-	DHX16	14.0976	23.7892	29.9204	-1.02197	2.06919e-97	-0.374959	1.1757e-18	-0.626387	3.0243e-33
chr16	66541906	66586447	-	TK2	2.79475	1.54046	2.87197	0.0235485	0.843446	-0.943447	1.72845e-18	0.986261	3.5252e-31
chr17	30813637	30818274	+	CDK5R1	1.19215	3.63583	1.61166	-0.373108	0.0498986	1.12797	1.74676e-18	-1.47751	4.65275e-45
chr19	58193337	58228669	+	ZNF551	3.33086	2.63902	0	10.9737	7.96151e-20	10.53	2.71031e-18	0.464145	2.16284e-07
chr16	50347398	50402845	-	BRD7	9.0208	5.37328	7.62487	0.304942	5.45722e-07	-0.550275	2.81684e-18	0.875431	2.34085e-58
chr6	43021767	43027544	-	MRPL2	9.34981	12.4207	18.5821	-0.927025	1.7967e-35	-0.624957	3.03146e-18	-0.280807	0.00014814
chr9	116917840	117074791	+	COL27A1	5.39683	1.0628	1.83344	1.62064	4.23285e-146	-0.831553	3.13886e-18	2.47242	0
chrX	84258832	84343069	+	APOOL	10.1163	9.48989	0	10.6959	7.76174e-19	10.4963	3.97136e-18	0.218256	0.147906
chr10	90033621	90344287	-	RNLS	2.77613	1.04635	0.105429	4.7861	1.87998e-51	3.26928	4.13561e-18	1.53453	3.52486e-23
chr15	52873514	53002014	-	FAM214A	5.11862	2.58759	1.29433	2.04804	7.71538e-106	0.955876	4.44723e-18	1.1115	1.04667e-60
chr7	2598632	2654368	+	IQCE	2.77385	5.36358	3.50267	-0.272741	0.00176786	0.570309	5.18175e-18	-0.821883	3.5535e-26
chr2	200322423	200341658	+	SATB2-AS1	0.132449	1.05628	0.175414	-0.339461	0.571557	2.54789	5.79726e-18	-2.83509	8.87563e-37
chrX	38008589	38080696	-	SRPX	0.999489	1.07941	3.5874	-1.77827	2.82966e-16	-1.77544	6.19255e-18	0.0186286	1
chr1	226028584	226034223	-	RP11-285F7.2	4.74957	1.42785	11.3236	-1.19204	1.98116e-05	-3.03493	7.87327e-18	1.82818	1.40263e-06
chrX	77166194	77305892	+	ATP7A	2.72905	2.80757	1.46253	0.964671	2.26783e-19	0.897846	8.309e-18	0.0870701	0.382423
chr14	70791798	70826448	-	COX16	2.0574	1.01693	3.68263	-0.777353	7.07111e-05	-1.90113	1.69393e-17	1.13323	6.79599e-07
chr4	147175127	147443123	-	SLC10A7	1.27487	0.383836	1.27607	0.0600557	0.746795	-1.7803	1.80028e-17	1.85203	2.99446e-19
chr3	105374305	105588396	-	CBLB	4.63752	0.881732	1.61381	1.58571	6.79263e-104	-0.916877	1.94571e-17	2.5205	7.13032e-278
chr16	30789778	30798523	-	ZNF629	8.0567	3.78113	5.85986	0.52232	1.10384e-14	-0.677045	1.9574e-17	1.21891	3.40182e-81
chr2	241938255	242034983	+	SNED1	0.0675608	0.521611	0.138182	-0.966927	0.012879	1.87265	2.59635e-17	-2.79735	8.82235e-47
chr7	156742417	156765876	+	NOM1	9.83401	7.36929	9.69096	0.0844638	0.135929	-0.439562	2.68042e-17	0.543867	1.20123e-24
chr18	3284143	3327290	+	RP11-838N2.5	0	5.28168	0.0846959	-3.09865	0.238364	5.90616	2.99383e-17	-8.13799	1.94273e-67
chr1	186265405	186283694	+	PRG4	0.0676082	0.017297	0.754789	-3.41739	2.88564e-17	-5.49022	5.4185e-17	1.94342	0.00788403
chr6	155578643	155635627	-	TFB1M	4.66308	7.56986	3.87302	0.33124	0.0109153	0.922506	5.42594e-17	-0.569627	4.44987e-11
chr12	7499281	7632493	-	CD163L1	1.28161	0.0128457	0.732667	0.868531	2.861e-06	-5.88321	5.53077e-17	6.5167	5.70315e-114
chr5	93954052	94075141	+	ANKRD32	3.58942	2.21006	3.7977	-0.0194084	0.866422	-0.826937	9.543e-17	0.826395	1.06354e-18
chr1	33327869	33338083	-	FNDC5	0.132637	1.10049	0.0902974	0.623187	0.460771	3.57462	1.15855e-16	-2.88166	3.91956e-28
chr12	133066137	133161774	+	FBRSL1	6.62336	6.72714	9.35044	-0.433329	8.75613e-10	-0.51907	1.54512e-16	0.108549	0.259259
chr10	111756126	111895323	+	ADD3	31.5696	4.73441	2.81715	3.54823	0	0.703621	1.61722e-16	2.86498	0
chr12	124196865	124246302	+	ATP6V0A2	2.44294	1.68647	2.60462	-0.0291704	0.745683	-0.67165	2.09821e-16	0.664218	4.81184e-19
chr20	43990577	44005438	+	SYS1	2.49328	2.87678	1.41413	0.880214	3.09156e-12	0.979261	2.12844e-16	-0.0798197	0.496632
chr15	40226347	40327797	+	EIF2AK4	8.09495	6.05724	7.81892	0.113639	0.0279325	-0.41253	2.67258e-16	0.546019	2.0873e-26
chr3	52738971	52742182	+	SPCS1	23.0846	32.7683	41.4619	-0.781746	1.07679e-47	-0.38443	2.97549e-16	-0.376176	1.68495e-09
chr9	3824127	4348392	-	GLIS3	0.360157	0.684549	0.206728	0.859799	0.00105794	1.67774	3.13712e-16	-0.797333	9.89936e-10
chr5	122680579	122759286	-	CEP120	5.29347	2.63557	4.32771	0.354304	1.3535e-05	-0.759374	3.66016e-16	1.13275	1.24456e-54
chr19	5680615	5688533	+	HSD11B1L	0.164203	1.87602	0.445162	-1.37667	0.00641206	2.03288	4.34247e-16	-3.34729	6.44695e-28
chr9	3218297	3526004	-	RFX3	0.386912	0.673256	0.206097	0.971544	0.000165824	1.66393	5.28536e-16	-0.672902	1.61539e-05
chr10	38238500	38265561	-	ZNF25	0.405261	2.72024	1.11898	-1.40167	1.66635e-08	1.23638	5.78559e-16	-2.60831	1.30033e-73
chr7	79998891	80308593	+	CD36	0.469555	0.0115892	0.314016	0.645162	0.00401914	-4.79436	6.70401e-16	5.30002	4.10468e-33
chr22	40742507	40786467	+	ADSL	7.51598	16.892	20.5491	-1.38757	1.16486e-174	-0.327112	8.08182e-16	-1.03958	3.5644e-85
chr4	86396267	86923823	+	ARHGAP24	0.901671	1.11738	0.369036	1.3477	1.57366e-10	1.54877	1.08188e-15	-0.180635	0.174123
chr1	100174259	100232187	-	FRRS1	9.91713	0.0150376	1.08081	3.25981	4.43564e-163	-6.21605	1.12754e-15	9.17591	0
chr2	189839046	189877472	+	COL3A1	0.270758	0.639193	0.11658	1.27612	0.00153148	2.40777	1.62913e-15	-1.11003	8.23648e-08
chr1	222885895	222908538	+	BROX	9.25241	7.66147	10.5578	-0.127266	0.0656094	-0.507052	1.715e-15	0.400313	6.9375e-11
chr8	93895758	94029901	-	TRIQK	1.19314	1.62126	0.647081	0.947391	1.53644e-07	1.28262	1.75168e-15	-0.31574	0.00455625
chr20	40030741	40247133	-	CHD6	8.92098	4.53144	3.15635	1.56206	3.47595e-212	0.476864	1.81809e-15	1.10539	6.27296e-114
chr12	94071151	94288616	+	CRADD	0.725269	0.653648	1.84537	-1.28285	3.66103e-11	-1.53968	2.04232e-15	0.277102	0.191053
chr7	139476850	139720125	+	TBXAS1	0.129704	0.0302829	0.457927	-1.75486	4.0163e-07	-3.96688	2.35216e-15	2.15417	3.36187e-06
chr9	114448453	114557288	-	C9orf84	1.48864	0.0164512	0.502729	1.63243	3.44331e-18	-4.96892	3.02579e-15	6.43674	9.19035e-141
chr7	47735328	48019178	-	HUS1	4.24813	7.84487	4.75785	-0.0997401	0.40724	0.67756	3.93389e-15	-0.75547	1.20621e-21
chr2	43393800	43823185	-	THADA	1.64118	3.45507	2.30583	-0.426984	9.61957e-07	0.539362	5.72355e-15	-0.94526	4.98409e-44
chr1	71861623	72748417	-	NEGR1	0.00991292	0.443843	0.116777	-3.48911	1.06445e-07	1.88206	6.53846e-15	-5.20669	7.65337e-41
chr1	25071848	25170815	+	CLIC4	45.2712	110.585	122.332	-1.37102	0	-0.190332	6.63828e-15	-1.16049	1.14971e-170
chr19	47616531	47713886	+	SAE1	61.4278	44.8489	35.0637	0.871853	5.62159e-127	0.310412	7.05869e-15	0.581454	3.31042e-36
chr12	66245120	66275947	-	RP11-366L20.2	0.711716	0.59204	0.0118046	5.92923	5.97358e-17	5.55598	8.22664e-15	0.392005	0.019224
chr12	122150658	122220907	+	TMEM120B	2.54049	3.08589	4.46207	-0.750038	4.95888e-17	-0.576619	9.29053e-15	-0.153004	0.132689
chr1	84764049	84855640	+	SAMD13	0.317989	0.864335	0.0788239	2.08353	0.000384775	3.42072	9.47965e-15	-1.30382	2.40788e-09
chrX	135923090	135929956	-	RP11-1114A5.4	0.191251	0.96153	0.0587576	1.76801	0.023504	3.989	9.70083e-15	-2.17056	2.59623e-17
chr3	180320646	180588793	-	CCDC39	0.503206	0.627697	0.134567	1.96798	2.22263e-11	2.17821	1.05521e-14	-0.186683	0.39943
chr16	4658884	4665028	-	UBALD1	11.3641	7.17445	10.3997	0.191961	0.0145054	-0.579675	1.10023e-14	0.791915	1.71802e-27
chr18	3496030	4455335	-	DLGAP1	0	0.708139	0.00245531	-1.794	0	8.13836	1.32923e-14	-9.04867	8.20881e-113
chr9	35490124	35561895	+	RUSC2	5.87889	12.6305	9.04054	-0.557681	1.09071e-14	0.437577	1.57182e-14	-0.974814	1.93533e-53
chr8	91970865	91997485	-	C8orf88	0.0494449	11.6382	0.0159322	1.54169	0	9.31177	1.59646e-14	-7.32198	1.35854e-142
chr20	55743804	55841685	-	BMP7	0.249689	1.88468	0.00262891	6.47657	7.62054e-07	9.28512	1.90727e-14	-2.77946	3.69594e-38
chr8	124428965	124479470	+	WDYHV1	4.13666	8.42284	4.2614	0.020098	0.914231	0.938046	1.96804e-14	-0.897224	1.69003e-22
chr3	33537737	33759848	-	CLASP2	3.27324	4.08592	5.2507	-0.618226	2.24503e-29	-0.406374	2.05457e-14	-0.190778	0.00119969
chr8	144328991	144344875	+	ZFP41	0.810652	2.00273	0.875746	-0.0507575	0.831028	1.14548	4.91157e-14	-1.17596	4.78816e-24
chr16	81134480	81253975	-	PKD1L2	0.00633626	0.153239	0.0119029	-0.842462	0.497359	3.64426	7.31783e-14	-4.29314	2.47612e-33
chr15	57210821	57591479	+	TCF12	9.27375	10.3263	7.7233	0.32659	9.49598e-10	0.374181	7.44385e-14	-0.0280386	0.813764
chr11	18260770	18270190	-	SAA2	1.11255	0.00661481	3.7046	-1.67129	2.92455e-17	-9.08494	7.8867e-14	6.54429	4.42602e-41
chr9	102668915	102732618	+	STX17	4.81661	1.90979	3.44377	0.547299	1.65743e-08	-0.894577	8.55527e-14	1.46102	2.46189e-65
chrX	19552093	19905719	-	SH3KBP1	4.6586	16.5037	12.4896	-1.35941	4.33159e-103	0.357692	9.26994e-14	-1.69584	9.04412e-190
chrX	117480036	117583924	+	WDR44	9.37783	9.34856	6.15405	0.670467	1.97663e-18	0.558123	1.02228e-13	0.133057	0.0538081
chr3	113251143	113348425	+	SIDT1	2.116	0.00725244	0.408515	2.43782	9.26982e-59	-5.8656	1.02228e-13	7.99061	1.09632e-265
chr1	156182784	156212874	+	PMF1	1.98651	3.16325	5.78174	-1.47756	2.13247e-26	-0.91433	1.22157e-13	-0.539859	1.24191e-05
chr2	45878484	46415129	+	PRKCE	1.73614	0.395715	0.945019	0.941739	2.02224e-14	-1.29996	1.5427e-13	2.25994	2.39118e-54
chr5	140255058	140391929	+	PCDHA12	0.0283013	0.854846	0	4.24756	0.0307607	9.05596	1.60684e-13	-4.65425	8.99546e-54
chr16	24741016	24838953	+	TNRC6A	9.21108	8.37253	6.27696	0.616098	4.65207e-35	0.370433	1.96132e-13	0.265917	2.83864e-08
chr14	94612465	94746072	+	PPP4R4	6.9804	0.545696	0.0235185	8.26347	2.20777e-56	4.47904	2.1685e-13	3.79997	6.4526e-165
chr19	49660998	49715093	+	TRPM4	24.1147	3.4195	1.97255	3.67467	0	0.748605	2.78572e-13	2.94548	0
chr7	81575760	82073114	-	CACNA2D1	0.139432	0.845566	0.00162056	6.37071	1.27074e-06	8.8625	3.41077e-13	-2.45537	2.035e-29
chr1	229652329	229694442	-	ABCB10	4.11545	7.07468	9.92102	-1.20554	1.53439e-49	-0.531824	3.85245e-13	-0.651606	9.46969e-19
chr7	106415457	106436010	+	RP5-884M6.1	1.82797	0.0123178	1.06213	0.845842	3.78223e-05	-6.47229	4.08732e-13	6.9484	1.15112e-21
chr2	113969099	114034158	+	PAX8-AS1	2.89639	0.00274256	0.237871	3.66915	6.28372e-215	-6.46144	4.2276e-13	9.74476	1.21009e-120
chr9	124584207	124855885	-	TTLL11	0.922793	0.165057	0.94435	0.0328907	0.911239	-2.56005	4.27926e-13	2.58333	1.14859e-26
chrX	101854440	101969599	+	RP4-769N13.6	1.00213	2.1815	0.68577	0.6105	0.0490817	1.62506	4.3864e-13	-0.992244	1.34421e-08
chr6	111804714	111919505	+	TRAF3IP2-AS1	0.113483	0.652944	0.097981	0.276631	0.698688	2.69164	6.34532e-13	-2.35795	1.18933e-20
chr11	26210829	26684835	+	ANO3	0.244635	0	0.464372	-0.860478	0.00163452	-8.85032	7.42155e-13	7.1919	1.7066e-32
chr2	60983365	61029220	+	PAPOLG	2.28318	2.11371	3.17803	-0.413701	5.35377e-06	-0.632844	7.43502e-13	0.239805	0.00430196
chr2	148778580	149275805	+	MBD5	0.864584	1.36159	0.733499	0.299161	0.0382265	0.847028	8.17526e-13	-0.527637	5.79203e-09
chr10	116853124	117708503	+	ATRNL1	0.010684	0.25808	0.0147375	-0.41416	0.786454	4.06287	8.20825e-13	-4.29527	4.77892e-15
chr16	50186829	50269221	+	PAPD5	3.58885	1.50995	2.63947	0.504823	6.15278e-07	-0.851623	8.24663e-13	1.37761	5.17504e-70
chr5	137475455	137514675	-	BRD8	11.7901	8.8463	6.4431	0.934864	1.68957e-65	0.412727	1.12938e-12	0.541951	1.64271e-25
chr2	25016005	25045245	+	CENPO	1.67755	6.87476	4.61386	-1.39614	2.43874e-39	0.530704	1.1758e-12	-1.90418	6.75622e-128
chr19	2867333	2878515	+	ZNF556	0.415051	0	2.0925	-2.27077	4.46075e-11	-8.78681	1.2334e-12	5.73523	1.72292e-11
chr14	75408537	75422487	-	PGF	0.56651	1.66645	0.727076	-0.298241	0.239779	1.15162	1.24403e-12	-1.42924	5.92051e-19
chr3	97483365	97519953	+	ARL6	2.3302	4.67974	2.02264	0.267259	0.213051	1.16522	1.27973e-12	-0.873429	1.21307e-12
chr6	158530536	158589312	-	SERAC1	1.73642	1.76924	0.918365	0.982333	2.54165e-13	0.901895	1.56263e-12	0.100702	0.377516
chr3	33318517	33445154	+	FBXL2	0.573253	1.2432	0.537035	0.157016	0.506863	1.16622	1.58778e-12	-0.986592	8.2862e-16
chr3	47057919	47205457	-	SETD2	10.8103	8.29713	10.2413	0.14136	0.00191704	-0.348589	1.64296e-12	0.510047	1.05417e-16
chr2	113973574	114036527	-	PAX8	0.790174	0.00593414	0.46467	0.829151	5.96814e-05	-6.32338	1.68091e-12	6.77718	8.09214e-93
chrX	18694029	18846039	+	PPEF1	0	0.02082	0.720175	-8.20925	6.0982e-11	-5.16341	1.94785e-12	-2.43427	0.301638
chr20	5917881	5931182	-	TRMT6	13.3097	14.6651	10.4718	0.409559	1.89383e-09	0.441962	1.9838e-12	-0.0124894	1
chr5	175953698	175965026	-	RNF44	30.6598	14.2501	10.7501	1.575	5.54287e-278	0.361805	2.1829e-12	1.23267	3.89745e-160
chr11	113603909	113644533	-	ZW10	12.5938	17.2321	12.1532	0.114244	0.150739	0.458725	2.26999e-12	-0.32477	1.11328e-07
chr1	63906441	64059392	-	ITGB3BP	4.68381	4.44691	6.29445	-0.363072	1.46939e-05	-0.545881	2.60247e-12	0.203412	0.0210765
chr16	53088945	53363062	+	CHD9	7.97118	2.44208	3.24685	1.35874	2.42248e-154	-0.455971	2.78183e-12	1.83465	1.55324e-196
chr19	3474405	3480540	-	C19orf77	0.428215	3.01517	0	5.88555	6.64233e-05	8.59418	4.05617e-12	-2.65275	2.58412e-24
chr6	148593440	148873186	+	SASH1	5.45602	2.40346	3.52021	0.696271	9.95175e-22	-0.594602	5.43341e-12	1.3104	2.39885e-89
chr12	93936239	93965544	-	SOCS2-AS1	0.247954	0.814966	0.110486	1.22203	0.0492952	2.823	5.8443e-12	-1.56987	5.44444e-05
chr10	111967363	112047123	+	MXI1	9.9791	6.16066	3.78098	1.46203	4.67568e-63	0.658517	6.12706e-12	0.822777	2.31366e-39
chr5	140248689	140391929	+	PCDHA11	0.0112921	0.595226	0	2.92931	0	8.5409	6.21411e-12	-5.28242	1.2605e-19
chr4	7967039	8160559	-	ABLIM2	0.0270609	1.1712	2.13881	-6.24468	1.99262e-41	-0.913321	6.22222e-12	-5.18241	2.15485e-79
chr10	34398488	35104253	-	PARD3	9.58487	5.78711	7.76363	0.367383	1.41025e-09	-0.468424	6.49328e-12	0.856491	1.95752e-44
chr16	4746513	4784379	-	ANKS3	1.94418	1.80124	2.84785	-0.487342	7.05148e-06	-0.705376	6.49822e-12	0.238252	0.0608
chr12	108126643	108155049	-	PRDM4	6.71085	8.10388	10.6451	-0.602957	1.08678e-16	-0.438306	7.08349e-12	-0.143894	0.0781959
chr1	10270863	10441661	+	KIF1B	4.30781	6.78072	5.37708	-0.256666	1.5085e-07	0.289965	1.04647e-11	-0.526322	1.81217e-25
chr21	30566392	31003071	+	BACH1	12.2672	3.37886	4.72264	1.44128	6.0603e-138	-0.527165	1.18213e-11	1.98824	4.74139e-268
chr15	56119120	56285944	-	NEDD4	13.365	3.71746	5.02407	1.47406	4.51458e-185	-0.479731	1.23262e-11	1.97319	1.93632e-194
chr6	151186685	151423023	+	MTHFD1L	14.7369	20.8982	16.3783	-0.0887676	0.112048	0.307236	1.23697e-11	-0.374955	6.04357e-13
chr17	54911460	54946036	+	DGKE	3.11573	3.12187	2.00741	0.697216	1.5524e-15	0.592108	1.32569e-11	0.125726	0.105082
chr2	242011584	242041747	-	MTERFD2	1.70824	3.10164	2.01458	-0.17517	0.109151	0.57765	1.38861e-11	-0.732405	3.23169e-23
chr6	145822719	146057160	-	EPM2A	0.582113	0.75587	1.67801	-1.46516	8.73062e-14	-1.19592	1.42922e-11	-0.246352	0.23614
chr22	19466982	19508135	+	CDC45	9.32693	12.3049	16.4905	-0.759274	1.11267e-22	-0.46662	2.16017e-11	-0.272973	8.57152e-05
chrX	54556644	54587504	+	GNL3L	4.63883	16.1009	10.9096	-1.17098	8.49644e-29	0.51666	3.57761e-11	-1.66739	2.3874e-111
chr19	1407568	1435719	+	DAZAP1	17.0225	21.0164	17.3919	0.0323858	0.461165	0.228792	4.29106e-11	-0.176925	0.000385252
chr3	29322473	30051886	+	RBMS3	0.331556	0.974123	0.453967	-0.391608	0.0910179	1.05556	4.38182e-11	-1.42223	3.32317e-29
chr10	116581503	116659591	+	FAM160B1	8.61799	6.8775	4.84335	0.89512	1.92679e-40	0.461838	4.51919e-11	0.45394	8.10194e-15
chrX	37430822	37543716	+	LANCL3	0.565123	0.00565841	0.224343	1.39423	9.52285e-10	-5.35421	4.90389e-11	6.4722	1.94405e-24
chr17	47572655	47592379	+	NGFR	10.5657	0.678411	0.0104689	10.0152	2.58998e-32	5.94685	6.0023e-11	4.08311	0
chr20	4833002	4990939	-	SLC23A2	8.40178	6.08832	7.76843	0.176091	0.00413002	-0.396492	6.18533e-11	0.593674	8.48878e-24
chr11	3875757	4114439	+	STIM1	4.67462	19.4308	15.6125	-1.67711	4.78923e-170	0.270735	1.04503e-10	-1.92783	4.53908e-275
chr1	202830882	202844369	+	RP11-480I12.7	0.0254339	0.0501633	0.824629	-4.94926	3.01293e-09	-4.08278	1.15982e-10	-0.690533	0.779508
chr17	45900638	45908900	-	MRPL10	11.1753	16.178	20.5322	-0.814723	2.12996e-31	-0.388618	1.16296e-10	-0.405031	1.96098e-08
chr2	140988992	142889270	-	LRP1B	0.0678156	0.016169	0.132884	-0.907872	0.0134763	-3.079	1.40196e-10	2.14399	1.81314e-05
chr22	50946645	50961901	+	NCAPH2	11.0813	12.5585	16.2526	-0.489122	5.39478e-13	-0.416113	1.44055e-10	-0.0524496	0.572836
chr10	22823778	23003484	-	PIP4K2A	4.54191	7.92276	5.51064	-0.215303	0.023111	0.480212	1.60804e-10	-0.674994	7.36534e-24
chr3	130569439	130735556	+	ATP2C1	18.2891	16.3799	18.6748	0.0333	0.433843	-0.233688	1.67886e-10	0.287631	1.38423e-10
chr14	102100791	102197445	-	RP11-1029J19.5	0.163525	0	4.53815	-4.73294	4.35502e-10	-8.04656	1.74354e-10	2.77227	0.193321
chr5	83680245	83786583	+	CTD-2269F5.1	0.151487	0	1.50676	-3.25069	3.55967e-09	-8.0491	1.81946e-10	4.09498	0.00268378
chr3	52728505	52740048	-	GLT8D1	7.75326	17.8736	13.4749	-0.733969	7.68351e-26	0.363022	1.99056e-10	-1.07722	2.79109e-64
chr12	132195626	132284282	+	SFSWAP	5.86462	5.7884	7.06755	-0.20582	0.000184717	-0.332406	2.2193e-10	0.147019	0.0133209
chr1	115590632	115632121	-	TSPAN2	0.382989	0	0.590313	-0.562964	0.124152	-8.01355	2.25412e-10	6.65715	3.67315e-22
chr19	18794487	18893004	+	CRTC1	2.08134	2.77449	4.04111	-0.893486	6.21173e-19	-0.586776	2.36408e-10	-0.285417	0.00106711
chr15	36871812	37102449	+	C15orf41	5.47802	1.93102	1.13333	2.33705	4.97798e-140	0.725152	2.58571e-10	1.62976	1.14926e-124
chr19	45992035	46005768	+	PPM1N	1.33577	1.90013	0.613144	1.18487	2.79282e-05	1.5853	2.77679e-10	-0.378049	0.021551
chr3	123209667	123304032	-	PTPLB	15.7218	18.1245	21.1278	-0.363038	1.42103e-15	-0.265652	3.06177e-10	-0.0774628	0.19362
chr18	32946661	32957301	-	ZNF396	0.203688	0.336989	0	7.30434	2.43344e-08	7.92279	3.51629e-10	-0.592684	0.0230707
chr15	73852355	73926475	-	NPTN	38.8862	26.4976	30.7852	0.399896	1.4216e-21	-0.261302	3.74122e-10	0.681052	1.49541e-51
chr2	128994290	129076151	-	HS6ST1	19.5028	6.91222	9.26889	1.13675	3.56035e-91	-0.467141	3.95275e-10	1.62326	4.837e-99
chr15	96670598	96870590	-	NR2F2-AS1	1.38593	0.474723	0	9.54576	5.25887e-15	7.89203	4.2083e-10	1.66827	2.86105e-25
chr4	102268937	102270040	+	AP001816.1	2.76345	0.479685	3.07726	-0.0954762	0.798437	-2.72904	4.50234e-10	2.61312	1.50978e-18
chr17	7589389	7606820	+	WRAP53	2.32714	9.24251	6.71921	-1.46691	1.06203e-49	0.415615	5.63046e-10	-1.86228	4.74299e-103
chr1	175913967	176176629	-	RFWD2	5.11755	7.21836	9.60014	-0.843196	2.57326e-22	-0.455636	7.16287e-10	-0.364923	7.46083e-05
chr19	11670189	11729950	+	ZNF627	1.24807	3.20889	1.70116	-0.384325	0.0494857	0.869876	7.93377e-10	-1.2297	1.13814e-27
chr3	197398264	197476598	-	KIAA0226	2.27085	5.00435	3.59465	-0.600194	2.46538e-10	0.432468	8.24042e-10	-1.01343	1.54578e-36
chr1	24683489	24743424	-	STPG1	1.32761	1.01604	1.71489	-0.306144	0.0158324	-0.800779	8.25373e-10	0.515134	2.62155e-05
chr10	134621896	134756327	-	TTC40	0	0.21974	0.00419777	-2.3727	0	5.66648	8.61042e-10	-7.16901	2.63399e-31
chr1	52042851	52254889	+	OSBPL9	13.4012	12.3335	9.97398	0.489273	3.02153e-31	0.261637	1.28615e-09	0.248097	1.10402e-07
chr2	234826043	234928166	+	TRPM8	0.00759819	0.247749	0.0164016	-1.06029	0.56214	3.84312	1.34217e-09	-4.60381	9.68236e-06
chr8	53023399	53373519	-	ST18	0.0143636	0.0172798	0.140681	-3.22322	1.80867e-09	-3.07443	1.38907e-09	-0.104724	1
chr7	150709297	150721586	-	ATG9B	0.506752	0.343907	0.0463995	3.51998	7.76235e-16	2.85174	1.55187e-09	0.687625	0.000295977
chr18	6941743	7117813	-	LAMA1	0.000956626	0.00555164	0.107554	-6.67922	2.05349e-07	-4.33156	1.76912e-09	-1.64861	0.719259
chr1	117910071	118071494	+	MAN1A2	10.5506	4.7429	5.9886	0.879923	7.3225e-70	-0.381499	1.93003e-09	1.28063	2.79955e-76
chr16	417384	420527	-	MRPL28	28.888	36.9866	43.0847	-0.51371	2.53075e-25	-0.264686	1.94181e-09	-0.229159	1.46146e-05
chr5	64064757	64314590	+	CWC27	6.41712	6.13457	8.39047	-0.323718	0.000359568	-0.496423	1.96459e-09	0.1919	0.0146587
chr5	60453536	60458301	-	SMIM15	17.5826	18.7181	13.6962	0.422868	3.77657e-10	0.405605	2.12657e-09	0.0370258	0.773778
chr6	33662070	33679504	-	UQCC2	3.63452	10.8961	7.85591	-1.04901	6.73077e-31	0.427109	2.12943e-09	-1.45459	2.59932e-53
chr14	50999227	51099786	+	ATL1	0.42742	0.273821	0.878006	-0.974743	0.000380834	-1.72756	2.19313e-09	0.76469	0.0231914
chr6	1384025	1385301	-	RP4-668J24.2	0.011353	2.40783	0.562995	-5.43248	9.64979e-05	2.04712	2.37677e-09	-6.58366	4.61229e-44
chr19	43696854	43711451	-	PSG4	0.281546	0	0.24649	0.254247	0.5152	-7.63226	2.56512e-09	7.08674	3.63485e-30
chr13	51909909	51938871	+	SERPINE3	1.33724	0.615313	1.73324	-0.308997	0.204312	-1.53785	2.68846e-09	1.2422	1.33204e-10
chr11	18415935	18429972	+	LDHA	123.032	312.02	326.361	-1.34417	0	-0.109298	3.11852e-09	-1.21474	6.51308e-216
chr1	155579979	155718153	+	MSTO1	1.41137	3.48489	4.90798	-1.73609	1.13002e-51	-0.53887	3.45297e-09	-1.17557	3.84675e-36
chr6	161412759	161538417	+	MAP3K4	11.7363	5.65746	4.10344	1.57935	1.76712e-156	0.418984	3.59437e-09	1.1803	3.15076e-107
chr17	10201401	10276447	-	MYH13	0	0	0.237067	-7.45838	8.56157e-09	-7.5929	3.61681e-09	0.1834	1
chr22	43172412	43173302	-	RPL5P34	8.04058	2.45135	5.99129	0.487531	0.007118	-1.33324	4.2077e-09	1.83394	9.9469e-35
chr15	35509546	35838394	-	DPH6	1.20042	1.56429	0.864119	0.537624	0.000576776	0.812253	4.27124e-09	-0.253941	0.0156198
chr16	31212806	31214771	-	PYCARD	3.01148	1.58858	0.00932447	8.36323	1.30193e-11	7.33221	4.86733e-09	1.05321	4.24154e-08
chr19	56146382	56154835	+	ZNF580	5.53838	8.34617	4.36467	0.40871	0.0108087	0.891402	5.77308e-09	-0.455268	0.102475
chr2	37428755	37458856	-	CEBPZ	9.50964	14.2439	17.7205	-0.834636	5.38947e-39	-0.359805	5.91805e-09	-0.454216	2.18318e-09
chr13	29598748	30077892	+	MTUS2	0.266512	0	0.247912	0.168104	0.715571	-7.51853	6.1466e-09	6.8939	1.37631e-23
chr7	123321989	123389121	-	WASL	36.0519	16.3346	12.6424	1.57452	3.49114e-268	0.324986	6.44643e-09	1.26942	3.58934e-122
chr13	42140973	42535256	-	VWA8	6.02656	3.06024	4.24644	0.568414	8.18122e-14	-0.517703	6.45039e-09	1.10658	1.5428e-55
chr8	99413631	99955055	-	STK3	3.25843	2.23018	1.47012	1.21191	1.47179e-45	0.556746	6.7237e-09	0.67547	1.35444e-24
chr13	95364970	95368500	+	SOX21-AS1	1.77614	0.457513	0	9.54823	5.3836e-15	7.4818	6.78745e-09	2.08065	7.33324e-20
chr16	420773	437113	-	TMEM8A	19.3441	19.7451	15.6948	0.365274	8.12886e-12	0.287146	6.8617e-09	0.097954	0.0815679
chr11	77032752	77185680	-	PAK1	16.0315	10.4359	12.5804	0.412664	1.3195e-16	-0.31393	7.21307e-09	0.746047	2.65956e-30
chr22	20004537	20053449	+	TANGO2	1.15047	1.51217	0.766366	0.648503	0.000348295	0.935298	7.91481e-09	-0.265281	0.0284888
chr20	37230577	37279678	+	ARHGAP40	0.112369	0.0274877	0.481301	-2.04099	6.73776e-05	-4.17964	8.9594e-09	1.99327	0.00896919
chr2	45615819	45839304	-	SRBD1	3.76228	3.28067	4.68093	-0.251564	0.0115658	-0.55733	1.03976e-08	0.327349	8.70474e-05
chr11	124543694	124567414	+	SPA17	0.264506	0.776895	0.233624	0.246116	0.579978	1.69177	1.2024e-08	-1.41523	1.08993e-09
chr4	148653214	148993931	+	ARHGAP10	0.457469	1.63218	1.01873	-1.09129	2.5465e-12	0.635122	1.48831e-08	-1.70246	8.18504e-61
chr22	42481529	42486959	-	NDUFA6	31.4611	55.3081	64.9459	-0.982493	1.41073e-67	-0.275872	1.63993e-08	-0.686182	3.34315e-21
chr1	207077731	207096592	-	FAIM3	0.239963	0.0124708	0.949995	-1.9234	8.93458e-06	-6.30468	1.75305e-08	3.88241	0.00513736
chr5	33424131	33440725	-	CTD-2203K17.1	4.69945	1.08906	4.68452	0.066003	0.841725	-2.15386	2.0151e-08	2.21328	1.54435e-11
chr2	112812800	112876895	+	TMEM87B	13.3853	9.7303	7.36727	0.924897	1.59856e-51	0.35664	2.60469e-08	0.588988	9.19829e-24
chr1	155719508	155829191	-	GON4L	3.80338	4.63891	5.55567	-0.483802	9.19297e-16	-0.304865	2.65283e-08	-0.158696	0.0106155
chr2	152341850	152591001	-	NEB	0.14732	0.134896	0.0462303	1.733	1.21181e-10	1.49862	2.65403e-08	0.253958	0.143615
chr14	76368479	76550928	+	IFT43	3.20099	4.05371	5.75451	-0.783167	1.963e-12	-0.550587	2.86439e-08	-0.211354	0.0752556
chr1	51426417	51440305	+	CDKN2C	4.75056	19.1578	14.8214	-1.57751	8.47278e-83	0.326128	2.89867e-08	-1.88216	8.50352e-176
chr15	41186628	41196173	+	VPS18	11.6846	10.8834	13.4708	-0.14198	0.0315937	-0.352511	3.27206e-08	0.231255	0.000166346
chr18	12785477	12929642	-	PTPN2	7.56486	4.19569	5.40181	0.549433	3.91324e-17	-0.408681	3.27538e-08	0.977199	1.34703e-57
chr1	36921319	36930038	-	MRPS15	17.4641	26.3202	31.2666	-0.776882	3.97665e-48	-0.292686	3.34834e-08	-0.463611	1.84093e-11
chr12	122457328	122499948	+	BCL7A	4.92245	5.82214	4.20642	0.290238	0.00105678	0.424481	3.55278e-08	-0.11503	0.149072
chr17	73747675	73761792	-	GALK1	4.9112	11.0712	14.1537	-1.4634	9.08967e-61	-0.398524	4.24281e-08	-1.04436	1.30166e-43
chr18	72922710	73001905	+	TSHZ1	5.08312	8.05785	9.47036	-0.83444	1.2013e-47	-0.27743	4.94043e-08	-0.536501	4.64378e-21
chr1	114239453	114302111	-	PHTF1	2.64862	4.32898	3.03493	-0.133264	0.208315	0.467184	5.52373e-08	-0.579407	1.51519e-15
chr1	47715811	47779819	-	STIL	6.84328	9.62236	7.5806	-0.0846529	0.247719	0.29949	6.21015e-08	-0.364121	6.40059e-11
chr16	87982850	88110924	+	BANP	1.58198	2.3132	1.48013	0.158857	0.25298	0.598906	6.81193e-08	-0.418609	2.31883e-06
chr17	46210802	46507637	-	SKAP1	0.0504543	0.428697	0	4.09832	0.044193	7.07816	6.95384e-08	-2.82528	7.49928e-10
chr17	4802713	4806227	+	C17orf107	0.209365	0.470385	0.0131134	4.07078	0.000165413	5.13232	7.07076e-08	-1.02944	0.00149112
chr17	29158988	29222887	+	ATAD5	3.36469	3.8841	2.67752	0.392224	4.00211e-05	0.491297	7.51103e-08	-0.0790746	0.424138
chrX	119059014	119077735	-	NKAP	6.49451	9.86449	12.3753	-0.867319	5.50327e-29	-0.371969	8.21598e-08	-0.475023	7.87264e-12
chr2	25600067	25896503	-	DTNB	1.41029	3.19898	2.15623	-0.548902	2.25084e-05	0.524189	8.35688e-08	-1.04953	1.98357e-22
chr14	80943330	81425861	-	CEP128	1.29542	2.33226	1.54904	-0.195302	0.132286	0.544713	8.5035e-08	-0.718513	4.92584e-18
chr8	42396298	42409603	+	SMIM19	2.54458	1.43795	2.56081	0.0538922	0.760558	-0.877259	8.56517e-08	0.949767	8.63946e-15
chr10	118430703	118502085	-	HSPA12A	0.225778	0.844112	1.43961	-2.60741	1.90038e-34	-0.815388	9.86022e-08	-1.76111	4.94374e-24
chr5	37286551	37287079	-	CTD-2124B8.2	0.702096	0.330586	2.8514	-1.96149	0.000196762	-3.15563	1.11571e-07	1.15284	0.0973397
chr17	4172554	4269923	-	UBE2G1	14.5225	34.7511	27.9651	-0.881922	7.32442e-55	0.268524	1.43354e-07	-1.12771	1.26317e-36
chr22	32908539	33454358	-	SYN3	0.0328942	0.319684	0.00269048	3.55326	0.0556747	6.7274	1.4395e-07	-3.04611	1.45106e-10
chr14	59895740	59932060	-	GPR135	0.92728	1.82598	0.981936	-0.0189242	0.942442	0.851116	1.48771e-07	-0.849524	2.88773e-08
chr10	99894387	100004654	+	R3HCC1L	4.20282	4.81593	6.56282	-0.579778	5.02654e-09	-0.491263	1.68036e-07	-0.0676818	0.598641
chr2	120436743	120444083	+	TMEM177	2.28517	8.62812	11.3415	-2.24696	1.43438e-82	-0.439194	1.71268e-07	-1.78528	1.5468e-74
chr16	72127461	72146811	+	DHX38	16.1502	8.70465	10.3982	0.69876	1.15666e-46	-0.300984	1.71664e-07	1.02006	2.6572e-88
chr19	3804022	3869030	-	ZFR2	0.00243906	0.235135	0.0126095	-2.16331	0.403293	4.19558	1.76445e-07	-5.44861	1.83591e-18
chr11	121322912	121504402	+	SORL1	4.53717	0.752354	0.460136	3.36227	0	0.66312	1.80836e-07	2.71985	0
chr1	163038565	163046592	+	RGS4	0.832684	0	0.195161	2.15571	3.06855e-12	-6.91929	2.067e-07	8.26813	8.55023e-66
chr16	31468032	31471057	-	RP11-452L6.5	0.830498	0.837442	1.78845	-1.04508	2.19853e-05	-1.13914	2.59076e-07	0.114664	0.800489
chr22	32149944	32303012	+	DEPDC5	2.31973	1.68679	1.0542	1.20171	1.15405e-25	0.634037	2.63939e-07	0.587163	6.77794e-13
chr1	207070788	207077484	+	IL24	0.0299963	0.0147961	0.806093	-4.68444	4.10808e-08	-5.8185	2.64571e-07	0.912411	1
chr5	176928908	176938275	-	DOK3	0.597689	1.51176	0.757561	-0.279895	0.305853	0.950575	2.68619e-07	-1.20764	9.35176e-15
chr6	34759857	34850915	+	UHRF1BP1	2.73571	6.55285	5.16828	-0.855036	2.41056e-33	0.297364	2.77474e-07	-1.1324	2.6682e-77
chr17	29233362	29286340	+	ADAP2	0.011964	0.488974	0.0901142	-2.85836	0.0265278	2.39195	3.69232e-07	-4.83589	3.03743e-10
chr4	65017	65125	+	Z95704.1	0.408572	8.71138	0	2.51335	0	6.81804	3.8856e-07	-3.88666	6.51503e-10
chr13	100634026	100639018	+	ZIC2	3.04677	6.75998	4.58853	-0.527979	3.753e-05	0.513241	3.9652e-07	-1.0203	1.16877e-32
chr21	39529128	39679279	+	KCNJ15	2.03888	0.00303272	0.156903	3.76267	5.42587e-95	-5.74868	3.98379e-07	8.95677	3.93358e-308
chr11	45868669	45904798	+	CRY2	3.62295	2.20104	3.08087	0.297098	0.00320651	-0.529968	3.99932e-07	0.846261	4.40154e-26
chr1	68939835	68962904	-	DEPDC1	14.3104	13.9269	11.1792	0.419271	3.38345e-16	0.27212	4.17406e-07	0.167288	0.00478942
chr5	140186659	140391929	+	PCDHA4	0	0.284005	0.00288041	-0.891286	0	6.54493	4.25599e-07	-6.57267	3.35987e-21
chr6	35541362	35696360	-	FKBP5	1.99284	5.49859	4.29406	-1.04417	9.31721e-43	0.311602	4.51586e-07	-1.3342	2.706e-96
chr16	903634	1031318	-	LMF1	0.0891843	1.47466	0.876255	-3.2365	3.4153e-29	0.706203	4.83093e-07	-3.89155	1.25417e-71
chr11	122026130	122293579	-	RP11-820L6.1	0.0364262	0.0705818	0.671586	-4.15806	2.39623e-07	-3.29646	5.66823e-07	-0.690699	0.805607
chr7	108110866	108210110	-	PNPLA8	7.39949	5.65967	4.06701	0.926568	3.36147e-34	0.431979	6.05727e-07	0.516003	7.08103e-14
chr9	34665662	34681295	+	RP11-195F19.9	1.24915	2.20831	0.0219567	5.7727	2.33356e-05	6.48794	6.53881e-07	-0.677011	0.0690613
chr11	82904781	82971736	+	ANKRD42	2.01479	2.70646	3.5916	-0.770852	6.27674e-15	-0.452863	7.26573e-07	-0.297332	0.000787437
chr4	146402346	146479231	+	SMAD1	2.47525	0.865873	1.48173	0.805771	8.88475e-10	-0.817974	7.89585e-07	1.64181	2.65545e-56
chr17	20902910	20947073	-	USP22	24.2307	35.8091	31.3256	-0.307383	5.74486e-19	0.14837	9.59564e-07	-0.435802	5.6726e-25
chr17	76356534	76369992	+	RP11-806H10.4	0.137445	2.50159	0.831916	-2.53467	0.000170992	1.54368	1.0567e-06	-3.94196	1.64209e-32
chr1	33789224	33896653	-	PHC2	21.2718	23.2466	19.4829	0.189777	2.57267e-05	0.210152	1.06554e-06	-0.000135889	1
chr10	98592017	98740800	+	LCOR	5.44991	3.7575	4.58538	0.311919	4.27067e-07	-0.332577	1.16475e-06	0.664432	1.30266e-24
chr9	99082988	99145992	-	SLC35D2	8.76852	8.48248	5.68516	0.68897	1.71151e-10	0.532892	1.20555e-06	0.177078	0.0420037
chr12	50231573	50236912	-	BCDIN3D	0.287411	0.532814	1.499	-2.32302	9.61946e-10	-1.53708	1.22643e-06	-0.749139	0.0678327
chr10	124320181	124403252	+	DMBT1	0.046472	0	0.0939696	-0.954069	0.203537	-6.60137	1.58759e-06	4.88169	2.67422e-05
chr1	47023090	47082515	-	MKNK1	4.99093	2.69088	3.45863	0.59237	4.89815e-16	-0.406906	1.67749e-06	1.01912	9.15727e-53
chr17	45908993	45915079	+	LRRC46	0.142005	1.00618	0.314167	-1.08188	0.0667688	1.63594	1.70686e-06	-2.65484	2.18716e-19
chr10	131904273	131907095	+	CTAGE7P	0.167684	0.419237	0.0266768	2.73494	0.00810033	3.95205	1.73074e-06	-1.15991	0.00862435
chr20	57438583	57463864	-	RP1-309F20.3	0.106902	0.00962572	0.750565	-2.74318	3.03804e-05	-6.23084	2.20975e-06	2.7637	0.197852
chr3	43396351	43733086	-	ANO10	2.90795	4.94724	6.20662	-1.03048	1.64268e-31	-0.371672	2.23996e-06	-0.63753	1.80795e-16
chrX	46357162	46404892	-	ZNF674	0.372642	0.958313	0.47311	-0.280616	0.375065	0.97317	2.28575e-06	-1.22902	1.17052e-09
chr2	196998290	197041227	-	STK17B	5.68741	2.66118	3.55044	0.74337	3.31528e-21	-0.460709	2.32827e-06	1.22497	1.48852e-62
chr20	2442280	2451499	-	SNRPB	71.9833	75.5956	63.1293	0.25315	7.09675e-08	0.216117	2.38377e-06	0.0578955	0.502279
chr9	95087766	95382815	+	CENPP	0.81544	0.727952	1.14074	-0.419887	0.00545592	-0.69159	2.38785e-06	0.29259	0.0184632
chr1	236681300	236716281	+	LGALS8	7.84082	5.58995	6.52702	0.327521	7.93984e-09	-0.268413	2.57016e-06	0.615849	9.11322e-31
chr14	94400499	94443137	-	ASB2	0.0532892	0.233455	0.0174874	1.66503	0.163674	3.69002	2.94288e-06	-1.94871	1.12748e-05
chr2	237232794	237416185	-	IQCA1	0	0.232161	0.0326549	-4.50516	0.0149373	2.80066	2.94719e-06	-6.43277	8.50431e-20
chr1	162039564	162353321	+	NOS1AP	0.276142	0.053444	0.217702	0.408141	0.239203	-2.06875	3.08873e-06	2.46073	1.97777e-18
chr12	38710380	38717784	+	ALG10B	2.30349	1.16245	1.92521	0.320802	0.0351118	-0.773639	3.57493e-06	1.1119	4.91483e-22
chr5	159614374	159665742	+	FABP6	0.886724	0.0492194	0.878219	0.0747884	0.885386	-4.18993	3.60762e-06	3.99784	3.2029e-07
chr11	82534544	82681626	-	PRCP	14.6576	13.5365	11.2236	0.448626	9.62641e-20	0.225923	3.71274e-06	0.242909	6.18914e-06
chr1	224622362	224928251	+	CNIH3	0.0766633	0.567786	0.225298	-1.49	0.00196358	1.2931	3.88362e-06	-2.72132	1.02609e-27
chr8	25316513	25365436	+	CDCA2	12.1042	7.15986	8.85012	0.514625	3.45731e-13	-0.350494	4.14431e-06	0.885023	2.13215e-45
chr19	8585674	8642461	-	MYO1F	0.0261681	0.294953	0.0825067	-1.59893	0.0375435	1.7896	4.3e-06	-3.28465	1.30706e-13
chr9	91624949	91625393	-	RP11-82L18.4	0	0.0653468	2.57942	-7.06821	8.46125e-08	-5.34487	4.3709e-06	-1.42878	0.90578
chr6	35704809	35716856	+	ARMC12	0.0107077	0.760844	0.0513536	-2.13158	0.386814	3.82851	4.45345e-06	-5.06864	1.15596e-05
chr1	35331037	35395186	-	DLGAP3	0.0407061	0.290009	0.0294574	0.529628	0.706258	3.24556	4.61978e-06	-2.59329	2.12756e-05
chr22	37678068	37711382	+	CYTH4	0.0529865	0.473629	0.164333	-1.56595	0.00771202	1.48843	5.18027e-06	-2.97447	8.62499e-25
chr12	93861264	93897545	+	MRPL42	12.5142	22.0603	24.8588	-0.926815	4.61806e-65	-0.217065	5.24907e-06	-0.689246	7.06067e-33
chr3	137842560	137851229	-	A4GNT	0.00818622	0.379227	0	1.03227	0	6.31876	5.62461e-06	-4.40517	9.15505e-09
chr6	166822852	167319939	-	RPS6KA2	0.896529	0.45437	0.18534	2.34128	9.81863e-23	1.25289	5.95713e-06	1.10323	6.82205e-15
chrX	15253410	15288589	-	ASB9	0.294979	5.78708	7.85327	-4.67099	1.28652e-81	-0.485992	6.52776e-06	-4.13523	9.65946e-138
chr1	1682671	1711896	-	NADK	13.8826	15.4575	12.6491	0.197501	0.000858073	0.244288	6.57006e-06	-0.0257346	0.846697
chr12	85430092	85657002	+	LRRIQ1	0.00977316	0.0211063	0.152818	-3.89752	2.45987e-06	-2.89391	7.07403e-06	-0.844871	0.563147
chr16	56500748	56554195	-	BBS2	4.37444	4.22525	3.21619	0.507806	1.20562e-10	0.34994	7.79742e-06	0.177764	0.00988098
chr6	110712974	110736765	-	DDO	0.291961	0.0753672	0.525022	-0.783968	0.15395	-2.84777	8.66246e-06	2.00166	0.000671255
chr1	43824626	43828874	+	CDC20	120.137	129.096	136.979	-0.126081	5.12737e-05	-0.130222	8.68962e-06	0.0244019	0.729474
chr6	52442105	52448783	+	TRAM2-AS1	1.00177	4.78283	3.01585	-1.52755	6.41067e-14	0.621295	9.21801e-06	-2.12162	4.65738e-58
chr6	152442819	152958936	-	SYNE1	0.117685	0.321479	0.215053	-0.806468	3.41324e-07	0.535577	9.32189e-06	-1.31859	1.076e-35
chr1	156052364	156109880	+	LMNA	84.4277	136.581	141.266	-0.679261	3.65834e-165	-0.0930925	9.41539e-06	-0.566097	2.11967e-55
chr17	47865917	47906458	+	KAT7	7.68121	10.8973	8.89716	-0.148889	0.022284	0.247655	9.43984e-06	-0.376122	3.33275e-11
chr10	115999018	116051272	+	VWA2	1.10526	0.181821	0	8.8989	5.76896e-13	6.18663	1.00309e-05	2.70535	1.06716e-31
chr12	65174589	65274812	+	TBC1D30	1.51566	1.78743	2.36081	-0.575914	2.59057e-07	-0.446652	1.0539e-05	-0.107085	0.442324
chr16	67209505	67217943	-	KIAA0895L	4.88572	2.67993	3.62868	0.493061	2.67034e-07	-0.481349	1.06125e-05	0.99422	2.97968e-35
chr11	120195838	120204391	+	TMEM136	0.325361	3.91502	2.66981	-2.97287	3.19648e-47	0.507721	1.15468e-05	-3.44882	1.18888e-129
chr1	40026488	40042462	-	PABPC4	19.4317	27.3762	29.3336	-0.530882	7.87602e-47	-0.144176	1.23833e-05	-0.366543	1.35296e-16
chr19	59024897	59050278	-	ZBTB45	5.91729	8.97217	11.2045	-0.858303	1.91632e-22	-0.365928	1.28224e-05	-0.469688	2.95783e-07
chr12	124247042	124420753	+	DNAH10	0.00455976	0.0993602	0.0234147	-2.30486	0.0373695	2.0426	1.29729e-05	-4.06993	1.30612e-10
chr4	147096837	147121152	+	LSM6	5.1491	3.73788	5.46926	-0.0249535	0.864513	-0.593779	1.36922e-05	0.587612	4.85435e-06
chr1	204123944	204135465	-	REN	0.122515	0	0.386094	-1.59443	0.0556043	-6.17776	1.3784e-05	3.88148	0.00730379
chr10	82194765	82196869	+	RP11-137H2.6	10.4489	2.19413	3.56594	1.61342	4.33287e-43	-0.745465	1.48493e-05	2.37598	4.76148e-130
chr2	33172039	33624576	+	LTBP1	5.3599	16.2241	17.7621	-1.66564	1.1264e-234	-0.175441	1.60972e-05	-1.46935	2.5163e-167
chr19	58912871	58929694	+	ZNF584	2.4778	5.25947	3.71347	-0.519292	0.000100986	0.458114	1.72924e-05	-0.954242	1.47572e-21
chr6	34845555	34855866	-	TAF11	7.51252	13.9307	9.94924	-0.342752	0.00541275	0.439996	1.86558e-05	-0.762073	6.4022e-18
chr17	10223709	10244775	+	RP11-401O9.3	0	0	0.843836	-5.9845	3.86046e-05	-6.11889	1.9124e-05	0.1834	1
chr20	44376583	44420571	-	WFDC3	0.97991	0.0785596	0.470839	1.11847	0.00145219	-2.62645	2.05417e-05	3.67038	1.76848e-26
chr22	33558212	34318829	-	LARGE	0.00962901	0.0529843	0	3.72227	0.127917	6.07618	2.10797e-05	-2.16319	0.000546937
chr8	87354967	87490649	+	WWP1	12.6229	9.09992	7.37637	0.838046	2.84147e-53	0.258003	2.75006e-05	0.600858	3.95173e-30
chr18	23805900	23971649	+	TAF4B	2.23568	1.65713	2.37571	-0.0251741	0.87068	-0.564017	2.97677e-05	0.560364	7.46139e-05
chr7	6971315	6979234	-	FAM86LP	0.0322182	0	0.548989	-4.01578	0.00242478	-6.00447	2.98052e-05	1.76656	0.756809
chr6	88180341	88222054	+	SLC35A1	1.00522	1.55777	2.85014	-1.44239	2.0535e-09	-0.918853	3.05976e-05	-0.497539	0.0154518
chr4	40812044	41218731	-	APBB2	3.38188	1.76964	2.18871	0.690735	3.30834e-22	-0.35151	3.11526e-05	1.06182	9.60417e-60
chr19	46093022	46105466	-	GPR4	0	0.30142	0.00984925	-1.84499	0	4.95328	3.20807e-05	-5.88921	9.36689e-14
chr9	86890372	86955672	-	SLC28A3	0.48568	0	0.0950003	2.41887	9.87468e-10	-5.96736	3.53143e-05	7.58252	7.81857e-43
chr17	2592680	2615957	-	CLUH	26.0186	26.6342	28.6184	-0.0738737	0.0614284	-0.147994	3.55742e-05	0.0945428	0.0456492
chr7	37888199	37940003	+	NME8	0.00608978	0	0.203377	-4.89862	0.000954804	-5.99481	3.76167e-05	1.1906	1
chr1	172501489	172580971	+	SUCO	4.7878	7.20713	5.86117	-0.228369	0.00149842	0.253754	3.86513e-05	-0.461115	1.37335e-12
chr1	43124096	43142429	+	PPIH	16.7399	17.5886	20.824	-0.251203	0.000584908	-0.287432	3.93469e-05	0.0561799	0.625974
chr19	13317256	13734804	-	CACNA1A	0.0366648	0.324909	0.134037	-1.80507	0.000242786	1.23244	4.01852e-05	-2.9643	4.43686e-23
chr11	14515329	14665181	-	PSMA1	1.47513	2.89309	4.01478	-1.38117	2.21341e-23	-0.518189	4.0958e-05	-0.842005	5.01723e-10
chr3	149694542	149697142	+	RP11-651P23.5	0.183893	1.20995	0.0822353	1.22815	0.467798	3.84031	4.48543e-05	-2.45391	8.36221e-07
chr1	47644922	47646011	+	LINC00853	0.155107	0.0217067	1.10841	-2.76398	0.00128418	-5.59471	4.80695e-05	2.16061	0.1814
chr17	73584139	73622929	+	MYO15B	0.486316	1.17318	1.54843	-1.60894	7.5112e-35	-0.445971	4.8092e-05	-1.14322	1.15265e-22
chr10	23216953	23326518	+	ARMC3	0.00734284	0.15089	0.00510732	0.614892	0.825439	4.90373	4.87014e-05	-3.84151	1.12234e-09
chr17	73028670	73061984	+	KCTD2	6.96049	8.82967	7.05236	0.044374	0.617518	0.279724	4.99872e-05	-0.215073	0.000788455
chr12	75784850	75826468	+	GLIPR1L2	0.0695129	0.454102	0.119781	-0.71872	0.37619	1.87823	5.34752e-05	-2.51064	1.77907e-10
chr3	138724648	139076065	+	MRPS22	8.05025	7.64343	8.98118	-0.0942928	0.226754	-0.27658	5.67853e-05	0.202016	0.00149428
chr16	31072164	31085641	-	ZNF668	2.37576	2.77961	3.83657	-0.628494	1.37676e-06	-0.509743	5.73592e-05	-0.097393	0.573732
chr16	31094746	31100949	-	PRSS53	0.154058	0.527703	0.20474	-0.345683	0.500209	1.32412	5.87658e-05	-1.63558	1.71206e-10
chr11	13409548	13484844	-	BTBD10	15.4256	13.2949	15.4192	0.0631626	0.383466	-0.259037	6.11114e-05	0.342602	4.15506e-09
chr19	12873817	12983554	-	HOOK2	12.2177	4.72619	3.54603	1.84982	6.76087e-146	0.371234	6.32978e-05	1.49888	1.77399e-145
chr14	20779527	20801471	-	CCNB1IP1	11.775	9.69026	11.4352	0.105502	0.193945	-0.283148	6.60852e-05	0.408433	7.03217e-11
chr15	71145578	71342414	+	LRRC49	0.488969	1.36167	0.83787	-0.713302	0.00184357	0.657692	6.71545e-05	-1.34379	2.009e-16
chr8	54788710	54789209	-	RP11-1070A24.2	0.239533	1.45756	0.0292025	2.97751	0.156844	5.47644	7.01647e-05	-2.35136	0.00209504
chr22	30279144	30426855	+	MTMR3	6.74041	4.43791	5.15198	0.451064	1.73166e-14	-0.259666	7.26495e-05	0.730453	4.46898e-39
chr15	59063391	59154099	+	FAM63B	11.1562	1.75289	2.22524	2.38873	0	-0.389108	7.33663e-05	2.79683	0
chr15	56922379	57210769	-	ZNF280D	1.5822	1.53055	1.15759	0.514023	9.38507e-09	0.35839	7.7902e-05	0.175163	0.0509497
chr22	43924624	44208217	-	EFCAB6	0.0156871	0.0168474	0.120047	-2.87976	7.25829e-05	-2.86762	7.83779e-05	0.0230853	1
chr1	100496122	100501188	+	RP4-714D9.5	0.383878	0.141246	0.396351	0.0171094	0.966546	-1.53473	8.09888e-05	1.55499	8.77824e-09
chr2	182401403	182545392	-	CERKL	0	0.0367814	0.209506	-6.86765	2.81003e-07	-2.55887	8.15364e-05	-3.54472	0.0140836
chr6	158589384	158620376	+	GTF2H5	2.69503	5.37675	4.26537	-0.598954	1.43232e-11	0.289275	8.27173e-05	-0.867167	1.80231e-28
chr1	62208149	62629592	+	INADL	7.27543	3.00548	2.35007	1.69368	4.52692e-168	0.310252	9.18841e-05	1.40288	1.42723e-140
chr11	95523129	95565857	+	CEP57	11.3503	11.5318	12.78	-0.107924	0.0382265	-0.192653	9.77511e-05	0.104344	0.10237
chrX	68835911	69259319	+	EDA	0.099613	0.0228518	0.143495	-0.46097	0.400344	-2.69762	0.000108076	2.14996	4.50373e-05
chr1	24018269	24022915	+	RPL11	359.047	293.134	305.375	0.296903	2.53454e-33	-0.103365	0.000108969	0.42028	7.75701e-13
chr2	71213068	71222075	-	TEX261	8.51894	19.5266	16.5486	-0.894992	5.18076e-48	0.194301	0.000110081	-1.06873	1.24332e-80
chr6	17615269	17706656	-	NUP153	16.3213	25.1445	26.9802	-0.66212	2.46098e-58	-0.146461	0.000122356	-0.495481	7.31427e-26
chr8	106330920	106816760	+	ZFPM2	0.363339	0.115282	0.0087856	5.43063	2.106e-11	3.66592	0.00012366	1.7701	7.19973e-11
chr1	112084840	112259313	+	RAP1A	13.1989	8.42847	9.66899	0.511677	2.96687e-19	-0.243189	0.000126515	0.775104	1.2879e-46
chr4	129786076	130014764	-	SCLT1	1.8066	1.59402	2.08153	-0.140592	0.246698	-0.429317	0.000130769	0.309161	0.000746804
chr6	34433916	34503006	+	PACSIN1	0.182661	0.272565	0.0624203	1.60961	0.00948922	2.07836	0.000130816	-0.440128	0.218802
chr4	17616254	17635728	+	MED28	3.9475	3.31593	2.6246	0.652959	2.168e-17	0.293364	0.000132699	0.379622	8.02166e-08
chr12	46123448	46301823	+	ARID2	5.85275	4.66785	3.82528	0.676769	5.87471e-33	0.242418	0.000141358	0.45414	1.24234e-12
chr6	155574273	155577858	-	RP11-477D19.2	0.302848	0.560931	0.172619	0.876532	0.113058	1.65924	0.000145852	-0.751397	0.0076446
chr2	88326724	88355248	-	KRCC1	4.01532	7.74811	10.0492	-1.26041	6.36676e-23	-0.419369	0.000145908	-0.819807	1.18598e-15
chrX	21724090	21776281	-	SMPX	0	0	0.384156	-5.54399	0.000277545	-5.67801	0.000147527	0.1834	1
chr3	88198893	88217879	+	C3orf38	4.50677	5.16137	6.46234	-0.457382	7.07987e-06	-0.369483	0.000160223	-0.0670817	0.587451
chr2	224822121	224832431	+	MRPL44	15.4725	21.9975	17.3372	-0.100688	0.259524	0.299195	0.00017213	-0.38056	6.29777e-06
chr7	11221359	11559802	+	AC004538.3	0.00971424	0.0884017	0	2.52224	0	5.60223	0.000179673	-2.69388	0.000519178
chr20	37377085	37400834	+	ACTR5	6.46718	8.37338	6.0461	0.162165	0.231248	0.427033	0.000188082	-0.243103	0.00603067
chr14	23242431	23299029	-	SLC7A7	0.44759	0.341304	0.105488	2.14136	1.71252e-07	1.64161	0.000191969	0.522741	0.036766
chrX	103077252	103087158	-	RAB9B	0	0.213544	0.0232292	-3.35093	0.179822	3.13902	0.000199421	-5.64743	1.29487e-11
chr15	78857862	78887611	+	CHRNA5	0.291787	0.703687	1.28471	-2.07625	2.02371e-11	-0.910761	0.000199997	-1.13039	7.49727e-05
chr20	25654851	25677477	-	ZNF337	1.44147	1.23925	0.669367	1.17125	1.14361e-07	0.845369	0.000206641	0.344928	0.0199078
chr12	122957417	122985518	-	ZCCHC8	5.7788	5.25207	6.06443	-0.00657253	0.935391	-0.252236	0.000212472	0.265246	0.000162181
chr2	133402426	133429152	-	LYPD1	0.0737073	0.00606995	0.240636	-1.63926	0.0401084	-5.25373	0.000214593	2.87954	0.161793
chr5	138677276	138705406	+	PAIP2	15.0564	10.6677	12.4223	0.340978	3.79522e-07	-0.263813	0.000222798	0.62511	1.52982e-24
chr15	74643109	74656961	+	CTD-2311M21.2	0.0081136	0.00387579	0.15712	-4.22335	0.0011852	-5.25624	0.00022381	0.761007	1
chr5	137450866	137475132	-	NME5	0	0.250695	0.00611698	-0.891286	0	5.19095	0.000239339	-5.23578	1.23931e-08
chr17	73034958	73043080	-	ATP5H	11.8802	11.1976	12.9992	-0.0663853	0.406063	-0.259453	0.000280865	0.213125	0.00120043
chr13	114747194	114898086	-	RASA3	3.7615	18.7766	16.0322	-2.02837	1.85586e-177	0.183386	0.000282331	-2.19011	1.00784e-256
chr11	126225535	126310239	+	ST3GAL4	6.33272	14.2772	16.2795	-1.29892	1.1364e-86	-0.23407	0.000311604	-1.04318	5.55841e-48
chr11	62313471	62315171	+	RP11-864I4.4	0.151886	0.969933	0	2.92796	0	5.49463	0.000312874	-2.26897	0.00297576
chrX	118599997	118603061	-	SLC25A5-AS1	0.299188	0.823206	0.330982	-0.0765625	0.892394	1.27699	0.000317076	-1.31204	3.71847e-06
chr22	42084943	42094140	+	C22orf46	1.70969	3.26098	4.0588	-1.18355	4.2505e-24	-0.360568	0.000321923	-0.801086	1.54718e-16
chr3	47205987	47288091	+	KIF9-AS1	0.244576	0.386945	0.723582	-1.49894	7.33213e-07	-0.94748	0.000324363	-0.525082	0.0671988
chr6	53512699	53530506	-	KLHL31	0.0694902	0.0251681	0.160409	-1.14496	0.069657	-2.71152	0.000348114	1.50108	0.0856608
chr1	27730730	27816669	-	WASF2	90.7762	34.74	36.6673	1.37133	0	-0.122182	0.000348504	1.51368	0
chr5	138744279	138780180	-	DNAJC18	1.1812	0.716732	1.10906	0.153409	0.400704	-0.673689	0.000376335	0.843134	5.99805e-07
chr3	8661086	8786726	-	SSUH2	0.101824	0.0046312	0.098507	0.108958	0.865974	-4.45298	0.000384558	4.02938	5.56849e-09
chr11	65337901	65341413	+	SSSCA1	10.4974	15.5697	18.1949	-0.730316	7.13251e-19	-0.269884	0.00042601	-0.439043	9.72561e-10
chr12	52708085	52715182	-	KRT83	0.0239411	0.00765235	0.277833	-3.47963	0.00301856	-5.09699	0.000429814	1.17844	0.810417
chr14	35343549	35345665	+	RP11-73E17.2	1.21499	1.77688	0.904419	0.491644	0.136296	0.933083	0.000435407	-0.420379	0.0534826
chr16	57279010	57287516	+	ARL2BP	10.4827	10.6787	12.9014	-0.236148	0.014311	-0.317548	0.000442985	0.103682	0.350496
chr4	57774075	57802010	+	REST	8.76661	6.12605	6.99158	0.389595	7.14785e-12	-0.23542	0.000447255	0.6444	2.64252e-18
chr11	57508825	57510986	+	C11orf31	19.3303	15.2808	12.1643	0.731129	9.0369e-20	0.283772	0.000506722	0.468487	1.1297e-10
chr4	129730779	129796379	+	JADE1	1.63605	3.46439	4.05177	-1.24545	1.59501e-44	-0.270654	0.000531525	-0.952201	4.10756e-37
chr15	50647525	50659636	+	GABPB1-AS1	2.45154	1.75002	2.61224	-0.0292259	0.881376	-0.622359	0.000541203	0.611357	7.67038e-06
chr15	59664892	59815748	+	FAM81A	0.91841	2.53102	1.82534	-0.928175	3.87178e-09	0.427079	0.000545645	-1.33276	3.86737e-35
chr3	115521235	117716095	-	LSAMP	0.201157	0.0675368	0.00717872	4.88175	1.41199e-10	3.19823	0.000550867	1.67217	0.000144051
chr11	65601112	65624367	+	SNX32	0.24677	0.220281	0.0413449	2.6506	8.62603e-05	2.37898	0.000558371	0.289744	0.52938
chr5	89825161	90460038	+	GPR98	0.225873	0.00497093	0.0318076	2.88482	2.87647e-21	-2.72758	0.000577989	5.47374	5.39593e-79
chr18	59854491	59974355	+	KIAA1468	6.85815	4.50377	3.59649	0.99347	2.51763e-42	0.279067	0.000585664	0.734426	1.71867e-34
chr5	147763498	147822399	+	FBXO38	7.52326	4.11941	4.71487	0.737352	8.103e-35	-0.239167	0.000590009	0.996342	1.09972e-67
chr1	154669931	154842756	-	KCNN3	0.00664868	0.00431946	0.0466219	-2.75851	0.00325466	-3.4818	0.000596361	0.63584	0.835873
chr1	28525967	28559536	-	DNAJC8	32.524	49.785	53.4368	-0.653003	9.4578e-55	-0.146319	0.000635674	-0.486785	2.24054e-17
chr9	127704887	127905785	-	SCAI	1.251	1.00357	1.2689	0.042343	0.7464	-0.383167	0.00064233	0.444697	4.36565e-07
chr5	107194736	107717799	-	FBXL17	4.46025	1.90885	2.3855	0.965082	6.00064e-27	-0.36632	0.000645005	1.35163	4.11036e-51
chr10	131864638	131909081	-	LINC00959	0.0366698	0.256318	0.0358853	0.0858435	0.959964	2.77872	0.000668177	-2.51489	5.38719e-06
chr12	57449426	57481846	-	TMEM194A	16.4806	19.2012	16.7559	0.0390426	0.47802	0.151808	0.000681648	-0.0932153	0.0917348
chr9	98177116	98189078	-	RP11-435O5.2	0.888943	2.11865	3.48247	-1.90644	6.52524e-12	-0.760244	0.000687999	-1.11412	1.43372e-06
chr1	174979925	174992561	-	MRPS14	6.86885	9.52833	11.257	-0.650331	4.23619e-11	-0.285422	0.000698995	-0.34495	0.000284564
chr6	56708800	56728876	+	RP11-472M19.2	0.0269564	1.2682	0.161566	-2.41569	0.293714	2.93324	0.000731735	-4.44545	3.57179e-09
chr17	20771746	20905589	+	RP11-344E13.3	0.373071	0.00312664	0.0596119	2.71077	7.98232e-15	-4.31024	0.000765913	6.45275	1.18375e-43
chr2	42560686	42652228	-	COX7A2L	9.0941	19.2093	16.7342	-0.816188	5.10546e-45	0.154755	0.000798342	-0.949891	6.42801e-34
chr4	128544426	128647892	+	INTU	0.822067	0.692868	0.47913	0.841732	1.23641e-09	0.487361	0.000824581	0.371721	0.00365914
chrX	128779240	128788933	-	APLN	0.124806	0.235849	0.573548	-2.13908	4.31448e-06	-1.32807	0.000876276	-0.760246	0.108692
chr11	35154202	35159579	-	RP4-607I7.1	0.145858	1.27237	0.440558	-1.52497	0.0742421	1.49043	0.000879241	-2.89288	1.3858e-07
chr3	123328896	123603178	-	MYLK	0.0415548	0.204033	0.114018	-1.39333	7.58309e-05	0.794944	0.000925965	-2.14832	3.47837e-25
chr9	35561828	35563896	-	FAM166B	0.0762265	0.615779	0.0955199	-0.270613	0.873276	2.63065	0.000981485	-2.72718	5.14323e-05
chr12	15475331	15750333	+	PTPRO	0.00192815	0	0.0396617	-4.15802	0.0106136	-5.25402	0.000985336	1.17345	1
chr5	158122928	158526769	-	EBF1	0.00241081	0	0.0476539	-4.14037	0.0108238	-5.23646	0.00101036	1.1906	1
chr12	75956982	76377795	-	RP11-114H23.1	1.94247	0.441951	0.0419113	5.57471	4.63272e-12	3.33434	0.0010434	2.24145	9.30162e-19
chr17	54869274	54916134	-	C17orf67	0.747923	1.60821	0.846189	-0.11254	0.778183	0.882197	0.00104847	-0.961842	0.00148595
chr12	88442793	88535993	-	CEP290	3.2797	3.53339	2.81609	0.282893	0.000341399	0.281936	0.00107282	0.0220037	0.98544
chr11	100558384	100862668	+	ARHGAP42	4.74556	1.3048	1.72423	1.52346	4.96848e-50	-0.446781	0.00113368	1.98676	3.76687e-70
chr4	9772777	10056560	-	SLC2A9	2.78679	0.114761	0.0183313	7.34853	9.02343e-44	2.62525	0.00114102	4.70411	5.80635e-227
chr16	2034208	2037750	+	GFER	4.55699	3.07515	6.20302	-0.382078	0.337159	-1.05787	0.00121177	0.705666	0.0815049
chr11	18252896	18258440	-	SAA4	0.240769	0	0.388897	-0.61774	0.598462	-5.17774	0.00130388	3.8734	0.00924819
chr17	1682779	1733928	-	SMYD4	2.16164	2.96757	3.55362	-0.654104	8.30638e-11	-0.304736	0.00131242	-0.329142	0.000104524
chr13	48877887	49056122	+	RB1	10.8616	11.5727	12.5889	-0.149701	0.00721165	-0.165926	0.00144296	0.0363689	0.671056
chr5	96096521	96143803	-	ERAP1	18.5156	2.60789	3.1366	2.62321	0	-0.311802	0.00151923	2.95411	1.72011e-259
chr17	38710021	38721724	-	CCR7	0.0411724	0.267016	0.0405359	0.079545	0.966272	2.65988	0.00153535	-2.3918	0.000836398
chr1	152321211	152332482	-	FLG2	0.0830778	0.0318736	0	6.60304	2.16329e-06	5.11449	0.00155996	1.4566	0.00353275
chr19	46030685	46105470	-	OPA3	6.49435	3.1256	3.58128	0.922191	1.45607e-50	-0.240628	0.00159349	1.18197	4.05092e-75
chr16	23399814	23464501	-	COG7	7.91763	4.65995	5.60652	0.561616	6.68861e-12	-0.310208	0.00171757	0.890854	6.78153e-22
chr9	135753414	135765588	+	C9orf9	0.7129	1.65504	0.968613	-0.377449	0.257239	0.729876	0.00178325	-1.0766	7.32567e-06
chr9	102861538	103063282	+	INVS	2.25045	3.23218	3.89023	-0.725169	6.35456e-12	-0.310434	0.00180035	-0.393571	4.75033e-06
chr11	61447905	61514473	+	DAGLA	6.7398	1.18671	1.61302	2.12645	7.79608e-111	-0.486688	0.00190795	2.62879	4.05379e-125
chr22	28247657	28316122	-	PITPNB	23.3314	21.4877	22.9088	0.0892671	0.0572803	-0.137288	0.00193815	0.246711	2.34807e-07
chr16	3550924	3589048	+	CLUAP1	2.82618	1.71016	1.25365	1.2361	1.5529e-28	0.403573	0.00200824	0.853495	5.48549e-26
chr3	52262626	52273276	-	TWF2	2.70976	3.59565	4.8704	-0.7827	2.73214e-06	-0.482364	0.00203166	-0.279673	0.0558302
chr22	20103461	20114878	+	RANBP1	21.8739	47.5254	49.307	-1.10912	2.13936e-162	-0.0976774	0.00211438	-0.990076	6.13479e-67
chr13	45967451	45992590	-	SLC25A30	1.68259	2.31398	2.84917	-0.697306	3.27758e-10	-0.344907	0.00212335	-0.333602	0.00524762
chr7	24612887	24733812	+	MPP6	1.17299	4.38934	3.63243	-1.56697	9.05179e-60	0.228384	0.00214156	-1.77275	2.65768e-121
chr11	65337131	65337744	-	SSSCA1-AS1	0.992985	2.25252	0.79598	0.383029	0.571231	1.45921	0.00215024	-1.03597	0.00138326
chr8	38964509	39142430	+	ADAM32	0.305498	0.107198	0.0309852	3.36956	3.22942e-15	1.75088	0.00216949	1.62283	3.34218e-10
chr11	62304784	62309490	+	RP11-864I4.3	1.687	2.04708	0.223234	2.9788	0.00601644	3.14883	0.00225653	-0.138906	0.996476
chr20	50668202	50820847	-	ZFP64	4.83163	4.98378	4.08649	0.304615	0.000184448	0.241561	0.00246279	0.0834746	0.307425
chr3	56591189	56655846	+	CCDC66	1.12952	1.1737	1.49432	-0.339816	0.0121609	-0.392813	0.00254435	0.0731219	0.796503
chr3	149919961	149942977	-	RP11-167H9.5	0.0968672	0.433205	0	2.91312	0	4.96408	0.00264087	-1.76629	0.0504545
chr10	65281123	65384883	+	REEP3	15.489	22.0976	23.4135	-0.532884	4.62741e-30	-0.128131	0.00265063	-0.383973	4.05707e-13
chr15	68346517	68483096	+	PIAS1	9.13387	7.52072	6.17313	0.628495	9.70762e-18	0.240137	0.0026964	0.409076	9.69378e-11
chr11	1049880	1055284	+	RP13-870H17.3	0.115809	0.161504	0.960133	-2.9709	0.00246107	-2.61192	0.00276683	-0.276068	1
chr10	7860467	8058590	+	TAF3	4.19766	2.21332	1.59628	1.45838	6.87914e-34	0.42703	0.00280727	1.04991	2.70582e-33
chr1	213224589	213448116	+	RPS6KC1	2.00978	6.6235	5.48148	-1.38439	2.73836e-49	0.228439	0.0028183	-1.59078	2.80352e-97
chr17	55333212	55762046	+	MSI2	3.46599	4.87395	5.17175	-0.513911	2.20141e-27	-0.129887	0.00287495	-0.363154	8.30027e-12
chr2	214017694	214018383	+	RP11-105N14.1	1.30899	0.105799	0.764824	0.834848	0.14505	-2.90355	0.00288626	3.53829	5.49131e-07
chr15	76640526	77197785	-	SCAPER	1.15823	1.4553	1.11555	0.116947	0.390449	0.338267	0.00323423	-0.201535	0.0358978
chr11	75514476	75526451	-	RP11-535A19.2	0.0196832	0.401161	0.0672024	-1.71984	0.39755	2.5264	0.00329896	-3.68102	3.30928e-07
chrX	99546642	99665271	-	PCDH19	0.305918	0.026761	0	8.57968	5.20311e-12	4.95921	0.00330043	3.57491	2.22703e-15
chr8	90914087	90940116	+	OSGIN2	6.97917	10.5079	11.5519	-0.663871	1.17162e-23	-0.181392	0.00338002	-0.461578	9.80937e-14
chr5	49961733	50142356	+	PARP8	2.93532	1.02735	0.736415	2.05795	2.67444e-73	0.435386	0.00346437	1.64303	1.60175e-78
chr15	38544527	38649450	+	SPRED1	7.33598	5.57254	4.72115	0.69912	1.05209e-28	0.194805	0.00357679	0.524804	5.58703e-19
chr6	143743969	143771810	-	ADAT2	3.17567	2.28867	2.74301	0.273986	0.00655692	-0.306033	0.00365377	0.600795	1.59495e-14
chr6	43008515	43042837	+	KLC4	3.35452	2.91507	2.26637	0.629122	4.82496e-10	0.31846	0.00394549	0.33021	0.000637194
chr20	30135307	30135852	+	RP3-324O17.4	3.23231	5.04273	7.96852	-1.23829	1.90355e-06	-0.704236	0.00395724	-0.51152	0.0402275
chr3	15708743	15901278	-	ANKRD28	5.72103	10.3	9.11435	-0.608448	1.17019e-30	0.13181	0.00403433	-0.719536	5.40027e-37
chr16	31085743	31095517	+	ZNF646	4.82613	3.90832	4.40737	0.194629	0.0095972	-0.217626	0.00408729	0.431906	6.47211e-12
chr22	37447779	37459430	+	KCTD17	1.62245	7.77825	6.18082	-1.8666	7.76045e-40	0.288052	0.00412363	-2.12989	4.35691e-99
chr17	2496504	2588909	+	PAFAH1B1	14.8171	22.0223	19.9057	-0.362593	1.41648e-19	0.10112	0.00416683	-0.442906	6.48376e-18
chr2	73114489	73119287	+	SPR	21.507	21.7865	25.3366	-0.173203	0.534193	-0.261584	0.00419367	0.115605	0.48317
chr3	160283235	160287036	+	KRT8P12	2.16705	5.43759	3.93122	-0.797113	1.70778e-05	0.422003	0.00446033	-1.19596	2.3784e-24
chr11	78147007	78285919	-	NARS2	6.39593	12.3475	10.3425	-0.630118	1.83665e-13	0.21136	0.00455161	-0.821325	8.6148e-33
chr1	205538013	205572046	+	MFSD4	3.23742	0.398041	0.183695	4.20848	7.39858e-84	1.07407	0.00478191	3.14432	1.96233e-155
chr2	37458774	37480546	+	NDUFAF7	2.88725	4.66905	3.63235	-0.268455	0.0446618	0.317459	0.00482421	-0.563859	4.53928e-10
chr19	5674958	5691887	+	RPL36	94.5823	76.5574	80.107	0.303299	1.26252e-17	-0.109463	0.00483205	0.432828	1.79135e-12
chr6	28911654	28912314	+	C6orf100	0.255538	0.157044	1.05105	-1.97688	0.0311224	-2.78946	0.00486276	0.730641	0.703679
chr10	105348285	105615301	-	SH3PXD2A	11.2629	3.96087	3.37481	1.80165	1.28693e-286	0.186328	0.0050215	1.63536	2.37649e-238
chr20	30102231	30157370	+	HM13	36.2324	43.3031	39.4829	-0.060646	0.0990935	0.0887593	0.00504807	-0.129267	0.00320685
chr11	60897728	60929089	-	VPS37C	7.62742	6.56832	7.47556	0.0925951	0.294899	-0.23099	0.00521274	0.344086	9.05994e-07
chr3	157823644	158263519	+	RSRC1	5.15918	5.62997	4.60798	0.226504	0.0157256	0.24481	0.00530502	0.00218047	1
chr21	17442842	17999716	+	LINC00478	0.002635	0.00796265	0.077277	-4.67514	0.00204126	-3.32796	0.00532928	-0.861244	0.98544
chr19	1440838	1441937	+	AC027307.3	0.969187	0.251333	0.792123	0.355645	0.475354	-1.69849	0.00555576	2.01933	3.00708e-07
chr11	117298489	117688240	-	DSCAML1	0.0042191	0.0330425	0	1.92928	0	4.79212	0.00567936	-2.35735	0.0226861
chr13	44720606	44732358	-	SMIM2-IT1	0	0.0306291	0.64587	-5.17395	0.0013334	-4.34648	0.0057617	-0.8166	1
chr3	81538850	81811312	-	GBE1	10.8409	15.6241	13.7029	-0.274706	9.07945e-07	0.14476	0.00630529	-0.399282	2.33213e-12
chr1	47562325	47644943	-	CYP4A22-AS1	0.530408	0.111374	0.608942	-0.134714	0.850319	-2.50217	0.00678593	2.26071	0.0458475
chr2	74785010	74875465	-	M1AP	0.0452201	0	0.0689636	-0.552512	0.680176	-4.73021	0.00703057	3.50965	0.0357029
chr12	10378657	10469850	+	KLRD1	0.00600734	0.00291418	0.058468	-3.24234	0.0322554	-4.28269	0.00717055	0.739641	0.932819
chr5	82933624	83017432	-	HAPLN1	0	0	0.0296153	-4.59071	0.0118323	-4.72564	0.00755612	0.1834	1
chr10	60064313	60065381	+	RP11-179B15.5	0.229441	0	0.628061	-1.40021	0.318424	-4.72564	0.00755612	2.77317	0.204061
chr19	5993175	6199583	-	RFX2	1.63077	1.66357	1.97733	-0.215053	0.0722075	-0.294341	0.00755884	0.0994736	0.375526
chr9	32972604	33025166	-	APTX	7.60657	8.59251	9.62724	-0.27622	0.000551063	-0.207819	0.00762932	-0.0480848	0.664379
chr3	46742823	46752376	+	TMIE	0.228805	0.455245	0.93091	-1.96417	3.66263e-05	-1.07556	0.00768158	-0.849112	0.0714517
chr1	236699473	236700004	-	RP11-385F5.5	0.756553	0.847126	2.14921	-1.4435	0.00915133	-1.38291	0.0077878	-0.0403517	1
chr8	66626569	66627013	-	RP11-707M3.3	0.664191	0.297324	1.36433	-0.972077	0.189	-2.25015	0.00789844	1.21965	0.298636
chr12	49962001	50038449	+	PRPF40B	0.858848	1.75433	1.37536	-0.615981	9.62095e-06	0.306008	0.00802181	-0.900332	7.66345e-20
chr2	71503691	71662199	+	ZNF638	6.46248	7.38304	6.51868	0.05022	0.376458	0.134451	0.0081519	-0.064188	0.3698
chr12	57637236	57644976	-	STAC3	1.58427	0.257344	0.600554	1.46559	1.28074e-06	-1.26643	0.00817877	2.72346	1.09273e-28
chr3	42055294	42267381	+	TRAK1	15.4142	6.697	7.12687	1.17613	3.42307e-177	-0.134239	0.00843054	1.33022	1.78097e-181
chr11	44093012	44093953	+	CTD-2609K8.3	0.253024	0.93909	0.100138	1.43071	0.481962	3.23694	0.00872457	-1.63349	0.01859
chr4	26859300	27027003	+	STIM2	6.1154	3.57789	2.92586	1.1272	6.37352e-48	0.245929	0.00883364	0.900505	7.01609e-44
chr16	4743695	4745860	+	NUDT16L1	10.3927	12.2261	9.97682	0.121953	0.256946	0.248201	0.00886757	-0.104764	0.240446
chr6	161411350	161413374	-	RP3-428L16.2	0.454037	0.58269	0.218658	1.11767	0.060717	1.3705	0.00888848	-0.224838	0.661171
chr6	34385231	34393902	-	RPS10	0.733304	1.78003	1.01834	-0.410115	0.304792	0.76106	0.00889392	-1.13956	2.38908e-07
chr8	66556969	66683496	+	MTFR1	6.4942	13.5687	11.8348	-0.8029	9.28524e-32	0.152496	0.00980248	-0.934914	1.16107e-54
chr4	68566998	68946670	+	UBA6-AS1	0.592839	0.83474	0.534031	0.216023	0.457356	0.6012	0.00999654	-0.359937	0.0909342
chrX	152710178	152736045	-	TREX2	0.754036	0.118422	0.342383	1.20216	0.00104331	-1.57837	0.0101308	2.73806	1.52083e-08
chr3	124467422	124468120	+	RP11-71H17.9	1.18676	1.45894	2.76213	-1.155	0.00428443	-0.966042	0.0101525	-0.166407	0.83358
chr16	14501896	14512729	-	RP11-65J21.4	0.0261786	0.0742146	0.659687	-4.52176	0.0032335	-3.17987	0.010602	-0.8348	1
chr13	44717679	44735393	-	SMIM2	0.0537459	0	0.230901	-2.03722	0.191335	-4.60923	0.0106141	2.17345	0.49509
chr11	66037303	66045996	-	RP11-867G23.3	0.175721	0.438019	0.16867	0.11968	0.872625	1.33142	0.0106539	-1.16943	0.0040635
chr17	26782770	26941215	-	RP11-192H23.4	0.446349	1.04504	0.677774	-0.536274	0.0392614	0.582241	0.010786	-1.09589	6.86478e-09
chr7	102453308	102715286	-	FBXL13	0.684376	0.205714	0.0677724	3.38991	1.17685e-14	1.55069	0.0108233	1.8475	5.69533e-16
chr17	6779954	6915668	-	AC027763.2	0.322148	0.549201	0.261834	0.3642	0.47076	1.02383	0.0110052	-0.631968	0.048576
chr4	1619642	1686029	-	FAM53A	0.105293	1.18628	0.783399	-2.8329	4.17344e-13	0.556698	0.0118176	-3.32823	6.53111e-39
chr5	52405672	52410956	+	CTD-2366F13.1	0.390392	0.613113	0.295106	0.465685	0.306977	1.00752	0.0126376	-0.519867	0.135774
chr10	33233409	33233927	+	AK3P5	2.00088	0.954368	0.141686	3.87886	3.67193e-06	2.70494	0.0126442	1.16297	0.0365452
chr19	33793763	33795960	+	CEBPA-AS1	0.0204117	0.0864397	0	2.52403	0	4.49717	0.0128914	-1.65871	0.276938
chr10	97512963	97849995	-	ENTPD1-AS1	0.070042	0.0650278	0.130192	-0.830145	0.0534276	-1.04239	0.0129664	0.223835	0.756809
chr5	131966281	131999964	-	AC004041.2	1.02895	0.471534	0.0966799	3.48793	2.67089e-06	2.25176	0.0131616	1.2358	0.000437319
chr7	47814250	47988088	-	PKD1L1	0.0326814	0.0613154	0.0141674	1.28145	0.217541	2.08184	0.0134322	-0.747194	0.201454
chr18	9475007	9538114	+	RALBP1	19.176	17.2534	18.1682	0.141356	0.00426226	-0.118788	0.0139903	0.280795	1.27776e-07
chr16	56385798	56387436	-	RP11-441F2.5	0.00906222	0.0175084	0.197271	-4.27909	0.00712339	-3.52124	0.0145237	-0.410553	1
chr14	32544625	32545999	-	ARHGAP5-AS1	0.973208	1.42126	0.703613	0.535	0.245886	0.974969	0.0149216	-0.417658	0.221945
chr16	81115566	81130008	-	GCSH	5.71126	7.26451	8.73987	-0.549257	8.14558e-06	-0.310755	0.0150218	-0.215589	0.100536
chr9	37582643	37592639	-	TOMM5	0.281765	0.997092	0.611075	-1.05305	0.00499666	0.664307	0.0151062	-1.67928	6.66734e-12
chr15	80696692	80890278	+	ARNT2	0.321728	1.05929	1.33531	-1.98854	2.92417e-26	-0.377646	0.0153937	-1.58214	5.57282e-24
chr14	99947506	100001381	+	CCNK	14.6287	8.89046	9.47427	0.689478	1.21876e-47	-0.13661	0.0159407	0.84533	1.21038e-46
chr7	89964537	90020769	+	GTPBP10	1.58415	1.80079	1.44438	0.195658	0.117481	0.272512	0.0159688	-0.0569215	0.687042
chr6	27777842	27778314	+	HIST1H3H	3.98212	1.13904	2.56938	0.698218	0.0590841	-1.21534	0.0160028	1.89918	2.63083e-07
chr20	23331373	23335414	+	NXT1	28.0059	24.1099	20.112	0.541598	8.29033e-11	0.217605	0.0161559	0.343586	7.7727e-07
chr2	68350068	68384692	-	WDR92	0.560811	1.58254	1.12364	-0.939201	0.000113248	0.450717	0.0164155	-1.36245	1.32982e-18
chr2	62900986	63273622	+	EHBP1	9.77666	5.06358	5.50115	0.893075	7.89501e-53	-0.16409	0.0167645	1.07713	6.54128e-87
chr14	66974125	67648520	+	GPHN	3.1084	3.27382	3.75324	-0.208032	0.0458794	-0.241293	0.0173513	0.0545598	0.678905
chr1	43820355	43824329	-	RP1-92O14.3	4.94397	1.56598	0.628935	3.04375	5.16182e-15	1.2758	0.0175125	1.7719	1.46853e-16
chr13	44716682	44813010	+	SMIM2-AS1	0.192845	0.0806092	0.641442	-1.68346	0.140066	-3.04937	0.0175236	1.17437	0.657908
chr3	186935942	187009810	-	MASP1	0.0156756	0.00119108	0.0206695	-0.331618	0.786584	-4.06176	0.0176643	2.99475	0.17019
chr2	178487980	178973066	-	PDE11A	0.00480661	0.00235737	0.0248725	-2.31733	0.062072	-3.45447	0.017774	0.887958	0.82593
chr8	142363503	142365465	-	CTD-3064M3.3	1.30964	0.125337	0.388293	1.81155	7.35738e-07	-1.67214	0.0179354	3.42688	1.95902e-11
chr12	75877904	75883600	-	RP11-585P4.5	2.87619	2.01148	3.22452	-0.104326	0.75765	-0.727373	0.0179393	0.637665	0.00474999
chr7	99214569	99230030	+	ZSCAN25	5.18143	2.5066	2.02853	1.41599	2.19683e-55	0.260549	0.0188199	1.17445	1.85212e-63
chr21	22370633	22915650	+	NCAM2	0.00510295	0.0199398	0	2.51149	0	4.37489	0.0192079	-1.52631	0.337018
chr6	165740776	166400091	-	PDE10A	0.0256004	0.853822	1.04957	-5.28741	4.02618e-44	-0.342043	0.0194142	-4.84924	1.7449e-103
chr19	14583278	14586174	-	PTGER1	0.0527104	0.27535	0.0412217	0.409778	0.837151	2.69119	0.0194832	-2.06111	0.0433635
chr2	58654934	59290901	+	LINC01122	0.0241932	0	0.029524	-0.222028	0.868172	-4.3883	0.0198902	3.50226	0.0245358
chr7	106012697	106410653	-	CTB-111H14.1	0.0215489	0.00703204	0.106466	-2.24701	0.123714	-3.86704	0.022421	1.17843	0.98544
chrX	18658030	18690229	-	RS1	0.0169389	0	0.0464888	-1.38959	0.367485	-4.37636	0.0231009	2.50027	0.313362
chr8	42273993	42397069	-	SLC20A2	11.0242	2.78853	2.28249	2.33527	3.73295e-223	0.24456	0.0244374	2.10885	1.80807e-236
chr5	7830491	7851603	-	C5orf49	0	0.098192	0.00597209	-0.891286	0	3.83653	0.0250646	-3.93867	0.00278529
chr13	72012098	72441330	-	DACH1	0.481115	0.0297389	0	8.37883	2.3571e-11	4.2536	0.0254114	4.03343	2.81935e-31
chr22	35318599	35468259	-	RP1-272J12.1	0.0559442	0.0136162	0.13046	-1.16444	0.290992	-3.30204	0.0257991	1.76065	0.218262
chr6	20100935	20212670	-	MBOAT1	7.02765	3.45266	2.69815	1.44458	8.84066e-38	0.311418	0.0261837	1.1525	3.97066e-42
chr6	122793076	123047518	+	PKIB	8.23462	0.0942036	0.00920158	9.89625	1.94848e-21	3.32781	0.0270489	6.51239	2.99353e-77
chr3	27151576	27410951	-	NEK10	0.0774385	0.170077	0.268016	-1.73052	4.69661e-06	-0.702665	0.0279389	-0.989218	0.000767429
chr17	7239848	7254797	+	ACAP1	0.134269	0.400406	0.249799	-0.831834	0.0412065	0.639617	0.0282126	-1.43431	3.28319e-07
chr20	58511894	58515352	-	PPP1R3D	5.41776	5.59947	4.6002	0.29974	0.00803186	0.239449	0.028229	0.0813147	0.454161
chr6	88117730	88221352	+	C6orf165	0.276264	0.198177	0.0628425	2.20291	0.000906176	1.61377	0.0283274	0.609829	0.383986
chr17	40719086	40725257	+	MLX	8.93614	13.9399	14.8248	-0.666866	2.28399e-25	-0.13276	0.0289149	-0.513836	3.70331e-16
chr1	155581011	155720105	+	MSTO2P	0.422041	0.544503	0.873395	-0.986519	0.00618309	-0.72347	0.0289175	-0.240698	0.572513
chr7	92817899	92855837	-	HEPACAM2	0	0	0.0595879	-4.11153	0.0411618	-4.24616	0.0291363	0.1834	1
chr5	140180783	140391929	+	PCDHA3	0	0.0409835	0.00266681	-0.891286	0	3.73996	0.029275	-3.84063	0.00352237
chr19	49654455	49658681	-	HRC	0.0716126	0.119686	0.0169747	2.1659	0.15364	2.80036	0.0297748	-0.56349	0.55227
chr20	31350191	31397162	+	DNMT3B	4.43186	5.15833	4.3369	0.0947825	0.376889	0.205903	0.0297903	-0.0898907	0.346456
chr16	2039661	2044276	+	SYNGR3	1.05725	7.79505	6.58208	-2.57381	1.56171e-73	0.198955	0.0299865	-2.74793	3.97526e-95
chr1	196788887	196801319	+	CFHR1	0.0549874	0	0.0664528	-0.221359	0.883619	-4.22993	0.0301992	3.35653	0.0571836
chr15	93425937	93441975	+	AC013394.2	5.42331	3.62195	2.93876	0.947894	1.81392e-20	0.258051	0.0305735	0.709166	3.90451e-19
chr3	73045936	73118350	+	PPP4R2	9.64284	13.576	12.095	-0.263654	3.29613e-06	0.121598	0.0323488	-0.364923	1.96574e-09
chr5	38736157	38845931	-	CTD-2127H9.1	1.09326	0.495147	0.975656	0.2279	0.590913	-1.01861	0.0326281	1.24769	0.00233118
chr14	53635772	54153976	+	AL163953.3	0.17291	0.161581	0.411459	-1.18868	0.0745035	-1.39583	0.0332702	0.222282	0.956597
chr6	109711418	109762374	-	PPIL6	0.0631614	0.266871	0.126388	-0.935139	0.238946	1.04	0.0351707	-1.90259	0.00051347
chr2	168810530	169104651	-	STK39	12.9744	8.72018	7.53925	0.846607	1.57764e-38	0.165356	0.0367642	0.702129	8.24331e-33
chr13	100741269	101182686	+	PCCA	2.18766	2.47575	1.94867	0.230247	0.131142	0.301153	0.0379279	-0.0518328	0.84921
chr7	95107756	95169544	+	ASB4	0.326015	0.0443937	0.00336329	6.62668	3.1462e-07	3.64188	0.0381695	2.91294	9.32273e-15
chr20	60963688	60982341	-	CABLES2	4.42316	4.69166	5.29391	-0.195436	0.0732822	-0.21788	0.0391802	0.0415973	0.823306
chr16	67218269	67224107	-	EXOC3L1	0.159775	0.265806	0.475223	-1.51181	0.00163235	-0.884366	0.0392205	-0.585865	0.218588
chr7	102553438	102585396	+	LRRC17	0.724311	0.00550904	0.071841	3.39926	1.34187e-09	-3.6597	0.0399211	6.19599	1.23294e-29
chr10	52750945	54058110	+	PRKG1	0.0657284	0.0133022	0.0522929	0.397318	0.598506	-2.01705	0.0399211	2.29135	0.000179053
chr1	62901968	62917475	+	USP1	23.0977	26.5507	27.4116	-0.18395	0.000111259	-0.0906325	0.0400396	-0.0730789	0.229837
chr1	16062900	16067891	+	SLC25A34	0.489033	0.132285	0.0324332	3.98036	1.32582e-08	1.98563	0.0401024	1.97433	8.00857e-10
chr6	134846452	134980974	-	RP11-557H15.4	0	0	0.0956142	-3.96852	0.0560453	-4.10255	0.0408233	0.1834	1
chr5	108083523	108532542	+	FER	2.13261	2.55611	2.21309	0.0105467	0.918332	0.163905	0.0417139	-0.133761	0.0927844
chr12	76424274	76425158	+	RP11-290L1.3	0.131013	0.257905	0	3.25716	0.239374	4.1231	0.0426887	-0.736314	0.832701
chr18	32073254	32471808	+	DTNA	0.21036	0.0207274	0.00230922	6.55743	2.49446e-09	3.1098	0.0430599	3.39494	2.81594e-29
chr1	12290124	12572099	+	VPS13D	9.32325	3.32362	2.95405	1.72143	0	0.125237	0.043115	1.61617	1.28625e-156
chr10	33189247	33294720	-	ITGB1	193.522	224.007	211.69	-0.0661807	0.000496715	0.0370568	0.0433234	-0.0831008	0.034165
chr7	129251555	129396922	+	NRF1	4.64905	4.62204	3.85039	0.334506	0.00254223	0.218906	0.0434144	0.134676	0.140905
chr15	74657776	74659391	+	CTD-2311M21.3	0	0	0.172595	-3.97957	0.0597417	-4.11341	0.0436137	0.1834	1
chr19	2819872	2835771	+	ZNF554	0.444205	0.507487	0.719965	-0.631733	0.0396728	-0.550517	0.0438404	-0.0597763	1
chr19	42363988	42376994	+	RPS19	207.549	95.2393	88.354	1.29555	0	0.0641743	0.0438422	1.25246	1.41944e-115
chr14	57532978	57579378	-	RP11-108M12.3	0.0280147	0.166898	0.0185177	0.656974	0.824984	3.11231	0.0451451	-2.09649	0.0310938
chr4	185615772	185655287	-	CENPU	8.99478	12.1722	10.6158	-0.175977	0.0426602	0.152906	0.0463335	-0.308305	6.48551e-06
chr8	103876528	103990104	+	KB-1507C5.2	0.128078	0.291892	0.140167	-0.0634799	0.936323	1.01587	0.047674	-1.03721	0.032699
chr17	48770551	48785285	-	ANKRD40	7.19758	11.515	10.1986	-0.439736	5.00442e-10	0.131066	0.0479052	-0.551215	4.30838e-16
chr2	85645844	85664152	+	SH2D6	0.0347158	0.438627	0.239693	-2.72327	0.000263171	0.833186	0.0498362	-3.39957	2.04764e-15
chr3	123434698	123435246	+	RP11-9N20.3	0	0	0.237069	-3.93188	0.0679727	-4.06629	0.0502492	0.1834	1
chr5	140174444	140391929	+	PCDHA2	0.00239752	0.0216268	0	1.03227	0	3.96122	0.0523196	-2.16969	0.141754
chr3	170779128	171178197	-	TNIK	2.31489	3.17883	2.71726	-0.167642	0.100052	0.182544	0.0524523	-0.329939	5.97354e-05
chr10	102288829	102319755	+	HIF1AN	5.62321	8.33275	7.59106	-0.369932	3.04513e-15	0.0896531	0.0526981	-0.439673	5.92836e-18
chr16	69790439	69791840	-	CTD-2033A16.2	0.380453	0.416784	0.147058	1.43341	0.0640991	1.45528	0.0539058	0.00231296	1
chr19	14230321	14247768	-	ASF1B	15.2347	26.4346	27.8522	-0.807279	3.07616e-37	-0.119642	0.0542427	-0.667693	2.62243e-23
chrX	135929543	135930193	+	RP11-1114A5.5	0.160179	0.200437	0	3.73924	0.100399	3.95968	0.0543794	-0.157418	1
chr1	117653682	117665209	-	TRIM45	1.31854	1.99547	1.55119	-0.172212	0.37496	0.317441	0.0587838	-0.466823	0.000176346
chr2	239229082	239309541	+	TRAF3IP1	3.44206	5.36154	5.87721	-0.709003	7.2753e-13	-0.176946	0.0587919	-0.511675	5.63247e-11
chr15	78885394	78913637	-	CHRNA3	0.0564289	0.0912322	0.199414	-1.76023	0.00616222	-1.16668	0.0593559	-0.542067	0.723197
chr14	33404139	34273382	+	NPAS3	0.0258107	0.0331395	0.00656934	2.05944	0.133252	2.31516	0.0603105	-0.214168	1
chr13	20532810	20665968	+	ZMYM2	8.07098	6.19156	5.55628	0.602088	2.73718e-34	0.111646	0.0611975	0.511309	3.76801e-24
chr3	155755490	156256545	+	KCNAB1	0.231128	0.0637807	0.131352	0.879885	0.0387491	-1.08835	0.0635566	1.95706	1.00804e-08
chr8	144519825	144623623	-	ZC3H3	9.46794	9.23731	9.87601	0.00225522	0.979192	-0.141085	0.0638422	0.164021	0.0187644
chr6	83602117	83775560	-	UBE3D	1.14621	1.48541	1.1797	0.0218914	0.9079	0.288226	0.063876	-0.245861	0.0439411
chr17	28804380	28854610	+	GOSR1	4.48351	8.14582	7.34707	-0.649172	1.63086e-28	0.104031	0.0669113	-0.732538	1.87717e-40
chr3	72937224	73047289	+	GXYLT2	0.582852	1.43401	1.77638	-1.54418	5.07649e-12	-0.35243	0.06842	-1.16605	2.23474e-12
chr20	39726969	39766643	-	RP1-1J6.2	0.251244	0.199316	0.0398209	2.71128	0.0265003	2.26755	0.0692805	0.456167	0.613309
chr11	57509635	57560715	+	RP11-691N7.6	1.48751	0.449947	0.0758186	4.34864	2.97795e-05	2.52242	0.0696033	1.79385	0.000436554
chr8	140742586	141468678	-	TRAPPC9	0.339485	0.587389	0.499725	-0.494255	1.57346e-05	0.188247	0.0704607	-0.660889	7.2558e-15
chr3	190984957	191048325	-	UTS2B	0.00762357	0.0228112	0.0909156	-3.50405	0.0198899	-2.04591	0.0708881	-1.06887	0.659163
chr5	74664311	74807963	-	COL4A3BP	6.44935	4.96919	4.39936	0.615294	3.80387e-21	0.131248	0.0714388	0.503796	2.65345e-18
chr1	110574199	110617263	+	STRIP1	7.63877	4.37942	4.69401	0.765794	3.46465e-31	-0.144561	0.0723452	0.931007	5.53408e-55
chr17	47778305	47786376	-	SLC35B1	5.59016	9.16384	9.63611	-0.722677	7.92757e-27	-0.117456	0.0745191	-0.585094	3.50347e-19
chr5	140261793	140391929	+	PCDHA13	0.208661	0.0218261	0	7.15377	5.75279e-08	3.79083	0.0760243	3.23522	2.36104e-12
chr11	19218322	19302973	+	RP11-428C19.4	0.0280965	0.309799	0.028297	0.0704982	0	3.28941	0.0788273	-2.43598	0.0656994
chr9	34664160	34666109	-	RP11-195F19.5	0.0322052	0.0877878	0.00796576	1.96015	0.45251	3.29486	0.0795014	-1.11266	0.399249
chr21	34144411	34266043	+	C21orf49	0.0421769	0.0791216	0.0170769	1.37947	0.368005	2.17835	0.0797198	-0.705965	0.463665
chr17	29224354	29233838	-	TEFM	2.45802	3.85726	3.17219	-0.305573	0.0553177	0.238069	0.0829739	-0.523012	8.72387e-06
chr17	61044178	61045910	-	RP11-180P8.3	0.0321829	0.17664	0.0169824	0.953238	0	3.29677	0.0836674	-1.85583	0.159387
chr4	141677682	141679075	+	RP11-102N12.3	0.746186	0.312936	0.602717	0.369927	0.458558	-0.988809	0.0847858	1.35133	0.000246349
chr9	130873450	130881013	-	RP11-395P17.3	2.42841	1.36094	1.02062	1.31285	1.03722e-13	0.370944	0.0866897	0.96011	1.61382e-13
chr8	125551344	125580751	+	NDUFB9	15.6136	18.5706	19.5556	-0.261589	0.000161289	-0.119307	0.0879136	-0.122629	0.185285
chr8	124332090	124428590	-	ATAD2	19.8042	23.5095	23.8479	-0.204798	7.79403e-08	-0.0652195	0.0901715	-0.119154	0.0126997
chr22	25348697	25593415	+	KIAA1671	7.25037	2.95628	2.63328	1.52557	2.30156e-171	0.123212	0.0907817	1.42179	2.41807e-130
chr9	72873937	72969804	+	SMC5	14.0672	7.45902	6.60185	1.15518	7.6051e-96	0.131712	0.0908841	1.04227	6.46234e-43
chr10	89367742	89419036	+	RP11-57C13.6	0.0599623	0.235027	0.758555	-3.5927	0.0131919	-1.72762	0.0926494	-1.4227	0.377276
chr1	172339329	172413230	-	PIGC	2.40697	6.67027	7.07291	-1.49142	5.53931e-55	-0.129201	0.0943069	-1.33988	4.29429e-43
chrX	135930163	135962923	-	RBMX	43.2092	48.2576	45.1348	0.00043427	0.989738	0.0520983	0.0958917	-0.0315563	0.615724
chr7	29638411	29724871	-	ZNRF2P2	0.319483	0.362296	0.0995574	1.74272	0.138484	1.81546	0.0963518	-0.04729	1
chr6	131949582	132068553	+	ENPP3	0	0.101614	0.0351307	-4.09862	0.0416213	1.48007	0.0985036	-4.75291	4.33509e-06
chr10	99258625	99330966	+	UBTD1	7.00579	14.8729	16.0084	-1.12977	7.00719e-29	-0.151473	0.0986114	-0.956495	3.27676e-32
chr8	67024902	67027440	+	AC084082.3	0.0869721	0.172966	0.0250475	1.86721	0.34925	2.74705	0.0989647	-0.753938	0.571901
chr2	98372799	98612388	-	TMEM131	4.93453	7.21216	6.58435	-0.353215	1.76813e-10	0.0865303	0.100182	-0.420658	9.61709e-13
chr15	59060271	59063173	-	RP11-30K9.6	0.933069	0.115333	0.305204	1.67269	0.000885331	-1.4544	0.100222	3.03837	1.51276e-13
chr3	52744800	52804965	-	NEK4	6.51613	6.11968	5.32645	0.3541	7.4637e-05	0.15557	0.100363	0.218423	0.00353328
chr19	55890613	55895966	-	TMEM238	1.02198	0.815859	0.377787	1.51366	0.0164516	1.08096	0.100787	0.45424	0.272352
chrX	107137827	107179210	-	RP6-191P20.4	0.255067	0.0975984	0.0139725	4.24022	0.00131085	2.74675	0.102574	1.47159	0.04942
chr13	51568647	51654998	-	GUCY1B2	0.0403114	0.30458	0.174009	-2.05	0.00710184	0.762528	0.104397	-2.67895	4.06156e-10
chr14	95623982	95646263	+	DICER1-AS1	0.509941	0.693979	0.468703	0.189388	0.645055	0.526875	0.104779	-0.309217	0.328926
chr17	40724333	40729849	-	PSMC3IP	2.62919	7.21586	7.86799	-1.51775	2.10583e-35	-0.169215	0.105053	-1.32458	1.73595e-43
chr17	30771279	30810336	+	PSMD11	13.132	32.8572	30.609	-1.15778	9.64447e-206	0.0578532	0.106415	-1.19547	1.16985e-129
chr10	82289353	82295698	-	RP11-137H2.4	0.0248377	0.170704	0	1.03227	0	3.60148	0.106972	-1.82987	0.295459
chr13	32313674	32377009	+	RXFP2	0	0.00524615	0.0473639	-3.95767	0.0559131	-3.13006	0.10896	-0.845322	1
chr12	85253492	85307394	-	SLC6A15	0	0.0341475	0.0084691	-3.08529	0.285215	1.95199	0.10949	-4.23928	0.000331228
chr19	58203868	58204128	-	AC004017.1	0.228804	0.392582	0	2.93571	0.29721	3.60494	0.110143	-0.520351	0.939974
chr2	238875656	239008053	+	UBE2F-SCLY	0.00929764	0	0.0328228	-1.75469	0.433404	-3.74693	0.112439	1.77795	0.756809
chr6	76001575	76203454	-	FILIP1	0.0215927	0.0230202	0.055116	-1.28374	0.126613	-1.30545	0.112987	0.0519181	1
chr22	42475695	42480288	+	SMDT1	6.8531	6.88966	7.74096	-0.112743	0.42731	-0.212806	0.11328	0.120923	0.334922
chr1	178060643	178063119	-	RASAL2-AS1	0.951711	0.426924	0.231393	2.10204	1.67168e-07	0.838309	0.113466	1.2709	1.47487e-07
chr15	78187026	78197016	+	CSPG4P13	0	0.00303875	0.028305	-3.9872	0.0614365	-3.15779	0.115365	-0.8166	1
chr1	43424720	43449029	+	SLC2A1-AS1	0.163609	0.160336	0.277753	-0.700046	0.238119	-0.835136	0.117538	0.160038	0.934772
chr1	202780082	202781284	+	PCAT6	1.92543	2.97857	2.05712	-0.0337344	0.937638	0.489718	0.117966	-0.502091	0.0698826
chr17	27952956	28257294	-	SSH2	2.12649	2.7212	2.8818	-0.374822	5.56827e-06	-0.126473	0.118243	-0.228093	0.00124959
chr5	74807581	74896969	+	POLK	1.98308	2.13685	1.8208	0.186733	0.117052	0.186207	0.120059	0.0203314	1
chr3	185699825	185700083	-	RN7SL637P	0	0	0.390483	-3.56849	0.153441	-3.70386	0.120623	0.1834	1
chr1	26485511	26489119	+	FAM110D	0.048031	0.182428	0.0482513	0.0599477	0.975903	1.86763	0.122974	-1.5853	0.0717369
chr1	16119291	16119780	+	RP11-169K16.6	0.880726	1.30785	2.21173	-1.26499	0.0234268	-0.799495	0.125588	-0.432491	0.473175
chr9	34661900	34666026	-	RP11-195F19.30	0.00899227	0.0400665	0.00447342	0.953177	0	2.99954	0.131699	-1.57658	0.276991
chr2	25956622	26101385	-	ASXL2	4.96777	6.2981	5.77558	-0.15415	0.00619906	0.0804357	0.133069	-0.214203	0.00022746
chr11	65343509	65360121	+	EHBP1L1	41.3877	27.8972	28.0949	0.622431	1.69831e-81	-0.0545329	0.133382	0.697652	3.1964e-59
chr22	47158518	47571336	+	TBC1D22A	5.61011	4.91517	4.31895	0.440039	4.31926e-07	0.141263	0.135264	0.318835	6.25974e-06
chr20	44002526	44036529	-	TP53TG5	0.517119	0.399158	0.197746	1.45131	0.0155539	0.968438	0.135948	0.495407	0.226208
chr5	140213969	140391929	+	PCDHA7	0.00566871	0.0194055	0	1.92928	0	3.59633	0.137027	-1.24739	0.524637
chr14	68168603	68201169	+	RDH12	0.0446915	0	0.0374819	0.310637	0.858749	-3.5015	0.13774	3.1888	0.0829686
chr16	25043202	25069430	+	RP11-266L9.4	0.754719	0.479999	1.00156	-0.348017	0.639212	-1.10167	0.138312	0.746339	0.396768
chr6	35911291	35992645	-	SLC26A8	0.0318596	0	0.0144832	1.19258	0.360354	-3.49082	0.139908	3.98883	0.00280351
chr1	235093089	235105809	-	RP11-443B7.1	0.107168	0.279082	0.114029	-0.0325944	0.979688	1.2418	0.146381	-1.17287	0.248321
chr17	7588578	7589689	-	RP11-199F11.2	0.922952	0.905215	0.518599	0.8953	0.0853299	0.759693	0.146405	0.151565	0.829282
chr5	60457897	60527867	+	CTC-436P18.1	0.280154	0.165964	0.0194572	3.8755	0.0240321	3.00976	0.147064	0.816455	0.648163
chr1	234508553	234509339	-	RP5-827C21.4	0.439492	0.684471	1.23452	-1.42709	0.0369216	-0.89442	0.149011	-0.483019	0.571769
chr17	48423453	48440499	+	XYLT2	9.4942	12.1763	12.5393	-0.338571	3.03719e-08	-0.0873257	0.150682	-0.22995	0.000261475
chr5	159774758	159797648	-	C1QTNF2	0.0184484	0.259686	0.123903	-2.67997	0.0437997	1.03216	0.151302	-3.31038	9.81477e-07
chr17	6757180	6857426	+	ALOX12P2	1.82701	0.0308929	0.00547761	8.51365	5.79394e-16	2.49562	0.151481	5.9102	2.25559e-60
chrX	106956451	107020572	-	TSC22D3	13.4846	1.94168	1.61456	3.12613	1.12855e-275	0.221954	0.157764	2.9228	0
chr15	72452148	72490126	-	GRAMD2	0.0535805	0.242165	0.147198	-1.39701	0.0376314	0.67177	0.160944	-1.99095	3.98873e-07
chr16	238968	279462	-	LUC7L	7.70574	7.01673	6.32439	0.347652	8.48101e-07	0.104993	0.163421	0.262108	1.64814e-05
chr12	50569571	50677329	-	LIMA1	54.1304	23.4353	23.6371	1.25867	0	-0.0566955	0.164149	1.33509	6.80166e-198
chr20	34359896	34538303	+	PHF20	8.96653	10.5823	9.73717	-0.0555956	0.340901	0.0753577	0.164175	-0.110465	0.0568254
chr6	27782112	27782607	-	HIST1H2AJ	0.0904534	0.176698	0	2.52403	0	3.37947	0.164492	-0.640651	0.973348
chr20	23330015	23334066	-	AL096677.1	2.36217	1.53758	0	4.10763	0.0480877	3.37947	0.164492	0.690029	0.856163
chrX	69642881	69653240	+	GDPD2	2.26637	0.0771628	0.0168054	7.13983	4.23601e-16	2.15825	0.170851	4.89277	3.61538e-21
chr16	46740891	46824319	-	MYLK3	0.0301916	0.0320075	0.00728824	2.08972	0.1792	2.06703	0.171179	0.0523801	1
chr6	159071046	159185908	+	SYTL3	1.03595	0.497105	0.685169	0.662569	0.0262902	-0.506936	0.172951	1.18466	3.15791e-07
chr3	149478892	149686172	-	ANKUB1	0.110315	0.0178	0.00235236	5.57981	5.65354e-05	2.83661	0.173138	2.62463	5.8735e-07
chr17	74449433	74466199	+	AANAT	0.59035	0.0463038	0.128858	2.26406	3.79172e-05	-1.51358	0.174905	3.62217	1.21525e-15
chr6	24701135	24702021	-	RP1-30M3.5	0.318392	0.0983518	0.301496	0.143784	0.887898	-1.65648	0.18137	1.66388	0.0358721
chr22	38731767	38794934	-	RP3-449O17.1	0.580669	0.708583	0.507834	0.255245	0.486557	0.432674	0.186287	-0.152503	0.655912
chr17	28256218	28435470	+	EFCAB5	0.0216228	0.0818754	0.0386009	-0.775162	0.503834	1.0441	0.186901	-1.69926	0.0480989
chr13	39261266	39460074	+	FREM2	0.0148618	0.00578659	0	4.83908	0.00525962	3.37294	0.188548	1.36517	0.263842
chr5	110847924	111075423	+	STARD4-AS1	0.646771	0.779754	0.604695	0.160572	0.570305	0.322509	0.19198	-0.140206	0.56186
chr11	66824289	66839484	+	RHOD	54.1434	14.6003	15.7653	1.84464	7.0149e-126	-0.154407	0.193177	2.02098	4.43162e-58
chr19	1597171	1605480	-	UQCR11	2.13117	2.97185	3.377	-0.602593	0.00215673	-0.229637	0.19407	-0.351973	0.0488573
chrX	152935185	152954465	-	PNCK	0.674317	0.357866	0.244344	1.53104	1.65605e-06	0.508246	0.194232	1.03956	8.27188e-07
chr1	36931644	36948879	-	CSF3R	0.00360398	0.00510853	0.0209404	-2.4962	0.15395	-2.06611	0.196171	-0.249838	1
chr12	70297813	70637140	-	RP11-611E13.2	0.398539	0.488358	0.262272	0.676754	0.353825	0.864444	0.196563	-0.155337	0.906932
chr17	17713713	17740325	-	SREBF1	69.0464	35.0955	32.9579	1.13053	4.82023e-236	0.0463299	0.196655	1.10566	2.34872e-145
chr1	40030832	40038875	+	RP11-69E11.8	1.39273	0.82139	0.371275	1.9649	0.00664809	1.09375	0.198139	0.870527	0.105923
chrX	7065901	7065978	+	MIR4767	0.190423	0	0.965493	-2.16842	0.375832	-3.26513	0.198171	1.1906	1
chrX	44382885	44402247	-	FUNDC1	6.15153	21.1797	18.9861	-1.56266	2.36587e-48	0.113324	0.20093	-1.65312	4.93231e-87
chr17	16245848	16256970	-	CENPV	2.84697	12.1231	12.8523	-2.11004	8.88151e-68	-0.127961	0.204663	-1.95623	1.41376e-57
chr2	61167357	61245394	-	PUS10	1.2505	0.841632	0.952163	0.456243	0.00274216	-0.222748	0.206888	0.697378	5.36378e-10
chr22	28315364	28404569	+	TTC28-AS1	0.716745	0.901279	1.00249	-0.419151	0.00600406	-0.197178	0.207185	-0.19884	0.173123
chr7	137687070	137802732	+	AKR1D1	0	0	0.0235433	-3.09238	0.244477	-3.2266	0.207533	0.1834	1
chr11	2323227	2339430	+	TSPAN32	0	0.0536184	0.0152094	-2.7591	0	1.75711	0.217847	-3.7539	0.00559115
chr6	27775899	27776429	+	HIST1H2AI	1.37571	0.410785	0.813749	0.824861	0.201071	-1.0248	0.221894	1.80819	0.000168879
chrX	123093083	123095191	-	RP1-315G1.3	0.0455613	0.312511	0.044789	0.0704983	0	2.63926	0.223707	-1.83999	0.295368
chr22	50961997	50964868	-	SCO2	2.73512	1.69328	2.10013	0.44669	0.0841513	-0.35417	0.225435	0.817379	4.78583e-06
chr4	172733405	173962710	+	GALNTL6	0.00650071	0.00786808	0	2.94264	0.330605	3.1136	0.225435	-0.0915735	1
chr14	23286463	23291750	-	AL135998.1	0.899808	1.10882	0	2.92796	0	3.12053	0.227726	-0.110534	1
chr9	37588410	38068684	-	RP11-613M10.9	0.0226559	0.0282448	0	2.91312	0	3.12053	0.227726	-0.114501	1
chr22	38507502	38601697	-	PLA2G6	0.895988	0.838836	0.952517	-0.0237702	0.910557	-0.2265	0.234166	0.22319	0.134748
chr11	57480072	57508445	+	TMX2	35.3819	46.0409	42.8174	-0.211739	1.51992e-05	0.0602981	0.235681	-0.251257	6.91758e-07
chr6	75994730	76006719	+	RP1-234P15.4	0.204308	0.26887	0.128341	0.745514	0.455421	1.03273	0.240701	-0.245428	0.885794
chr17	40731531	40762641	-	FAM134C	8.17478	6.79351	6.16182	0.470553	4.64667e-11	0.0955977	0.246989	0.395103	3.04037e-10
chr12	111065646	111142755	-	HVCN1	0.189857	0.129433	0.0647812	1.60402	0.0246522	0.946296	0.252374	0.664811	0.156865
chr12	21689123	21757781	-	GYS2	0.00925785	0.00470344	0.0285926	-1.54268	0.484828	-2.55508	0.253838	0.726359	1
chr9	6720863	7175648	+	KDM4C	2.19994	1.05592	0.910845	1.33646	3.546e-33	0.16957	0.25814	1.18536	1.97886e-46
chr12	57643392	57824788	-	R3HDM2	6.22432	4.93021	5.10267	0.3499	2.72129e-06	-0.0940353	0.260789	0.463451	6.07405e-13
chr13	35516424	36247159	+	NBEA	0.318622	0.959726	1.03505	-1.63466	1.70541e-22	-0.153684	0.262611	-1.45783	1.08485e-20
chrX	43888578	43890167	+	RP6-218J18.2	0.168454	0.11962	0.0372903	2.24169	0.0963464	1.63604	0.264069	0.594165	0.586945
chr2	158734195	158735077	+	RP11-546J1.1	0.0492564	0.214711	0	2.48349	0	4.49715	0.264225	-1.68019	0.340789
chr9	135457572	135465653	+	BARHL1	0.0125377	0.0564319	0.0128531	0.0415493	0	2.10222	0.273276	-1.59779	0.313375
chr5	96140056	96141808	+	CTD-2260A17.3	0.260239	0.0516202	0.207149	0.39272	0.786519	-2.05866	0.274333	2.03094	0.101555
chr19	42572629	42585701	+	ZNF574	4.2161	1.62371	1.78037	1.30549	3.08623e-27	-0.178486	0.295654	1.50293	4.55471e-61
chr6	159290971	159331385	+	C6orf99	0.607111	1.30684	0.886053	-0.479549	0.451616	0.522281	0.302644	-0.957166	0.00829211
chr2	198244425	198245616	-	NPM1P46	0.0335209	0.0829373	0	1.89873	0	3.10228	0.30765	-0.850091	0.791631
chr8	144063155	144099854	-	RP11-273G15.2	0.1387	0.0375896	0.0765667	0.920257	0.216048	-1.06511	0.307687	1.908	0.000967442
chr7	130626519	130794935	-	LINC-PINT	1.35695	0.809939	0.653775	1.11669	1.20583e-07	0.264493	0.307891	0.87118	1.85619e-09
chr11	8968841	8986558	-	TMEM9B	13.2136	30.2484	28.2265	-1.03209	2.38967e-75	0.0550846	0.311225	-1.06715	3.171e-70
chr2	25048479	25049586	+	RP11-443B20.1	0.683609	1.43471	1.78606	-1.32262	0.000665921	-0.361224	0.313992	-0.922193	0.00332363
chr7	29665486	29665599	+	TMSB4XP3	0.384636	1.02289	0.26394	0.622929	0.824306	1.92627	0.315803	-1.02638	0.576641
chr2	103353367	103460352	+	TMEM182	0.86008	2.01425	2.15943	-1.26439	9.83387e-15	-0.145462	0.330979	-1.09455	4.43158e-19
chr4	48807229	48863834	+	OCIAD1	19.6202	19.4008	19.5072	0.0717578	0.178112	-0.0523949	0.331017	0.144507	0.0109027
chr11	93971316	94012372	+	RP11-680H20.2	0.244489	0.0198453	0.102935	1.3198	0.342589	-2.29006	0.333875	2.86696	0.0165479
chr1	167599330	167675486	+	RCSD1	0	0.0025093	0.0127977	-3.09865	0.238364	-2.27205	0.339771	-0.828759	1
chr15	72533522	72565340	-	PARP6	6.58823	4.91994	5.03304	0.451366	1.87779e-10	-0.0775543	0.341488	0.547861	1.13212e-18
chr5	93947611	93953827	-	CTC-303L1.2	0.106341	0.426592	0.141924	-0.350362	0.890881	1.53333	0.348749	-1.56955	0.374903
chr10	35104695	35105314	+	PARD3-AS1	0.491576	0.723772	0.30065	0.787932	0.589269	1.24105	0.351792	-0.395	0.856959
chr16	72146056	72210777	-	PMFBP1	0.147777	0.0308798	0.058093	1.42322	0.0359993	-0.951807	0.35466	2.3016	0.000173445
chr11	126293254	126873355	-	KIRREL3	0.0494713	0.0862316	0.123151	-1.25168	0.0469362	-0.558414	0.354683	-0.655258	0.325171
chr1	26653179	26653524	+	RP11-569G9.7	0.949999	0.0414687	0.221251	2.19089	0.0801106	-2.3216	0.359071	3.7006	0.000286097
chr19	9731967	9756572	+	C19orf82	0.319216	0.880187	0.99068	-1.57244	2.17653e-09	-0.216479	0.359559	-1.32775	3.15873e-10
chr11	105480721	105852819	+	GRIA4	0.0160908	0.00871002	0.0192111	-0.184182	0.880458	-1.18484	0.360672	0.925399	0.450669
chr11	65339820	65341669	+	FAM89B	0.162651	0.340555	0.203439	-0.25599	0.802702	0.700424	0.361051	-0.889302	0.138309
chr4	120988113	121337921	+	RP11-679C8.2	0.0253537	0.0334524	0.00834356	1.65803	0.449342	1.94798	0.361959	-0.222096	1
chr11	35160417	35253949	+	CD44	55.0647	62.4779	61.5452	-0.0973033	0.00099483	-0.0230131	0.366073	-0.0545858	0.218262
chr19	56220529	56220899	+	CTD-2611O12.7	0.200042	0.0789257	0.274992	-0.402004	0.818649	-1.85655	0.366871	1.17919	0.933208
chr2	85621871	85645555	-	CAPG	38.4261	61.9862	58.5138	-0.542903	8.27443e-35	0.039138	0.368206	-0.561412	1.46877e-24
chr3	37493606	37865005	+	ITGA9	0.0755725	0.00879538	0.0018712	5.36308	0.000146665	2.15392	0.370665	2.99597	6.29502e-07
chr16	31469401	31478487	+	ARMC5	3.72499	2.941	2.63679	0.56148	3.81317e-07	0.112937	0.374369	0.467609	5.53965e-09
chr3	46753605	46854064	-	PRSS50	0.0401266	0.00497675	0.0241807	0.775861	0.650573	-2.24583	0.38265	2.32661	0.110171
chr9	135766735	135820020	-	TSC1	8.28768	3.29197	3.36255	1.36417	1.90198e-103	-0.0754566	0.38317	1.45881	5.7096e-149
chr19	41324626	41332677	-	CYP2F2P	0.743477	0.0551802	0.139934	2.47445	0.00105832	-1.38651	0.390104	3.61075	0.00028541
chr12	27849321	27863703	-	RP11-1060J15.4	0.400644	0.0866581	0.0281305	3.85609	0.000691151	1.55261	0.391867	2.21582	4.71726e-05
chr14	91885793	91886095	+	RP11-895M11.2	0	0.285087	0.638726	-4.4972	0.0153877	-1.1956	0.394933	-2.64129	0.228277
chr8	93895212	93977873	+	CTD-3239E11.2	0.0787443	0.0765648	0.0150406	2.2937	0.339587	2.15125	0.400747	0.153695	1
chr3	100468000	100712359	-	ABI3BP	0.274997	0.0119989	0.0230288	3.6493	7.64116e-15	-0.983639	0.403482	4.49317	3.84258e-18
chr18	9473419	9474004	-	RP11-61L19.2	0.328813	0.125075	0.0249168	3.66414	0.0449732	2.15721	0.40448	1.40015	0.527746
chr7	72023729	72298777	-	TYW1B	2.40747	0.569481	0.668205	1.91306	9.7859e-20	-0.274884	0.404609	2.19988	3.59609e-41
chr14	23654525	23742686	+	C14orf164	0.137654	0.0351267	0.0796375	0.857162	0.408827	-1.21506	0.405651	1.90929	0.0525938
chr19	1524073	1535455	+	PLK5	0.00615617	0.0619496	0.025025	-1.82305	0.488917	1.26072	0.408536	-2.31348	0.0968178
chr8	106792474	107072752	-	RP11-152P17.2	3.22175	0.362164	0.248433	3.76814	1.91814e-34	0.504038	0.40914	3.25439	5.37966e-42
chr6	35800743	35889119	-	SRPK1	22.9543	18.6022	17.5365	0.451656	4.77129e-28	0.0403025	0.413643	0.431956	3.15661e-18
chr5	56111401	56191979	+	MAP3K1	5.86929	0.678224	0.739938	3.04794	5.94189e-178	-0.17216	0.421254	3.23991	0
chr4	20730239	21950422	-	KCNIP4	0.393337	0.258621	0.321703	0.357167	0.377405	-0.355796	0.425737	0.728213	0.00858017
chr18	9518117	9518258	-	RNU2-27P	2.84174	3.1785	1.99356	0.577517	0.506352	0.63511	0.430323	-0.0386986	1
chr19	14247991	14282079	+	CTB-55O6.12	0.0975356	0.599007	0.471424	-2.20827	3.63239e-05	0.300487	0.430545	-2.43037	1.73322e-13
chr5	80708840	81047616	-	SSBP2	1.49347	0.873834	0.774689	1.00858	1.69356e-15	0.128045	0.433214	0.901231	1.40311e-22
chr6	27774853	27775117	+	HIST1H4PS1	0	0.055248	0.222392	-2.7847	0	-1.95773	0.448958	-0.8166	1
chr4	13570362	13629347	-	BOD1L1	4.76304	3.23264	3.02084	0.720007	1.99374e-38	0.0529656	0.454728	0.687819	1.94184e-37
chr19	41314430	41317295	-	CYP2T2P	0.913176	0.691336	0.506138	0.915301	0.0562074	0.406766	0.456088	0.523599	0.127903
chr3	167453031	167543356	+	SERPINI1	0.385483	0.971041	1.11907	-1.47503	0.000108572	-0.253149	0.460106	-1.1883	1.73919e-06
chr11	133902167	133916744	+	RP11-713P17.3	0	0.0145918	0.033163	-3.96457	0.0614873	-1.23469	0.461433	-2.17293	0.452476
chr14	103798011	103798704	-	RP11-45P15.4	0.342802	0.295285	0.466136	-0.38289	0.704206	-0.707848	0.469309	0.341884	0.879545
chr19	58915605	58919851	-	CTD-2619J13.14	4.55	3.46875	3.12536	0.60524	1.30163e-06	0.105213	0.473996	0.521932	3.23799e-07
chr18	9519447	9520197	+	RP11-61L19.3	0.472981	0.697059	0.472251	0.0677398	0.940116	0.519411	0.477945	-0.411864	0.569075
chr19	15347647	15443356	-	BRD4	9.50357	10.8968	10.3185	-0.0552899	0.327176	0.0343787	0.478759	-0.069878	0.230447
chr3	145784131	145786972	-	RP11-274H2.3	0.289712	0.246117	0.395523	-0.380789	0.729983	-0.728123	0.480578	0.358207	0.859334
chr4	13633444	13634223	-	AC006445.7	0	0.123026	0.0328134	-0.891286	0	1.82928	0.483281	-2.15974	0.448966
chr4	98105244	99064391	-	STPG2	0.00260171	0.0100001	0.00244061	0.0704983	0	1.83243	0.484071	-1.15492	0.97447
chr15	50651647	50652391	-	CTD-3110H11.1	1.3843	0.877093	1.16512	0.314833	0.577063	-0.447931	0.485335	0.769899	0.158592
chr11	60674261	60677214	+	RP11-881M11.2	0	0.018075	0.0764837	-2.84578	0	-2.01313	0.487917	-0.8166	1
chr14	66679528	66976112	-	RP11-72M17.1	0.0497628	0.0562675	0.105326	-1.02728	0.462506	-0.948324	0.491237	-0.0282377	1
chr8	94225531	94712661	-	LINC00535	0.0115748	0.0226373	0.0054888	0.979109	0	1.83822	0.504223	-0.571785	1
chr7	140419127	140624564	-	BRAF	5.6828	3.49426	3.5198	0.755098	6.91973e-32	-0.0544647	0.508462	0.82938	4.26544e-46
chr15	50652526	50652607	+	MIR4712	7.40153	2.84194	4.20778	0.888612	0.216379	-0.602469	0.51801	1.4567	0.00353328
chr11	130029457	130080271	+	ST14	35.035	0.231277	0.274474	7.05751	0	-0.292914	0.524742	7.35317	0
chr15	73735499	73852355	+	C15orf60	0.0647772	0.0313693	0.0802824	-0.247045	0.902881	-1.3939	0.5259	0.889172	0.778257
chr6	27775257	27775709	-	HIST1H2BL	0.553259	0.417523	0.223257	1.36022	0.269535	0.845104	0.529564	0.518245	0.644356
chr3	186544338	186545126	+	RP11-573D15.1	0.808564	2.03048	2.52332	-1.57478	0.0177959	-0.354	0.531222	-1.15472	0.0242769
chr6	31733367	31745108	-	VWA7	0.581821	1.13858	0.987283	-0.698925	0.0095293	0.161665	0.534411	-0.834078	4.22644e-05
chr7	92861653	92988338	+	CCDC132	3.56322	2.37236	2.18592	0.768915	3.43172e-16	0.0739551	0.534887	0.715688	1.14976e-21
chr17	35766965	35839835	+	TADA2A	2.22167	2.5424	2.32123	-0.00100605	0.993979	0.0863023	0.536455	-0.067529	0.639176
chr2	118617003	118692518	+	HTR5BP	0.077742	0.0451082	0.0789374	0.0517328	0.96894	-0.852018	0.538517	0.856411	0.648163
chr2	175411869	175639555	+	AC018890.6	0.111837	0.0396509	0.0201086	2.54796	0.0155459	0.936438	0.544062	1.53791	0.0888383
chr16	46823810	46825952	+	RP11-480G7.2	0.0165398	0.0234447	0.0548897	-1.68851	0.453961	-1.26756	0.545543	-0.249838	1
chr2	211189483	211333970	+	AC007970.1	0.319988	0.236392	0.314319	0.0961432	0.897158	-0.450579	0.551056	0.560374	0.332748
chr2	175212750	175260443	-	CIR1	7.40422	5.66801	5.23762	0.563641	8.6275e-09	0.0701856	0.557584	0.513445	1.79022e-11
chr17	4801069	4806369	-	CHRNE	0.141555	0.0273858	0.0503589	1.55305	0.113133	-0.917076	0.559925	2.28679	0.0202306
chr1	93727743	93811582	-	RP4-717I23.3	3.8892	1.41536	1.48436	1.4517	1.11419e-28	-0.113647	0.565852	1.5809	4.33791e-40
chr19	56217344	56217538	-	AC010525.5	1.22341	0.224205	0.456528	1.48711	0.225186	-1.06871	0.574676	2.25284	0.0159528
chr11	8986222	8999074	+	TMEM9B-AS1	0.393066	5.14183	4.60186	-3.4783	2.1025e-23	0.11591	0.57624	-3.53288	2.90775e-29
chr20	23327578	23332123	-	RP3-322G13.7	0.257021	0.285818	0.181765	0.561187	0.643845	0.611188	0.592123	-0.0209147	1
chr6	116601362	116691436	+	RP1-93H18.1	0.055792	0.055267	0.0930362	-0.670966	0.66	-0.799887	0.593328	0.142097	1
chr2	238875469	238951236	+	UBE2F	1.2474	1.6268	1.4628	-0.166492	0.444674	0.109211	0.594783	-0.258354	0.23005
chr20	61924538	61966203	+	COL20A1	0	0.00932872	0.0149094	-4.25442	0.0289373	-0.72034	0.601523	-2.83405	0.138446
chr17	71330523	71640228	-	SDK2	0.00255719	0.0489826	0.0368751	-3.78631	0.00566821	0.365402	0.603671	-3.58958	1.27649e-06
chr2	231849083	231860747	-	SPATA3-AS1	0	0.0116557	0.0241059	-3.37782	0.167071	-1.07821	0.603708	-1.8348	0.643028
chr14	77507407	77535846	+	RP11-7F17.5	0.0354194	0.0846366	0.0556529	-0.585515	0.668831	0.563301	0.609271	-1.02207	0.286248
chr5	93488671	93954309	-	KIAA0825	0.119917	0.109106	0.124919	0.00456783	0.991561	-0.238514	0.615326	0.265568	0.556842
chr19	56219798	56249768	-	NLRP9	0.112122	0.0485603	0.0691596	0.753472	0.389501	-0.556822	0.618	1.25395	0.0654981
chrX	152713124	152760978	-	HAUS7	0.209167	0.181384	0.214851	0.0311448	0.96225	-0.284485	0.618187	0.335735	0.536557
chr20	43095204	43095482	-	RPL37AP1	5.95694	6.53291	5.54744	0.165197	0.678715	0.189966	0.618839	-0.000662906	1
chr16	2916349	2917619	-	LA16c-325D7.2	0.2453	0.698161	0.508762	-0.990053	0.315889	0.414109	0.619708	-1.3148	0.0547723
chr3	145777372	145779466	-	RP11-274H2.5	0.318219	0.487485	0.556729	-0.74253	0.136395	-0.236844	0.625514	-0.468657	0.250928
chr6	17706488	17707575	+	RP11-500C11.3	4.67286	7.34363	6.67074	-0.452147	0.0169814	0.0926175	0.62555	-0.525838	0.00032046
chr5	98104354	98134347	+	RGMB	5.59441	3.69498	3.70937	0.656821	2.05001e-15	-0.0498697	0.62704	0.728177	1.81288e-21
chr2	74443369	74570541	-	SLC4A5	0.0111211	0.0164018	0.0240092	-1.04655	0.425316	-0.595772	0.633857	-0.349111	0.992735
chr2	152104454	152118393	-	RBM43	1.16371	1.45586	1.50439	-0.306233	0.100567	-0.0912501	0.633947	-0.193557	0.203281
chr13	46108657	46189874	-	FAM194B	0.121311	0.029642	0.0147775	3.07996	0.0151201	0.948463	0.63691	1.9947	0.00528528
chr15	71173681	71185124	-	THAP10	2.85933	3.53494	3.2274	-0.111858	0.55348	0.0867616	0.638824	-0.180232	0.261448
chr15	69689243	69707368	-	RP11-253M7.1	0.31264	0.340701	0.397506	-0.280589	0.639199	-0.266452	0.64183	0.0204947	1
chr3	141663277	141868386	-	TFDP2	3.94113	3.15305	2.97586	0.46828	1.3975e-11	0.0387928	0.644292	0.450233	1.44295e-13
chr22	50962355	50963209	+	CTA-384D8.36	3.24311	0.950613	0.753628	2.16231	3.77473e-09	0.288906	0.644292	1.87852	3.57435e-08
chr15	59171244	59225852	-	SLTM	18.6329	12.8433	12.6605	0.620425	3.48657e-51	-0.0243631	0.647014	0.664846	1.06621e-48
chrX	46404928	46407843	+	ZNF674-AS1	0.749596	2.19399	2.29363	-1.54875	1.85085e-09	-0.106647	0.650325	-1.41245	1.50628e-14
chr1	229685652	229685769	+	RNA5SP78	0.763641	0.62019	1.00191	-0.334403	0.846212	-0.740166	0.656255	0.379259	1
chr2	191745523	191746785	-	AC005540.3	0.113468	0.0949501	0.0472752	1.31065	0.487619	0.948308	0.656774	0.373815	1
chr1	236703394	236713580	-	RP11-385F5.4	1.20326	0.0586819	0.122889	3.38442	0.00116262	-1.09426	0.66493	3.94343	5.48163e-08
chr11	61513965	61525127	-	RP11-467L20.10	0.194781	0.0101355	0.0203994	3.3171	0.00117442	-1.0611	0.673687	3.88065	0.00507119
chr1	101491434	101552821	+	RP11-421L21.3	2.62112	0.862862	0.75862	1.85096	8.84816e-19	0.140377	0.674649	1.725	6.97743e-33
chr3	14444076	14530857	+	SLC6A6	6.98192	35.8162	35.0758	-2.26569	0	-0.0142946	0.67746	-2.23088	0
chr7	73275489	73280223	+	WBSCR28	0.0918422	0.103792	0.0603212	0.666698	0.732554	0.740792	0.679476	-0.0342551	1
chr17	2591767	2592254	+	RP11-74E22.6	0.388479	0.530476	0.346666	0.240773	0.87815	0.577291	0.685158	-0.259538	1
chr11	3050624	3062490	+	CARS-AS1	0.027868	0.0382847	0.0217895	0.407189	0.84571	0.755658	0.686669	-0.241027	1
chr16	84853590	84954374	+	CRISPLD2	0.12567	0.519619	0.46909	-1.84099	3.0854e-08	0.103156	0.689925	-1.9114	2.29435e-10
chr10	45950035	46090354	-	2022-03-08	2.193	4.31492	4.07827	-0.832239	4.5885e-20	0.0367452	0.690943	-0.848059	5.39552e-31
chr2	28680012	28866654	+	PLB1	0.137095	0.0656157	0.0516968	1.46786	0.0138053	0.294768	0.692063	1.17136	0.0140752
chr2	65663845	66311773	+	AC074391.1	0.0120183	0.0317523	0.0446066	-1.81847	0.260767	-0.531221	0.693281	-1.01468	0.576641
chr11	44748015	44953972	+	TSPAN18	0.139761	0.0718246	0.0854883	0.770892	0.19892	-0.293569	0.695959	1.05316	0.0205082
chr9	133809238	133820907	+	RP11-83J21.3	0	0.721614	0.542999	-4.87378	0.00409586	0.369349	0.702289	-4.42666	0.000173371
chr15	55702723	55800432	-	DYX1C1	0	0.0846774	0.105837	-5.17395	0.0013334	-0.365544	0.704015	-4.01325	0.00137572
chr11	95573181	95573288	-	RNA5SP345	0.68741	1.07805	0.666044	0.0948261	0.964691	0.634795	0.707641	-0.418538	0.977939
chr20	34541539	34547394	-	SCAND1	17.8187	19.575	18.5332	0.0071705	0.941976	0.0351662	0.712337	-0.00845295	1
chr2	26372073	26373600	+	SMARCE1P6	0.048254	0.0357134	0.0598844	-0.24777	0.904363	-0.789364	0.712463	0.466909	1
chr5	98264875	98330717	+	CTD-2007H13.3	0.52937	0.272368	0.374336	0.567981	0.598224	-0.492759	0.712909	1.00388	0.326999
chr9	2422702	2641395	-	RP11-125B21.2	0	0.02977	0.0399084	-4.3614	0.022139	-0.470409	0.721747	-3.17113	0.054505
chr1	42929001	43120335	+	CCDC30	0.0470654	0.0367074	0.042462	0.212408	0.760161	-0.256659	0.721876	0.474223	0.520367
chr12	22216707	22589975	-	ST8SIA1	0.0204517	0.0161357	0.020247	0.0753637	0.938611	-0.375262	0.723126	0.444089	0.818405
chr9	214854	465259	+	DOCK8	0.111968	0.00320005	0.0056189	4.43802	2.70103e-08	-0.844829	0.723429	4.86633	7.35029e-23
chr3	197615946	197687013	-	IQCG	0.180476	1.11801	1.03838	-2.45967	8.33238e-26	0.0637623	0.734355	-2.48885	3.70622e-46
chr8	101925475	101926616	-	RP11-521I2.3	1.98826	0.152879	0.193638	3.42192	1.21158e-11	-0.38513	0.734957	3.72116	2.46613e-27
chr12	65277174	65371302	+	RP11-766N7.3	0.0190396	0.0144566	0.00748901	1.41011	0.549763	0.920299	0.73705	0.429432	1
chr1	15442448	15478960	-	TMEM51-AS1	0.440288	0.0395834	0.0258363	4.19801	2.54798e-07	0.588247	0.739767	3.45115	5.94689e-10
chr9	136528682	136605077	-	SARDH	0	0.0402985	0.0302517	-4.25106	0.0277676	0.376321	0.753795	-3.84101	0.00481504
chr1	41134761	41153260	-	RP4-739H11.3	0.123878	0.153558	0.219249	-0.751008	0.683436	-0.553582	0.753803	-0.100834	1
chrX	40507558	40595110	-	MED14	7.04424	13.4666	12.9186	-0.811984	3.39127e-66	0.0152359	0.757108	-0.807291	7.64898e-61
chr4	17630929	17783135	-	FAM184B	0.0246079	0.0550562	0.0444703	-0.790462	0.43752	0.261951	0.768209	-0.963403	0.187693
chr4	178366133	178598280	+	RP11-130F10.1	0.0824442	0.0741088	0.054212	0.662807	0.609437	0.40252	0.768266	0.278492	0.994693
chr1	110082494	110091028	+	GPR61	0.0733186	0.0318382	0.0233078	1.71523	0.0802042	0.400978	0.773574	1.26375	0.0543822
chr1	59597608	59664293	-	RP11-470E16.1	0.0147672	0.0356474	0.0215357	-0.492535	0.86758	0.678393	0.778065	-0.843007	0.835873
chr9	75136717	75451267	+	TMC1	0.0127307	0.0251913	0.0320991	-1.26358	0.413691	-0.391711	0.779707	-0.694208	0.779508
chr1	234507932	234508557	+	RP5-827C21.6	0.0948679	0.140437	0.186572	-0.91734	0.59212	-0.46195	0.781077	-0.336406	1
chr14	63838075	64010092	-	PPP2R5E	7.193	10.0718	9.87812	-0.394276	5.39902e-13	-0.0163787	0.788057	-0.357111	5.80117e-10
chr2	71166448	71222466	-	AC007040.11	0	0.0197108	0.0133594	-2.79409	0	0.519298	0.790723	-2.64388	0.199245
chr15	72571208	72644135	+	RP11-106M3.3	0.0756626	0.0416359	0.0515249	0.615763	0.577597	-0.352881	0.792497	0.927689	0.315576
chr3	42643455	42695880	-	RP4-613B23.1	1.53227	0.573127	0.642318	1.32034	0.00917625	-0.203683	0.794159	1.51431	0.000440216
chr16	66586466	66600154	+	CKLF	0.791556	0.8906	0.783637	0.0754225	0.888594	0.13731	0.797448	-0.036294	1
chr11	5710919	5758319	+	TRIM22	5.37017	0.0777397	0.0856506	6.03131	5.31467e-117	-0.187613	0.808631	6.19266	1.88171e-105
chr6	109487036	109592217	+	C6orf183	0.0752569	0.16739	0.179918	-1.19586	0.0674731	-0.148431	0.809204	-0.993488	0.0733468
chr14	75593856	75603633	+	RP11-950C14.7	0.162786	0.240097	0.159141	0.0866782	0.972899	0.535465	0.810906	-0.318046	1
chr11	57510986	57519253	-	BTBD18	0.0327014	0.0275197	0.0194328	0.839848	0.662763	0.480818	0.81938	0.354768	1
chr16	23072727	23160591	-	USP31	10.1525	2.22127	2.18984	2.27703	0	-0.0235437	0.819453	2.31982	0
chr12	69678177	69679265	+	RP11-1143G9.2	0.0954059	0.0267028	0.0398952	1.30783	0.486159	-0.631176	0.82281	1.56557	0.317697
chr16	57281262	57282404	+	RP11-407G23.4	0.580499	0.325785	0.246669	1.29636	0.304792	0.354405	0.83178	0.905777	0.556351
chr17	71244588	71258491	-	CPSF4L	0.0388499	0.0187803	0.028199	0.511818	0.832325	-0.629872	0.832655	0.896222	0.826639
chr19	11039409	11044211	+	C19orf52	5.15279	7.25935	6.88187	-0.354374	0.010322	0.0319857	0.839753	-0.362565	0.00203542
chr7	19744981	19745059	-	MIR3146	0.380209	0.554563	0.741469	-0.911432	0.707396	-0.467555	0.841049	-0.261528	1
chr8	66629745	66754557	-	PDE7A	4.86991	2.84905	2.80809	0.857624	5.23209e-25	-0.0232992	0.843922	0.901614	1.07276e-39
chr14	64010287	64011382	+	CTD-2302E22.4	0.0132279	0.0398906	0.0529627	-1.8066	0.522349	-0.463645	0.843922	-0.847014	0.98544
chr12	2896097	2903461	-	CBX3P4	0.183485	0.0895118	0.113969	0.750923	0.662293	-0.390662	0.844732	1.01157	0.532361
chr3	135867764	135916083	-	MSL2	12.8324	7.55637	7.41727	0.854271	5.72907e-40	-0.0177172	0.846195	0.891885	1.45689e-55
chr22	32755893	32778039	-	RFPL3S	0.0499574	0.0242612	0.0324286	0.673926	0.728481	-0.466592	0.849315	0.967633	0.659163
chr10	67672276	69455927	-	CTNNA3	0	0.00390079	0.00259092	-1.75939	0	0.536986	0.849479	-1.84307	0.648163
chr1	68962359	69004310	+	RP4-694A7.4	0.320319	0.210344	0.176335	0.920999	0.288747	0.206652	0.851908	0.703646	0.342796
chr9	116172334	116191964	+	C9orf43	0.162064	0.783293	0.718095	-2.08665	2.29817e-05	0.077502	0.852379	-2.10129	9.38078e-11
chr10	81993420	82005123	+	RP11-40F6.1	0.377058	0.0690421	0.0928536	2.07591	0.143256	-0.473559	0.854622	2.24164	0.0159615
chr15	81299374	81441516	+	C15orf26	0.231116	0.0222855	0.0289699	3.03294	0.00782025	-0.442193	0.855227	3.14637	5.37111e-05
chrX	40594652	40597950	+	MED14-AS1	0.0835296	0.0979076	0.114725	-0.401769	0.823874	-0.278472	0.865823	-0.0598724	1
chr3	191857184	192485553	-	FGF12	0.163664	0.015882	0.0182032	3.24002	1.77728e-06	-0.23827	0.868718	3.34399	1.1109e-13
chr13	78493824	79191463	+	RNF219-AS1	0.00164935	0.00664974	0.00490194	-1.37981	0	0.377466	0.869741	-1.1763	0.760335
chr4	16228286	16321763	+	TAPT1-AS1	0.145588	0.267602	0.273943	-0.851021	0.10015	-0.079082	0.871356	-0.739918	0.0574145
chr5	140165876	140391929	+	PCDHA1	0	0.010734	0.00785917	-2.3264	0	0.385629	0.873324	-2.15492	0.448966
chr1	20978270	20988000	-	DDOST	137.769	107.489	103.837	0.471413	3.46862e-61	0.00559405	0.877568	0.486072	2.9704e-36
chr10	80008505	80434724	+	LINC00856	0	0.0153612	0.0112124	-2.3264	0	0.392521	0.877888	-2.17769	0.448966
chr6	136950310	136969137	+	RP3-325F22.3	0.470297	0.259365	0.296834	0.736482	0.542776	-0.230999	0.877888	0.932258	0.435282
chr2	71221573	71229884	+	AC007040.6	0.0415145	0.059833	0.0692628	-0.692497	0.728195	-0.264987	0.878964	-0.317777	1
chr3	145782358	145784156	+	AC107021.1	0.140274	0.145439	0.158438	-0.104451	0.921687	-0.157386	0.879379	0.077467	1
chr19	56218707	56219330	+	CTD-2611O12.6	1.11643	0.97956	1.02004	0.195776	0.754222	-0.10107	0.879734	0.319682	0.694715
chr22	50964181	50968485	-	TYMP	23.9781	5.75502	5.51227	2.18497	4.55255e-200	0.0186039	0.884027	2.18524	3.03388e-199
chr9	6413151	6507054	+	UHRF2	5.9471	2.96005	2.83964	1.12901	4.72166e-62	0.0145061	0.88643	1.13439	4.2734e-64
chr1	204100190	204121307	-	ETNK2	0.948705	0.974471	0.923185	0.105013	0.691812	0.0354746	0.88755	0.0907974	0.776863
chr12	62102040	62672931	-	FAM19A2	0.0465938	0.0346081	0.0364744	0.41231	0.61094	-0.122637	0.88942	0.544917	0.433932
chr11	18427156	18428278	+	AC084117.3	0.934641	0.648375	0.70429	0.465985	0.667169	-0.169425	0.889469	0.616391	0.531635
chr3	57231944	57260549	-	HESX1	0.405183	0.81905	0.755061	-0.835766	0.153759	0.0733854	0.893453	-0.869327	0.0332695
chr1	89003196	89150887	-	RP11-76N22.2	0.102995	0.0202363	0.0164024	2.71299	0.0179542	0.258047	0.894004	2.27611	0.0016433
chr5	138732252	138739777	-	SPATA24	1.9174	3.34664	3.16781	-0.660466	0.0133265	0.0347231	0.901464	-0.667958	0.0098039
chr16	19566562	19718115	+	C16orf62	2.36263	9.27145	9.03033	-1.87088	7.96024e-176	-0.00681634	0.906339	-1.84357	1.95285e-170
chr3	194789008	194991896	-	XXYLT1	2.48305	6.34579	6.19862	-1.25631	2.03284e-43	-0.0104088	0.908183	-1.22472	1.29229e-59
chr16	23464079	23468927	+	CTD-2270L9.4	0.103528	0.274835	0.24753	-1.19943	0.301709	0.103176	0.918021	-1.16845	0.17624
chr14	77535523	77542687	-	RP11-7F17.3	0.0105087	0.031065	0.0266458	-1.26836	0.571176	0.187446	0.918309	-1.06287	0.659163
chr9	102648608	102668883	-	RP11-60I3.5	0.194769	0.187111	0.16233	0.318994	0.859892	0.161184	0.922668	0.161733	1
chr19	56732681	56879752	-	ZSCAN5A	1.04941	0.827082	0.790574	0.471893	0.0125546	0.0199059	0.932333	0.473834	0.000476055
chr4	154387498	154557863	+	KIAA0922	4.94954	2.54803	2.45325	1.07625	5.95373e-34	0.010531	0.937404	1.08547	2.7033e-50
chrX	131351175	131566890	+	RAP2C-AS1	0.218315	0.164602	0.164803	0.46192	0.45874	-0.05144	0.944476	0.526958	0.245039
chr14	103804186	103804311	+	SNORA28	3.53165	1.04792	0.938297	1.97631	0.0359876	0.108534	0.94855	1.79552	0.0717202
chr3	145781829	145822991	+	RP11-274H2.2	0.0932243	0.343086	0.344619	-1.83491	0.14849	-0.0559291	0.958076	-1.57854	0.286484
chr20	2443608	2443683	-	SNORD119	1.18098	2.87394	2.89554	-1.23817	0.326822	-0.0582352	0.961533	-1.02635	0.317697
chr22	32772651	32780330	+	RP1-149A16.3	0.0943901	0.0746001	0.0770211	0.36932	0.801814	-0.0794046	0.961992	0.434809	0.870593
chr14	105515728	105531782	-	GPR132	0.768091	0.0341786	0.0354558	4.51051	1.40795e-16	-0.0840143	0.962339	4.46915	2.60551e-12
chr14	91884610	91887520	+	RP11-895M11.3	0.0478475	0.479927	0.48769	-3.14724	0.114546	-0.0648116	0.965416	-2.30528	0.0968838
chr17	28417384	28444515	-	RP11-1148O4.2	0.192768	0.152056	0.160914	0.347668	0.871721	-0.106567	0.96759	0.403064	1
chr1	205564169	205564275	+	RNU6-418P	2.52243	0.549007	0.567357	2.23651	0.104329	-0.0831711	0.97227	2.08372	0.0738627
chr2	133429374	134326034	-	NCKAP5	0.316128	0.00462054	0.00477497	6.15087	1.32373e-11	-0.0836697	0.974868	5.82756	1.46259e-43
chr16	31207452	31208284	+	RP11-388M20.1	0.38832	0.211211	0.208829	0.950824	0.362058	-0.0416565	0.975566	0.970053	0.359083
chr2	176986339	177001826	-	HOXD-AS2	0.0101454	0.184247	0.173681	-3.89906	0.0234911	0.0328514	0.976151	-3.09949	0.00352295
chr22	50528308	50600119	+	MOV10L1	0.00431917	0.0149397	0.014923	-1.72719	0.395895	-0.0514552	0.976547	-1.2527	0.524637
chr6	72054047	72130472	-	LINC00472	0.396965	0.232513	0.222675	0.89607	0.0496472	0.0175976	0.97673	0.888323	0.00366973
chr17	79670404	79688042	+	SLC25A10	1.19852	2.76462	2.68971	-1.10175	6.44887e-10	-0.00447045	0.979521	-1.07149	1.34253e-13
chr1	43803478	43818443	+	MPL	0.133059	0.130786	0.123748	0.161108	0.879573	0.0262073	0.979865	0.164637	1
chr10	13319796	13344412	-	PHYH	3.2647	10.8627	10.5203	-1.62435	2.15206e-66	0.00208681	0.980528	-1.60496	2.30675e-96
chr11	72525353	72554719	+	ATG16L2	3.00072	2.74425	2.66511	0.234517	0.0108792	-0.00232779	0.981997	0.257795	0.000585961
chr8	52232138	52722005	-	PXDNL	0.0512023	0.0111032	0.0110136	2.25983	0.0849018	-0.0422399	0.983498	2.07281	0.0191551
chr4	15779898	15854853	+	CD38	0.00654843	0.0064469	0.006415	0.0859914	0.973912	-0.0445436	0.985413	0.147728	1
chr12	46119510	46121558	-	LINC00938	6.93106	3.42066	3.31019	1.12874	2.44665e-17	0.00222271	0.989624	1.14632	1.18888e-30

## Sheet: Significantly changed in PANC1 
chrs	start	end	strand	GeneName	BxPC3	PANC1	HPDE6C7	BxPC3_log2FC	BxPC3_qval	PANC1_log2FC	PANC1_qval	Change
chrX	51546103	51645453	+	MAGED1	11.1098	46.1394	0	13.065	7.69813e-28	15.0112	1.99551e-36	Up
chr7	16831435	16873057	-	AGR2	54.7428	317.995	0.0153967	11.8436	5.70146e-45	14.2741	7.12443e-65	Up
chr20	22528309	22559280	-	LINC00261	0.0662833	29.9168	0	5.56204	0.000368017	14.2705	5.03492e-33	Up
chr20	22561643	22566093	-	FOXA2	4.97271	45.12	0	10.697	8.34196e-19	13.7702	8.66507e-31	Up
chr7	37723446	37991543	+	EPDR1	1.653	25.3115	0	9.2454	4.74964e-14	13.0743	7.22001e-28	Up
chrX	86772752	86925050	+	KLHL4	0.754303	10.222	0	9.13634	1.04261e-13	12.7889	1.06342e-26	Up
chr10	102495360	102589698	+	PAX2	0.00232225	11.0398	0.00233882	0.0704982	0	12.0398	8.49667e-24	Up
chrX	105937024	106040223	+	RNF128	0.446607	4.66714	0	7.61801	3.33863e-09	10.8959	1.46369e-19	Up
chr19	58193337	58228669	+	ZNF551	3.33086	2.63902	0	10.9737	7.96151e-20	10.53	2.71031e-18	Up
chrX	84258832	84343069	+	APOOL	10.1163	9.48989	0	10.6959	7.76174e-19	10.4963	3.97136e-18	Up
chr8	91970865	91997485	-	C8orf88	0.0494449	11.6382	0.0159322	1.54169	0	9.31177	1.59646e-14	Up
chr20	55743804	55841685	-	BMP7	0.249689	1.88468	0.00262891	6.47657	7.62054e-07	9.28512	1.90727e-14	Up
chr5	140255058	140391929	+	PCDHA12	0.0283013	0.854846	0	4.24756	0.0307607	9.05596	1.60684e-13	Up
chr7	81575760	82073114	-	CACNA2D1	0.139432	0.845566	0.00162056	6.37071	1.27074e-06	8.8625	3.41077e-13	Up
chr5	168088745	168728133	-	SLIT3	0.00105927	1.75416	0.00417333	-1.83848	0.483244	8.68954	4.37e-32	Up
chr19	3474405	3480540	-	C19orf77	0.428215	3.01517	0	5.88555	6.64233e-05	8.59418	4.05617e-12	Up
chr5	140248689	140391929	+	PCDHA11	0.0112921	0.595226	0	2.92931	0	8.5409	6.21411e-12	Up
chr13	20761609	20767037	-	GJB2	67.7237	15.2331	0.0434271	10.6988	3.26502e-84	8.4386	6.44759e-52	Up
chr18	3496030	4455335	-	DLGAP1	0	0.708139	0.00245531	-1.794	0	8.13836	1.32923e-14	Up
chr19	56152428	56164527	+	CCDC106	0.507953	31.6098	0.114227	2.21563	2.90701e-05	8.06544	3.47366e-139	Up
chr18	32946661	32957301	-	ZNF396	0.203688	0.336989	0	7.30434	2.43344e-08	7.92279	3.51629e-10	Up
chr15	96670598	96870590	-	NR2F2-AS1	1.38593	0.474723	0	9.54576	5.25887e-15	7.89203	4.2083e-10	Up
chr13	95364970	95368500	+	SOX21-AS1	1.77614	0.457513	0	9.54823	5.3836e-15	7.4818	6.78745e-09	Up
chr20	52553316	52687304	-	BCAS1	1.99836	1.12396	0.00657044	8.31811	2.96841e-29	7.37992	7.3759e-23	Up
chr16	31212806	31214771	-	PYCARD	3.01148	1.58858	0.00932447	8.36323	1.30193e-11	7.33221	4.86733e-09	Up
chr4	53179	88099	+	ZNF595	0.173396	4.87056	0.0305341	2.58445	0.00162752	7.29558	2.46806e-43	Up
chr17	46210802	46507637	-	SKAP1	0.0504543	0.428697	0	4.09832	0.044193	7.07816	6.95384e-08	Up
chr1	103342023	103574052	-	COL11A1	0.00902249	1.23083	0.00885387	0.0830392	0.966907	7.06267	9.80758e-26	Up
chr4	65017	65125	+	Z95704.1	0.408572	8.71138	0	2.51335	0	6.81804	3.8856e-07	Up
chr22	32908539	33454358	-	SYN3	0.0328942	0.319684	0.00269048	3.55326	0.0556747	6.7274	1.4395e-07	Up
chr5	140186659	140391929	+	PCDHA4	0	0.284005	0.00288041	-0.891286	0	6.54493	4.25599e-07	Up
chr9	34665662	34681295	+	RP11-195F19.9	1.24915	2.20831	0.0219567	5.7727	2.33356e-05	6.48794	6.53881e-07	Up
chr3	137842560	137851229	-	A4GNT	0.00818622	0.379227	0	1.03227	0	6.31876	5.62461e-06	Up
chr13	48963707	49018840	-	LPAR6	3.25734	1.45187	0.0178786	7.56061	1.1927e-29	6.28753	7.51555e-20	Up
chr10	115999018	116051272	+	VWA2	1.10526	0.181821	0	8.8989	5.76896e-13	6.18663	1.00309e-05	Up
chr4	142240604	142253772	-	RP11-362F19.1	13.4736	2.52156	0.0349932	8.63475	1.48668e-69	6.10986	1.4147e-32	Up
chr22	33558212	34318829	-	LARGE	0.00962901	0.0529843	0	3.72227	0.127917	6.07618	2.10797e-05	Up
chr17	47572655	47592379	+	NGFR	10.5657	0.678411	0.0104689	10.0152	2.58998e-32	5.94685	6.0023e-11	Up
chr18	3284143	3327290	+	RP11-838N2.5	0	5.28168	0.0846959	-3.09865	0.238364	5.90616	2.99383e-17	Up
chr10	134621896	134756327	-	TTC40	0	0.21974	0.00419777	-2.3727	0	5.66648	8.61042e-10	Up
chr7	11221359	11559802	+	AC004538.3	0.00971424	0.0884017	0	2.52224	0	5.60223	0.000179673	Up
chr12	66245120	66275947	-	RP11-366L20.2	0.711716	0.59204	0.0118046	5.92923	5.97358e-17	5.55598	8.22664e-15	Up
chr11	62313471	62315171	+	RP11-864I4.4	0.151886	0.969933	0	2.92796	0	5.49463	0.000312874	Up
chr17	47787694	47866542	-	FAM117A	0.351907	1.42912	0.0302157	3.58469	2.33088e-07	5.49423	1.76268e-22	Up
chr8	54788710	54789209	-	RP11-1070A24.2	0.239533	1.45756	0.0292025	2.97751	0.156844	5.47644	7.01647e-05	Up
chr2	177001340	177037830	+	HOXD3	0.0401516	0.927327	0.0215414	0.970018	0.410817	5.3994	9.33773e-21	Up
chr5	137450866	137475132	-	NME5	0	0.250695	0.00611698	-0.891286	0	5.19095	0.000239339	Up
chr17	4802713	4806227	+	C17orf107	0.209365	0.470385	0.0131134	4.07078	0.000165413	5.13232	7.07076e-08	Up
chr1	152321211	152332482	-	FLG2	0.0830778	0.0318736	0	6.60304	2.16329e-06	5.11449	0.00155996	Up
chr3	149919961	149942977	-	RP11-167H9.5	0.0968672	0.433205	0	2.91312	0	4.96408	0.00264087	Up
chrX	99546642	99665271	-	PCDH19	0.305918	0.026761	0	8.57968	5.20311e-12	4.95921	0.00330043	Up
chr19	46093022	46105466	-	GPR4	0	0.30142	0.00984925	-1.84499	0	4.95328	3.20807e-05	Up
chr10	23216953	23326518	+	ARMC3	0.00734284	0.15089	0.00510732	0.614892	0.825439	4.90373	4.87014e-05	Up
chr11	117298489	117688240	-	DSCAML1	0.0042191	0.0330425	0	1.92928	0	4.79212	0.00567936	Up
chr10	43689983	43762367	-	RASGEF1A	0.00483299	8.49838	0.300383	-5.88034	1.88715e-07	4.77356	8.90378e-227	Up
chr11	66045661	66052772	+	CNIH2	0.331054	7.27184	0.280612	0.3049	0.637505	4.66232	5.37723e-68	Up
chr19	33793763	33795960	+	CEBPA-AS1	0.0204117	0.0864397	0	2.52403	0	4.49717	0.0128914	Up
chr14	94612465	94746072	+	PPP4R4	6.9804	0.545696	0.0235185	8.26347	2.20777e-56	4.47904	2.1685e-13	Up
chr8	41510739	41754280	-	ANK1	9.59512	8.55432	0.373429	4.74775	0	4.47416	0	Up
chr8	54764368	54871863	+	RGS20	3.28058	15.4597	0.709774	2.27486	8.57282e-31	4.40445	6.79388e-220	Up
chr21	22370633	22915650	+	NCAM2	0.00510295	0.0199398	0	2.51149	0	4.37489	0.0192079	Up
chr19	39405906	39440495	-	SARS2	0.404187	1.4423	0.0714889	2.55994	2.34073e-06	4.28677	1.40203e-25	Up
chr13	72012098	72441330	-	DACH1	0.481115	0.0297389	0	8.37883	2.3571e-11	4.2536	0.0254114	Up
chr3	53528683	53847760	+	CACNA1D	0.187837	3.88064	0.203371	-0.049245	0.890864	4.21406	1.11625e-199	Up
chr19	3804022	3869030	-	ZFR2	0.00243906	0.235135	0.0126095	-2.16331	0.403293	4.19558	1.76445e-07	Up
chr6	142622991	142767403	+	GPR126	22.8135	21.025	1.11794	4.41563	0	4.18997	0	Up
chr12	76424274	76425158	+	RP11-290L1.3	0.131013	0.257905	0	3.25716	0.239374	4.1231	0.0426887	Up
chr10	116853124	117708503	+	ATRNL1	0.010684	0.25808	0.0147375	-0.41416	0.786454	4.06287	8.20825e-13	Up
chr12	66217911	66360075	+	HMGA2	27.7501	11.0204	0.643496	5.4949	0	4.05465	0	Up
chr10	13685706	14504141	-	FRMD4A	0.656032	2.34169	0.138158	2.31087	3.96077e-27	4.03838	3.41257e-134	Up
chrX	135923090	135929956	-	RP11-1114A5.4	0.191251	0.96153	0.0587576	1.76801	0.023504	3.989	9.70083e-15	Up
chr10	131904273	131907095	+	CTAGE7P	0.167684	0.419237	0.0266768	2.73494	0.00810033	3.95205	1.73074e-06	Up
chr2	234826043	234928166	+	TRPM8	0.00759819	0.247749	0.0164016	-1.06029	0.56214	3.84312	1.34217e-09	Up
chr3	149694542	149697142	+	RP11-651P23.5	0.183893	1.20995	0.0822353	1.22815	0.467798	3.84031	4.48543e-05	Up
chr5	7830491	7851603	-	C5orf49	0	0.098192	0.00597209	-0.891286	0	3.83653	0.0250646	Up
chr6	35704809	35716856	+	ARMC12	0.0107077	0.760844	0.0513536	-2.13158	0.386814	3.82851	4.45345e-06	Up
chr20	25228705	25278650	+	PYGB	41.126	183.447	12.5428	1.77685	0	3.82649	0	Up
chr5	140180783	140391929	+	PCDHA3	0	0.0409835	0.00266681	-0.891286	0	3.73996	0.029275	Up
chr14	94400499	94443137	-	ASB2	0.0532892	0.233455	0.0174874	1.66503	0.163674	3.69002	2.94288e-06	Up
chr8	106330920	106816760	+	ZFPM2	0.363339	0.115282	0.0087856	5.43063	2.106e-11	3.66592	0.00012366	Up
chr7	18126572	19042039	+	HDAC9	2.2362	2.27338	0.175704	3.73507	1.20481e-177	3.65096	2.6333e-172	Up
chr19	39425976	39429272	-	CTC-360G5.9	0.0179123	1.44907	0.113722	-2.59445	0.0345348	3.64521	6.34621e-22	Up
chr16	81134480	81253975	-	PKD1L2	0.00633626	0.153239	0.0119029	-0.842462	0.497359	3.64426	7.31783e-14	Up
chr7	95107756	95169544	+	ASB4	0.326015	0.0443937	0.00336329	6.62668	3.1462e-07	3.64188	0.0381695	Up
chr16	55423612	55540603	+	MMP2	0.00909485	1.74776	0.137152	-3.86108	0.000409499	3.62337	5.9923e-40	Up
chr19	40353963	40440533	-	FCGBP	0.0215105	0.760794	0.0602268	-1.42502	0.0151576	3.60765	2.02528e-56	Up
chr1	33327869	33338083	-	FNDC5	0.132637	1.10049	0.0902974	0.623187	0.460771	3.57462	1.15855e-16	Up
chr7	25174316	25219975	-	C7orf31	0.886399	4.20242	0.3566	1.37441	2.21082e-06	3.51099	8.38487e-73	Up
chr12	3900213	3982608	-	PARP11	0.756635	0.654698	0.0571734	3.78946	7.00986e-23	3.47178	4.12026e-19	Up
chr1	84764049	84855640	+	SAMD13	0.317989	0.864335	0.0788239	2.08353	0.000384775	3.42072	9.47965e-15	Up
chr6	155153831	155578857	+	TIAM2	0.282942	3.50994	0.322289	-0.124733	0.646702	3.39984	3.44631e-178	Up
chr3	149689066	149690535	+	AC117395.1	0.31235	3.45963	0.323744	0.0164399	0.981899	3.38163	1.50243e-23	Up
chr19	39432044	39466550	-	FBXO17	0.971192	44.3355	4.22105	-2.0573	5.81625e-54	3.34878	0	Up
chr12	75956982	76377795	-	RP11-114H23.1	1.94247	0.441951	0.0419113	5.57471	4.63272e-12	3.33434	0.0010434	Up
chr6	122793076	123047518	+	PKIB	8.23462	0.0942036	0.00920158	9.89625	1.94848e-21	3.32781	0.0270489	Up
chr11	128834955	129149219	-	ARHGAP32	11.6459	10.7937	1.05973	3.52125	0	3.30383	0	Up
chr10	90033621	90344287	-	RNLS	2.77613	1.04635	0.105429	4.7861	1.87998e-51	3.26928	4.13561e-18	Up
chr1	35331037	35395186	-	DLGAP3	0.0407061	0.290009	0.0294574	0.529628	0.706258	3.24556	4.61978e-06	Up
chr11	44093012	44093953	+	CTD-2609K8.3	0.253024	0.93909	0.100138	1.43071	0.481962	3.23694	0.00872457	Up
chr3	115521235	117716095	-	LSAMP	0.201157	0.0675368	0.00717872	4.88175	1.41199e-10	3.19823	0.000550867	Up
chr3	32433163	32524559	+	CMTM7	9.07993	12.2476	1.29335	2.87415	7.41346e-117	3.19793	5.81257e-173	Up
chr6	144606837	145174170	+	UTRN	8.95795	16.1317	1.72977	2.43694	0	3.17782	0	Up
chr12	32552463	32798984	+	FGD4	4.19772	1.06668	0.115829	5.24933	5.06439e-193	3.16391	1.63275e-48	Up
chr15	67356101	67487533	+	SMAD3	61.5926	58.1937	6.33105	3.34532	0	3.15566	0	Up
chr11	62304784	62309490	+	RP11-864I4.3	1.687	2.04708	0.223234	2.9788	0.00601644	3.14883	0.00225653	Up
chrX	103077252	103087158	-	RAB9B	0	0.213544	0.0232292	-3.35093	0.179822	3.13902	0.000199421	Up
chr14	57532978	57579378	-	RP11-108M12.3	0.0280147	0.166898	0.0185177	0.656974	0.824984	3.11231	0.0451451	Up
chr18	32073254	32471808	+	DTNA	0.21036	0.0207274	0.00230922	6.55743	2.49446e-09	3.1098	0.0430599	Up
chr1	20990507	21044510	-	KIF17	0.095534	1.34589	0.153744	-0.622488	0.397379	3.07688	1.4275e-23	Up
chr20	42543504	42698256	+	TOX2	3.16961	17.8468	2.08955	0.66342	1.99023e-05	3.04834	6.1848e-224	Up
chr10	21068902	21463116	-	NEBL	2.22518	3.94891	0.467524	2.3112	3.32078e-91	3.03028	3.01799e-204	Up
chr17	29718642	29865236	+	RAB11FIP4	2.55256	1.4837	0.177164	3.90995	2.35261e-189	3.01983	2.363e-93	Up
chr10	120967101	121215131	+	GRK5	11.6448	27.9306	3.44572	1.8216	1.58524e-74	2.9765	2.53119e-301	Up
chr1	41481269	41488909	-	SLFNL1	0.463183	3.42332	0.430445	0.168889	0.67185	2.94414	2.36841e-59	Up
chr6	56708800	56728876	+	RP11-472M19.2	0.0269564	1.2682	0.161566	-2.41569	0.293714	2.93324	0.000731735	Up
chr1	152140601	152339163	+	FLG-AS1	0.422567	0.949766	0.120701	1.86695	6.67025e-08	2.92631	1.01299e-25	Up
chr10	121259340	121302220	-	RGS10	12.5258	27.3612	3.5337	1.88839	2.91092e-40	2.90769	3.63827e-133	Up
chr19	4542600	4559820	-	SEMA6B	0.223969	19.5396	2.56591	-3.45136	1.79394e-45	2.88409	0	Up
chr7	150709297	150721586	-	ATG9B	0.506752	0.343907	0.0463995	3.51998	7.76235e-16	2.85174	1.55187e-09	Up
chr6	168227602	168372703	+	MLLT4	9.86358	20.5054	2.77387	1.89407	5.65947e-306	2.84223	0	Up
chr12	93936239	93965544	-	SOCS2-AS1	0.247954	0.814966	0.110486	1.22203	0.0492952	2.823	5.8443e-12	Up
chr7	151253197	151574210	-	PRKAG2	5.16905	7.62771	1.04701	2.36889	4.30814e-104	2.82264	3.37822e-181	Up
chr14	24787555	24804299	-	ADCY4	0.141608	0.0072932	0	7.19447	4.22802e-08	2.80318	0	Up
chr2	237232794	237416185	-	IQCA1	0	0.232161	0.0326549	-4.50516	0.0149373	2.80066	2.94719e-06	Up
chr19	49654455	49658681	-	HRC	0.0716126	0.119686	0.0169747	2.1659	0.15364	2.80036	0.0297748	Up
chr17	6297013	6338519	-	AIPL1	0.0075374	0.0146678	0	1.94247	0	2.79685	0	Up
chr14	74083412	74100644	-	RP3-414A15.10	0.0159316	0.0637118	0	1.03227	0	2.78801	0	Up
chr16	23457767	23458603	-	CTD-2270L9.2	0.0709526	0.0685694	0	2.92796	0	2.78042	0	Up
chr10	131864638	131909081	-	LINC00959	0.0366698	0.256318	0.0358853	0.0858435	0.959964	2.77872	0.000668177	Up
chr13	66876967	67804468	-	PCDH9	0.0216627	0.800322	0.115008	-2.35296	0.00176455	2.75016	2.82505e-21	Up
chr1	112223252	112298446	-	FAM212B	0.702342	1.13312	0.165078	2.15155	1.2307e-18	2.73395	7.79506e-38	Up
chr10	33233409	33233927	+	AK3P5	2.00088	0.954368	0.141686	3.87886	3.67193e-06	2.70494	0.0126442	Up
chr6	111804714	111919505	+	TRAF3IP2-AS1	0.113483	0.652944	0.097981	0.276631	0.698688	2.69164	6.34532e-13	Up
chr19	14583278	14586174	-	PTGER1	0.0527104	0.27535	0.0412217	0.409778	0.837151	2.69119	0.0194832	Up
chrX	129115083	129192058	+	BCORL1	4.00933	12.2463	1.84585	1.18397	1.10315e-29	2.68819	1.4601e-299	Up
chr18	77155856	77289325	+	NFATC1	1.52564	12.5966	1.90715	-0.258645	0.062999	2.67955	0	Up
chr17	38710021	38721724	-	CCR7	0.0411724	0.267016	0.0405359	0.079545	0.966272	2.65988	0.00153535	Up
chr9	35561828	35563896	-	FAM166B	0.0762265	0.615779	0.0955199	-0.270613	0.873276	2.63065	0.000981485	Up
chr4	9772777	10056560	-	SLC2A9	2.78679	0.114761	0.0183313	7.34853	9.02343e-44	2.62525	0.00114102	Up
chr17	75082798	75213179	+	SEC14L1	9.16929	35.5609	5.83484	0.715766	1.81927e-46	2.56349	0	Up
chr2	200322423	200341658	+	SATB2-AS1	0.132449	1.05628	0.175414	-0.339461	0.571557	2.54789	5.79726e-18	Up
chr6	90636248	91006627	-	BACH2	0.241191	1.01683	0.171055	0.561148	0.0853773	2.52956	1.75016e-32	Up
chr11	75514476	75526451	-	RP11-535A19.2	0.0196832	0.401161	0.0672024	-1.71984	0.39755	2.5264	0.00329896	Up
chrX	71401203	71522776	+	PIN4	3.27632	7.69008	1.29243	1.40383	1.99858e-21	2.52639	1.26157e-105	Up
chrX	71424510	71458897	-	ERCC6L	6.55744	17.4334	2.93652	1.22132	8.63007e-35	2.52378	1.41346e-246	Up
chr1	19197926	19229275	-	ALDH4A1	3.30406	4.54604	0.766981	2.16896	1.20732e-35	2.52073	4.23088e-59	Up
chr11	14665269	14892350	+	PDE3B	1.19417	6.81916	1.15821	0.107823	0.462845	2.51347	5.53166e-231	Up
chr2	189839046	189877472	+	COL3A1	0.270758	0.639193	0.11658	1.27612	0.00153148	2.40777	1.62913e-15	Up
chr17	29233362	29286340	+	ADAP2	0.011964	0.488974	0.0901142	-2.85836	0.0265278	2.39195	3.69232e-07	Up
chr11	18433854	18473605	+	LDHC	0.0207606	0.0210084	0	2.48349	0	2.3836	0	Up
chr2	158733214	158992666	+	UPP2	0.0101578	0.0148159	0	1.94247	0	2.38253	0	Up
chr20	43991840	44039250	+	SYS1-DBNDD2	0.0103408	0.0313282	0	1.03227	0	2.38004	0	Up
chrX	100298553	100349465	-	TRMT2B-AS1	0.0707209	0.214254	0	1.03227	0	2.38004	0	Up
chr11	65601112	65624367	+	SNX32	0.24677	0.220281	0.0413449	2.6506	8.62603e-05	2.37898	0.000558371	Up
chr3	197621378	197621484	+	RNU6-858P	0.135493	0.405864	0	1.03227	0	2.37426	0	Up
chr9	116413236	116445135	+	RP11-18B16.2	0.0361236	0.035435	0	2.50442	0	2.37064	0	Up
chr6	148558721	148604544	-	RP11-631F7.1	0.0955175	0.139347	0	1.92653	0	2.37064	0	Up
chr4	140637907	141075338	-	MAML3	0.407926	4.02511	0.766172	-0.847944	0.00015074	2.34621	2.57673e-88	Up
chr2	200134223	200335989	-	SATB2	1.03189	4.00457	0.779058	0.470858	0.00171989	2.32099	5.22186e-123	Up
chr19	50310126	50320633	-	FUZ	3.56222	3.2404	0.627051	2.56515	3.7658e-37	2.32026	2.21871e-30	Up
chr4	40058446	40159872	+	N4BP2	2.07203	3.44092	0.688024	1.65143	1.63184e-39	2.27474	2.18526e-92	Up
chr15	96869167	96883492	+	NR2F2	35.5379	9.75804	1.95464	4.2469	0	2.27439	2.13945e-187	Up
chr5	131966281	131999964	-	AC004041.2	1.02895	0.471534	0.0966799	3.48793	2.67089e-06	2.25176	0.0131616	Up
chr6	158402888	158520208	+	SYNJ2	9.75894	9.93669	2.02408	2.33348	1.14954e-284	2.25174	1.62795e-276	Up
chr12	93963590	93977263	+	SOCS2	2.98965	6.26901	1.28882	1.2766	3.91476e-28	2.23713	9.63026e-129	Up
chr2	166713985	166810353	-	TTC21B	1.65398	5.23715	1.08666	0.670261	8.90164e-07	2.22611	2.41567e-115	Up
chr11	74041363	74109518	-	PGM2L1	0.700142	5.93801	1.23585	-0.756732	7.45028e-07	2.21852	3.48537e-146	Up
chr9	37510889	37588871	-	FBXO10	0.355315	2.30422	0.479827	-0.370521	0.210094	2.2183	3.97631e-39	Up
chr15	90703836	90772911	+	SEMA4B	107.248	122.846	25.9292	2.11212	0	2.20022	0	Up
chr3	180320646	180588793	-	CCDC39	0.503206	0.627697	0.134567	1.96798	2.22263e-11	2.17821	1.05521e-14	Up
chr19	45988547	46000319	-	RTN2	1.25753	4.82365	1.04378	0.331576	0.17928	2.16393	2.27952e-46	Up
chr9	123970072	124095121	+	GSN	16.5595	86.8368	19.7215	-0.188796	8.81218e-08	2.0939	0	Up
chr2	101624079	101869328	-	TBC1D8	9.43725	45.9539	10.5026	-0.0907331	0.151243	2.08509	0	Up
chr7	47814250	47988088	-	PKD1L1	0.0326814	0.0613154	0.0141674	1.28145	0.217541	2.08184	0.0134322	Up
chr6	34433916	34503006	+	PACSIN1	0.182661	0.272565	0.0624203	1.60961	0.00948922	2.07836	0.000130816	Up
chr19	21106028	21133503	+	ZNF85	0.0949574	2.09214	0.488201	-2.29409	9.27908e-08	2.05701	6.54104e-27	Up
chr6	1384025	1385301	-	RP4-668J24.2	0.011353	2.40783	0.562995	-5.43248	9.64979e-05	2.04712	2.37677e-09	Up
chrX	101967104	101973607	+	GPRASP2	1.25167	2.0033	0.47262	1.47107	1.20744e-11	2.04263	7.86093e-27	Up
chr12	124247042	124420753	+	DNAH10	0.00455976	0.0993602	0.0234147	-2.30486	0.0373695	2.0426	1.29729e-05	Up
chr10	64133951	64431771	+	ZNF365	0.0673498	7.3584	1.74202	-4.6348	9.73427e-70	2.03503	6.71297e-171	Up
chr19	5680615	5688533	+	HSD11B1L	0.164203	1.87602	0.445162	-1.37667	0.00641206	2.03288	4.34247e-16	Up
chr2	7057523	7208417	+	RNF144A	0.0297598	6.05968	1.44641	-5.53768	3.3286e-36	2.02266	6.68248e-101	Up
chr20	4101627	4168394	+	SMOX	3.56949	14.2188	3.39301	0.13616	0.233747	2.02234	5.39813e-180	Up
chr6	108362613	108487058	-	OSTM1	3.91425	25.5964	6.12258	-0.5827	8.32604e-11	2.01916	0	Up
chr1	16062900	16067891	+	SLC25A34	0.489033	0.132285	0.0324332	3.98036	1.32582e-08	1.98563	0.0401024	Up
chr17	7565097	7590856	-	TP53	18.0357	29.0041	7.12008	1.40462	3.75651e-111	1.98223	4.86579e-275	Up
chr1	14026693	14151574	+	PRDM2	5.03502	4.83662	1.21086	2.11709	4.14096e-127	1.95108	1.78319e-107	Up
chr12	76419227	76427712	-	PHLDA1	51.2622	42.1514	10.668	2.32806	0	1.93793	0	Up
chr1	71861623	72748417	-	NEGR1	0.00991292	0.443843	0.116777	-3.48911	1.06445e-07	1.88206	6.53846e-15	Up
chrX	107068985	107170423	+	MID2	7.84986	4.8779	1.28499	2.67615	2.54043e-88	1.88145	7.14699e-36	Up
chr12	75784850	75826468	+	GLIPR1L2	0.0695129	0.454102	0.119781	-0.71872	0.37619	1.87823	5.34752e-05	Up
chr2	73169165	73302747	-	SFXN5	0.75526	1.75942	0.465416	0.760812	6.05223e-06	1.87271	9.42341e-47	Up
chr2	241938255	242034983	+	SNED1	0.0675608	0.521611	0.138182	-0.966927	0.012879	1.87265	2.59635e-17	Up
chr5	159678659	159772403	-	CCNJL	1.95912	15.5456	4.21295	-1.04114	9.95995e-19	1.84051	3.27406e-163	Up
chr2	120770581	120936695	+	EPB41L5	1.73324	5.33868	1.45328	0.316419	0.00787413	1.83205	1.78839e-105	Up
chr3	159631189	159943086	-	IL12A-AS1	0.0120722	0.00798654	0	2.51335	0	1.80613	0	Up
chr3	164904508	164914897	-	SLITRK3	0.00296357	0.00602256	0	1.03227	0	1.80613	0	Up
chr17	29161343	29190046	-	CTD-2349P21.11	0.0460043	0.0460375	0	1.91327	0	1.80038	0	Up
chr12	27855271	27855839	+	RP11-1060J15.5	0.233555	0.0516202	0	4.09248	0.0502369	1.80038	0	Up
chr19	6109333	6125808	+	CTB-66B24.1	0.0457015	0.0894749	0	1.03227	0	1.79344	0	Up
chr19	8585674	8642461	-	MYO1F	0.0261681	0.294953	0.0825067	-1.59893	0.0375435	1.7896	4.3e-06	Up
chr20	55841853	55858054	+	RP4-813D12.3	0.0229744	0.0224199	0	1.92653	0	1.78806	0	Up
chr13	76445187	76457947	+	C13orf45	0.206708	0.0251203	0	4.9338	0.00385304	1.78806	0	Up
chr17	17584787	17714767	+	RAI1	18.89	16.2022	4.60766	2.09855	0	1.76947	1.46334e-295	Up
chr19	53471504	53541151	-	ZNF702P	1.76893	2.0418	0.582322	1.66729	2.79363e-18	1.7659	7.54112e-22	Up
chr13	42614176	42830714	+	DGKH	7.15916	2.69709	0.77031	3.28024	0	1.76408	2.39365e-112	Up
chr5	72921983	73237818	+	ARHGEF28	2.61911	3.57184	1.02133	1.42232	4.07826e-66	1.7623	2.46273e-117	Up
chr2	36583069	36778278	+	CRIM1	11.0679	56.8682	16.2852	-0.494434	5.13773e-22	1.7592	0	Up
chr8	38964509	39142430	+	ADAM32	0.305498	0.107198	0.0309852	3.36956	3.22942e-15	1.75088	0.00216949	Up
chr10	97889472	97965044	+	ZNF518A	3.60699	5.81581	1.7327	1.12042	1.42894e-40	1.70127	1.83948e-108	Up
chr11	124543694	124567414	+	SPA17	0.264506	0.776895	0.233624	0.246116	0.579978	1.69177	1.2024e-08	Up
chr9	3824127	4348392	-	GLIS3	0.360157	0.684549	0.206728	0.859799	0.00105794	1.67774	3.13712e-16	Up
chrX	100264335	100307105	-	TRMT2B	6.59985	9.85539	3.00289	1.19935	5.64858e-31	1.66997	1.32613e-76	Up
chr9	3218297	3526004	-	RFX3	0.386912	0.673256	0.206097	0.971544	0.000165824	1.66393	5.28536e-16	Up
chr6	155574273	155577858	-	RP11-477D19.2	0.302848	0.560931	0.172619	0.876532	0.113058	1.65924	0.000145852	Up
chr17	17746828	17875736	-	TOM1L2	21.585	13.6106	4.19427	2.42704	0	1.65411	2.67465e-203	Up
chr10	122610687	122669036	+	WDR11	10.8706	8.81763	2.7224	2.06071	2.74618e-302	1.65101	1.45826e-183	Up
chr20	32868074	32899608	-	AHCY	49.1451	58.7327	18.211	1.49554	6.65966e-300	1.64474	0	Up
chr14	23242431	23299029	-	SLC7A7	0.44759	0.341304	0.105488	2.14136	1.71252e-07	1.64161	0.000191969	Up
chr17	45908993	45915079	+	LRRC46	0.142005	1.00618	0.314167	-1.08188	0.0667688	1.63594	1.70686e-06	Up
chrX	101854440	101969599	+	RP4-769N13.6	1.00213	2.1815	0.68577	0.6105	0.0490817	1.62506	4.3864e-13	Up
chr6	88117730	88221352	+	C6orf165	0.276264	0.198177	0.0628425	2.20291	0.000906176	1.61377	0.0283274	Up
chr11	44087475	44105772	+	ACCS	3.75775	4.33471	1.37195	1.51415	1.96036e-34	1.61194	5.35011e-44	Up
chr6	43274872	43337216	-	ZNF318	4.26938	9.46482	3.01212	0.566338	1.81925e-11	1.60703	4.83558e-158	Up
chr11	107661717	107799019	-	SLC35F2	17.6237	48.303	15.3974	0.258268	6.35507e-06	1.60489	0	Up
chr11	5684425	5959849	-	TRIM5	7.53806	11.0699	3.54789	1.15016	6.58664e-43	1.59701	2.94888e-109	Up
chr16	4003388	4166186	-	ADCY9	3.81914	12.7019	4.10359	-0.0396398	0.630253	1.5863	9.71739e-228	Up
chr6	37450696	37467698	-	CCDC167	6.65399	31.6554	10.2333	-0.556542	0.0057106	1.58562	9.15946e-35	Up
chr19	45992035	46005768	+	PPM1N	1.33577	1.90013	0.613144	1.18487	2.79282e-05	1.5853	2.77679e-10	Up
chr11	62201016	62323707	-	AHNAK	166.329	158.419	51.2467	1.76182	0	1.58369	0	Up
chr21	37529080	37666572	+	DOPEY2	1.57987	3.69812	1.20361	0.456122	0.000629723	1.57639	7.82676e-61	Up
chr4	184365744	184369351	+	CDKN2AIP	5.49526	20.6741	6.80327	-0.245237	0.017608	1.55862	2.244e-114	Up
chr12	26490342	26986131	-	ITPR2	1.55575	7.716	2.54626	-0.648053	7.62385e-13	1.5544	3.33701e-139	Up
chr6	109761966	109765122	+	SMPD2	3.1836	8.79602	2.91242	0.192113	0.327241	1.55105	9.40429e-34	Up
chr7	102453308	102715286	-	FBXL13	0.684376	0.205714	0.0677724	3.38991	1.17685e-14	1.55069	0.0108233	Up
chr4	86396267	86923823	+	ARHGAP24	0.901671	1.11738	0.369036	1.3477	1.57366e-10	1.54877	1.08188e-15	Up
chr18	9136226	9285983	+	ANKRD12	3.44791	3.50022	1.1613	1.63411	1.71667e-73	1.54787	6.41797e-63	Up
chr17	76356534	76369992	+	RP11-806H10.4	0.137445	2.50159	0.831916	-2.53467	0.000170992	1.54368	1.0567e-06	Up
chr2	9346894	9545812	+	ASAP2	5.02563	14.7722	4.92212	0.094071	0.269302	1.54213	7.33187e-164	Up
chr4	37592422	37687998	-	RELL1	2.42405	5.96897	2.0136	0.330252	0.152179	1.5219	2.53539e-20	Up
chr11	3022152	3078843	-	CARS	5.0182	17.2599	5.83032	-0.153269	0.0202879	1.52151	4.33166e-284	Up
chr6	157099063	157531913	+	ARID1B	5.83085	6.4977	2.22533	1.45357	5.74516e-142	1.50171	1.19328e-166	Up
chr2	152341850	152591001	-	NEB	0.14732	0.134896	0.0462303	1.733	1.21181e-10	1.49862	2.65403e-08	Up
chr11	35154202	35159579	-	RP4-607I7.1	0.145858	1.27237	0.440558	-1.52497	0.0742421	1.49043	0.000879241	Up
chr22	37678068	37711382	+	CYTH4	0.0529865	0.473629	0.164333	-1.56595	0.00771202	1.48843	5.18027e-06	Up
chr18	72907063	72921303	-	ZADH2	7.17937	17.7277	6.16867	0.282675	3.2582e-06	1.47923	1.38167e-223	Up
chr11	65337131	65337744	-	SSSCA1-AS1	0.992985	2.25252	0.79598	0.383029	0.571231	1.45921	0.00215024	Up
chr18	51795774	51847636	+	POLI	1.19987	2.86968	1.01612	0.302332	0.0377361	1.45249	4.25535e-44	Up
chrX	70503042	70521018	+	NONO	99.8211	140.321	50.258	1.05319	0	1.43673	0	Up
chr18	74690783	74845639	-	MBP	5.00057	3.57857	1.28785	2.0214	1.16498e-188	1.43076	4.96092e-82	Up
chr6	1390069	1395832	+	FOXF2	0	18.8459	6.81691	-10.7659	4.64761e-19	1.42379	1.52821e-44	Up
chr9	36572859	36677678	+	MELK	20.8488	71.0484	25.7041	-0.238536	1.91226e-05	1.42263	0	Up
chr9	112542769	112934792	+	AKAP2	0.001759	0.00521229	0.00172918	0.0704983	0	1.42141	0	Up
chr2	74438731	74590504	-	RP11-287D1.3	0.0117389	0.00869986	0.00288619	1.96618	0.450753	1.42141	0	Up
chrX	129473874	129507335	+	SLC25A14	3.24499	4.97742	1.80306	0.9118	8.01541e-09	1.42072	4.5966e-25	Up
chr3	45633747	45633819	+	AC099539.1	0	0.600144	0.195115	-0.891286	0	1.42044	0	Up
chr15	76635983	76636706	+	RP11-685G9.4	0.163985	0.0606659	0.0201674	2.96749	0.179995	1.41818	0	Up
chr11	60869867	60895324	+	CD5	0.0965784	0.0136362	0.00480843	4.35601	0.00624828	1.41817	0	Up
chr2	16730727	16847599	-	FAM49A	0.162673	0.00802497	0.00268011	5.86725	1.58814e-05	1.41715	0	Up
chr6	84833960	84937353	-	KIAA1009	1.59552	2.35591	0.854401	0.962043	4.72414e-08	1.41578	1.97065e-20	Up
chr7	138516126	138666064	-	KIAA1549	0.191345	6.0974	2.21659	-3.46893	1.85142e-117	1.41543	3.73101e-118	Up
chr15	25223730	25664609	+	SNHG14	0.0499633	3.70961	1.34922	-4.69589	1.32821e-186	1.41441	1.60865e-184	Up
chr6	33357151	33357252	-	RPL35AP4	0	0.42576	0.151843	-0.891286	0	1.41289	0	Up
chr3	180707558	181554668	+	SOX2-OT	0.0270662	0.0046387	0.00165434	4.05892	0.0150451	1.41289	0	Up
chr6	71377479	71571718	+	SMAP1	1.75932	4.03442	1.4698	0.322164	0.0675985	1.41123	2.81907e-28	Up
chr21	33108045	33108720	+	AP000255.6	0.0663682	0.064108	0.0215995	1.56133	0	1.40957	0	Up
chr2	224830418	224832423	-	AC073641.2	0.0353929	0.100337	0.0340355	0.0704984	0	1.40472	0	Up
chr14	74318547	74353530	+	PTGR2	1.00001	1.77312	0.652246	0.677844	9.82422e-05	1.39582	1.14045e-21	Up
chr2	26149471	26205618	-	KIF3C	0.896207	17.254	6.37008	-2.76698	2.34308e-142	1.39323	1.53579e-154	Up
chr2	127941696	127977654	-	CYP27C1	0.639524	4.38918	1.62479	-1.28035	6.46354e-10	1.38982	2.69664e-31	Up
chr6	161411350	161413374	-	RP3-428L16.2	0.454037	0.58269	0.218658	1.11767	0.060717	1.3705	0.00888848	Up
chr13	113344643	113541482	+	ATP11A	6.22688	9.74727	3.65913	0.829985	1.02251e-43	1.36862	6.21266e-170	Up
chr20	48599536	48605423	+	SNAI1	0.607345	10.2063	3.83186	-2.5946	1.1639e-22	1.36777	1.78567e-24	Up
chr15	23043277	23100005	-	NIPA1	8.03816	20.3603	7.6855	0.127918	0.0303095	1.36069	2.9997e-230	Up
chrX	95939662	96859996	+	DIAPH2	2.95262	3.38742	1.27999	1.26839	7.33536e-38	1.35888	1.07293e-49	Up
chr6	56322785	56819426	-	DST	9.78629	12.0069	4.54534	1.1697	0	1.35678	0	Up
chr19	55896713	55914612	+	RPL28	132.742	98.0677	37.2636	1.89566	0	1.35116	0	Up
chr7	6201407	6312275	-	CYTH3	9.26854	13.2665	5.05706	0.93728	3.44406e-36	1.34741	9.53998e-108	Up
chr6	157802165	158099178	+	ZDHHC14	0.38612	1.56402	0.597943	-0.567613	0.00484385	1.34381	1.78256e-26	Up
chr11	66037303	66045996	-	RP11-867G23.3	0.175721	0.438019	0.16867	0.11968	0.872625	1.33142	0.0106539	Up
chr6	33359313	33377701	+	KIFC1	15.2875	50.9314	19.6921	-0.301686	4.64087e-07	1.32674	9.03048e-219	Up
chr19	56146825	56156988	+	ZNF581	13.5545	15.0973	5.83522	1.27869	5.3803e-33	1.32598	1.18567e-36	Up
chr2	17845079	17981509	-	SMC6	6.07631	13.9042	5.38547	0.237477	0.000289369	1.32433	5.0023e-174	Up
chr16	31094746	31100949	-	PRSS53	0.154058	0.527703	0.20474	-0.345683	0.500209	1.32412	5.87658e-05	Up
chr9	111934255	112083244	-	EPB41L4B	3.62968	6.20215	2.40077	0.658995	8.80183e-14	1.32387	2.604e-69	Up
chr2	238536219	238722325	+	LRRFIP1	15.6696	18.9302	7.35169	1.15475	8.22239e-178	1.31957	3.01603e-256	Up
chr7	34968488	35077883	-	DPY19L1	12.3994	36.6697	14.2872	-0.141393	0.0100219	1.31513	1.52414e-268	Up
chr6	146185381	146285559	-	SHPRH	1.86229	1.90334	0.74451	1.38549	1.99886e-49	1.30926	1.31988e-43	Up
chr17	76000249	76104916	+	TNRC6C	0.580764	1.40274	0.552708	0.134149	0.522114	1.29768	1.70068e-20	Up
chr1	224622362	224928251	+	CNIH3	0.0766633	0.567786	0.225298	-1.49	0.00196358	1.2931	3.88362e-06	Up
chr17	49039535	49198226	-	SPAG9	12.4843	19.7893	7.87636	0.727915	1.10038e-64	1.2847	8.08013e-291	Up
chr17	76352864	76356158	-	SOCS3	24.5929	28.237	11.2543	1.19157	8.45601e-75	1.28292	2.98038e-105	Up
chr8	93895758	94029901	-	TRIQK	1.19314	1.62126	0.647081	0.947391	1.53644e-07	1.28262	1.75168e-15	Up
chr7	98923521	98985787	+	ARPC1A	61.2093	85.4153	34.1291	0.905652	2.54539e-108	1.27861	9.4173e-248	Up
chrX	118599997	118603061	-	SLC25A5-AS1	0.299188	0.823206	0.330982	-0.0765625	0.892394	1.27699	0.000317076	Up
chr1	43820355	43824329	-	RP1-92O14.3	4.94397	1.56598	0.628935	3.04375	5.16182e-15	1.2758	0.0175125	Up
chr17	80400465	80408705	-	C17orf62	8.16665	16.5626	6.65449	0.358633	5.64437e-09	1.2708	2.91126e-154	Up
chr11	33278218	33378569	+	HIPK3	17.9344	15.8987	6.41492	1.54624	6.74856e-224	1.26445	1.56105e-148	Up
chr20	16252749	16554078	-	KIF16B	8.81841	6.75456	2.74328	1.74864	2.40578e-112	1.25589	8.70751e-56	Up
chr6	166822852	167319939	-	RPS6KA2	0.896529	0.45437	0.18534	2.34128	9.81863e-23	1.25289	5.95713e-06	Up
chr10	38238500	38265561	-	ZNF25	0.405261	2.72024	1.11898	-1.40167	1.66635e-08	1.23638	5.78559e-16	Up
chr10	32094365	32217742	-	ARHGAP12	10.9244	8.54783	3.5182	1.69769	1.10694e-127	1.23604	2.39882e-65	Up
chr19	13317256	13734804	-	CACNA1A	0.0366648	0.324909	0.134037	-1.80507	0.000242786	1.23244	4.01852e-05	Up
chr10	86088342	86278273	+	CCSER2	2.81502	7.31459	3.04319	-0.048925	0.645862	1.22138	1.7769e-73	Up
chr12	131274145	131323811	-	STX2	0.811285	20.449	8.5508	-3.33725	5.1724e-130	1.21354	1.39057e-91	Up
chr8	103838585	103906092	-	AZIN1	26.9869	36.3919	15.2195	0.889373	4.90757e-95	1.21297	1.11769e-243	Up
chr11	68080077	68216743	+	LRP5	45.6813	44.1183	18.6493	1.35566	0	1.19758	2.44879e-283	Up
chr6	150139934	150186199	-	LRP11	42.0029	66.8869	28.2915	0.63332	7.71995e-55	1.19686	1.42417e-233	Up
chrX	74273115	74376567	-	ABCB7	19.4602	18.2149	7.70451	1.39931	1.57288e-83	1.19599	2.88566e-61	Up
chr6	111303218	111349466	+	RPF2	6.49162	20.1853	8.59777	-0.341806	3.827e-05	1.18716	2.13365e-84	Up
chr18	72265106	72777627	+	ZNF407	0.861666	2.13782	0.915983	-0.0262643	0.872327	1.17677	2.63849e-31	Up
chr2	69871557	70053596	+	ANXA4	18.2126	8.63942	3.71189	2.35775	0	1.1741	4.75252e-101	Up
chr1	178062864	178448644	+	RASAL2	8.64256	6.01659	2.5954	1.79885	5.62049e-222	1.16845	2.32353e-81	Up
chr3	33318517	33445154	+	FBXL2	0.573253	1.2432	0.537035	0.157016	0.506863	1.16622	1.58778e-12	Up
chr3	97483365	97519953	+	ARL6	2.3302	4.67974	2.02264	0.267259	0.213051	1.16522	1.27973e-12	Up
chr14	75408537	75422487	-	PGF	0.56651	1.66645	0.727076	-0.298241	0.239779	1.15162	1.24403e-12	Up
chrX	10413350	10851773	-	MID1	4.02244	11.2701	4.93653	-0.232543	0.00360236	1.1459	1.40962e-88	Up
chr8	144328991	144344875	+	ZFP41	0.810652	2.00273	0.875746	-0.0507575	0.831028	1.14548	4.91157e-14	Up
chr17	30813637	30818274	+	CDK5R1	1.19215	3.63583	1.61166	-0.373108	0.0498986	1.12797	1.74676e-18	Up
chr17	39775692	39943183	-	JUP	122.891	66.0182	29.4172	2.12648	0	1.12226	1.16698e-300	Up
chr12	27863706	27909228	+	MRPS35	44.1549	56.7407	25.2852	0.867653	8.29527e-61	1.1215	5.49149e-115	Up
chr6	70385694	70507003	-	LMBRD1	11.0335	17.7303	7.90244	0.54465	4.55254e-09	1.12136	2.7558e-45	Up
chr8	100025494	100889808	+	VPS13B	3.4728	3.21913	1.43724	1.3363	1.29263e-81	1.11908	7.06225e-59	Up
chrX	123094062	123556514	+	STAG2	33.3788	18.9123	8.54369	2.02991	0	1.10238	1.06987e-144	Up
chr2	20400558	20425194	-	SDC1	87.7501	54.2809	24.5287	1.90245	1.07448e-281	1.10171	6.29494e-165	Up
chr1	205538013	205572046	+	MFSD4	3.23742	0.398041	0.183695	4.20848	7.39858e-84	1.07407	0.00478191	Up
chr22	29999545	30094587	+	NF2	5.59921	24.7848	11.4174	-0.964271	2.56098e-64	1.07407	6.17399e-164	Up
chr17	64298754	64806861	+	PRKCA	5.80356	16.639	7.70009	-0.345151	1.28871e-08	1.06683	3.75332e-167	Up
chr2	62051989	62081278	-	FAM161A	0.912939	3.55366	1.65137	-0.792129	3.26695e-06	1.06082	5.14008e-20	Up
chr3	29322473	30051886	+	RBMS3	0.331556	0.974123	0.453967	-0.391608	0.0910179	1.05556	4.38182e-11	Up
chr6	109711418	109762374	-	PPIL6	0.0631614	0.266871	0.126388	-0.935139	0.238946	1.04	0.0351707	Up
chr4	78078304	78354542	+	CCNG2	5.70297	7.39047	3.51405	0.762126	3.64241e-25	1.02836	4.13449e-53	Up
chr17	6779954	6915668	-	AC027763.2	0.322148	0.549201	0.261834	0.3642	0.47076	1.02383	0.0110052	Up
chr8	103876528	103990104	+	KB-1507C5.2	0.128078	0.291892	0.140167	-0.0634799	0.936323	1.01587	0.047674	Up
chr7	38217824	38270272	+	STARD3NL	11.6548	20.7576	9.97251	0.287559	1.21417e-05	1.01271	1.16626e-72	Up
chr5	52405672	52410956	+	CTD-2366F13.1	0.390392	0.613113	0.295106	0.465685	0.306977	1.00752	0.0126376	Up
chr6	90277863	90348472	-	LYRM2	2.41118	5.13321	2.48482	0.0202472	0.858405	1.00263	2.3729e-41	Up
chr10	89622870	89731687	+	PTEN	9.97093	8.49344	16.5646	-0.66868	1.20237e-52	-1.00828	4.90768e-143	Down
chr5	179159851	179223512	+	MAML1	7.5721	3.97104	7.75057	0.0290362	0.651011	-1.01001	7.68485e-66	Down
chr5	38736157	38845931	-	CTD-2127H9.1	1.09326	0.495147	0.975656	0.2279	0.590913	-1.01861	0.0326281	Down
chr18	2688562	2833063	-	RP11-703M24.5	0.0286335	0	0.0139192	0.979083	0	-1.02555	0	Down
chr18	32963318	32963989	-	RP11-322E11.1	0.0442053	0	0.0230475	0.964948	0	-1.02555	0	Down
chr13	50202435	50208008	+	ARL11	0.00396852	0	0.00381632	0.0704984	0	-1.02555	0	Down
chr1	115215719	115238239	-	AMPD1	0.00580841	0	0.0057065	0.0704981	0	-1.02555	0	Down
chr4	89206094	89252573	+	RP11-10L7.1	0	0	0.00882783	-0.891286	0	-1.02555	0	Down
chr18	9102734	9254344	+	RP11-21J18.1	0	0	0.0139059	-0.891286	0	-1.02555	0	Down
chr21	26758133	26804013	-	LINC00158	0	0	0.00720337	-0.891286	0	-1.02555	0	Down
chrX	14547420	14749934	+	GLRA2	0	0	0.00393246	-0.891286	0	-1.02555	0	Down
chrX	152662421	152664307	-	U82695.5	0	0	0.0118133	-0.891286	0	-1.02555	0	Down
chr1	62318171	62318274	+	RNU6-1177P	0	0	0.136956	-0.891286	0	-1.02555	0	Down
chr2	233897382	233899767	+	NEU2	0	0	0.0135503	-0.891286	0	-1.02555	0	Down
chr3	186330712	186339107	+	AHSG	0	0	0.00658221	-0.891286	0	-1.02555	0	Down
chr5	95297705	95966789	+	CTD-2337A12.1	0	0	0.0104086	-0.891286	0	-1.02555	0	Down
chr6	153071933	153080900	+	VIP	0	0	0.00977774	-0.891286	0	-1.02555	0	Down
chr9	135820932	135867083	+	GFI1B	0	0	0.00577358	-0.891286	0	-1.02555	0	Down
chr10	89369920	89419760	-	RP11-57C13.3	0	0	0.0208171	-0.891286	0	-1.02555	0	Down
chr15	79631072	79631156	+	AC027811.1	0	0	0.16757	-0.891286	0	-1.02555	0	Down
chr18	61747243	61816264	-	LINC00305	0	0	0.0149642	-0.891286	0	-1.02555	0	Down
chr13	43136872	43182149	+	TNFSF11	0.233677	0	0.00534256	5.39366	0.00012305	-1.02555	0	Down
chr5	159990127	160279221	-	ATP10B	0.0183769	0	0.0013694	3.77371	0.0310294	-1.02555	0	Down
chr20	12845850	12933167	-	RP5-1069C8.2	0.0488217	0	0.00481412	3.28632	0.0948992	-1.02555	0	Down
chr5	134895267	134970564	+	CTC-321K16.1	0.118334	0	0.016058	2.78555	0.226151	-1.02555	0	Down
chr10	22634399	22743153	+	SPAG6	0.0181838	0	0.00386619	2.26616	0.383043	-1.02555	0	Down
chr5	892758	919472	+	TRIP13	15.2291	31.2917	62.0485	-1.9631	0	-1.03183	4.38403e-189	Down
chr10	97512963	97849995	-	ENTPD1-AS1	0.070042	0.0650278	0.130192	-0.830145	0.0534276	-1.04239	0.0129664	Down
chr15	73043710	73078187	-	ADPGK	9.6528	8.04474	16.216	-0.685051	9.66576e-42	-1.05572	3.05869e-94	Down
chr4	178351924	178363657	-	AGA	4.47443	5.16216	10.4135	-1.15543	7.62678e-31	-1.05694	1.1808e-27	Down
chr16	2034208	2037750	+	GFER	4.55699	3.07515	6.20302	-0.382078	0.337159	-1.05787	0.00121177	Down
chr11	124503009	124565603	-	SIAE	4.74515	3.57314	7.24941	-0.548156	8.79093e-17	-1.06584	3.21652e-56	Down
chr1	210001352	210030910	+	DIEXF	2.67672	2.19096	4.45137	-0.670898	2.46396e-19	-1.06759	1.10292e-44	Down
chr12	2904119	2914576	+	FKBP4	26.5506	35.2262	71.607	-1.3679	0	-1.06793	1.80081e-263	Down
chr15	79603404	79704334	+	TMED3	29.7544	34.4182	69.9635	-1.17007	6.85826e-196	-1.06797	2.04342e-179	Down
chr6	3269196	3457256	-	SLC22A23	4.47796	1.41794	2.89287	0.694132	2.20155e-20	-1.07282	1.49882e-28	Down
chr3	46742823	46752376	+	TMIE	0.228805	0.455245	0.93091	-1.96417	3.66263e-05	-1.07556	0.00768158	Down
chr4	41937137	41962589	+	TMEM33	12.1158	5.57084	11.4192	0.148732	0.00167432	-1.0801	4.84566e-99	Down
chr18	67671029	67873181	-	RTTN	2.99538	2.96249	6.12878	-0.969637	2.94616e-46	-1.09344	9.04123e-62	Down
chr16	69775770	69788843	-	NOB1	27.4879	9.33023	19.4724	0.560734	1.23987e-19	-1.10627	9.83144e-45	Down
chr22	38686697	38794527	-	CSNK1E	24.1402	22.0034	46.2437	-0.874516	3.23098e-182	-1.11598	3.56922e-262	Down
chr15	50569389	50647605	-	GABPB1	7.00056	6.00164	12.6497	-0.790234	2.8573e-28	-1.12036	1.24774e-55	Down
chr16	31468032	31471057	-	RP11-452L6.5	0.830498	0.837442	1.78845	-1.04508	2.19853e-05	-1.13914	2.59076e-07	Down
chr6	18128542	18155305	-	TPMT	6.07542	10.8298	23.2959	-1.87611	2.28789e-155	-1.14992	4.34481e-84	Down
chr5	177027101	177037348	+	B4GALT7	4.1826	4.21764	9.20848	-1.07529	1.14825e-44	-1.17119	2.79488e-57	Down
chr19	11033444	11039357	-	YIPF2	17.5281	12.3917	27.2421	-0.573091	5.01032e-18	-1.1813	2.33e-65	Down
chr21	36160098	37376965	-	RUNX1	8.23344	2.00012	4.40729	0.965187	1.06578e-95	-1.1845	2.98065e-81	Down
chr1	226033237	226070069	-	TMEM63A	5.54242	3.59821	7.92883	-0.453731	3.87536e-17	-1.18466	3.25653e-94	Down
chr6	145822719	146057160	-	EPM2A	0.582113	0.75587	1.67801	-1.46516	8.73062e-14	-1.19592	1.42922e-11	Down
chr1	242011269	242058450	+	EXO1	4.10196	7.18869	15.9791	-1.89752	1.10675e-133	-1.19702	1.8214e-80	Down
chr7	536895	559933	-	PDGFA	15.0771	2.90728	6.46854	1.28492	2.76802e-80	-1.19791	2.82675e-34	Down
chr18	11851395	11854448	+	CHMP1B	13.5506	5.0364	11.1999	0.337863	2.27924e-06	-1.19819	3.44656e-43	Down
chr11	119494120	119599794	-	PVRL1	142.515	2.4371	5.44429	4.77341	0	-1.20405	2.81149e-53	Down
chr5	36876861	37066515	+	NIPBL	15.175	5.20207	11.6498	0.444278	5.97894e-33	-1.20828	1.33379e-131	Down
chr6	27777842	27778314	+	HIST1H3H	3.98212	1.13904	2.56938	0.698218	0.0590841	-1.21534	0.0160028	Down
chr14	50234326	50249909	+	KLHDC2	13.2066	6.91837	15.6986	-0.185327	0.0155939	-1.2265	1.26244e-65	Down
chr10	60144782	60158981	+	TFAM	11.355	11.6056	26.4233	-1.15514	5.55291e-142	-1.23155	1.45333e-161	Down
chr7	27565061	27702614	-	HIBADH	31.9758	22.3541	51.1396	-0.61434	1.02572e-41	-1.23848	5.08753e-149	Down
chr1	226107578	226111978	-	PYCR2	3.79602	4.68923	10.7355	-1.43649	1.43628e-54	-1.23919	3.89383e-52	Down
chr15	59427113	59665099	-	MYO1E	17.8544	14.0243	32.223	-0.788849	4.51813e-100	-1.24456	1.22868e-234	Down
chr19	19496635	19619740	+	GATAD2A	14.9778	12.0251	27.7759	-0.827698	1.85107e-104	-1.25261	1.25051e-242	Down
chr9	26840683	26892802	-	CAAP1	13.7761	5.07893	11.7528	0.292523	4.25863e-05	-1.25512	7.17319e-48	Down
chr12	57637236	57644976	-	STAC3	1.58427	0.257344	0.600554	1.46559	1.28074e-06	-1.26643	0.00817877	Down
chr5	136310987	136934068	-	SPOCK1	1.38389	2.57323	6.02395	-2.06001	9.52178e-89	-1.27229	6.76462e-50	Down
chr5	7851299	7906138	+	MTRR	4.6421	7.4308	17.5484	-1.85522	1.0872e-222	-1.28427	8.17553e-141	Down
chr16	5134305	5147809	-	FAM86A	2.15984	3.62112	8.59256	-1.92968	1.95592e-60	-1.29203	9.69807e-37	Down
chr16	53737875	54155853	+	FTO	2.09676	1.07685	2.5605	-0.224275	0.0126062	-1.29347	4.4849e-43	Down
chr6	83072923	83080545	+	TPBG	25.1624	7.43601	17.7367	0.567693	2.25761e-06	-1.29834	1.52411e-96	Down
chr2	45878484	46415129	+	PRKCE	1.73614	0.395715	0.945019	0.941739	2.02224e-14	-1.29996	1.5427e-13	Down
chr6	4706393	4955785	+	CDYL	11.0676	9.98607	23.8944	-1.04692	1.03356e-91	-1.30299	1.39767e-140	Down
chr3	45429998	45590913	+	LARS2	5.40726	4.47314	10.7463	-0.927764	6.45051e-42	-1.30969	5.54496e-80	Down
chr10	82213922	82292879	+	TSPAN14	8.69923	2.01698	4.88337	0.896221	8.99018e-104	-1.32025	3.96339e-127	Down
chrX	128779240	128788933	-	APLN	0.124806	0.235849	0.573548	-2.13908	4.31448e-06	-1.32807	0.000876276	Down
chr22	43172412	43173302	-	RPL5P34	8.04058	2.45135	5.99129	0.487531	0.007118	-1.33324	4.2077e-09	Down
chr14	52897308	53019240	-	TXNDC16	1.69142	1.62941	4.00264	-1.17817	1.51469e-21	-1.34054	3.37913e-30	Down
chr1	197473878	197744826	-	DENND1B	1.61519	0.852671	2.09644	-0.313391	0.000520605	-1.34336	1.99341e-41	Down
chr1	151043054	151098018	+	GABPB2	1.66198	1.09153	2.7175	-0.647318	5.11075e-10	-1.36153	8.28483e-38	Down
chr12	110288748	110318293	-	GLTP	28.6921	9.76954	24.3396	0.30048	6.96572e-09	-1.36171	1.77009e-97	Down
chr14	55590828	55612126	+	LGALS3	54.9049	16.7625	41.8239	0.455614	8.64566e-26	-1.36376	5.23337e-138	Down
chrX	6966961	7066231	-	HDHD1	5.13139	5.2303	13.059	-1.28385	4.24543e-53	-1.36456	4.60181e-65	Down
chr19	13906274	13943044	+	ZSWIM4	3.26766	2.55009	6.42305	-0.911436	1.1569e-21	-1.3771	1.94005e-40	Down
chr1	236699473	236700004	-	RP11-385F5.5	0.756553	0.847126	2.14921	-1.4435	0.00915133	-1.38291	0.0077878	Down
chr14	53635772	54153976	+	AL163953.3	0.17291	0.161581	0.411459	-1.18868	0.0745035	-1.39583	0.0332702	Down
chr1	47073387	47082563	-	MOB3C	6.70838	1.06545	2.7343	1.35997	5.40324e-51	-1.40219	5.707e-23	Down
chr6	1624041	2245926	-	GMDS	7.00063	1.88913	4.90686	0.577658	6.78081e-08	-1.42035	2.09728e-31	Down
chr6	24667263	24705293	+	ACOT13	2.36491	6.68338	17.5147	-2.82567	2.09889e-278	-1.43441	6.86038e-128	Down
chr3	107241783	107530171	+	BBX	17.0231	2.68108	7.04911	1.33529	2.12852e-253	-1.43952	1.65117e-124	Down
chr9	126141933	126692431	-	DENND1A	1.27496	2.67582	7.04885	-2.40437	1.77787e-210	-1.44116	7.81859e-112	Down
chr10	92979908	93044088	+	PCGF5	4.14622	2.21042	5.9117	-0.448821	3.18969e-11	-1.46356	3.54671e-81	Down
chr22	43562628	43583139	-	TTLL12	22.178	11.8999	31.9387	-0.462632	1.83087e-29	-1.46924	3.7805e-194	Down
chr11	63766030	63933578	-	MACROD1	17.0647	8.46252	23.2407	-0.381376	9.81338e-06	-1.50142	2.79838e-76	Down
chr12	12510013	12619840	+	LOH12CR1	1.93779	2.546	7.02918	-1.79649	2.00598e-32	-1.50991	3.44534e-27	Down
chr1	78444859	78483648	+	DNAJB4	7.18559	3.03386	8.4295	-0.167532	0.0514503	-1.51995	2.29078e-53	Down
chr10	95653730	95715819	+	SLC35G1	1.5196	3.2487	9.07783	-2.51527	3.12926e-181	-1.52617	2.15804e-98	Down
chr1	100496122	100501188	+	RP4-714D9.5	0.383878	0.141246	0.396351	0.0171094	0.966546	-1.53473	8.09888e-05	Down
chr12	50231573	50236912	-	BCDIN3D	0.287411	0.532814	1.499	-2.32302	9.61946e-10	-1.53708	1.22643e-06	Down
chr13	51909909	51938871	+	SERPINE3	1.33724	0.615313	1.73324	-0.308997	0.204312	-1.53785	2.68846e-09	Down
chr12	94071151	94288616	+	CRADD	0.725269	0.653648	1.84537	-1.28285	3.66103e-11	-1.53968	2.04232e-15	Down
chr9	132264269	132275965	+	RP11-492E3.51	0.0379523	0.0385633	0.116054	-1.41078	0	-1.54502	0	Down
chr6	14117872	14137149	+	CD83	0.499881	4.15173	11.7846	-4.499	1.7645e-125	-1.5491	2.87275e-52	Down
chr10	74451889	74647452	+	MCU	10.9201	8.6527	24.5709	-1.10669	9.84758e-107	-1.55006	2.21516e-203	Down
chr3	15422782	15482073	-	METTL6	1.06281	1.895	5.39259	-2.27804	1.09816e-81	-1.55285	9.34652e-60	Down
chr8	66933795	67012751	+	DNAJC5B	0	0.00500195	0.0152683	-2.38322	0	-1.55531	0	Down
chr1	235092978	235095736	+	RP11-443B7.2	0	0.03392	0.105651	-2.38322	0	-1.55531	0	Down
chrX	152710178	152736045	-	TREX2	0.754036	0.118422	0.342383	1.20216	0.00104331	-1.57837	0.0101308	Down
chr10	80828792	81076276	+	ZMIZ1	17.5655	7.46908	21.7975	-0.248127	4.23088e-14	-1.58993	0	Down
chr2	54950636	55199157	+	EML6	0.32395	0.453873	1.32971	-1.97381	6.02628e-48	-1.59594	1.15501e-38	Down
chr3	11831916	11888393	-	TAMM41	1.70146	1.72749	5.08548	-1.5167	1.94063e-51	-1.60288	9.87002e-59	Down
chr1	28562620	28573417	+	ATPIF1	54.0816	28.5495	84.1659	-0.574576	3.46724e-52	-1.60369	4.60091e-302	Down
chr1	234509202	234519795	+	COA6	5.14909	10.9945	32.5417	-2.59497	2.00431e-131	-1.60942	7.21164e-78	Down
chr16	50775961	50835846	+	CYLD	3.77764	0.833172	2.46616	0.678071	1.86037e-22	-1.61047	1.32967e-65	Down
chr22	42069934	42086508	-	NHP2L1	31.5806	32.7941	97.4545	-1.56218	0	-1.61544	0	Down
chr12	11802788	12048336	+	ETV6	12.0127	2.0192	6.02377	1.05942	2.20438e-78	-1.62144	1.04643e-83	Down
chr1	241660903	241683061	-	FH	26.3187	26.1223	77.9543	-1.50313	3.19352e-230	-1.62201	1.05703e-282	Down
chr1	94883933	94984222	+	ABCD3	11.6423	4.23675	12.9056	-0.085098	0.0919352	-1.652	1.75814e-158	Down
chr22	38597889	38612518	+	MAFF	18.2404	3.63337	11.0915	0.781059	1.67904e-30	-1.65496	2.58824e-66	Down
chr15	71389291	72075722	+	THSD4	5.05261	3.27816	10.1048	-0.936593	1.01444e-110	-1.66864	0	Down
chr8	142363503	142365465	-	CTD-3064M3.3	1.30964	0.125337	0.388293	1.81155	7.35738e-07	-1.67214	0.0179354	Down
chr16	87635441	87731762	+	JPH3	0.0251038	1.77477	5.56193	-7.73511	4.15885e-61	-1.69164	6.04485e-69	Down
chr6	136878185	137113656	-	MAP3K5	13.2258	2.19324	6.89104	1.00336	1.50251e-56	-1.69674	4.92744e-78	Down
chr19	1440838	1441937	+	AC027307.3	0.969187	0.251333	0.792123	0.355645	0.475354	-1.69849	0.00555576	Down
chr1	230193536	230417870	+	GALNT2	25.8841	30.8717	97.833	-1.85488	0	-1.70858	0	Down
chrX	12809474	12842341	+	PRPS2	21.7501	18.8578	59.9464	-1.39932	9.52404e-205	-1.71307	0	Down
chr5	37288239	37371283	-	NUP155	8.98027	10.5251	33.7817	-1.84827	0	-1.727	0	Down
chr14	50999227	51099786	+	ATL1	0.42742	0.273821	0.878006	-0.974743	0.000380834	-1.72756	2.19313e-09	Down
chr12	124118375	124147153	+	GTF2H3	15.3209	10.1545	33.238	-1.05425	1.59243e-96	-1.75554	3.31002e-268	Down
chr16	72816784	73093597	-	ZFHX3	3.89221	0.904936	3.00433	0.437397	3.04968e-12	-1.77513	8.60919e-116	Down
chrX	38008589	38080696	-	SRPX	0.999489	1.07941	3.5874	-1.77827	2.82966e-16	-1.77544	6.19255e-18	Down
chr4	147175127	147443123	-	SLC10A7	1.27487	0.383836	1.27607	0.0600557	0.746795	-1.7803	1.80028e-17	Down
chr4	53739149	54232242	-	SCFD2	2.76606	1.78203	6.07209	-1.07121	2.93594e-20	-1.81417	1.52349e-43	Down
chrX	80369200	80457441	-	HMGN5	2.14381	1.72507	5.91123	-1.39978	4.64894e-23	-1.82099	1.41107e-34	Down
chrX	24712036	25015103	+	POLA1	3.63669	3.96422	13.6637	-1.84563	8.20027e-182	-1.82939	2.29874e-204	Down
chr12	124104953	124118313	-	EIF2B1	16.553	14.0185	48.8967	-1.49934	7.97703e-260	-1.84718	0	Down
chr9	107543283	107690518	-	ABCA1	7.48901	1.33357	4.71207	0.731484	9.13173e-44	-1.86547	9.71253e-131	Down
chr4	89178772	89205921	-	PPM1K	0.737689	0.348725	1.24195	-0.68724	3.15063e-07	-1.87705	6.33433e-37	Down
chr1	14925200	15444539	+	KAZN	0.954368	0.157916	0.568389	0.811289	9.11133e-09	-1.8925	6.53292e-20	Down
chr14	70791798	70826448	-	COX16	2.0574	1.01693	3.68263	-0.777353	7.07111e-05	-1.90113	1.69393e-17	Down
chr9	132245730	132275947	+	LINC00963	3.32836	2.41892	8.76437	-1.33327	5.86792e-137	-1.90147	6.46571e-265	Down
chr2	241375088	241407493	+	GPC1	65.9823	13.2588	48.1789	0.517319	2.36353e-61	-1.90591	0	Down
chr8	6264113	6501144	+	MCPH1	4.02051	1.65228	6.01544	-0.518563	1.05745e-08	-1.90876	1.18816e-75	Down
chr9	110182565	110193083	-	RP11-363D24.1	0	0	0.0650389	-1.7748	0	-1.91106	0	Down
chr2	113864791	113891593	+	IL1RN	30.2696	0	0.00896881	11.7685	5.12448e-30	-1.91106	0	Down
chr4	111286889	111486441	+	ENPEP	0.947084	0	0.00374295	8.03122	3.36274e-14	-1.91106	0	Down
chr6	170493905	170494884	+	RP11-302L19.3	0.0746681	0	0.0297984	1.38519	0.581281	-1.91106	0	Down
chr3	87308554	87325737	-	POU1F1	0.037624	0	0.0186121	1.07256	0.670669	-1.91106	0	Down
chr1	24367325	24413289	+	RP11-293P20.2	0	0	0.0654876	-1.794	0	-1.92727	0	Down
chr15	31293264	31453476	-	TRPM1	0	0	0.00403665	-1.80949	0	-1.94375	0	Down
chr4	37245842	37451087	+	KIAA1239	0.0339236	0	0.00361431	3.31342	0.0257541	-1.94375	0	Down
chr22	29279580	29453475	+	ZNRF3	2.15267	1.91055	7.14612	-1.66674	2.38918e-87	-1.94806	3.97322e-122	Down
chr1	65613232	65697828	+	AK4	11.4338	5.10604	19.2322	-0.687317	8.91546e-46	-1.95826	0	Down
chrX	9431335	9687780	+	TBL1X	1.35929	3.60656	13.693	-3.27057	0	-1.96946	5.67902e-247	Down
chrX	21857754	21903542	+	MBTPS2	2.28267	4.45537	17.0104	-2.83455	0	-1.97756	0	Down
chr1	180123969	180173165	+	QSOX1	34.1508	19.791	76.2776	-1.09599	0	-1.9908	0	Down
chr8	19261672	19615540	-	CSGALNACT1	0.264363	2.34375	9.12448	-5.04836	1.47314e-243	-2.00497	5.70988e-149	Down
chr2	69240310	69476459	+	ANTXR1	10.5602	11.9286	46.7079	-2.08174	0	-2.01371	0	Down
chr10	52750945	54058110	+	PRKG1	0.0657284	0.0133022	0.0522929	0.397318	0.598506	-2.01705	0.0399211	Down
chr7	27870192	28220362	-	JAZF1	0.795418	0.968285	3.88626	-2.22323	5.70772e-44	-2.04967	2.74376e-45	Down
chr1	162039564	162353321	+	NOS1AP	0.276142	0.053444	0.217702	0.408141	0.239203	-2.06875	3.08873e-06	Down
chr5	118604387	118735383	+	TNFAIP8	5.3208	1.16474	4.82561	0.203939	0.00153939	-2.09488	1.4883e-131	Down
chr4	169277886	169458937	-	DDX60L	5.45763	0.715971	2.96725	0.942309	4.37691e-52	-2.09612	7.23086e-102	Down
chr5	33424131	33440725	-	CTD-2203K17.1	4.69945	1.08906	4.68452	0.066003	0.841725	-2.15386	2.0151e-08	Down
chr12	104609557	104744061	+	TXNRD1	25.0892	28.395	125.792	-2.26271	0	-2.19187	0	Down
chr10	89419370	89507462	+	PAPSS2	3.20287	7.06752	31.4382	-3.23241	0	-2.19809	0	Down
chr1	225997794	226033260	+	EPHX1	21.9299	20.194	92.8967	-2.0198	0	-2.24631	0	Down
chr8	66626569	66627013	-	RP11-707M3.3	0.664191	0.297324	1.36433	-0.972077	0.189	-2.25015	0.00789844	Down
chr19	12907634	12912694	-	PRDX2	24.978	14.3107	69.3877	-1.4106	3.96105e-187	-2.32229	0	Down
chr2	213864429	214017151	-	IKZF2	6.32968	0.257568	1.30351	2.34324	2.74762e-243	-2.38374	2.40196e-55	Down
chr15	101840818	102065405	-	PCSK6	3.98615	0.75618	3.87128	0.105442	0.214026	-2.40112	3.85452e-120	Down
chr9	108006903	108201452	+	SLC44A1	14.9283	3.16786	16.4882	-0.0799093	0.0292291	-2.42423	0	Down
chr5	174151536	174157896	+	MSX2	3.51968	0.80089	4.19543	-0.190734	0.281513	-2.43174	1.06474e-29	Down
chr3	42695176	42709072	+	ZBTB47	1.83518	1.39168	7.38118	-1.94462	3.04299e-80	-2.45127	1.6101e-136	Down
chr12	75874460	75897633	+	GLIPR1	6.85561	0.880847	4.67523	0.614709	2.22734e-16	-2.45366	6.30403e-98	Down
chr3	45265958	45267770	-	TMEM158	0.440846	3.88036	20.6594	-5.4838	6.77069e-141	-2.45674	9.64799e-125	Down
chr4	89647106	90032549	-	FAM13A	3.17487	0.307839	1.65211	1.0056	3.61935e-38	-2.46902	1.30142e-73	Down
chr20	43738093	43743813	-	WFDC5	0.946438	0	0.0416148	4.54852	1.10323e-05	-2.48503	0	Down
chr1	47562325	47644943	-	CYP4A22-AS1	0.530408	0.111374	0.608942	-0.134714	0.850319	-2.50217	0.00678593	Down
chr8	142443929	142517330	-	MROH5	0.00311775	0	0.00930575	-1.41078	0	-2.50694	0	Down
chr3	71634094	71636560	+	RP11-154H23.3	0.0236507	0	0.0179702	0.467525	0.840993	-2.50694	0	Down
chr9	8314246	10612723	-	PTPRD	0	0	0.00403307	-2.38322	0	-2.51811	0	Down
chr2	201560640	201658962	+	AOX2P	0	0	0.0115003	-2.39567	0	-2.52861	0	Down
chr1	182992595	183114727	+	LAMC1	32.479	23.7665	134.757	-1.98933	0	-2.54772	0	Down
chr2	182401403	182545392	-	CERKL	0	0.0367814	0.209506	-6.86765	2.81003e-07	-2.55887	8.15364e-05	Down
chr9	124584207	124855885	-	TTLL11	0.922793	0.165057	0.94435	0.0328907	0.911239	-2.56005	4.27926e-13	Down
chr11	1049880	1055284	+	RP13-870H17.3	0.115809	0.161504	0.960133	-2.9709	0.00246107	-2.61192	0.00276683	Down
chr17	30819540	31204195	-	MYO1D	22.0115	0.955011	5.70737	2.01043	0	-2.6231	7.5744e-165	Down
chr20	44376583	44420571	-	WFDC3	0.97991	0.0785596	0.470839	1.11847	0.00145219	-2.62645	2.05417e-05	Down
chrX	68835911	69259319	+	EDA	0.099613	0.0228518	0.143495	-0.46097	0.400344	-2.69762	0.000108076	Down
chr18	29704840	30050447	-	GAREM	3.07199	0.313652	1.98546	0.692911	1.7619e-12	-2.70607	8.11614e-60	Down
chr6	53512699	53530506	-	KLHL31	0.0694902	0.0251681	0.160409	-1.14496	0.069657	-2.71152	0.000348114	Down
chr5	89825161	90460038	+	GPR98	0.225873	0.00497093	0.0318076	2.88482	2.87647e-21	-2.72758	0.000577989	Down
chr4	102268937	102270040	+	AP001816.1	2.76345	0.479685	3.07726	-0.0954762	0.798437	-2.72904	4.50234e-10	Down
chr1	162336698	162356600	+	C1orf226	1.47021	0.334675	2.20826	-0.524012	0.000978447	-2.76707	3.63834e-40	Down
chr6	28911654	28912314	+	C6orf100	0.255538	0.157044	1.05105	-1.97688	0.0311224	-2.78946	0.00486276	Down
chr6	110712974	110736765	-	DDO	0.291961	0.0753672	0.525022	-0.783968	0.15395	-2.84777	8.66246e-06	Down
chr4	101944566	102269435	-	PPP3CA	17.9796	2.44864	17.1024	0.1355	0.00796129	-2.84882	0	Down
chr22	43924624	44208217	-	EFCAB6	0.0156871	0.0168474	0.120047	-2.87976	7.25829e-05	-2.86762	7.83779e-05	Down
chr5	41925356	41941845	+	FBXO4	3.93606	1.79095	12.8165	-1.63982	1.485e-62	-2.88438	5.45039e-139	Down
chr12	85430092	85657002	+	LRRIQ1	0.00977316	0.0211063	0.152818	-3.89752	2.45987e-06	-2.89391	7.07403e-06	Down
chr3	75713481	75716371	+	FRG2C	0.0069768	0	0.0277619	-1.79923	0.521203	-2.89431	0	Down
chr20	23965690	23969416	-	GGTLC1	0	0	0.0456256	-2.76865	0	-2.90236	0	Down
chr2	214017694	214018383	+	RP11-105N14.1	1.30899	0.105799	0.764824	0.834848	0.14505	-2.90355	0.00288626	Down
chr3	158558788	158559873	-	GPR79	0	0	0.0539374	-2.77703	0	-2.91125	0	Down
chr2	30273932	30366670	-	AC016907.3	0.00352133	0	0.0138872	-1.81593	0.490504	-2.91125	0	Down
chr16	50280048	50352046	+	ADCY7	6.65058	0.530018	3.96681	0.809101	2.33558e-36	-2.94774	1.92e-137	Down
chr17	43268298	43299589	-	CTD-2020K17.1	0.164016	0.187833	1.46204	-3.09651	1.96614e-21	-3.00512	5.15428e-23	Down
chr17	73717408	73753899	+	ITGB4	124.903	3.95456	31.022	2.07291	0	-3.01662	0	Down
chr1	226028584	226034223	-	RP11-285F7.2	4.74957	1.42785	11.3236	-1.19204	1.98116e-05	-3.03493	7.87327e-18	Down
chr13	44716682	44813010	+	SMIM2-AS1	0.192845	0.0806092	0.641442	-1.68346	0.140066	-3.04937	0.0175236	Down
chr8	53023399	53373519	-	ST18	0.0143636	0.0172798	0.140681	-3.22322	1.80867e-09	-3.07443	1.38907e-09	Down
chr2	140988992	142889270	-	LRP1B	0.0678156	0.016169	0.132884	-0.907872	0.0134763	-3.079	1.40196e-10	Down
chr8	125563031	125740730	-	MTSS1	10.2413	0.351966	2.8905	1.88832	1.01956e-183	-3.08271	1.1026e-98	Down
chr12	83080659	83528649	+	TMTC2	4.30184	0.248831	2.11316	1.08831	7.07201e-36	-3.13119	1.33561e-76	Down
chr5	37286551	37287079	-	CTD-2124B8.2	0.702096	0.330586	2.8514	-1.96149	0.000196762	-3.15563	1.11571e-07	Down
chr16	14501896	14512729	-	RP11-65J21.4	0.0261786	0.0742146	0.659687	-4.52176	0.0032335	-3.17987	0.010602	Down
chr13	77454312	77460540	-	KCTD12	7.05512	0.49807	4.4225	0.736646	1.30849e-23	-3.19477	2.63954e-123	Down
chr19	8959520	9092018	-	MUC16	1.6519	0.223066	2.06611	-0.259244	4.57673e-07	-3.2556	0	Down
chr12	10365057	10375727	+	GABARAPL1	16.2706	2.19279	20.6711	-0.282181	3.04346e-08	-3.28054	0	Down
chr2	165510134	165700189	-	COBLL1	2.47227	0.0653337	0.615439	2.06848	4.52936e-116	-3.28067	1.36555e-49	Down
chr11	122026130	122293579	-	RP11-820L6.1	0.0364262	0.0705818	0.671586	-4.15806	2.39623e-07	-3.29646	5.66823e-07	Down
chr22	35318599	35468259	-	RP1-272J12.1	0.0559442	0.0136162	0.13046	-1.16444	0.290992	-3.30204	0.0257991	Down
chr21	17442842	17999716	+	LINC00478	0.002635	0.00796265	0.077277	-4.67514	0.00204126	-3.32796	0.00532928	Down
chr2	176994422	176997423	+	HOXD8	0	0.166599	1.64647	-8.98219	2.88153e-13	-3.35152	4.86021e-21	Down
chr9	2621834	2660053	+	VLDLR	0.858804	0.314861	3.21428	-1.84113	2.6081e-66	-3.39462	3.36826e-137	Down
chr2	178487980	178973066	-	PDE11A	0.00480661	0.00235737	0.0248725	-2.31733	0.062072	-3.45447	0.017774	Down
chr1	154669931	154842756	-	KCNN3	0.00664868	0.00431946	0.0466219	-2.75851	0.00325466	-3.4818	0.000596361	Down
chr16	56385798	56387436	-	RP11-441F2.5	0.00906222	0.0175084	0.197271	-4.27909	0.00712339	-3.52124	0.0145237	Down
chrX	107683074	107940775	+	COL4A5	29.1044	1.81568	21.029	0.531893	3.48553e-59	-3.57926	0	Down
chr3	168801287	169381406	-	MECOM	12.3679	0.25469	2.99345	2.11066	9.60941e-280	-3.59999	1.21555e-126	Down
chr1	94027347	94312706	-	BCAR3	25.5261	1.53656	18.6727	0.514551	1.04127e-30	-3.64723	0	Down
chr7	102553438	102585396	+	LRRC17	0.724311	0.00550904	0.071841	3.39926	1.34187e-09	-3.6597	0.0399211	Down
chr15	73344051	73597547	+	NEO1	0.946714	0.589336	7.26827	-2.87709	4.10099e-222	-3.67008	1.77316e-278	Down
chr2	212240446	213403565	-	ERBB4	0.0135119	0.0236258	0.309106	-4.43574	4.26204e-18	-3.75784	1.34332e-19	Down
chr7	120427376	120498456	-	TSPAN12	6.69995	0.393904	5.16907	0.436416	1.46134e-05	-3.75895	1.10441e-83	Down
chr10	129705325	129884119	+	PTPRE	5.87969	0.0271614	0.359097	4.09628	0	-3.77287	6.80879e-21	Down
chr7	2719156	2815134	+	AMZ1	0.0318546	0.182628	2.45555	-6.20913	3.19917e-54	-3.79134	4.53599e-79	Down
chr7	106012697	106410653	-	CTB-111H14.1	0.0215489	0.00703204	0.106466	-2.24701	0.123714	-3.86704	0.022421	Down
chr7	560028	564869	+	AC147651.3	0.576117	0.170495	2.50293	-2.05737	2.26995e-23	-3.92192	2.76616e-43	Down
chr7	139476850	139720125	+	TBXAS1	0.129704	0.0302829	0.457927	-1.75486	4.0163e-07	-3.96688	2.35216e-15	Down
chr5	148303202	148442726	-	SH3TC2	1.76493	0.0338878	0.518142	1.83172	1.22529e-62	-3.97856	8.12709e-40	Down
chr3	66429221	66551687	-	LRIG1	0.944897	0.240351	3.87429	-1.97134	6.45159e-58	-4.05427	4.12322e-128	Down
chr3	186935942	187009810	-	MASP1	0.0156756	0.00119108	0.0206695	-0.331618	0.786584	-4.06176	0.0176643	Down
chr1	202830882	202844369	+	RP11-480I12.7	0.0254339	0.0501633	0.824629	-4.94926	3.01293e-09	-4.08278	1.15982e-10	Down
chr6	134846452	134980974	-	RP11-557H15.4	0	0	0.0956142	-3.96852	0.0560453	-4.10255	0.0408233	Down
chr15	74657776	74659391	+	CTD-2311M21.3	0	0	0.172595	-3.97957	0.0597417	-4.11341	0.0436137	Down
chr1	26648350	26680621	-	AIM1L	9.57957	0.232672	3.9575	1.33963	4.16239e-71	-4.13209	4.29638e-100	Down
chr20	37230577	37279678	+	ARHGAP40	0.112369	0.0274877	0.481301	-2.04099	6.73776e-05	-4.17964	8.9594e-09	Down
chr5	159614374	159665742	+	FABP6	0.886724	0.0492194	0.878219	0.0747884	0.885386	-4.18993	3.60762e-06	Down
chr1	196788887	196801319	+	CFHR1	0.0549874	0	0.0664528	-0.221359	0.883619	-4.22993	0.0301992	Down
chr7	92817899	92855837	-	HEPACAM2	0	0	0.0595879	-4.11153	0.0411618	-4.24616	0.0291363	Down
chrX	149529689	149682448	+	MAMLD1	2.97721	0.369601	6.79563	-1.12846	1.78615e-38	-4.24651	4.79268e-195	Down
chr1	171810621	172387606	+	DNM3	0.0758841	0.0461984	0.869325	-3.45409	1.19557e-41	-4.27653	5.19263e-48	Down
chr12	10378657	10469850	+	KLRD1	0.00600734	0.00291418	0.058468	-3.24234	0.0322554	-4.28269	0.00717055	Down
chr17	20771746	20905589	+	RP11-344E13.3	0.373071	0.00312664	0.0596119	2.71077	7.98232e-15	-4.31024	0.000765913	Down
chr18	6941743	7117813	-	LAMA1	0.000956626	0.00555164	0.107554	-6.67922	2.05349e-07	-4.33156	1.76912e-09	Down
chr13	44720606	44732358	-	SMIM2-IT1	0	0.0306291	0.64587	-5.17395	0.0013334	-4.34648	0.0057617	Down
chr16	56225302	56391356	+	GNAO1	0	0.140881	2.8278	-11.6627	2.44518e-22	-4.36963	2.57867e-135	Down
chrX	18658030	18690229	-	RS1	0.0169389	0	0.0464888	-1.38959	0.367485	-4.37636	0.0231009	Down
chr2	58654934	59290901	+	LINC01122	0.0241932	0	0.029524	-0.222028	0.868172	-4.3883	0.0198902	Down
chr3	8661086	8786726	-	SSUH2	0.101824	0.0046312	0.098507	0.108958	0.865974	-4.45298	0.000384558	Down
chr4	119201193	119274158	-	PRSS12	8.79967	0.106953	2.44288	1.91265	1.82944e-125	-4.55861	6.15853e-68	Down
chr14	21756098	21819460	+	RPGRIP1	0.0760274	0.034373	0.810756	-3.35712	7.69018e-20	-4.60067	1.11963e-22	Down
chr15	69591286	69700119	+	PAQR5	1.79743	0.45537	10.7707	-2.51953	7.1858e-211	-4.60824	0	Down
chr13	44717679	44735393	-	SMIM2	0.0537459	0	0.230901	-2.03722	0.191335	-4.60923	0.0106141	Down
chr4	25749055	25865382	-	SEL1L3	9.58367	0.834041	19.7905	-0.983024	6.86596e-109	-4.614	0	Down
chr18	11688955	11885684	+	GNAL	0.172193	0.10875	2.75864	-3.93824	1.74677e-104	-4.70953	1.57427e-111	Down
chr5	82933624	83017432	-	HAPLN1	0	0	0.0296153	-4.59071	0.0118323	-4.72564	0.00755612	Down
chr10	60064313	60065381	+	RP11-179B15.5	0.229441	0	0.628061	-1.40021	0.318424	-4.72564	0.00755612	Down
chr2	74785010	74875465	-	M1AP	0.0452201	0	0.0689636	-0.552512	0.680176	-4.73021	0.00703057	Down
chr7	79998891	80308593	+	CD36	0.469555	0.0115892	0.314016	0.645162	0.00401914	-4.79436	6.70401e-16	Down
chr9	114448453	114557288	-	C9orf84	1.48864	0.0164512	0.502729	1.63243	3.44331e-18	-4.96892	3.02579e-15	Down
chr6	116575336	116762424	+	DSE	7.40734	0.219335	6.92141	0.161313	0.0018654	-5.02471	0	Down
chr22	42470255	42475445	+	FAM109B	5.96153	0.172485	5.59342	0.155291	0.221227	-5.06429	1.83347e-63	Down
chr12	52708085	52715182	-	KRT83	0.0239411	0.00765235	0.277833	-3.47963	0.00301856	-5.09699	0.000429814	Down
chr18	56148479	56296189	-	ALPK2	0	0.018586	0.635127	-9.45049	1.02138e-14	-5.142	1.07849e-27	Down
chrX	18694029	18846039	+	PPEF1	0	0.02082	0.720175	-8.20925	6.0982e-11	-5.16341	1.94785e-12	Down
chr11	18252896	18258440	-	SAA4	0.240769	0	0.388897	-0.61774	0.598462	-5.17774	0.00130388	Down
chr5	158122928	158526769	-	EBF1	0.00241081	0	0.0476539	-4.14037	0.0108238	-5.23646	0.00101036	Down
chr2	133402426	133429152	-	LYPD1	0.0737073	0.00606995	0.240636	-1.63926	0.0401084	-5.25373	0.000214593	Down
chr12	15475331	15750333	+	PTPRO	0.00192815	0	0.0396617	-4.15802	0.0106136	-5.25402	0.000985336	Down
chr15	74643109	74656961	+	CTD-2311M21.2	0.0081136	0.00387579	0.15712	-4.22335	0.0011852	-5.25624	0.00022381	Down
chr14	61654277	62017694	+	PRKCH	6.2845	0.0364932	1.35688	2.27463	3.16254e-166	-5.26488	3.13242e-53	Down
chr9	91624949	91625393	-	RP11-82L18.4	0	0.0653468	2.57942	-7.06821	8.46125e-08	-5.34487	4.3709e-06	Down
chrX	37430822	37543716	+	LANCL3	0.565123	0.00565841	0.224343	1.39423	9.52285e-10	-5.35421	4.90389e-11	Down
chr1	186265405	186283694	+	PRG4	0.0676082	0.017297	0.754789	-3.41739	2.88564e-17	-5.49022	5.4185e-17	Down
chr14	92246095	92333880	-	TC2N	13.4638	0.0567747	2.48776	2.50023	3.45333e-260	-5.49476	8.51905e-65	Down
chr9	137533620	137736686	+	COL5A1	0.802052	2.75031	123.308	-7.20234	0	-5.53055	0	Down
chr1	47644922	47646011	+	LINC00853	0.155107	0.0217067	1.10841	-2.76398	0.00128418	-5.59471	4.80695e-05	Down
chrX	21724090	21776281	-	SMPX	0	0	0.384156	-5.54399	0.000277545	-5.67801	0.000147527	Down
chr1	208195587	208417665	-	PLXNA2	10.9292	0.0423391	2.11893	2.4299	0	-5.69118	2.63759e-117	Down
chr21	39529128	39679279	+	KCNJ15	2.03888	0.00303272	0.156903	3.76267	5.42587e-95	-5.74868	3.98379e-07	Down
chr1	207070788	207077484	+	IL24	0.0299963	0.0147961	0.806093	-4.68444	4.10808e-08	-5.8185	2.64571e-07	Down
chr1	94458393	94586688	-	ABCA4	0.178124	0.0117079	0.663578	-1.83374	5.22924e-14	-5.86171	4.62839e-23	Down
chr3	113251143	113348425	+	SIDT1	2.116	0.00725244	0.408515	2.43782	9.26982e-59	-5.8656	1.02228e-13	Down
chr12	7499281	7632493	-	CD163L1	1.28161	0.0128457	0.732667	0.868531	2.861e-06	-5.88321	5.53077e-17	Down
chr9	86890372	86955672	-	SLC28A3	0.48568	0	0.0950003	2.41887	9.87468e-10	-5.96736	3.53143e-05	Down
chr7	37888199	37940003	+	NME8	0.00608978	0	0.203377	-4.89862	0.000954804	-5.99481	3.76167e-05	Down
chr7	6971315	6979234	-	FAM86LP	0.0322182	0	0.548989	-4.01578	0.00242478	-6.00447	2.98052e-05	Down
chrX	31115794	33357558	-	DMD	0.0812085	0.0489424	3.04792	-5.1729	2.56124e-221	-6.0062	7.14892e-203	Down
chr17	10223709	10244775	+	RP11-401O9.3	0	0	0.843836	-5.9845	3.86046e-05	-6.11889	1.9124e-05	Down
chr9	133320316	133376661	+	ASS1	73.4162	1.77658	123.976	-0.692774	2.04224e-123	-6.16884	0	Down
chr1	204123944	204135465	-	REN	0.122515	0	0.386094	-1.59443	0.0556043	-6.17776	1.3784e-05	Down
chr1	100174259	100232187	-	FRRS1	9.91713	0.0150376	1.08081	3.25981	4.43564e-163	-6.21605	1.12754e-15	Down
chr1	97543299	98386605	-	DPYD	18.4828	0.064574	4.6614	2.05093	0	-6.22061	4.02782e-106	Down
chr20	57438583	57463864	-	RP1-309F20.3	0.106902	0.00962572	0.750565	-2.74318	3.03804e-05	-6.23084	2.20975e-06	Down
chr1	207077731	207096592	-	FAIM3	0.239963	0.0124708	0.949995	-1.9234	8.93458e-06	-6.30468	1.75305e-08	Down
chr2	113973574	114036527	-	PAX8	0.790174	0.00593414	0.46467	0.829151	5.96814e-05	-6.32338	1.68091e-12	Down
chr18	21269407	21535030	+	LAMA3	33.4462	0.0182818	1.49768	4.54364	0	-6.39795	4.72622e-67	Down
chrX	16964814	17171395	+	REPS2	1.11512	0.016759	1.4083	-0.273905	0.0285335	-6.44464	4.37597e-52	Down
chr2	113969099	114034158	+	PAX8-AS1	2.89639	0.00274256	0.237871	3.66915	6.28372e-215	-6.46144	4.2276e-13	Down
chr7	106415457	106436010	+	RP5-884M6.1	1.82797	0.0123178	1.06213	0.845842	3.78223e-05	-6.47229	4.08732e-13	Down
chr10	61786056	62493248	-	ANK3	2.66006	0.00416114	0.367077	2.92111	1.5297e-244	-6.51365	1.66904e-29	Down
chr10	124320181	124403252	+	DMBT1	0.046472	0	0.0939696	-0.954069	0.203537	-6.60137	1.58759e-06	Down
chr1	24382525	24438665	-	MYOM3	0.00313208	0.00932127	0.885545	-8.06465	2.43045e-14	-6.61363	2.32797e-26	Down
chr1	183524698	183560011	-	NCF2	3.67312	0.0647961	6.68677	-0.801507	4.36349e-12	-6.73638	1.06697e-57	Down
chr1	108113782	108507766	-	VAV3	4.73036	0.00803895	0.830638	2.57328	5.83651e-117	-6.73934	8.91232e-19	Down
chr3	71003844	71633140	-	FOXP1	1.74397	0.0282369	3.07365	-0.754097	1.94363e-22	-6.8047	1.54375e-117	Down
chr7	107788068	108097161	-	NRCAM	0.0372264	0.0164727	1.91857	-5.61836	4.99599e-57	-6.90392	7.40303e-43	Down
chr1	163038565	163046592	+	RGS4	0.832684	0	0.195161	2.15571	3.06855e-12	-6.91929	2.067e-07	Down
chr15	74630100	74660081	-	CYP11A1	0.0253103	0.0252149	3.04465	-6.83717	2.71791e-28	-6.97073	1.49826e-29	Down
chr12	16500076	16762193	+	MGST1	31.4737	0.82034	111.537	-1.76213	0	-7.13075	0	Down
chr12	70910630	71031220	-	PTPRB	2.37343	0.00430993	0.629307	1.97863	3.96084e-84	-7.23829	6.61956e-22	Down
chr11	66774249	66818334	+	SYT12	0.964678	0.055209	8.13459	-3.0116	3.36204e-284	-7.24885	8.84142e-211	Down
chr10	20105168	20578785	+	PLXDC2	0.136755	0.00811404	1.21506	-3.08659	6.43004e-62	-7.27046	9.35516e-38	Down
chr20	8112824	8949003	+	PLCB1	0.84712	0.00800777	1.21431	-0.454935	0.00153464	-7.29145	1.66355e-32	Down
chr9	112403068	112713755	+	PALM2	0.00920472	0.0120425	1.82458	-7.57382	1.43114e-35	-7.2928	2.81752e-43	Down
chr13	29598748	30077892	+	MTUS2	0.266512	0	0.247912	0.168104	0.715571	-7.51853	6.1466e-09	Down
chr9	90112143	90323548	+	DAPK1	17.066	0.0162124	2.9879	2.57738	0	-7.56938	2.427e-58	Down
chr17	10201401	10276447	-	MYH13	0	0	0.237067	-7.45838	8.56157e-09	-7.5929	3.61681e-09	Down
chr19	43696854	43711451	-	PSG4	0.281546	0	0.24649	0.254247	0.5152	-7.63226	2.56512e-09	Down
chr9	118916083	119164601	+	PAPPA	0	0.0276667	6.7953	-13.1655	2.95092e-28	-7.98267	5.41241e-142	Down
chr1	115590632	115632121	-	TSPAN2	0.382989	0	0.590313	-0.562964	0.124152	-8.01355	2.25412e-10	Down
chr14	102100791	102197445	-	RP11-1029J19.5	0.163525	0	4.53815	-4.73294	4.35502e-10	-8.04656	1.74354e-10	Down
chr5	83680245	83786583	+	CTD-2269F5.1	0.151487	0	1.50676	-3.25069	3.55967e-09	-8.0491	1.81946e-10	Down
chr19	2867333	2878515	+	ZNF556	0.415051	0	2.0925	-2.27077	4.46075e-11	-8.78681	1.2334e-12	Down
chr11	26210829	26684835	+	ANO3	0.244635	0	0.464372	-0.860478	0.00163452	-8.85032	7.42155e-13	Down
chr11	18260770	18270190	-	SAA2	1.11255	0.00661481	3.7046	-1.67129	2.92455e-17	-9.08494	7.8867e-14	Down
chr1	186798085	186958113	+	PLA2G4A	12.5841	0.0254548	32.2458	-1.2943	8.55815e-117	-10.3579	9.54974e-57	Down
chr3	185677732	185698658	+	RP11-443P15.2	0.865588	0	5.03088	-2.47647	2.19805e-41	-10.7262	6.04779e-19	Down
chr13	110801318	110959496	-	COL4A1	0.0114365	0.00923053	16.1471	-10.4169	1.32799e-68	-10.814	7.83546e-62	Down
chr5	83236373	83680611	-	EDIL3	0.113361	0.015172	52.2624	-8.78001	0	-11.7885	7.54288e-88	Down
chr12	8789942	8815484	-	MFAP5	0.23309	0	20.0478	-6.36076	7.46774e-231	-13.2831	9.81526e-29	Down
chr4	103172198	103352415	-	SLC39A8	15.3409	0.0112345	127.487	-2.99115	0	-13.5134	2.99349e-96	Down
chr2	143635067	143799890	+	KYNU	30.9902	0	78.6441	-1.28028	6.58564e-257	-14.9183	5.45699e-36	Down

## Sheet: Significantly changed in BxPC3 
Significantly changed genes list in shared cancer specific CDB of BxPC3
chrs	start	end	strand	GeneName	BxPC3	PANC1	HPDE6C7	BxPC3_log2FC	BxPC3_qval	Change
chrX	51546103	51645453	+	MAGED1	11.1098	46.1394	0	13.065	7.69813e-28	Up
chr1	18957500	19075360	+	PAX7	9.02207	0.00231914	0	12.834	6.9032e-27	Up
chrX	123509753	124097666	-	TENM1	5.72029	0.00114231	0.00113223	12.2455	1.30764e-24	Up
chr7	16831435	16873057	-	AGR2	54.7428	317.995	0.0153967	11.8436	5.70146e-45	Up
chr2	113864791	113891593	+	IL1RN	30.2696	0	0.00896881	11.7685	5.12448e-30	Up
chr19	58193337	58228669	+	ZNF551	3.33086	2.63902	0	10.9737	7.96151e-20	Up
chr13	20761609	20767037	-	GJB2	67.7237	15.2331	0.0434271	10.6988	3.26502e-84	Up
chr20	22561643	22566093	-	FOXA2	4.97271	45.12	0	10.697	8.34196e-19	Up
chrX	84258832	84343069	+	APOOL	10.1163	9.48989	0	10.6959	7.76174e-19	Up
chr17	47572655	47592379	+	NGFR	10.5657	0.678411	0.0104689	10.0152	2.58998e-32	Up
chr6	122793076	123047518	+	PKIB	8.23462	0.0942036	0.00920158	9.89625	1.94848e-21	Up
chr13	95364970	95368500	+	SOX21-AS1	1.77614	0.457513	0	9.54823	5.3836e-15	Up
chr15	96670598	96870590	-	NR2F2-AS1	1.38593	0.474723	0	9.54576	5.25887e-15	Up
chr7	37723446	37991543	+	EPDR1	1.653	25.3115	0	9.2454	4.74964e-14	Up
chrX	86772752	86925050	+	KLHL4	0.754303	10.222	0	9.13634	1.04261e-13	Up
chr5	31193857	31329253	+	CDH6	0.611706	0.00119001	0.00117952	8.96114	1.89087e-13	Up
chr10	115999018	116051272	+	VWA2	1.10526	0.181821	0	8.8989	5.76896e-13	Up
chr12	41086244	41466220	+	CNTN1	0.487414	0.00196625	0	8.8706	7.91785e-13	Up
chr4	142240604	142253772	-	RP11-362F19.1	13.4736	2.52156	0.0349932	8.63475	1.48668e-69	Up
chrX	99546642	99665271	-	PCDH19	0.305918	0.026761	0	8.57968	5.20311e-12	Up
chr17	6757180	6857426	+	ALOX12P2	1.82701	0.0308929	0.00547761	8.51365	5.79394e-16	Up
chr13	72012098	72441330	-	DACH1	0.481115	0.0297389	0	8.37883	2.3571e-11	Up
chr16	31212806	31214771	-	PYCARD	3.01148	1.58858	0.00932447	8.36323	1.30193e-11	Up
chr20	52553316	52687304	-	BCAS1	1.99836	1.12396	0.00657044	8.31811	2.96841e-29	Up
chr14	94612465	94746072	+	PPP4R4	6.9804	0.545696	0.0235185	8.26347	2.20777e-56	Up
chr4	111286889	111486441	+	ENPEP	0.947084	0	0.00374295	8.03122	3.36274e-14	Up
chrX	105937024	106040223	+	RNF128	0.446607	4.66714	0	7.61801	3.33863e-09	Up
chr13	48963707	49018840	-	LPAR6	3.25734	1.45187	0.0178786	7.56061	1.1927e-29	Up
chr4	9772777	10056560	-	SLC2A9	2.78679	0.114761	0.0183313	7.34853	9.02343e-44	Up
chr18	32946661	32957301	-	ZNF396	0.203688	0.336989	0	7.30434	2.43344e-08	Up
chr14	24787555	24804299	-	ADCY4	0.141608	0.0072932	0	7.19447	4.22802e-08	Up
chr5	140261793	140391929	+	PCDHA13	0.208661	0.0218261	0	7.15377	5.75279e-08	Up
chrX	69642881	69653240	+	GDPD2	2.26637	0.0771628	0.0168054	7.13983	4.23601e-16	Up
chr11	130029457	130080271	+	ST14	35.035	0.231277	0.274474	7.05751	0	Up
chr7	95107756	95169544	+	ASB4	0.326015	0.0443937	0.00336329	6.62668	3.1462e-07	Up
chr1	152321211	152332482	-	FLG2	0.0830778	0.0318736	0	6.60304	2.16329e-06	Up
chr18	32073254	32471808	+	DTNA	0.21036	0.0207274	0.00230922	6.55743	2.49446e-09	Up
chr20	55743804	55841685	-	BMP7	0.249689	1.88468	0.00262891	6.47657	7.62054e-07	Up
chr7	81575760	82073114	-	CACNA2D1	0.139432	0.845566	0.00162056	6.37071	1.27074e-06	Up
chr2	133429374	134326034	-	NCKAP5	0.316128	0.00462054	0.00477497	6.15087	1.32373e-11	Up
chr5	50668570	50679166	-	CTD-2314G24.2	0.0723114	0.00205973	0	6.05193	2.97003e-05	Up
chr11	5710919	5758319	+	TRIM22	5.37017	0.0777397	0.0856506	6.03131	5.31467e-117	Up
chr12	66245120	66275947	-	RP11-366L20.2	0.711716	0.59204	0.0118046	5.92923	5.97358e-17	Up
chr19	3474405	3480540	-	C19orf77	0.428215	3.01517	0	5.88555	6.64233e-05	Up
chr2	16730727	16847599	-	FAM49A	0.162673	0.00802497	0.00268011	5.86725	1.58814e-05	Up
chr11	119479135	119529994	+	RP11-196E1.3	0.0959504	0.00329115	0	5.78341	0.00010338	Up
chr9	34665662	34681295	+	RP11-195F19.9	1.24915	2.20831	0.0219567	5.7727	2.33356e-05	Up
chr3	149478892	149686172	-	ANKUB1	0.110315	0.0178	0.00235236	5.57981	5.65354e-05	Up
chr12	75956982	76377795	-	RP11-114H23.1	1.94247	0.441951	0.0419113	5.57471	4.63272e-12	Up
chr20	22528309	22559280	-	LINC00261	0.0662833	29.9168	0	5.56204	0.000368017	Up
chr12	66217911	66360075	+	HMGA2	27.7501	11.0204	0.643496	5.4949	0	Up
chr8	106330920	106816760	+	ZFPM2	0.363339	0.115282	0.0087856	5.43063	2.106e-11	Up
chr13	43136872	43182149	+	TNFSF11	0.233677	0	0.00534256	5.39366	0.00012305	Up
chr3	37493606	37865005	+	ITGA9	0.0755725	0.00879538	0.0018712	5.36308	0.000146665	Up
chr12	32552463	32798984	+	FGD4	4.19772	1.06668	0.115829	5.24933	5.06439e-193	Up
chr13	76445187	76457947	+	C13orf45	0.206708	0.0251203	0	4.9338	0.00385304	Up
chr3	115521235	117716095	-	LSAMP	0.201157	0.0675368	0.00717872	4.88175	1.41199e-10	Up
chr13	39261266	39460074	+	FREM2	0.0148618	0.00578659	0	4.83908	0.00525962	Up
chr10	90033621	90344287	-	RNLS	2.77613	1.04635	0.105429	4.7861	1.87998e-51	Up
chr11	119494120	119599794	-	PVRL1	142.515	2.4371	5.44429	4.77341	0	Up
chr8	41510739	41754280	-	ANK1	9.59512	8.55432	0.373429	4.74775	0	Up
chr20	43738093	43743813	-	WFDC5	0.946438	0	0.0416148	4.54852	1.10323e-05	Up
chr22	20956882	21011201	-	SMPD4P1	0.0915781	0.00741315	0.00367952	4.54612	0.00413333	Up
chr18	21269407	21535030	+	LAMA3	33.4462	0.0182818	1.49768	4.54364	0	Up
chr14	105515728	105531782	-	GPR132	0.768091	0.0341786	0.0354558	4.51051	1.40795e-16	Up
chr9	214854	465259	+	DOCK8	0.111968	0.00320005	0.0056189	4.43802	2.70103e-08	Up
chr6	142622991	142767403	+	GPR126	22.8135	21.025	1.11794	4.41563	0	Up
chr5	91378414	91815133	+	RP11-348J24.2	0.0471848	0.00424	0	4.38562	0.0224311	Up
chr11	60869867	60895324	+	CD5	0.0965784	0.0136362	0.00480843	4.35601	0.00624828	Up
chr11	57509635	57560715	+	RP11-691N7.6	1.48751	0.449947	0.0758186	4.34864	2.97795e-05	Up
chr5	140255058	140391929	+	PCDHA12	0.0283013	0.854846	0	4.24756	0.0307607	Up
chr15	96869167	96883492	+	NR2F2	35.5379	9.75804	1.95464	4.2469	0	Up
chrX	107137827	107179210	-	RP6-191P20.4	0.255067	0.0975984	0.0139725	4.24022	0.00131085	Up
chr1	205538013	205572046	+	MFSD4	3.23742	0.398041	0.183695	4.20848	7.39858e-84	Up
chr1	15442448	15478960	-	TMEM51-AS1	0.440288	0.0395834	0.0258363	4.19801	2.54798e-07	Up
chr20	23330015	23334066	-	AL096677.1	2.36217	1.53758	0	4.10763	0.0480877	Up
chr6	97372605	97588630	+	KLHL32	0.0354603	0.00390023	0	4.10178	0.0450112	Up
chr17	46210802	46507637	-	SKAP1	0.0504543	0.428697	0	4.09832	0.044193	Up
chr10	129705325	129884119	+	PTPRE	5.87969	0.0271614	0.359097	4.09628	0	Up
chr17	4802713	4806227	+	C17orf107	0.209365	0.470385	0.0131134	4.07078	0.000165413	Up
chr3	180707558	181554668	+	SOX2-OT	0.0270662	0.0046387	0.00165434	4.05892	0.0150451	Up
chr1	16062900	16067891	+	SLC25A34	0.489033	0.132285	0.0324332	3.98036	1.32582e-08	Up
chr17	29718642	29865236	+	RAB11FIP4	2.55256	1.4837	0.177164	3.90995	2.35261e-189	Up
chr6	7326889	7389976	-	CAGE1	0.0637866	0.00416877	0.00441001	3.8813	0.0253969	Up
chr10	33233409	33233927	+	AK3P5	2.00088	0.954368	0.141686	3.87886	3.67193e-06	Up
chr5	60457897	60527867	+	CTC-436P18.1	0.280154	0.165964	0.0194572	3.8755	0.0240321	Up
chr12	27849321	27863703	-	RP11-1060J15.4	0.400644	0.0866581	0.0281305	3.85609	0.000691151	Up
chr12	3900213	3982608	-	PARP11	0.756635	0.654698	0.0571734	3.78946	7.00986e-23	Up
chr5	159990127	160279221	-	ATP10B	0.0183769	0	0.0013694	3.77371	0.0310294	Up
chr8	106792474	107072752	-	RP11-152P17.2	3.22175	0.362164	0.248433	3.76814	1.91814e-34	Up
chr21	39529128	39679279	+	KCNJ15	2.03888	0.00303272	0.156903	3.76267	5.42587e-95	Up
chr7	18126572	19042039	+	HDAC9	2.2362	2.27338	0.175704	3.73507	1.20481e-177	Up
chr19	49660998	49715093	+	TRPM4	24.1147	3.4195	1.97255	3.67467	0	Up
chr2	113969099	114034158	+	PAX8-AS1	2.89639	0.00274256	0.237871	3.66915	6.28372e-215	Up
chr18	9473419	9474004	-	RP11-61L19.2	0.328813	0.125075	0.0249168	3.66414	0.0449732	Up
chr3	100468000	100712359	-	ABI3BP	0.274997	0.0119989	0.0230288	3.6493	7.64116e-15	Up
chr17	47787694	47866542	-	FAM117A	0.351907	1.42912	0.0302157	3.58469	2.33088e-07	Up
chr10	111756126	111895323	+	ADD3	31.5696	4.73441	2.81715	3.54823	0	Up
chr11	128834955	129149219	-	ARHGAP32	11.6459	10.7937	1.05973	3.52125	0	Up
chr7	150709297	150721586	-	ATG9B	0.506752	0.343907	0.0463995	3.51998	7.76235e-16	Up
chr5	131966281	131999964	-	AC004041.2	1.02895	0.471534	0.0966799	3.48793	2.67089e-06	Up
chr8	101925475	101926616	-	RP11-521I2.3	1.98826	0.152879	0.193638	3.42192	1.21158e-11	Up
chr7	102553438	102585396	+	LRRC17	0.724311	0.00550904	0.071841	3.39926	1.34187e-09	Up
chr16	10608699	10622059	-	RP11-27M24.3	0.589286	0.028582	0.0574595	3.39814	0.0231866	Up
chr7	102453308	102715286	-	FBXL13	0.684376	0.205714	0.0677724	3.38991	1.17685e-14	Up
chr1	236703394	236713580	-	RP11-385F5.4	1.20326	0.0586819	0.122889	3.38442	0.00116262	Up
chr8	38964509	39142430	+	ADAM32	0.305498	0.107198	0.0309852	3.36956	3.22942e-15	Up
chr11	121322912	121504402	+	SORL1	4.53717	0.752354	0.460136	3.36227	0	Up
chr15	67356101	67487533	+	SMAD3	61.5926	58.1937	6.33105	3.34532	0	Up
chr11	61513965	61525127	-	RP11-467L20.10	0.194781	0.0101355	0.0203994	3.3171	0.00117442	Up
chr4	37245842	37451087	+	KIAA1239	0.0339236	0	0.00361431	3.31342	0.0257541	Up
chr13	42614176	42830714	+	DGKH	7.15916	2.69709	0.77031	3.28024	0	Up
chr1	100174259	100232187	-	FRRS1	9.91713	0.0150376	1.08081	3.25981	4.43564e-163	Up
chr3	191857184	192485553	-	FGF12	0.163664	0.015882	0.0182032	3.24002	1.77728e-06	Up
chrX	106956451	107020572	-	TSC22D3	13.4846	1.94168	1.61456	3.12613	1.12855e-275	Up
chr13	46108657	46189874	-	FAM194B	0.121311	0.029642	0.0147775	3.07996	0.0151201	Up
chr5	56111401	56191979	+	MAP3K1	5.86929	0.678224	0.739938	3.04794	5.94189e-178	Up
chr1	43820355	43824329	-	RP1-92O14.3	4.94397	1.56598	0.628935	3.04375	5.16182e-15	Up
chr15	81299374	81441516	+	C15orf26	0.231116	0.0222855	0.0289699	3.03294	0.00782025	Up
chr11	62304784	62309490	+	RP11-864I4.3	1.687	2.04708	0.223234	2.9788	0.00601644	Up
chr5	140248689	140391929	+	PCDHA11	0.0112921	0.595226	0	2.92931	0	Up
chr11	62313471	62315171	+	RP11-864I4.4	0.151886	0.969933	0	2.92796	0	Up
chr14	23286463	23291750	-	AL135998.1	0.899808	1.10882	0	2.92796	0	Up
chr16	23457767	23458603	-	CTD-2270L9.2	0.0709526	0.0685694	0	2.92796	0	Up
chr17	56378592	56406152	-	BZRAP1	0.00521765	0.00129425	0	2.92796	0	Up
chr10	61786056	62493248	-	ANK3	2.66006	0.00416114	0.367077	2.92111	1.5297e-244	Up
chr3	149919961	149942977	-	RP11-167H9.5	0.0968672	0.433205	0	2.91312	0	Up
chr9	37588410	38068684	-	RP11-613M10.9	0.0226559	0.0282448	0	2.91312	0	Up
chr10	125751426	125752185	+	YBX2P1	0.0767715	0.0193831	0	2.90624	0	Up
chr5	89825161	90460038	+	GPR98	0.225873	0.00497093	0.0318076	2.88482	2.87647e-21	Up
chr3	32433163	32524559	+	CMTM7	9.07993	12.2476	1.29335	2.87415	7.41346e-117	Up
chr10	131904273	131907095	+	CTAGE7P	0.167684	0.419237	0.0266768	2.73494	0.00810033	Up
chr1	89003196	89150887	-	RP11-76N22.2	0.102995	0.0202363	0.0164024	2.71299	0.0179542	Up
chr20	39726969	39766643	-	RP1-1J6.2	0.251244	0.199316	0.0398209	2.71128	0.0265003	Up
chr17	20771746	20905589	+	RP11-344E13.3	0.373071	0.00312664	0.0596119	2.71077	7.98232e-15	Up
chrX	107068985	107170423	+	MID2	7.84986	4.8779	1.28499	2.67615	2.54043e-88	Up
chr11	65601112	65624367	+	SNX32	0.24677	0.220281	0.0413449	2.6506	8.62603e-05	Up
chr5	96096521	96143803	-	ERAP1	18.5156	2.60789	3.1366	2.62321	0	Up
chr4	53179	88099	+	ZNF595	0.173396	4.87056	0.0305341	2.58445	0.00162752	Up
chr9	90112143	90323548	+	DAPK1	17.066	0.0162124	2.9879	2.57738	0	Up
chr1	108113782	108507766	-	VAV3	4.73036	0.00803895	0.830638	2.57328	5.83651e-117	Up
chr19	50310126	50320633	-	FUZ	3.56222	3.2404	0.627051	2.56515	3.7658e-37	Up
chr19	39405906	39440495	-	SARS2	0.404187	1.4423	0.0714889	2.55994	2.34073e-06	Up
chr2	175411869	175639555	+	AC018890.6	0.111837	0.0396509	0.0201086	2.54796	0.0155459	Up
chr6	27782112	27782607	-	HIST1H2AJ	0.0904534	0.176698	0	2.52403	0	Up
chr19	33793763	33795960	+	CEBPA-AS1	0.0204117	0.0864397	0	2.52403	0	Up
chr7	11221359	11559802	+	AC004538.3	0.00971424	0.0884017	0	2.52224	0	Up
chr3	159631189	159943086	-	IL12A-AS1	0.0120722	0.00798654	0	2.51335	0	Up
chr4	65017	65125	+	Z95704.1	0.408572	8.71138	0	2.51335	0	Up
chr21	22370633	22915650	+	NCAM2	0.00510295	0.0199398	0	2.51149	0	Up
chr9	116413236	116445135	+	RP11-18B16.2	0.0361236	0.035435	0	2.50442	0	Up
chr14	92246095	92333880	-	TC2N	13.4638	0.0567747	2.48776	2.50023	3.45333e-260	Up
chr2	158734195	158735077	+	RP11-546J1.1	0.0492564	0.214711	0	2.48349	0	Up
chr11	18433854	18473605	+	LDHC	0.0207606	0.0210084	0	2.48349	0	Up
chr19	41324626	41332677	-	CYP2F2P	0.743477	0.0551802	0.139934	2.47445	0.00105832	Up
chr3	113251143	113348425	+	SIDT1	2.116	0.00725244	0.408515	2.43782	9.26982e-59	Up
chr6	144606837	145174170	+	UTRN	8.95795	16.1317	1.72977	2.43694	0	Up
chr1	208195587	208417665	-	PLXNA2	10.9292	0.0423391	2.11893	2.4299	0	Up
chr17	17746828	17875736	-	TOM1L2	21.585	13.6106	4.19427	2.42704	0	Up
chr9	86890372	86955672	-	SLC28A3	0.48568	0	0.0950003	2.41887	9.87468e-10	Up
chr15	59063391	59154099	+	FAM63B	11.1562	1.75289	2.22524	2.38873	0	Up
chr7	151253197	151574210	-	PRKAG2	5.16905	7.62771	1.04701	2.36889	4.30814e-104	Up
chr2	69871557	70053596	+	ANXA4	18.2126	8.63942	3.71189	2.35775	0	Up
chr2	213864429	214017151	-	IKZF2	6.32968	0.257568	1.30351	2.34324	2.74762e-243	Up
chr6	166822852	167319939	-	RPS6KA2	0.896529	0.45437	0.18534	2.34128	9.81863e-23	Up
chr11	57520715	57587018	+	CTNND1	111.164	40.3783	22.9234	2.34091	0	Up
chr15	36871812	37102449	+	C15orf41	5.47802	1.93102	1.13333	2.33705	4.97798e-140	Up
chr8	42273993	42397069	-	SLC20A2	11.0242	2.78853	2.28249	2.33527	3.73295e-223	Up
chr6	158402888	158520208	+	SYNJ2	9.75894	9.93669	2.02408	2.33348	1.14954e-284	Up
chr12	76419227	76427712	-	PHLDA1	51.2622	42.1514	10.668	2.32806	0	Up
chr10	21068902	21463116	-	NEBL	2.22518	3.94891	0.467524	2.3112	3.32078e-91	Up
chr10	13685706	14504141	-	FRMD4A	0.656032	2.34169	0.138158	2.31087	3.96077e-27	Up
chr16	23072727	23160591	-	USP31	10.1525	2.22127	2.18984	2.27703	0	Up
chr8	54764368	54871863	+	RGS20	3.28058	15.4597	0.709774	2.27486	8.57282e-31	Up
chr14	61654277	62017694	+	PRKCH	6.2845	0.0364932	1.35688	2.27463	3.16254e-166	Up
chr17	74449433	74466199	+	AANAT	0.59035	0.0463038	0.128858	2.26406	3.79172e-05	Up
chr19	56152428	56164527	+	CCDC106	0.507953	31.6098	0.114227	2.21563	2.90701e-05	Up
chr6	88117730	88221352	+	C6orf165	0.276264	0.198177	0.0628425	2.20291	0.000906176	Up
chr22	50964181	50968485	-	TYMP	23.9781	5.75502	5.51227	2.18497	4.55255e-200	Up
chr1	19197926	19229275	-	ALDH4A1	3.30406	4.54604	0.766981	2.16896	1.20732e-35	Up
chr22	50962355	50963209	+	CTA-384D8.36	3.24311	0.950613	0.753628	2.16231	3.77473e-09	Up
chr1	163038565	163046592	+	RGS4	0.832684	0	0.195161	2.15571	3.06855e-12	Up
chr1	112223252	112298446	-	FAM212B	0.702342	1.13312	0.165078	2.15155	1.2307e-18	Up
chr14	23242431	23299029	-	SLC7A7	0.44759	0.341304	0.105488	2.14136	1.71252e-07	Up
chr17	39775692	39943183	-	JUP	122.891	66.0182	29.4172	2.12648	0	Up
chr11	61447905	61514473	+	DAGLA	6.7398	1.18671	1.61302	2.12645	7.79608e-111	Up
chr1	14026693	14151574	+	PRDM2	5.03502	4.83662	1.21086	2.11709	4.14096e-127	Up
chr15	90703836	90772911	+	SEMA4B	107.248	122.846	25.9292	2.11212	0	Up
chr3	168801287	169381406	-	MECOM	12.3679	0.25469	2.99345	2.11066	9.60941e-280	Up
chr1	178060643	178063119	-	RASAL2-AS1	0.951711	0.426924	0.231393	2.10204	1.67168e-07	Up
chr17	17584787	17714767	+	RAI1	18.89	16.2022	4.60766	2.09855	0	Up
chr1	84764049	84855640	+	SAMD13	0.317989	0.864335	0.0788239	2.08353	0.000384775	Up
chr17	73717408	73753899	+	ITGB4	124.903	3.95456	31.022	2.07291	0	Up
chr2	165510134	165700189	-	COBLL1	2.47227	0.0653337	0.615439	2.06848	4.52936e-116	Up
chr10	122610687	122669036	+	WDR11	10.8706	8.81763	2.7224	2.06071	2.74618e-302	Up
chr5	49961733	50142356	+	PARP8	2.93532	1.02735	0.736415	2.05795	2.67444e-73	Up
chr1	97543299	98386605	-	DPYD	18.4828	0.064574	4.6614	2.05093	0	Up
chr15	52873514	53002014	-	FAM214A	5.11862	2.58759	1.29433	2.04804	7.71538e-106	Up
chrX	123094062	123556514	+	STAG2	33.3788	18.9123	8.54369	2.02991	0	Up
chr19	38397868	38699012	+	SIPA1L3	9.6916	5.12582	2.48846	2.02581	1.66222e-234	Up
chr18	74690783	74845639	-	MBP	5.00057	3.57857	1.28785	2.0214	1.16498e-188	Up
chr17	30819540	31204195	-	MYO1D	22.0115	0.955011	5.70737	2.01043	0	Up
chr12	70910630	71031220	-	PTPRB	2.37343	0.00430993	0.629307	1.97863	3.96084e-84	Up
chr14	103804186	103804311	+	SNORA28	3.53165	1.04792	0.938297	1.97631	0.0359876	Up
chr3	180320646	180588793	-	CCDC39	0.503206	0.627697	0.134567	1.96798	2.22263e-11	Up
chr1	40030832	40038875	+	RP11-69E11.8	1.39273	0.82139	0.371275	1.9649	0.00664809	Up
chr2	158733214	158992666	+	UPP2	0.0101578	0.0148159	0	1.94247	0	Up
chr10	96943410	96943974	+	PAWRP1	0.053162	0.0259128	0	1.94247	0	Up
chr17	6297013	6338519	-	AIPL1	0.0075374	0.0146678	0	1.94247	0	Up
chr5	140213969	140391929	+	PCDHA7	0.00566871	0.0194055	0	1.92928	0	Up
chr11	117298489	117688240	-	DSCAML1	0.0042191	0.0330425	0	1.92928	0	Up
chr6	148558721	148604544	-	RP11-631F7.1	0.0955175	0.139347	0	1.92653	0	Up
chr20	55841853	55858054	+	RP4-813D12.3	0.0229744	0.0224199	0	1.92653	0	Up
chr17	29157919	29158336	+	CTD-2349P21.1	0.0702171	0.0343257	0	1.91327	0	Up
chr17	29161343	29190046	-	CTD-2349P21.11	0.0460043	0.0460375	0	1.91327	0	Up
chr7	72023729	72298777	-	TYW1B	2.40747	0.569481	0.668205	1.91306	9.7859e-20	Up
chr4	119201193	119274158	-	PRSS12	8.79967	0.106953	2.44288	1.91265	1.82944e-125	Up
chr2	20400558	20425194	-	SDC1	87.7501	54.2809	24.5287	1.90245	1.07448e-281	Up
chr1	19175767	19247615	-	RP13-279N23.2	0.00663666	0.00335105	0	1.89873	0	Up
chr2	198244425	198245616	-	NPM1P46	0.0335209	0.0829373	0	1.89873	0	Up
chr19	55896713	55914612	+	RPL28	132.742	98.0677	37.2636	1.89566	0	Up
chr6	168227602	168372703	+	MLLT4	9.86358	20.5054	2.77387	1.89407	5.65947e-306	Up
chr10	121259340	121302220	-	RGS10	12.5258	27.3612	3.5337	1.88839	2.91092e-40	Up
chr8	125563031	125740730	-	MTSS1	10.2413	0.351966	2.8905	1.88832	1.01956e-183	Up
chr1	152140601	152339163	+	FLG-AS1	0.422567	0.949766	0.120701	1.86695	6.67025e-08	Up
chr1	101491434	101552821	+	RP11-421L21.3	2.62112	0.862862	0.75862	1.85096	8.84816e-19	Up
chr19	12873817	12983554	-	HOOK2	12.2177	4.72619	3.54603	1.84982	6.76087e-146	Up
chr11	66824289	66839484	+	RHOD	54.1434	14.6003	15.7653	1.84464	7.0149e-126	Up
chr5	148303202	148442726	-	SH3TC2	1.76493	0.0338878	0.518142	1.83172	1.22529e-62	Up
chr10	120967101	121215131	+	GRK5	11.6448	27.9306	3.44572	1.8216	1.58524e-74	Up
chr8	142363503	142365465	-	CTD-3064M3.3	1.30964	0.125337	0.388293	1.81155	7.35738e-07	Up
chr10	105348285	105615301	-	SH3PXD2A	11.2629	3.96087	3.37481	1.80165	1.28693e-286	Up
chr1	178062864	178448644	+	RASAL2	8.64256	6.01659	2.5954	1.79885	5.62049e-222	Up
chr10	6186881	6277495	+	PFKFB3	12.9312	6.73956	3.89746	1.7918	2.46958e-130	Up
chr20	25228705	25278650	+	PYGB	41.126	183.447	12.5428	1.77685	0	Up
chrX	135923090	135929956	-	RP11-1114A5.4	0.191251	0.96153	0.0587576	1.76801	0.023504	Up
chr15	93426526	93571237	+	CHD2	16.0702	7.69161	4.9467	1.76364	0	Up
chr11	62201016	62323707	-	AHNAK	166.329	158.419	51.2467	1.76182	0	Up
chr20	16252749	16554078	-	KIF16B	8.81841	6.75456	2.74328	1.74864	2.40578e-112	Up
chr2	152341850	152591001	-	NEB	0.14732	0.134896	0.0462303	1.733	1.21181e-10	Up
chr1	12290124	12572099	+	VPS13D	9.32325	3.32362	2.95405	1.72143	0	Up
chr20	19867165	19983101	+	RIN2	23.1542	11.8145	7.34166	1.71989	5.71694e-229	Up
chr8	132916335	133025889	+	EFR3A	25.4077	15.3343	8.07024	1.71782	1.12172e-291	Up
chr10	32094365	32217742	-	ARHGAP12	10.9244	8.54783	3.5182	1.69769	1.10694e-127	Up
chr1	62208149	62629592	+	INADL	7.27543	3.00548	2.35007	1.69368	4.52692e-168	Up
chrX	118602363	118605282	+	SLC25A5	341.166	177.163	110.217	1.69348	0	Up
chr15	59060271	59063173	-	RP11-30K9.6	0.933069	0.115333	0.305204	1.67269	0.000885331	Up
chr19	53471504	53541151	-	ZNF702P	1.76893	2.0418	0.582322	1.66729	2.79363e-18	Up
chr4	40058446	40159872	+	N4BP2	2.07203	3.44092	0.688024	1.65143	1.63184e-39	Up
chr18	9136226	9285983	+	ANKRD12	3.44791	3.50022	1.1613	1.63411	1.71667e-73	Up
chr9	114448453	114557288	-	C9orf84	1.48864	0.0164512	0.502729	1.63243	3.44331e-18	Up
chr9	116917840	117074791	+	COL27A1	5.39683	1.0628	1.83344	1.62064	4.23285e-146	Up
chr10	82194765	82196869	+	RP11-137H2.6	10.4489	2.19413	3.56594	1.61342	4.33287e-43	Up
chr6	34433916	34503006	+	PACSIN1	0.182661	0.272565	0.0624203	1.60961	0.00948922	Up
chr12	111065646	111142755	-	HVCN1	0.189857	0.129433	0.0647812	1.60402	0.0246522	Up
chr1	114304454	114355098	-	RSBN1	5.05994	3.37426	1.74071	1.60391	6.70381e-65	Up
chr3	105374305	105588396	-	CBLB	4.63752	0.881732	1.61381	1.58571	6.79263e-104	Up
chr6	161412759	161538417	+	MAP3K4	11.7363	5.65746	4.10344	1.57935	1.76712e-156	Up
chr5	175953698	175965026	-	RNF44	30.6598	14.2501	10.7501	1.575	5.54287e-278	Up
chr7	123321989	123389121	-	WASL	36.0519	16.3346	12.6424	1.57452	3.49114e-268	Up
chr20	40030741	40247133	-	CHD6	8.92098	4.53144	3.15635	1.56206	3.47595e-212	Up
chr21	33108045	33108720	+	AP000255.6	0.0663682	0.064108	0.0215995	1.56133	0	Up
chr11	33278218	33378569	+	HIPK3	17.9344	15.8987	6.41492	1.54624	6.74856e-224	Up
chr8	91970865	91997485	-	C8orf88	0.0494449	11.6382	0.0159322	1.54169	0	Up
chrX	152935185	152954465	-	PNCK	0.674317	0.357866	0.244344	1.53104	1.65605e-06	Up
chr22	25348697	25593415	+	KIAA1671	7.25037	2.95628	2.63328	1.52557	2.30156e-171	Up
chr1	222910549	222924147	+	FAM177B	0.0167218	0.00562888	0.00547614	1.52383	0	Up
chr11	100558384	100862668	+	ARHGAP42	4.74556	1.3048	1.72423	1.52346	4.96848e-50	Up
chr11	44087475	44105772	+	ACCS	3.75775	4.33471	1.37195	1.51415	1.96036e-34	Up
chr19	55890613	55895966	-	TMEM238	1.02198	0.815859	0.377787	1.51366	0.0164516	Up
chr20	32868074	32899608	-	AHCY	49.1451	58.7327	18.211	1.49554	6.65966e-300	Up
chr15	56119120	56285944	-	NEDD4	13.365	3.71746	5.02407	1.47406	4.51458e-185	Up
chrX	101967104	101973607	+	GPRASP2	1.25167	2.0033	0.47262	1.47107	1.20744e-11	Up
chr2	28680012	28866654	+	PLB1	0.137095	0.0656157	0.0516968	1.46786	0.0138053	Up
chr12	57637236	57644976	-	STAC3	1.58427	0.257344	0.600554	1.46559	1.28074e-06	Up
chr10	111967363	112047123	+	MXI1	9.9791	6.16066	3.78098	1.46203	4.67568e-63	Up
chr10	7860467	8058590	+	TAF3	4.19766	2.21332	1.59628	1.45838	6.87914e-34	Up
chr6	157099063	157531913	+	ARID1B	5.83085	6.4977	2.22533	1.45357	5.74516e-142	Up
chr1	93727743	93811582	-	RP4-717I23.3	3.8892	1.41536	1.48436	1.4517	1.11419e-28	Up
chr20	44002526	44036529	-	TP53TG5	0.517119	0.399158	0.197746	1.45131	0.0155539	Up
chr6	20100935	20212670	-	MBOAT1	7.02765	3.45266	2.69815	1.44458	8.84066e-38	Up
chr21	30566392	31003071	+	BACH1	12.2672	3.37886	4.72264	1.44128	6.0603e-138	Up
chr16	72146056	72210777	-	PMFBP1	0.147777	0.0308798	0.058093	1.42322	0.0359993	Up
chr5	72921983	73237818	+	ARHGEF28	2.61911	3.57184	1.02133	1.42232	4.07826e-66	Up
chr7	99214569	99230030	+	ZSCAN25	5.18143	2.5066	2.02853	1.41599	2.19683e-55	Up
chr17	7565097	7590856	-	TP53	18.0357	29.0041	7.12008	1.40462	3.75651e-111	Up
chrX	71401203	71522776	+	PIN4	3.27632	7.69008	1.29243	1.40383	1.99858e-21	Up
chrX	74273115	74376567	-	ABCB7	19.4602	18.2149	7.70451	1.39931	1.57288e-83	Up
chrX	37430822	37543716	+	LANCL3	0.565123	0.00565841	0.224343	1.39423	9.52285e-10	Up
chr5	131891711	131980313	+	RAD50	16.9527	12.8234	6.75873	1.39056	3.00278e-195	Up
chr6	146185381	146285559	-	SHPRH	1.86229	1.90334	0.74451	1.38549	1.99886e-49	Up
chr7	25174316	25219975	-	C7orf31	0.886399	4.20242	0.3566	1.37441	2.21082e-06	Up
chr1	27730730	27816669	-	WASF2	90.7762	34.74	36.6673	1.37133	0	Up
chr9	135766735	135820020	-	TSC1	8.28768	3.29197	3.36255	1.36417	1.90198e-103	Up
chr1	100503653	100548933	+	HIAT1	42.6028	10.3529	17.3272	1.36095	2.6416e-170	Up
chr1	47073387	47082563	-	MOB3C	6.70838	1.06545	2.7343	1.35997	5.40324e-51	Up
chr16	53088945	53363062	+	CHD9	7.97118	2.44208	3.24685	1.35874	2.42248e-154	Up
chr11	68080077	68216743	+	LRP5	45.6813	44.1183	18.6493	1.35566	0	Up
chr4	86396267	86923823	+	ARHGAP24	0.901671	1.11738	0.369036	1.3477	1.57366e-10	Up
chr1	26648350	26680621	-	AIM1L	9.57957	0.232672	3.9575	1.33963	4.16239e-71	Up
chr9	6720863	7175648	+	KDM4C	2.19994	1.05592	0.910845	1.33646	3.546e-33	Up
chr8	100025494	100889808	+	VPS13B	3.4728	3.21913	1.43724	1.3363	1.29263e-81	Up
chr3	107241783	107530171	+	BBX	17.0231	2.68108	7.04911	1.33529	2.12852e-253	Up
chr3	42643455	42695880	-	RP4-613B23.1	1.53227	0.573127	0.642318	1.32034	0.00917625	Up
chr9	130873450	130881013	-	RP11-395P17.3	2.42841	1.36094	1.02062	1.31285	1.03722e-13	Up
chr19	42572629	42585701	+	ZNF574	4.2161	1.62371	1.78037	1.30549	3.08623e-27	Up
chr19	42363988	42376994	+	RPS19	207.549	95.2393	88.354	1.29555	0	Up
chr10	5454514	5500426	+	NET1	43.9772	10.2309	18.8212	1.28762	8.61506e-209	Up
chr7	536895	559933	-	PDGFA	15.0771	2.90728	6.46854	1.28492	2.76802e-80	Up
chr19	56146825	56156988	+	ZNF581	13.5545	15.0973	5.83522	1.27869	5.3803e-33	Up
chr12	93963590	93977263	+	SOCS2	2.98965	6.26901	1.28882	1.2766	3.91476e-28	Up
chr2	189839046	189877472	+	COL3A1	0.270758	0.639193	0.11658	1.27612	0.00153148	Up
chrX	95939662	96859996	+	DIAPH2	2.95262	3.38742	1.27999	1.26839	7.33536e-38	Up
chr12	50569571	50677329	-	LIMA1	54.1304	23.4353	23.6371	1.25867	0	Up
chr16	3550924	3589048	+	CLUAP1	2.82618	1.71016	1.25365	1.2361	1.5529e-28	Up
chr12	93936239	93965544	-	SOCS2-AS1	0.247954	0.814966	0.110486	1.22203	0.0492952	Up
chrX	71424510	71458897	-	ERCC6L	6.55744	17.4334	2.93652	1.22132	8.63007e-35	Up
chr8	99413631	99955055	-	STK3	3.25843	2.23018	1.47012	1.21191	1.47179e-45	Up
chrX	152710178	152736045	-	TREX2	0.754036	0.118422	0.342383	1.20216	0.00104331	Up
chr22	32149944	32303012	+	DEPDC5	2.31973	1.68679	1.0542	1.20171	1.15405e-25	Up
chrX	100264335	100307105	-	TRMT2B	6.59985	9.85539	3.00289	1.19935	5.64858e-31	Up
chr17	76352864	76356158	-	SOCS3	24.5929	28.237	11.2543	1.19157	8.45601e-75	Up
chr19	45992035	46005768	+	PPM1N	1.33577	1.90013	0.613144	1.18487	2.79282e-05	Up
chrX	129115083	129192058	+	BCORL1	4.00933	12.2463	1.84585	1.18397	1.10315e-29	Up
chr3	42055294	42267381	+	TRAK1	15.4142	6.697	7.12687	1.17613	3.42307e-177	Up
chr20	25654851	25677477	-	ZNF337	1.44147	1.23925	0.669367	1.17125	1.14361e-07	Up
chr6	56322785	56819426	-	DST	9.78629	12.0069	4.54534	1.1697	0	Up
chr8	41786997	41909508	-	KAT6A	10.115	2.87827	4.71616	1.16399	1.94751e-112	Up
chr9	72873937	72969804	+	SMC5	14.0672	7.45902	6.60185	1.15518	7.6051e-96	Up
chr2	238536219	238722325	+	LRRFIP1	15.6696	18.9302	7.35169	1.15475	8.22239e-178	Up
chr11	5684425	5959849	-	TRIM5	7.53806	11.0699	3.54789	1.15016	6.58664e-43	Up
chr2	128994290	129076151	-	HS6ST1	19.5028	6.91222	9.26889	1.13675	3.56035e-91	Up
chr17	17713713	17740325	-	SREBF1	69.0464	35.0955	32.9579	1.13053	4.82023e-236	Up
chr9	6413151	6507054	+	UHRF2	5.9471	2.96005	2.83964	1.12901	4.72166e-62	Up
chr12	46119510	46121558	-	LINC00938	6.93106	3.42066	3.31019	1.12874	2.44665e-17	Up
chr4	26859300	27027003	+	STIM2	6.1154	3.57789	2.92586	1.1272	6.37352e-48	Up
chr10	97889472	97965044	+	ZNF518A	3.60699	5.81581	1.7327	1.12042	1.42894e-40	Up
chr20	44376583	44420571	-	WFDC3	0.97991	0.0785596	0.470839	1.11847	0.00145219	Up
chr7	130626519	130794935	-	LINC-PINT	1.35695	0.809939	0.653775	1.11669	1.20583e-07	Up
chr12	83080659	83528649	+	TMTC2	4.30184	0.248831	2.11316	1.08831	7.07201e-36	Up
chr4	154387498	154557863	+	KIAA0922	4.94954	2.54803	2.45325	1.07625	5.95373e-34	Up
chr12	11802788	12048336	+	ETV6	12.0127	2.0192	6.02377	1.05942	2.20438e-78	Up
chrX	70503042	70521018	+	NONO	99.8211	140.321	50.258	1.05319	0	Up
chr1	231664399	231954990	+	TSNAX-DISC1	0.00426864	0.00414146	0	1.03227	0	Up
chr2	61225887	61226023	+	RNA5SP95	0.108416	0.107527	0	1.03227	0	Up
chr3	197621378	197621484	+	RNU6-858P	0.135493	0.405864	0	1.03227	0	Up
chr3	137842560	137851229	-	A4GNT	0.00818622	0.379227	0	1.03227	0	Up
chr3	164904508	164914897	-	SLITRK3	0.00296357	0.00602256	0	1.03227	0	Up
chr5	140174444	140391929	+	PCDHA2	0.00239752	0.0216268	0	1.03227	0	Up
chr6	71403542	71404322	+	RP11-160A9.3	0.0194412	0.0187461	0	1.03227	0	Up
chr7	14184674	15014402	-	DGKB	0.0015615	0.00154869	0	1.03227	0	Up
chr10	82289353	82295698	-	RP11-137H2.4	0.0248377	0.170704	0	1.03227	0	Up
chr14	74083412	74100644	-	RP3-414A15.10	0.0159316	0.0637118	0	1.03227	0	Up
chr17	35768023	35768681	-	RP11-378E13.4	0.0494805	0.0502771	0	1.03227	0	Up
chr19	6109333	6125808	+	CTB-66B24.1	0.0457015	0.0894749	0	1.03227	0	Up
chr20	43991840	44039250	+	SYS1-DBNDD2	0.0103408	0.0313282	0	1.03227	0	Up
chr22	40924061	40924137	-	AL031594.1	0.197189	0.18634	0	1.03227	0	Up
chrX	100298553	100349465	-	TRMT2B-AS1	0.0707209	0.214254	0	1.03227	0	Up
chr18	55711599	56068772	+	NEDD4L	6.73089	2.32664	3.46396	1.0214	3.8411e-87	Up
chr11	94152895	94227074	-	MRE11A	14.1947	15.139	7.36004	1.0112	4.43376e-46	Up
chr5	80708840	81047616	-	SSBP2	1.49347	0.873834	0.774689	1.00858	1.69356e-15	Up
chr4	89647106	90032549	-	FAM13A	3.17487	0.307839	1.65211	1.0056	3.61935e-38	Up
chr6	136878185	137113656	-	MAP3K5	13.2258	2.19324	6.89104	1.00336	1.50251e-56	Up
chr6	30620896	30640814	-	DHX16	14.0976	23.7892	29.9204	-1.02197	2.06919e-97	Down
chr14	21819631	21852425	-	SUPT16H	35.28	54.1491	75.1741	-1.02829	5.01002e-306	Down
chr3	43396351	43733086	-	ANO10	2.90795	4.94724	6.20662	-1.03048	1.64268e-31	Down
chr11	8968841	8986558	-	TMEM9B	13.2136	30.2484	28.2265	-1.03209	2.38967e-75	Down
chr5	159678659	159772403	-	CCNJL	1.95912	15.5456	4.21295	-1.04114	9.95995e-19	Down
chr6	35541362	35696360	-	FKBP5	1.99284	5.49859	4.29406	-1.04417	9.31721e-43	Down
chr16	31468032	31471057	-	RP11-452L6.5	0.830498	0.837442	1.78845	-1.04508	2.19853e-05	Down
chr6	4706393	4955785	+	CDYL	11.0676	9.98607	23.8944	-1.04692	1.03356e-91	Down
chr6	33662070	33679504	-	UQCC2	3.63452	10.8961	7.85591	-1.04901	6.73077e-31	Down
chr9	37582643	37592639	-	TOMM5	0.281765	0.997092	0.611075	-1.05305	0.00499666	Down
chr12	124118375	124147153	+	GTF2H3	15.3209	10.1545	33.238	-1.05425	1.59243e-96	Down
chr1	50905150	51425935	-	FAF1	8.79626	12.472	19.1976	-1.06263	1.5007e-90	Down
chr4	53739149	54232242	-	SCFD2	2.76606	1.78203	6.07209	-1.07121	2.93594e-20	Down
chr5	177027101	177037348	+	B4GALT7	4.1826	4.21764	9.20848	-1.07529	1.14825e-44	Down
chr7	2671585	2704436	+	TTYH3	15.314	52.6211	33.9229	-1.08404	6.36535e-178	Down
chr3	149682691	149768575	-	PFN2	28.9574	123.24	64.3103	-1.08789	1.68094e-171	Down
chr4	148653214	148993931	+	ARHGAP10	0.457469	1.63218	1.01873	-1.09129	2.5465e-12	Down
chr1	180123969	180173165	+	QSOX1	34.1508	19.791	76.2776	-1.09599	0	Down
chr17	79670404	79688042	+	SLC25A10	1.19852	2.76462	2.68971	-1.10175	6.44887e-10	Down
chr10	74451889	74647452	+	MCU	10.9201	8.6527	24.5709	-1.10669	9.84758e-107	Down
chr22	20103461	20114878	+	RANBP1	21.8739	47.5254	49.307	-1.10912	2.13936e-162	Down
chr2	128014866	128051752	-	ERCC3	7.1512	8.96322	16.1711	-1.11382	1.95665e-109	Down
chrX	149529689	149682448	+	MAMLD1	2.97721	0.369601	6.79563	-1.12846	1.78615e-38	Down
chr10	99258625	99330966	+	UBTD1	7.00579	14.8729	16.0084	-1.12977	7.00719e-29	Down
chr3	124467422	124468120	+	RP11-71H17.9	1.18676	1.45894	2.76213	-1.155	0.00428443	Down
chr10	60144782	60158981	+	TFAM	11.355	11.6056	26.4233	-1.15514	5.55291e-142	Down
chr4	178351924	178363657	-	AGA	4.47443	5.16216	10.4135	-1.15543	7.62678e-31	Down
chr17	30771279	30810336	+	PSMD11	13.132	32.8572	30.609	-1.15778	9.64447e-206	Down
chr15	79603404	79704334	+	TMED3	29.7544	34.4182	69.9635	-1.17007	6.85826e-196	Down
chrX	54556644	54587504	+	GNL3L	4.63883	16.1009	10.9096	-1.17098	8.49644e-29	Down
chr14	52897308	53019240	-	TXNDC16	1.69142	1.62941	4.00264	-1.17817	1.51469e-21	Down
chr22	42084943	42094140	+	C22orf46	1.70969	3.26098	4.0588	-1.18355	4.2505e-24	Down
chr1	226028584	226034223	-	RP11-285F7.2	4.74957	1.42785	11.3236	-1.19204	1.98116e-05	Down
chr4	122722472	122738176	+	EXOSC9	4.86398	7.71864	11.6183	-1.1933	5.68453e-57	Down
chr9	108456825	108538893	+	TMEM38B	4.22942	5.91591	10.148	-1.19922	6.1823e-54	Down
chr1	229652329	229694442	-	ABCB10	4.11545	7.07468	9.92102	-1.20554	1.53439e-49	Down
chr20	30135307	30135852	+	RP3-324O17.4	3.23231	5.04273	7.96852	-1.23829	1.90355e-06	Down
chr4	129730779	129796379	+	JADE1	1.63605	3.46439	4.05177	-1.24545	1.59501e-44	Down
chr11	126293254	126873355	-	KIRREL3	0.0494713	0.0862316	0.123151	-1.25168	0.0469362	Down
chr10	71897737	71906432	-	TYSND1	7.37526	13.4711	18.3952	-1.25429	5.47611e-73	Down
chr3	194789008	194991896	-	XXYLT1	2.48305	6.34579	6.19862	-1.25631	2.03284e-43	Down
chr2	88326724	88355248	-	KRCC1	4.01532	7.74811	10.0492	-1.26041	6.36676e-23	Down
chr2	103353367	103460352	+	TMEM182	0.86008	2.01425	2.15943	-1.26439	9.83387e-15	Down
chr1	16119291	16119780	+	RP11-169K16.6	0.880726	1.30785	2.21173	-1.26499	0.0234268	Down
chr1	220141943	220220000	-	EPRS	26.8499	46.2179	67.757	-1.27218	0	Down
chr1	220267444	220321380	+	IARS2	30.6411	57.7048	77.401	-1.27378	0	Down
chr2	143635067	143799890	+	KYNU	30.9902	0	78.6441	-1.28028	6.58564e-257	Down
chr2	127941696	127977654	-	CYP27C1	0.639524	4.38918	1.62479	-1.28035	6.46354e-10	Down
chr12	94071151	94288616	+	CRADD	0.725269	0.653648	1.84537	-1.28285	3.66103e-11	Down
chrX	6966961	7066231	-	HDHD1	5.13139	5.2303	13.059	-1.28385	4.24543e-53	Down
chr1	186798085	186958113	+	PLA2G4A	12.5841	0.0254548	32.2458	-1.2943	8.55815e-117	Down
chr11	126225535	126310239	+	ST3GAL4	6.33272	14.2772	16.2795	-1.29892	1.1364e-86	Down
chr2	25048479	25049586	+	RP11-443B20.1	0.683609	1.43471	1.78606	-1.32262	0.000665921	Down
chr9	132245730	132275947	+	LINC00963	3.32836	2.41892	8.76437	-1.33327	5.86792e-137	Down
chr11	18415935	18429972	+	LDHA	123.032	312.02	326.361	-1.34417	0	Down
chrX	19552093	19905719	-	SH3KBP1	4.6586	16.5037	12.4896	-1.35941	4.33159e-103	Down
chr12	2904119	2914576	+	FKBP4	26.5506	35.2262	71.607	-1.3679	0	Down
chr1	25071848	25170815	+	CLIC4	45.2712	110.585	122.332	-1.37102	0	Down
chr19	5680615	5688533	+	HSD11B1L	0.164203	1.87602	0.445162	-1.37667	0.00641206	Down
chr1	179262925	179327815	+	SOAT1	5.72228	11.8293	15.5582	-1.37978	7.94235e-141	Down
chr13	78493824	79191463	+	RNF219-AS1	0.00164935	0.00664974	0.00490194	-1.37981	0	Down
chr11	14515329	14665181	-	PSMA1	1.47513	2.89309	4.01478	-1.38117	2.21341e-23	Down
chr1	213224589	213448116	+	RPS6KC1	2.00978	6.6235	5.48148	-1.38439	2.73836e-49	Down
chr22	40742507	40786467	+	ADSL	7.51598	16.892	20.5491	-1.38757	1.16486e-174	Down
chr3	123328896	123603178	-	MYLK	0.0415548	0.204033	0.114018	-1.39333	7.58309e-05	Down
chr2	25016005	25045245	+	CENPO	1.67755	6.87476	4.61386	-1.39614	2.43874e-39	Down
chr15	72452148	72490126	-	GRAMD2	0.0535805	0.242165	0.147198	-1.39701	0.0376314	Down
chrX	12809474	12842341	+	PRPS2	21.7501	18.8578	59.9464	-1.39932	9.52404e-205	Down
chrX	80369200	80457441	-	HMGN5	2.14381	1.72507	5.91123	-1.39978	4.64894e-23	Down
chr10	38238500	38265561	-	ZNF25	0.405261	2.72024	1.11898	-1.40167	1.66635e-08	Down
chr1	38474930	38490496	+	UTP11L	9.30598	16.2052	25.7941	-1.40769	1.61047e-124	Down
chr19	12907634	12912694	-	PRDX2	24.978	14.3107	69.3877	-1.4106	3.96105e-187	Down
chr8	142443929	142517330	-	MROH5	0.00311775	0	0.00930575	-1.41078	0	Down
chr9	132264269	132275965	+	RP11-492E3.51	0.0379523	0.0385633	0.116054	-1.41078	0	Down
chr19	40353963	40440533	-	FCGBP	0.0215105	0.760794	0.0602268	-1.42502	0.0151576	Down
chr1	234508553	234509339	-	RP5-827C21.4	0.439492	0.684471	1.23452	-1.42709	0.0369216	Down
chr3	196366646	196462878	+	PIGX	2.55788	12.6568	7.19872	-1.42998	3.46597e-48	Down
chr1	35178338	35325417	-	SMIM12	2.58869	5.07316	7.2895	-1.43049	4.50128e-89	Down
chr1	226107578	226111978	-	PYCR2	3.79602	4.68923	10.7355	-1.43649	1.43628e-54	Down
chr6	88180341	88222054	+	SLC35A1	1.00522	1.55777	2.85014	-1.44239	2.0535e-09	Down
chr1	236699473	236700004	-	RP11-385F5.5	0.756553	0.847126	2.14921	-1.4435	0.00915133	Down
chr17	73747675	73761792	-	GALK1	4.9112	11.0712	14.1537	-1.4634	9.08967e-61	Down
chr6	145822719	146057160	-	EPM2A	0.582113	0.75587	1.67801	-1.46516	8.73062e-14	Down
chr17	7589389	7606820	+	WRAP53	2.32714	9.24251	6.71921	-1.46691	1.06203e-49	Down
chr3	167453031	167543356	+	SERPINI1	0.385483	0.971041	1.11907	-1.47503	0.000108572	Down
chr1	156182784	156212874	+	PMF1	1.98651	3.16325	5.78174	-1.47756	2.13247e-26	Down
chr1	224622362	224928251	+	CNIH3	0.0766633	0.567786	0.225298	-1.49	0.00196358	Down
chr1	172339329	172413230	-	PIGC	2.40697	6.67027	7.07291	-1.49142	5.53931e-55	Down
chr3	47205987	47288091	+	KIF9-AS1	0.244576	0.386945	0.723582	-1.49894	7.33213e-07	Down
chr12	124104953	124118313	-	EIF2B1	16.553	14.0185	48.8967	-1.49934	7.97703e-260	Down
chr1	218458629	218511325	+	RRP15	2.19429	4.31952	6.49093	-1.50197	1.27447e-83	Down
chr1	241660903	241683061	-	FH	26.3187	26.1223	77.9543	-1.50313	3.19352e-230	Down
chr2	25042038	25142708	-	ADCY3	3.84458	7.85478	11.4451	-1.51049	1.27887e-105	Down
chr16	67218269	67224107	-	EXOC3L1	0.159775	0.265806	0.475223	-1.51181	0.00163235	Down
chr3	11831916	11888393	-	TAMM41	1.70146	1.72749	5.08548	-1.5167	1.94063e-51	Down
chr17	40724333	40729849	-	PSMC3IP	2.62919	7.21586	7.86799	-1.51775	2.10583e-35	Down
chr6	52442105	52448783	+	TRAM2-AS1	1.00177	4.78283	3.01585	-1.52755	6.41067e-14	Down
chr3	72937224	73047289	+	GXYLT2	0.582852	1.43401	1.77638	-1.54418	5.07649e-12	Down
chrX	46404928	46407843	+	ZNF674-AS1	0.749596	2.19399	2.29363	-1.54875	1.85085e-09	Down
chr5	5420777	5490347	+	KIAA0947	6.83633	12.7877	20.9592	-1.55304	6.27194e-269	Down
chr1	245912642	246670614	-	SMYD3	1.62804	2.63247	5.00507	-1.55726	3.75498e-53	Down
chr22	42069934	42086508	-	NHP2L1	31.5806	32.7941	97.4545	-1.56218	0	Down
chrX	44382885	44402247	-	FUNDC1	6.15153	21.1797	18.9861	-1.56266	2.36587e-48	Down
chr22	37678068	37711382	+	CYTH4	0.0529865	0.473629	0.164333	-1.56595	0.00771202	Down
chr7	24612887	24733812	+	MPP6	1.17299	4.38934	3.63243	-1.56697	9.05179e-60	Down
chr19	9731967	9756572	+	C19orf82	0.319216	0.880187	0.99068	-1.57244	2.17653e-09	Down
chr3	186544338	186545126	+	RP11-573D15.1	0.808564	2.03048	2.52332	-1.57478	0.0177959	Down
chr1	51426417	51440305	+	CDKN2C	4.75056	19.1578	14.8214	-1.57751	8.47278e-83	Down
chr22	44395091	44568829	+	PARVB	2.58422	4.27732	8.13354	-1.58975	5.0681e-95	Down
chr19	8585674	8642461	-	MYO1F	0.0261681	0.294953	0.0825067	-1.59893	0.0375435	Down
chr17	73584139	73622929	+	MYO15B	0.486316	1.17318	1.54843	-1.60894	7.5112e-35	Down
chr10	13319796	13344412	-	PHYH	3.2647	10.8627	10.5203	-1.62435	2.15206e-66	Down
chr13	35516424	36247159	+	NBEA	0.318622	0.959726	1.03505	-1.63466	1.70541e-22	Down
chr2	133402426	133429152	-	LYPD1	0.0737073	0.00606995	0.240636	-1.63926	0.0401084	Down
chr5	41925356	41941845	+	FBXO4	3.93606	1.79095	12.8165	-1.63982	1.485e-62	Down
chr2	33172039	33624576	+	LTBP1	5.3599	16.2241	17.7621	-1.66564	1.1264e-234	Down
chr22	29279580	29453475	+	ZNRF3	2.15267	1.91055	7.14612	-1.66674	2.38918e-87	Down
chr11	18260770	18270190	-	SAA2	1.11255	0.00661481	3.7046	-1.67129	2.92455e-17	Down
chr11	3875757	4114439	+	STIM1	4.67462	19.4308	15.6125	-1.67711	4.78923e-170	Down
chr11	66052051	66056641	-	YIF1A	20.7781	45.1071	70.526	-1.69959	2.61356e-278	Down
chr3	27151576	27410951	-	NEK10	0.0774385	0.170077	0.268016	-1.73052	4.69661e-06	Down
chr1	155579979	155718153	+	MSTO1	1.41137	3.48489	4.90798	-1.73609	1.13002e-51	Down
chr7	139476850	139720125	+	TBXAS1	0.129704	0.0302829	0.457927	-1.75486	4.0163e-07	Down
chr10	67672276	69455927	-	CTNNA3	0	0.00390079	0.00259092	-1.75939	0	Down
chr15	78885394	78913637	-	CHRNA3	0.0564289	0.0912322	0.199414	-1.76023	0.00616222	Down
chr12	16500076	16762193	+	MGST1	31.4737	0.82034	111.537	-1.76213	0	Down
chr9	110182565	110193083	-	RP11-363D24.1	0	0	0.0650389	-1.7748	0	Down
chrX	38008589	38080696	-	SRPX	0.999489	1.07941	3.5874	-1.77827	2.82966e-16	Down
chr1	24367325	24413289	+	RP11-293P20.2	0	0	0.0654876	-1.794	0	Down
chr8	120879659	120886728	-	KB-1471A8.1	0	0.0151012	0.0152861	-1.794	0	Down
chr18	3496030	4455335	-	DLGAP1	0	0.708139	0.00245531	-1.794	0	Down
chr12	12510013	12619840	+	LOH12CR1	1.93779	2.546	7.02918	-1.79649	2.00598e-32	Down
chr19	13317256	13734804	-	CACNA1A	0.0366648	0.324909	0.134037	-1.80507	0.000242786	Down
chr2	45181803	45195901	+	AC012354.6	0	0.00545278	0.0112064	-1.80949	0	Down
chr15	31293264	31453476	-	TRPM1	0	0	0.00403665	-1.80949	0	Down
chr19	5691845	5720583	-	LONP1	11.2984	27.7654	42.0166	-1.83146	0	Down
chr1	94458393	94586688	-	ABCA4	0.178124	0.0117079	0.663578	-1.83374	5.22924e-14	Down
chr16	84853590	84954374	+	CRISPLD2	0.12567	0.519619	0.46909	-1.84099	3.0854e-08	Down
chr9	2621834	2660053	+	VLDLR	0.858804	0.314861	3.21428	-1.84113	2.6081e-66	Down
chr19	46093022	46105466	-	GPR4	0	0.30142	0.00984925	-1.84499	0	Down
chrX	24712036	25015103	+	POLA1	3.63669	3.96422	13.6637	-1.84563	8.20027e-182	Down
chr5	37288239	37371283	-	NUP155	8.98027	10.5251	33.7817	-1.84827	0	Down
chr10	94590935	94819250	+	EXOC6	1.58012	3.41572	5.95264	-1.85007	3.0759e-82	Down
chr1	230193536	230417870	+	GALNT2	25.8841	30.8717	97.833	-1.85488	0	Down
chr5	7851299	7906138	+	MTRR	4.6421	7.4308	17.5484	-1.85522	1.0872e-222	Down
chr22	37447779	37459430	+	KCTD17	1.62245	7.77825	6.18082	-1.8666	7.76045e-40	Down
chr16	19566562	19718115	+	C16orf62	2.36263	9.27145	9.03033	-1.87088	7.96024e-176	Down
chr6	18128542	18155305	-	TPMT	6.07542	10.8298	23.2959	-1.87611	2.28789e-155	Down
chr1	242011269	242058450	+	EXO1	4.10196	7.18869	15.9791	-1.89752	1.10675e-133	Down
chr9	98177116	98189078	-	RP11-435O5.2	0.888943	2.11865	3.48247	-1.90644	6.52524e-12	Down
chr1	207077731	207096592	-	FAIM3	0.239963	0.0124708	0.949995	-1.9234	8.93458e-06	Down
chr16	5134305	5147809	-	FAM86A	2.15984	3.62112	8.59256	-1.92968	1.95592e-60	Down
chr3	42695176	42709072	+	ZBTB47	1.83518	1.39168	7.38118	-1.94462	3.04299e-80	Down
chr10	72058729	72142382	-	LRRC20	2.68125	16.7507	10.8769	-1.95684	1.57242e-94	Down
chr5	37286551	37287079	-	CTD-2124B8.2	0.702096	0.330586	2.8514	-1.96149	0.000196762	Down
chr5	892758	919472	+	TRIP13	15.2291	31.2917	62.0485	-1.9631	0	Down
chr3	46742823	46752376	+	TMIE	0.228805	0.455245	0.93091	-1.96417	3.66263e-05	Down
chrX	24001837	24045303	-	KLHL15	2.70026	6.05848	11.0146	-1.96501	1.51177e-162	Down
chr3	66429221	66551687	-	LRIG1	0.944897	0.240351	3.87429	-1.97134	6.45159e-58	Down
chr2	54950636	55199157	+	EML6	0.32395	0.453873	1.32971	-1.97381	6.02628e-48	Down
chr6	28911654	28912314	+	C6orf100	0.255538	0.157044	1.05105	-1.97688	0.0311224	Down
chr15	80696692	80890278	+	ARNT2	0.321728	1.05929	1.33531	-1.98854	2.92417e-26	Down
chr1	182992595	183114727	+	LAMC1	32.479	23.7665	134.757	-1.98933	0	Down
chr1	225997794	226033260	+	EPHX1	21.9299	20.194	92.8967	-2.0198	0	Down
chr13	114747194	114898086	-	RASA3	3.7615	18.7766	16.0322	-2.02837	1.85586e-177	Down
chr20	37230577	37279678	+	ARHGAP40	0.112369	0.0274877	0.481301	-2.04099	6.73776e-05	Down
chr13	51568647	51654998	-	GUCY1B2	0.0403114	0.30458	0.174009	-2.05	0.00710184	Down
chr19	39432044	39466550	-	FBXO17	0.971192	44.3355	4.22105	-2.0573	5.81625e-54	Down
chr7	560028	564869	+	AC147651.3	0.576117	0.170495	2.50293	-2.05737	2.26995e-23	Down
chr5	136310987	136934068	-	SPOCK1	1.38389	2.57323	6.02395	-2.06001	9.52178e-89	Down
chr15	78857862	78887611	+	CHRNA5	0.291787	0.703687	1.28471	-2.07625	2.02371e-11	Down
chr2	69240310	69476459	+	ANTXR1	10.5602	11.9286	46.7079	-2.08174	0	Down
chr9	116172334	116191964	+	C9orf43	0.162064	0.783293	0.718095	-2.08665	2.29817e-05	Down
chr17	16245848	16256970	-	CENPV	2.84697	12.1231	12.8523	-2.11004	8.88151e-68	Down
chrX	128779240	128788933	-	APLN	0.124806	0.235849	0.573548	-2.13908	4.31448e-06	Down
chr19	14247991	14282079	+	CTB-55O6.12	0.0975356	0.599007	0.471424	-2.20827	3.63239e-05	Down
chr7	27870192	28220362	-	JAZF1	0.795418	0.968285	3.88626	-2.22323	5.70772e-44	Down
chr2	120436743	120444083	+	TMEM177	2.28517	8.62812	11.3415	-2.24696	1.43438e-82	Down
chr12	104609557	104744061	+	TXNRD1	25.0892	28.395	125.792	-2.26271	0	Down
chr3	14444076	14530857	+	SLC6A6	6.98192	35.8162	35.0758	-2.26569	0	Down
chr19	2867333	2878515	+	ZNF556	0.415051	0	2.0925	-2.27077	4.46075e-11	Down
chr3	15422782	15482073	-	METTL6	1.06281	1.895	5.39259	-2.27804	1.09816e-81	Down
chr19	21106028	21133503	+	ZNF85	0.0949574	2.09214	0.488201	-2.29409	9.27908e-08	Down
chr12	124247042	124420753	+	DNAH10	0.00455976	0.0993602	0.0234147	-2.30486	0.0373695	Down
chr12	50231573	50236912	-	BCDIN3D	0.287411	0.532814	1.499	-2.32302	9.61946e-10	Down
chr5	140165876	140391929	+	PCDHA1	0	0.010734	0.00785917	-2.3264	0	Down
chr10	80008505	80434724	+	LINC00856	0	0.0153612	0.0112124	-2.3264	0	Down
chr13	66876967	67804468	-	PCDH9	0.0216627	0.800322	0.115008	-2.35296	0.00176455	Down
chr10	134621896	134756327	-	TTC40	0	0.21974	0.00419777	-2.3727	0	Down
chr1	235092978	235095736	+	RP11-443B7.2	0	0.03392	0.105651	-2.38322	0	Down
chr8	66933795	67012751	+	DNAJC5B	0	0.00500195	0.0152683	-2.38322	0	Down
chr9	8314246	10612723	-	PTPRD	0	0	0.00403307	-2.38322	0	Down
chr2	3192696	3381653	-	TSSC1	1.56967	5.87829	8.58604	-2.38801	8.49193e-153	Down
chr2	201560640	201658962	+	AOX2P	0	0	0.0115003	-2.39567	0	Down
chr9	126141933	126692431	-	DENND1A	1.27496	2.67582	7.04885	-2.40437	1.77787e-210	Down
chr10	97471536	97637023	+	ENTPD1	0.518589	1.60541	2.89037	-2.41684	1.75111e-125	Down
chr3	197615946	197687013	-	IQCG	0.180476	1.11801	1.03838	-2.45967	8.33238e-26	Down
chr3	185677732	185698658	+	RP11-443P15.2	0.865588	0	5.03088	-2.47647	2.19805e-41	Down
chr10	95653730	95715819	+	SLC35G1	1.5196	3.2487	9.07783	-2.51527	3.12926e-181	Down
chr15	69591286	69700119	+	PAQR5	1.79743	0.45537	10.7707	-2.51953	7.1858e-211	Down
chr17	76356534	76369992	+	RP11-806H10.4	0.137445	2.50159	0.831916	-2.53467	0.000170992	Down
chr11	86502101	86663952	+	PRSS23	16.2601	73.4649	99.2361	-2.5464	0	Down
chr16	2039661	2044276	+	SYNGR3	1.05725	7.79505	6.58208	-2.57381	1.56171e-73	Down
chr19	39425976	39429272	-	CTC-360G5.9	0.0179123	1.44907	0.113722	-2.59445	0.0345348	Down
chr20	48599536	48605423	+	SNAI1	0.607345	10.2063	3.83186	-2.5946	1.1639e-22	Down
chr1	234509202	234519795	+	COA6	5.14909	10.9945	32.5417	-2.59497	2.00431e-131	Down
chr10	118430703	118502085	-	HSPA12A	0.225778	0.844112	1.43961	-2.60741	1.90038e-34	Down
chr5	159774758	159797648	-	C1QTNF2	0.0184484	0.259686	0.123903	-2.67997	0.0437997	Down
chr2	85645844	85664152	+	SH2D6	0.0347158	0.438627	0.239693	-2.72327	0.000263171	Down
chr20	57438583	57463864	-	RP1-309F20.3	0.106902	0.00962572	0.750565	-2.74318	3.03804e-05	Down
chr1	154669931	154842756	-	KCNN3	0.00664868	0.00431946	0.0466219	-2.75851	0.00325466	Down
chr11	2323227	2339430	+	TSPAN32	0	0.0536184	0.0152094	-2.7591	0	Down
chr1	47644922	47646011	+	LINC00853	0.155107	0.0217067	1.10841	-2.76398	0.00128418	Down
chr2	26149471	26205618	-	KIF3C	0.896207	17.254	6.37008	-2.76698	2.34308e-142	Down
chr20	23965690	23969416	-	GGTLC1	0	0	0.0456256	-2.76865	0	Down
chr3	158558788	158559873	-	GPR79	0	0	0.0539374	-2.77703	0	Down
chr6	27774853	27775117	+	HIST1H4PS1	0	0.055248	0.222392	-2.7847	0	Down
chr2	71166448	71222466	-	AC007040.11	0	0.0197108	0.0133594	-2.79409	0	Down
chr6	24667263	24705293	+	ACOT13	2.36491	6.68338	17.5147	-2.82567	2.09889e-278	Down
chr4	1619642	1686029	-	FAM53A	0.105293	1.18628	0.783399	-2.8329	4.17344e-13	Down
chrX	21857754	21903542	+	MBTPS2	2.28267	4.45537	17.0104	-2.83455	0	Down
chr11	60674261	60677214	+	RP11-881M11.2	0	0.018075	0.0764837	-2.84578	0	Down
chr17	29233362	29286340	+	ADAP2	0.011964	0.488974	0.0901142	-2.85836	0.0265278	Down
chr15	73344051	73597547	+	NEO1	0.946714	0.589336	7.26827	-2.87709	4.10099e-222	Down
chr22	43924624	44208217	-	EFCAB6	0.0156871	0.0168474	0.120047	-2.87976	7.25829e-05	Down
chr11	1049880	1055284	+	RP13-870H17.3	0.115809	0.161504	0.960133	-2.9709	0.00246107	Down
chr11	120195838	120204391	+	TMEM136	0.325361	3.91502	2.66981	-2.97287	3.19648e-47	Down
chr4	103172198	103352415	-	SLC39A8	15.3409	0.0112345	127.487	-2.99115	0	Down
chr11	66774249	66818334	+	SYT12	0.964678	0.055209	8.13459	-3.0116	3.36204e-284	Down
chr10	20105168	20578785	+	PLXDC2	0.136755	0.00811404	1.21506	-3.08659	6.43004e-62	Down
chr17	43268298	43299589	-	CTD-2020K17.1	0.164016	0.187833	1.46204	-3.09651	1.96614e-21	Down
chr8	53023399	53373519	-	ST18	0.0143636	0.0172798	0.140681	-3.22322	1.80867e-09	Down
chr10	89419370	89507462	+	PAPSS2	3.20287	7.06752	31.4382	-3.23241	0	Down
chr16	903634	1031318	-	LMF1	0.0891843	1.47466	0.876255	-3.2365	3.4153e-29	Down
chr12	10378657	10469850	+	KLRD1	0.00600734	0.00291418	0.058468	-3.24234	0.0322554	Down
chr5	83680245	83786583	+	CTD-2269F5.1	0.151487	0	1.50676	-3.25069	3.55967e-09	Down
chrX	9431335	9687780	+	TBL1X	1.35929	3.60656	13.693	-3.27057	0	Down
chr12	131274145	131323811	-	STX2	0.811285	20.449	8.5508	-3.33725	5.1724e-130	Down
chr14	21756098	21819460	+	RPGRIP1	0.0760274	0.034373	0.810756	-3.35712	7.69018e-20	Down
chr1	186265405	186283694	+	PRG4	0.0676082	0.017297	0.754789	-3.41739	2.88564e-17	Down
chr19	4542600	4559820	-	SEMA6B	0.223969	19.5396	2.56591	-3.45136	1.79394e-45	Down
chr1	171810621	172387606	+	DNM3	0.0758841	0.0461984	0.869325	-3.45409	1.19557e-41	Down
chr7	138516126	138666064	-	KIAA1549	0.191345	6.0974	2.21659	-3.46893	1.85142e-117	Down
chr11	8986222	8999074	+	TMEM9B-AS1	0.393066	5.14183	4.60186	-3.4783	2.1025e-23	Down
chr12	52708085	52715182	-	KRT83	0.0239411	0.00765235	0.277833	-3.47963	0.00301856	Down
chr1	71861623	72748417	-	NEGR1	0.00991292	0.443843	0.116777	-3.48911	1.06445e-07	Down
chr3	190984957	191048325	-	UTS2B	0.00762357	0.0228112	0.0909156	-3.50405	0.0198899	Down
chr10	89367742	89419036	+	RP11-57C13.6	0.0599623	0.235027	0.758555	-3.5927	0.0131919	Down
chr17	71330523	71640228	-	SDK2	0.00255719	0.0489826	0.0368751	-3.78631	0.00566821	Down
chr16	55423612	55540603	+	MMP2	0.00909485	1.74776	0.137152	-3.86108	0.000409499	Down
chr12	85430092	85657002	+	LRRIQ1	0.00977316	0.0211063	0.152818	-3.89752	2.45987e-06	Down
chr2	176986339	177001826	-	HOXD-AS2	0.0101454	0.184247	0.173681	-3.89906	0.0234911	Down
chr18	11688955	11885684	+	GNAL	0.172193	0.10875	2.75864	-3.93824	1.74677e-104	Down
chr7	6971315	6979234	-	FAM86LP	0.0322182	0	0.548989	-4.01578	0.00242478	Down
chr6	131949582	132068553	+	ENPP3	0	0.101614	0.0351307	-4.09862	0.0416213	Down
chr7	92817899	92855837	-	HEPACAM2	0	0	0.0595879	-4.11153	0.0411618	Down
chr5	158122928	158526769	-	EBF1	0.00241081	0	0.0476539	-4.14037	0.0108238	Down
chr12	15475331	15750333	+	PTPRO	0.00192815	0	0.0396617	-4.15802	0.0106136	Down
chr11	122026130	122293579	-	RP11-820L6.1	0.0364262	0.0705818	0.671586	-4.15806	2.39623e-07	Down
chr15	74643109	74656961	+	CTD-2311M21.2	0.0081136	0.00387579	0.15712	-4.22335	0.0011852	Down
chr9	136528682	136605077	-	SARDH	0	0.0402985	0.0302517	-4.25106	0.0277676	Down
chr20	61924538	61966203	+	COL20A1	0	0.00932872	0.0149094	-4.25442	0.0289373	Down
chr16	56385798	56387436	-	RP11-441F2.5	0.00906222	0.0175084	0.197271	-4.27909	0.00712339	Down
chr9	2422702	2641395	-	RP11-125B21.2	0	0.02977	0.0399084	-4.3614	0.022139	Down
chr2	212240446	213403565	-	ERBB4	0.0135119	0.0236258	0.309106	-4.43574	4.26204e-18	Down
chr14	91885793	91886095	+	RP11-895M11.2	0	0.285087	0.638726	-4.4972	0.0153877	Down
chr6	14117872	14137149	+	CD83	0.499881	4.15173	11.7846	-4.499	1.7645e-125	Down
chr2	237232794	237416185	-	IQCA1	0	0.232161	0.0326549	-4.50516	0.0149373	Down
chr16	14501896	14512729	-	RP11-65J21.4	0.0261786	0.0742146	0.659687	-4.52176	0.0032335	Down
chr5	82933624	83017432	-	HAPLN1	0	0	0.0296153	-4.59071	0.0118323	Down
chr10	64133951	64431771	+	ZNF365	0.0673498	7.3584	1.74202	-4.6348	9.73427e-70	Down
chrX	15253410	15288589	-	ASB9	0.294979	5.78708	7.85327	-4.67099	1.28652e-81	Down
chr21	17442842	17999716	+	LINC00478	0.002635	0.00796265	0.077277	-4.67514	0.00204126	Down
chr1	207070788	207077484	+	IL24	0.0299963	0.0147961	0.806093	-4.68444	4.10808e-08	Down
chr15	25223730	25664609	+	SNHG14	0.0499633	3.70961	1.34922	-4.69589	1.32821e-186	Down
chr14	102100791	102197445	-	RP11-1029J19.5	0.163525	0	4.53815	-4.73294	4.35502e-10	Down
chr9	133809238	133820907	+	RP11-83J21.3	0	0.721614	0.542999	-4.87378	0.00409586	Down
chr7	37888199	37940003	+	NME8	0.00608978	0	0.203377	-4.89862	0.000954804	Down
chr1	202830882	202844369	+	RP11-480I12.7	0.0254339	0.0501633	0.824629	-4.94926	3.01293e-09	Down
chr8	19261672	19615540	-	CSGALNACT1	0.264363	2.34375	9.12448	-5.04836	1.47314e-243	Down
chrX	31115794	33357558	-	DMD	0.0812085	0.0489424	3.04792	-5.1729	2.56124e-221	Down
chr13	44720606	44732358	-	SMIM2-IT1	0	0.0306291	0.64587	-5.17395	0.0013334	Down
chr15	55702723	55800432	-	DYX1C1	0	0.0846774	0.105837	-5.17395	0.0013334	Down
chr6	165740776	166400091	-	PDE10A	0.0256004	0.853822	1.04957	-5.28741	4.02618e-44	Down
chr6	1384025	1385301	-	RP4-668J24.2	0.011353	2.40783	0.562995	-5.43248	9.64979e-05	Down
chr3	45265958	45267770	-	TMEM158	0.440846	3.88036	20.6594	-5.4838	6.77069e-141	Down
chr2	7057523	7208417	+	RNF144A	0.0297598	6.05968	1.44641	-5.53768	3.3286e-36	Down
chrX	21724090	21776281	-	SMPX	0	0	0.384156	-5.54399	0.000277545	Down
chr7	107788068	108097161	-	NRCAM	0.0372264	0.0164727	1.91857	-5.61836	4.99599e-57	Down
chr10	43689983	43762367	-	RASGEF1A	0.00483299	8.49838	0.300383	-5.88034	1.88715e-07	Down
chr17	10223709	10244775	+	RP11-401O9.3	0	0	0.843836	-5.9845	3.86046e-05	Down
chr9	91606362	91619925	+	S1PR3	0.03037	4.06857	2.15758	-6.08057	1.64347e-62	Down
chr7	2719156	2815134	+	AMZ1	0.0318546	0.182628	2.45555	-6.20913	3.19917e-54	Down
chr4	7967039	8160559	-	ABLIM2	0.0270609	1.1712	2.13881	-6.24468	1.99262e-41	Down
chr12	8789942	8815484	-	MFAP5	0.23309	0	20.0478	-6.36076	7.46774e-231	Down
chr18	6941743	7117813	-	LAMA1	0.000956626	0.00555164	0.107554	-6.67922	2.05349e-07	Down
chr15	74630100	74660081	-	CYP11A1	0.0253103	0.0252149	3.04465	-6.83717	2.71791e-28	Down
chr2	182401403	182545392	-	CERKL	0	0.0367814	0.209506	-6.86765	2.81003e-07	Down
chr9	91624949	91625393	-	RP11-82L18.4	0	0.0653468	2.57942	-7.06821	8.46125e-08	Down
chr12	109554400	109706031	+	ACACB	0.0147744	1.26525	2.14525	-7.1283	1.41192e-70	Down
chr9	137533620	137736686	+	COL5A1	0.802052	2.75031	123.308	-7.20234	0	Down
chr17	10201401	10276447	-	MYH13	0	0	0.237067	-7.45838	8.56157e-09	Down
chr9	112403068	112713755	+	PALM2	0.00920472	0.0120425	1.82458	-7.57382	1.43114e-35	Down
chr16	87635441	87731762	+	JPH3	0.0251038	1.77477	5.56193	-7.73511	4.15885e-61	Down
chr1	24382525	24438665	-	MYOM3	0.00313208	0.00932127	0.885545	-8.06465	2.43045e-14	Down
chrX	18694029	18846039	+	PPEF1	0	0.02082	0.720175	-8.20925	6.0982e-11	Down
chr5	83236373	83680611	-	EDIL3	0.113361	0.015172	52.2624	-8.78001	0	Down
chr2	176994422	176997423	+	HOXD8	0	0.166599	1.64647	-8.98219	2.88153e-13	Down
chr18	56148479	56296189	-	ALPK2	0	0.018586	0.635127	-9.45049	1.02138e-14	Down
chr13	110801318	110959496	-	COL4A1	0.0114365	0.00923053	16.1471	-10.4169	1.32799e-68	Down
chr6	1390069	1395832	+	FOXF2	0	18.8459	6.81691	-10.7659	4.64761e-19	Down
chr16	56225302	56391356	+	GNAO1	0	0.140881	2.8278	-11.6627	2.44518e-22	Down
chr9	118916083	119164601	+	PAPPA	0	0.0276667	6.7953	-13.1655	2.95092e-28	Down
