# Supplementary material for: Dynamic Interplay between Structural Variations and 3D Genome Organization in Pancreatic Cancer
Source: Adv Sci (Weinh). 2022 May 15;9(18):2200818. doi: 10.1002/advs.202200818 (PMC9218654; doi:10.1002/advs.202200818)
Supplement: Supplementary file 16 — Supplemental Table 15 [file ADVS-9-2200818-s005.xlsx]

## Sheet: Sheet1
	BxPC3	PANC1
Specific loops without H3K27ac peak number	303	502
Specific loops with H3K27ac peak number	3743	1357
Total specifi loops number	4046	1859
