# Supplementary material for: Dynamic Interplay between Structural Variations and 3D Genome Organization in Pancreatic Cancer
Source: Adv Sci (Weinh). 2022 May 15;9(18):2200818. doi: 10.1002/advs.202200818 (PMC9218654; doi:10.1002/advs.202200818)
Supplement: Supplementary file 17 — Supplemental Table 16 [file ADVS-9-2200818-s006.xlsx]

## Sheet: BxPC3
Abnormally Activatied Gene List Associated with Neo Enhancer-Promoter Loops in BxPC3
chrs	start	end	strand	GeneName	BxPC3	PANC1	HPDE6C7	BxPC3_log2FC	BxPC3_qval	PANC1_log2FC	PANC1_qval	BP_log2FC	BP_qval
chr10	126085872	126107545	-	OAT	90.3467	53.5111	0	15.2602	1.29391e-37	14.3968	1.36301e-33	0.883931	6.06761e-107
chr1	209959036	209979465	-	IRF6	63.4601	0.0731061	0	15.2508	1.43613e-37	5.38083	0.000512811	9.82863	0
chr11	1848709	1858751	+	SYT8	59.8794	0.195092	0	15.1856	2.98043e-37	6.81657	3.58753e-07	8.36333	0
chr16	2902728	2908171	-	PRSS22	41.1573	2.62973	0	13.6207	3.52138e-30	9.54505	4.84472e-15	4.09226	0
chr3	125822412	125916837	-	ALDH1L1	5.27948	0.0021152	0	13.1795	2.57858e-28	1.78806	0	10.8403	0
chr1	89646831	89664615	-	GBP4	10.6154	0.00713564	0	13.0257	1.14325e-27	2.37894	0	10.2598	0
chr1	18957500	19075360	+	PAX7	9.02207	0.00231914	0	12.834	6.9032e-27	0.897999	0	11.0877	4.04697e-131
chr9	85594500	85678092	-	RASEF	8.44395	0.15135	0	12.8135	8.2123e-27	6.9032	1.90325e-07	5.9104	0
chr2	169921299	169952677	+	DHRS9	68.5584	0.769383	0.0158525	12.152	1.22867e-62	5.5663	3.29414e-12	6.59665	0
chr5	150883654	150948505	-	FAT2	28.185	0.0180172	0.00695709	12.0167	3.00077e-106	1.31509	0.283386	10.652	0
chr7	16831435	16873057	-	AGR2	54.7428	317.995	0.0153967	11.8436	5.70146e-45	14.2741	7.12443e-65	-2.41079	0
chr7	121715701	121784334	-	AASS	5.82311	0.0726809	0	11.7428	1.28153e-22	5.31373	0.000733122	6.38766	6.35031e-114
chr12	13524023	13540101	-	C12orf36	12.5883	0	0.00369371	11.6776	1.89709e-22	-1.02555	0	11.8923	0
chr1	17575593	17610728	+	PADI3	85.4734	0.237541	0.0279693	11.651	8.17741e-86	3.04957	0.000400908	8.59649	0
chr12	52908359	52914471	-	KRT5	588.64	0.00341116	0.196047	11.6155	0	-5.79197	1.77572e-05	16.5589	0
chr10	105791044	105845760	-	COL17A1	224.783	0.0250131	0.0781049	11.5544	0	-1.69021	0.0409161	13.1486	0
chr3	181429714	181432221	+	SOX2	8.08873	0.812489	0	11.3448	3.68383e-21	7.92208	3.67658e-10	3.43461	3.00331e-188
chr3	148947143	149009587	-	CPHL1P	4.6496	0.0480494	0	11.1954	1.29118e-20	4.49321	0.013752	6.61144	1.30478e-268
chr16	82031221	82045093	-	SDR42E1	5.29751	0.0924437	0	11.0629	3.90712e-20	5.1157	0.00153943	5.89442	2.36695e-236
chr18	59475296	59561480	-	RNF152	4.74764	0.00739465	0.00299591	10.7035	5.60111e-25	1.25968	0.591895	9.21015	2.33379e-124
chr13	20761609	20767037	-	GJB2	67.7237	15.2331	0.0434271	10.6988	3.26502e-84	8.4386	6.44759e-52	2.27935	0
chr20	22561643	22566093	-	FOXA2	4.97271	45.12	0	10.697	8.34196e-19	13.7702	8.66507e-31	-3.04884	3.66005e-102
chrX	107288200	107322414	+	VSIG1	3.01096	0.189644	0	10.5069	3.40189e-18	6.40891	3.61632e-06	4.09721	8.27402e-53
chr16	68771128	68869451	+	CDH1	98.4621	2.94072	0.0766677	10.3886	0	5.21555	5.6683e-76	5.19249	0
chr12	28111017	28125638	-	PTHLH	5.47776	0.0642186	0.00432373	10.2498	1.78542e-17	3.73242	0.0351764	6.44369	3.08433e-64
chr20	24986868	25039616	-	ACSS1	0.918174	2.7713	0	10.215	3.38999e-17	11.7011	1.79078e-22	-1.46332	4.31601e-69
chr2	169779448	169887832	-	ABCB11	1.64108	0.00284231	0	10.0821	9.41154e-17	0.897999	0	8.33819	2.44013e-32
chr8	72109668	72274467	-	EYA1	1.60067	0.111338	0	10.0666	1.05448e-16	6.11432	1.5452e-05	3.93876	1.45525e-96
chr6	122793076	123047518	+	PKIB	8.23462	0.0942036	0.00920158	9.89625	1.94848e-21	3.32781	0.0270489	6.51239	2.99353e-77
chr7	48211055	48687092	+	ABCA13	2.86508	0.0415115	0.00326734	9.87956	1.59893e-41	3.65533	0.000147382	6.21295	0
chr15	45722727	45740959	+	C15orf48	8.50451	1.00627	0.0103923	9.61939	1.89605e-15	6.43186	7.38639e-07	3.19779	6.53722e-77
chr15	96670598	96870590	-	NR2F2-AS1	1.38593	0.474723	0	9.54576	5.25887e-15	7.89203	4.2083e-10	1.66827	2.86105e-25
chr1	161007421	161008780	-	TSTD1	4.77062	1.899	0	9.53164	5.91013e-15	8.09607	1.29102e-10	1.44853	1.19622e-12
chr7	121958481	122526813	-	CADPS2	0.882283	0.0068699	0	9.49197	8.22883e-15	2.37894	0	6.73011	1.98773e-90
chr21	29811667	30047170	-	AF131217.1	2.69116	0	0.0044159	9.28157	6.38711e-19	-1.89458	0	10.3931	2.88758e-281
chr6	170591294	170599561	-	DLL1	17.5291	1.15355	0.0333732	9.13597	4.27416e-61	5.09893	2.13146e-16	4.04749	1.37251e-217
chr18	61254223	61271873	+	SERPINB13	19.0163	0	0.0360407	9.11627	8.20794e-95	-4.3883	0.0198902	12.6867	0
chr4	56461396	56502865	-	NMU	37.0706	0.0591643	0.0745111	8.99956	1.15221e-42	-0.378629	0.863194	9.09619	7.44041e-116
chr16	55600584	55601599	+	CAPNS2	28.249	0.0426546	0.0576536	8.98876	2.59625e-34	-0.476086	0.838463	9.08791	0
chr6	154475631	154677926	-	IPCEF1	0.846144	0.00347679	0.00168084	8.8824	3.28682e-13	0.843075	0	7.47814	1.39413e-73
chr3	151011891	151034740	-	GPR87	16.5714	0	0.0377533	8.88093	1.82792e-33	-2.95198	0.317499	10.9926	0
chr12	41086244	41466220	+	CNTN1	0.487414	0.00196625	0	8.8706	7.91785e-13	0.897999	0	7.10309	3.6632e-55
chr12	107712190	108053419	+	BTBD11	6.54134	0.0457937	0.0149867	8.84112	5.48711e-65	1.57347	0.116766	7.23132	1.0758e-153
chr11	47681143	47736941	-	AGBL2	0.636551	1.21712	0	8.80554	1.08439e-12	9.63309	2.49542e-15	-0.805685	1.37e-08
chrX	134555868	134561999	+	LINC00086	0.656798	0.272909	0	8.78319	1.35974e-12	7.40856	1.02151e-08	1.3847	2.22399e-09
chr16	61681146	62070939	-	CDH8	0.45465	0.00106055	0.00107925	8.66108	1.44629e-12	-0.0637706	0	7.86718	5.13392e-102
chr17	37921198	38020441	-	IKZF3	1.09478	0.0943301	0	8.60734	4.6864e-12	4.96214	0.0029452	3.6017	1.3375e-17
chr1	55245385	55266940	-	TTC22	5.19184	0.0168106	0.0146433	8.53492	1.22506e-45	0.157086	0.923858	8.20811	0
chr17	6757180	6857426	+	ALOX12P2	1.82701	0.0308929	0.00547761	8.51365	5.79394e-16	2.49562	0.151481	5.9102	2.25559e-60
chr13	72012098	72441330	-	DACH1	0.481115	0.0297389	0	8.37883	2.3571e-11	4.2536	0.0254114	4.03343	2.81935e-31
chr1	85277285	85358896	-	LPAR3	3.96978	8.31466	0.0122625	8.37495	1.41688e-22	9.33364	4.09534e-28	-0.93782	2.02142e-34
chr3	151143172	151176497	-	IGSF10	1.59467	0.132844	0.00502548	8.3706	1.20719e-29	4.67779	3.61189e-08	3.70188	5.82907e-189
chr4	75858305	75975325	+	PARM1	0.976023	0.0638193	0.00282945	8.33719	1.16074e-11	4.29289	0.00652499	4.01039	2.02906e-49
chr14	94612465	94746072	+	PPP4R4	6.9804	0.545696	0.0235185	8.26347	2.20777e-56	4.47904	2.1685e-13	3.79997	6.4526e-165
chr6	26225383	26225844	+	HIST1H3E	5.0721	1.77246	0	8.23124	5.90922e-11	6.60364	1.71177e-06	1.63789	1.66003e-05
chr3	189349205	189615068	+	TP63	45.1798	0.0196236	0.171953	8.09827	0	-3.18091	6.69742e-07	11.1616	0
chr20	36531499	36573752	+	VSTM2L	1.01797	1.26606	0	8.0035	2.52688e-10	8.21077	5.48385e-11	-0.183276	0.53537
chr3	99548985	99833357	-	FILIP1L	2.32438	0.0370851	0.00993319	7.9224	1.95509e-26	1.84952	0.165108	6.00443	4.27366e-199
chr14	25064929	25126980	+	RP11-104E19.1	3.85013	0	0.0150406	7.90708	1.81894e-10	-1.02555	0	8.12998	9.71728e-63
chr17	18335365	18346209	+	KRT16P1	2.65056	0	0.0122854	7.80121	2.39803e-13	-1.91106	0	8.91693	8.22968e-97
chrX	137713735	138304939	-	FGF13	0.42562	0.0116061	0	7.68314	2.1075e-09	2.37894	0	4.93068	7.48068e-24
chr16	79619740	79634611	-	MAF	0.220905	0.0187597	0	7.62681	3.16065e-09	3.96239	0.0521995	3.54471	3.33537e-18
chr7	143087382	143105985	-	EPHA1	16.431	0.126124	0.0883615	7.61877	5.18073e-162	0.476717	0.496865	7.11493	0
chr13	48963707	49018840	-	LPAR6	3.25734	1.45187	0.0178786	7.56061	1.1927e-29	6.28753	7.51555e-20	1.29234	3.28898e-35
chr17	74620843	74639920	-	ST6GALNAC1	3.67436	0	0.0220984	7.48594	4.8214e-29	-3.27904	0.226544	9.92108	2.35305e-207
chr9	93968457	93972581	-	RP11-305L7.7	0.316771	0.00354926	0	7.38816	1.28807e-08	0.897999	0	5.65737	9.3399e-07
chr11	125315646	125366213	-	FEZ1	0.767153	0.171922	0.00486255	7.33272	8.42967e-12	5.06881	1.83867e-05	2.27428	8.12862e-31
chr16	68670092	68756519	+	CDH3	98.9475	0.110293	0.655616	7.31036	0	-2.61149	2.63656e-12	9.89511	0
chr4	11394774	11431389	-	HS3ST1	18.7492	0.0124291	0.124713	7.29543	0	-3.36522	7.12316e-06	10.4876	0
chr16	23289552	23392620	+	SCNN1B	0.309911	0.48292	0	7.2827	2.68115e-08	7.81536	7.30487e-10	-0.504166	0.065249
chr3	172223298	172241297	-	TNFSF10	29.3201	0.0334398	0.205782	7.20125	9.49911e-249	-2.66612	0.00102903	9.73241	0
chr16	2907899	2909727	+	LA16c-325D7.1	4.10132	2.08543	0	7.12153	8.62634e-08	6.04071	2.63086e-05	1.07827	0.0181622
chr11	87846410	87908635	-	RAB38	29.244	0.0199873	0.222156	7.10695	1.05053e-109	-3.52428	0.0142367	10.0925	4.18886e-109
chr1	17531621	17572500	+	PADI1	15.3411	0.670558	0.115952	7.10263	9.69167e-198	2.48183	4.32063e-12	4.6412	1.79399e-213
chr7	11409984	11871824	-	THSD7A	0.0959842	2.54568	0	7.07179	1.14333e-07	11.6916	1.98282e-22	-4.57817	1.77952e-69
chr15	29967194	29973161	+	RP11-680F8.1	0.379284	0.954888	0	7.05618	1.01854e-07	8.27927	3.75571e-11	-1.19187	3.55053e-06
chr21	35287838	35349992	+	LINC00649	1.02711	0.0309849	0.00843033	7.00431	1.82789e-39	1.83896	0.0485447	5.13773	6.86186e-194
chr7	143104906	143220542	+	EPHA1-AS1	0.340737	0	0.00274666	6.89765	6.67148e-08	-1.02555	0	7.12348	6.05654e-31
chr5	123972608	124084500	-	ZNF608	0.257314	1.77603	0.00223814	6.87315	7.8219e-08	9.5519	2.91712e-15	-2.64933	1.67367e-80
chr5	96211643	96255420	+	ERAP2	46.8446	0.540175	0.419802	6.86592	0	0.318918	0.198422	6.56224	0
chr3	151488216	151502682	+	RP11-64D22.2	6.52029	0.101461	0.0660172	6.68905	9.23047e-40	0.574532	0.656907	6.02968	9.35425e-192
chr7	34697851	34917944	+	NPSR1	0.581371	0	0.00579205	6.67761	2.29304e-07	-1.02555	0	6.90841	1.4963e-26
chr5	41307056	41510730	-	PLCXD3	0.0999477	0.0150105	0	6.62962	1.42575e-06	3.78948	0.0793471	2.72587	3.32929e-07
chr3	149036285	149052201	-	TM4SF18	0.171987	19.3363	0	6.62741	1.31171e-06	13.3321	6.16164e-29	-6.65814	0
chr7	95107756	95169544	+	ASB4	0.326015	0.0443937	0.00336329	6.62668	3.1462e-07	3.64188	0.0381695	2.91294	9.32273e-15
chr1	182350839	182361341	-	GLUL	117.419	7.25479	1.32858	6.52896	0	2.40467	1.03503e-211	4.14379	0
chr15	101417919	101456831	+	ALDH1A3	82.0585	3.12082	0.949071	6.49788	0	1.67302	1.76333e-38	4.84395	0
chr13	52951305	52980629	-	THSD1	3.39127	0.313364	0.0400253	6.47886	5.33219e-37	2.93353	2.55487e-05	3.54225	3.86734e-116
chr17	61926652	61941739	+	TCAM1P	0.710802	1.10573	0.00848538	6.47828	3.83259e-09	7.00805	7.81056e-11	-0.5063	0.00565818
chr3	150803484	151154860	+	MED12L	0.389784	0.517435	0.0046986	6.44322	7.55839e-17	6.74425	7.38933e-19	-0.280938	0.0542024
chr3	151835962	151869513	-	RP11-246A10.1	1.20507	0.0530179	0	6.41991	4.39768e-06	1.80038	0	4.09816	1.89611e-09
chr1	183155373	183214035	+	LAMC2	89.39	2.36209	1.11134	6.38942	0	1.041	1.03416e-14	5.37022	0
chr5	52776239	52782964	+	FST	138.37	0.00493119	1.73576	6.38457	0	-8.40595	8.2514e-12	13.9385	7.14569e-293
chr7	81575760	82073114	-	CACNA2D1	0.139432	0.845566	0.00162056	6.37071	1.27074e-06	8.8625	3.41077e-13	-2.45537	2.035e-29
chr15	45653322	45694525	-	GATM	6.84911	2.47742	0.0866896	6.36811	1.41763e-149	4.79333	8.25627e-74	1.59448	4.58217e-121
chr1	153065611	153078660	-	SPRR2E	10.8826	0	0.138507	6.33697	1.41757e-27	-3.70922	0.0982284	9.25567	1.80116e-133
chr12	10516368	10551105	+	RP11-277P12.20	3.47087	0.210967	0.046369	6.27248	2.95802e-34	2.13106	0.0107175	4.13121	1.48552e-116
chr7	7395834	7575484	-	COL28A1	1.09045	0	0.0161914	6.18672	5.36928e-26	-3.7706	0.117471	9.10972	4.35369e-121
chr11	111164114	111175770	-	COLCA1	0.351445	0.00254688	0.00520214	6.16742	3.0709e-08	-0.979299	0	6.26197	2.03217e-33
chr19	37205285	37263727	-	ZNF850	0.514097	2.60647	0.00755982	6.15622	4.72647e-15	8.39112	7.08132e-30	-2.21277	9.7351e-56
chr6	113944737	113971276	-	RP11-367G18.1	3.14591	0.068175	0.045282	6.15024	3.77515e-08	0.536986	0.849479	5.24117	1.4874e-30
chr1	177897923	178007142	-	RP4-798P15.3	0.0697942	0.0277787	0	6.13284	2.21189e-05	4.69879	0.00892058	1.39743	0.0346611
chr6	141807278	141807549	-	RN7SKP106	1.96961	0.588451	0	6.10181	2.42367e-05	4.2514	0.0263092	1.78687	0.00164285
chr15	45722850	45734006	-	RP11-519G16.5	1.39896	0.0603739	0.0212455	6.06971	5.75828e-06	1.4214	0	4.29498	1.10034e-06
chr4	86936276	87515284	-	MAPK10	0.481411	0.0164137	0.00749135	6.06468	4.73926e-18	1.07967	0.469039	4.89643	1.58822e-23
chr14	92047040	92247051	-	CATSPERB	0.502738	0	0.00802472	6.06142	2.38832e-11	-2.52861	0	7.766	9.63183e-49
chr8	54427731	54436491	-	RP11-400K9.4	2.36686	0.0303378	0.0380379	6.05691	1.86483e-21	-0.352753	0.849747	6.15189	4.1902e-88
chr12	14656595	14721283	-	PLBD1	38.4408	20.0807	0.617784	6.02178	0	4.97732	7.0729e-240	1.06491	1.87951e-99
chr12	21417534	21572528	-	SLCO1A2	0.0830125	0	0.00133092	5.99004	8.4325e-06	-1.02555	0	6.22881	2.74095e-16
chr5	139712428	139726216	-	HBEGF	132.868	1.00912	2.29717	5.91651	0	-1.23177	3.224e-10	7.1632	0
chr11	111222977	111326355	-	POU2AF1	0.0600583	0.00397281	0	5.83495	8.88762e-05	1.80613	0	3.51586	5.72964e-06
chr7	13141016	13743774	+	AC011288.2	0.44647	0.02979	0	5.82469	0.000112663	1.80613	0	3.50841	1.57299e-05
chr9	116059373	116065656	-	RNF183	1.64249	0	0.0319866	5.72872	1.71052e-24	-3.90723	0.066655	8.83982	3.13395e-101
chr1	153012201	153014407	-	SPRR2D	11.6532	0	0.233967	5.6822	8.64946e-50	-4.99083	0.00312722	9.8803	7.51343e-202
chr7	46820971	46823041	+	EPS15P1	2.08155	0	0.0429855	5.66749	3.23672e-18	-3.51239	0.13565	8.36759	9.42633e-74
chr3	100328433	100414323	+	GPR128	0.18539	0	0.00348165	5.64134	4.11888e-05	-1.02555	0	5.8819	9.43019e-13
chr9	26947037	27062928	+	IFT74	4.24946	2.92445	0.0895675	5.61901	3.47477e-65	4.97234	2.06166e-47	0.665438	1.12999e-08
chr12	75956982	76377795	-	RP11-114H23.1	1.94247	0.441951	0.0419113	5.57471	4.63272e-12	3.33434	0.0010434	2.24145	9.30162e-19
chr20	22528309	22559280	-	LINC00261	0.0662833	29.9168	0	5.56204	0.000368017	14.2705	5.03492e-33	-8.62747	7.39181e-288
chr7	141607613	141806547	+	MGAM	0.0665236	0.00543714	0.00132288	5.55843	7.24087e-05	1.83751	0.507764	3.435	9.51023e-08
chrX	132434131	132549518	-	GPC4	0.0703162	16.5978	0	5.51099	0.000361374	13.2858	9.52627e-29	-7.69386	0
chr19	10596796	10614417	-	KEAP1	22.743	26.9096	0.527781	5.49739	0	5.6323	0	-0.114039	0.0455591
chr12	66217911	66360075	+	HMGA2	27.7501	11.0204	0.643496	5.4949	0	4.05465	0	1.46004	1.22732e-297
chr12	11700964	11743303	+	RP11-434C1.1	1.32011	0.0655544	0.0314483	5.46809	6.27976e-22	1.02014	0.378922	4.38682	1.91621e-48
chr13	33929343	34250905	-	RP11-141M1.3	0.22264	0.00934733	0	5.45339	0.000478055	0.897999	0	3.7532	5.5079e-05
chr19	44298461	44299810	-	AC115522.3	0.61224	0.210094	0	5.44821	0.000484959	3.79555	0.0739515	1.57125	0.0257663
chr8	106330920	106816760	+	ZFPM2	0.363339	0.115282	0.0087856	5.43063	2.106e-11	3.66592	0.00012366	1.7701	7.19973e-11
chr19	45971253	45978437	+	FOSB	296.567	37.9527	7.30305	5.40814	0	2.33398	0	3.09306	0
chr11	94876801	94878289	+	RP11-712B9.4	0.220464	0.0196652	0	5.39464	0.000688314	1.79506	0	3.11996	0.0884826
chr10	5658825	5660124	-	RP11-336A10.4	0.497098	0.0222842	0	5.38775	0.000615075	0.897999	0	3.70595	0.0247664
chr11	417933	442011	-	ANO9	14.1406	3.8747	0.378002	5.28034	0	3.30672	1.1091e-97	1.9942	1.58459e-179
chr20	1451386	1472233	-	SIRPB2	0.111953	0	0.00280847	5.25851	0.000248039	-1.02555	0	5.50641	2.18169e-09
chr12	32552463	32798984	+	FGD4	4.19772	1.06668	0.115829	5.24933	5.06439e-193	3.16391	1.63275e-48	2.10332	1.38363e-183
chr3	101818088	102198685	+	ZPLD1	0.625454	0	0.0171806	5.24271	4.25806e-15	-3.50175	0.143495	7.94388	3.86619e-55
chr17	37775866	37778766	+	AC087491.2	1.70988	0.0232925	0.0474066	5.22169	9.90672e-06	-0.950387	0	5.33889	1.17521e-16
chr14	38025363	38036300	-	RP11-356O9.2	1.97866	0.0539404	0.0582253	5.2129	1.01934e-05	-0.122045	0	4.75097	1.12155e-15
chr1	86889769	86922241	+	CLCA2	3.20212	0	0.0915972	5.18624	1.97076e-64	-5.72444	0.000121123	10.1049	1.03278e-233
chr15	100511794	100882210	-	ADAMTS17	0.131219	0.0149036	0.00381171	5.17865	1.39448e-05	1.92956	0.341641	3.12979	0.000240383
chr8	107532702	107669776	-	RP11-649G15.2	1.06372	0.029049	0.0289707	5.14051	0.000367822	-0.0637706	0	4.39178	0.00228206
chr9	98997588	99064434	-	HSD17B3	0.484635	0.00716497	0.0146348	5.13648	1.72209e-05	-0.979299	0	5.24384	8.71081e-15
chr10	64571756	64679660	-	EGR2	10.0881	4.97881	0.300969	5.13402	5.68218e-165	4.00696	5.43459e-86	1.14609	2.02467e-61
chr12	66151800	66220754	-	RPSAP52	4.29246	0.956444	0.126844	5.12191	5.27862e-23	2.852	2.52648e-05	2.28311	3.83199e-33
chr13	73987610	74222390	-	LINC00393	1.51022	0	0.0444448	5.1194	1.68637e-05	-1.89458	0	6.24896	1.53954e-16
chr12	14720684	14772689	+	RP11-695J4.2	0.448928	0.29486	0	5.09976	0.00201767	4.38389	0.019574	0.696406	0.504316
chrX	117031776	117251303	-	KLHL13	0.757715	0.381609	0.0239653	5.08394	6.24529e-24	3.98349	9.16872e-13	1.11638	5.07455e-07
chr6	151977826	152450754	+	ESR1	0.451642	0.00533487	0.0138475	5.0696	1.23939e-28	-1.42531	0.296151	6.279	4.09431e-96
chr3	190040330	190129932	+	CLDN16	2.10389	0.0654173	0.065098	5.06149	1.00767e-34	-0.0479916	0.968673	5.05628	2.44099e-38
chr18	61538926	61571124	+	SERPINB2	65.0045	0	2.05572	5.04532	0	-9.50105	6.88856e-15	13.737	0
chr12	123104824	123215390	-	HCAR1	7.1442	0.113675	0.233372	5.00165	1.63726e-157	-1.08252	0.0313225	6.07042	0
chr2	215796266	216003151	-	ABCA12	1.67885	0.0527947	0.0547976	4.99891	9.08128e-73	-0.101961	0.890355	5.08654	1.48109e-64
chr7	77646393	79082890	-	MAGI2	0.138652	0.306642	0.00446833	4.98365	3.18053e-07	6.01923	2.94463e-11	-1.01158	2.79282e-06
chr3	184279572	184300197	+	EPHB3	12.4591	0.501115	0.415608	4.96522	6.64675e-255	0.224227	0.509256	4.75532	0
chr1	31902192	31902614	-	AC114494.1	2.02563	0	0.0681907	4.92755	5.20443e-05	-1.89458	0	6.06087	4.00434e-14
chr9	33785948	33818793	-	RP11-133O22.6	0.366057	0.0665293	0	4.92473	0.00388754	2.36546	0	2.25076	0.0832091
chr8	31496902	32622548	+	NRG1	3.46523	2.87564	0.119935	4.92066	1.5434e-119	4.54303	8.0631e-99	0.39874	2.48222e-05
chr7	76875657	76887440	-	AC073635.5	3.7201	0.102033	0.129009	4.90848	6.57035e-11	-0.382968	0.85299	4.99726	1.63976e-31
chr19	45836692	45854778	+	KLC3	8.6243	0.462473	0.303895	4.89399	3.864e-140	0.563713	0.160724	4.33691	0
chr19	49977464	49989488	+	FLT3LG	0.0770891	0.0201417	0	4.84084	0.00548592	2.79685	0	1.83534	0.0491083
chr19	54976210	54984411	-	CDC42EP5	38.4845	9.26334	1.40937	4.8379	3.10464e-152	2.67438	1.88387e-30	2.18075	5.14002e-102
chr7	115878314	116139519	-	AC002066.1	0.354059	1.55181	0.0117423	4.82165	0.00123494	6.84462	7.98213e-08	-1.96351	2.43781e-10
chr19	50083903	50094272	+	PRRG2	9.53256	0.206337	0.358699	4.80563	8.46852e-76	-0.840991	0.257307	5.59172	3.21861e-56
chr2	177494317	177502659	-	LINC01116	2.39269	2.07639	0.0903684	4.78121	1.81854e-20	4.46798	6.59442e-18	0.335024	0.0972819
chr11	58294344	58345693	-	LPXN	39.6587	1.06879	1.5113	4.78012	0	-0.542902	0.030479	5.33565	0
chr1	111729796	111747157	-	DENND2D	8.42035	0.701849	0.328227	4.74092	3.13883e-215	1.05094	8.12884e-05	3.70806	3.59202e-171
chr21	42733870	42781317	+	MX2	6.96652	5.54978	0.273136	4.74017	0	4.30441	0	0.455277	1.78523e-19
chr1	160967747	161008752	-	RP11-544M22.13	0.0984623	0.0347992	0	4.73811	0.00764258	3.12572	0.260601	1.46343	0.282797
chr7	76751751	76958850	+	CCDC146	7.01771	0.0943987	0.275634	4.73688	1.77193e-145	-1.58559	0.00226523	6.29304	9.52903e-113
chr12	65996649	66006777	+	RP11-221N13.3	0.447037	0.718722	0.0159144	4.7196	0.00182523	5.29483	0.000179138	-0.538689	0.403916
chr18	74240612	74322925	+	LINC00908	0.127135	0	0.00480936	4.66691	0.002153	-1.02555	0	4.93776	1.80801e-06
chr16	75413716	75415158	-	RP11-252K23.2	0.518669	0.155504	0	4.63597	0.0116179	2.79344	0	1.63261	0.121201
chr20	17937623	18039832	-	OVOL2	3.38428	0.555448	0.141943	4.63375	7.87427e-36	1.9212	0.000403768	2.72301	4.61205e-59
chr2	241166977	241195452	-	AC124861.1	0.450631	0.0343384	0	4.63109	0.010329	0.897999	0	2.96049	0.0100829
chr2	231067826	231223762	+	SP140	0.0330477	0.102498	0	4.62671	0.0104401	6.15108	1.27428e-05	-1.4271	0.00792786
chr7	115877983	115967950	-	AC073130.3	2.24898	0.888481	0.097445	4.60551	6.08071e-11	3.15628	0.000136741	1.44934	2.00665e-08
chr20	62159778	62168723	-	PTK6	68.399	4.48769	2.94551	4.5995	0	0.562307	7.76398e-05	4.05766	0
chr12	18400548	18801348	+	PIK3C2G	0.691801	0	0.0295795	4.59722	1.07491e-20	-4.49355	0.014758	8.29565	2.89836e-70
chr18	61164222	61164633	+	ATP5G1P6	6.59088	0	0.289107	4.58432	1.18364e-13	-3.93148	0.0636031	7.70734	2.09114e-41
chr7	82383329	82792246	-	PCLO	0.467568	0.131783	0.0206697	4.56394	3.08958e-51	2.6291	1.31066e-11	1.94943	5.11123e-54
chr3	122628041	122747452	-	SEMA5B	0.0571942	0.0116369	0.00248882	4.5505	0.00320306	2.14937	0.376287	2.21748	0.00252496
chr18	21269407	21535030	+	LAMA3	33.4462	0.0182818	1.49768	4.54364	0	-6.39795	4.72622e-67	10.8851	0
chr10	124030821	124097677	+	BTBD16	0.548149	0.145386	0.0253487	4.53974	1.98001e-07	2.50633	0.0336041	1.99948	1.26537e-08
chr15	64472547	64665980	-	CTD-2116N17.1	0.065195	0.0158959	0	4.5138	0.0158766	2.37426	0	1.85195	0.0843993
chr12	15933002	15935054	+	RP11-6B19.1	0.380958	0.0946508	0	4.50538	0.0190339	2.3836	0	1.87108	0.215291
chr7	47040218	47118726	-	AC004870.3	0.644192	0	0.0292225	4.49023	0.00390668	-1.02555	0	4.76596	1.00937e-05
chr10	4692377	4720346	-	LINC00704	0.657393	0.227908	0.0305083	4.48281	3.13906e-07	2.8482	0.00838877	1.62743	2.06178e-06
chr5	94955782	94957846	+	GPR150	0.608403	1.22012	0.0285394	4.4758	4.36928e-07	5.37151	2.89788e-11	-0.864851	0.00127985
chr19	42590263	42700737	-	POU2F2	0.944323	0.0376402	0.0444354	4.46327	4.55806e-41	-0.287397	0.75196	4.72967	4.33382e-33
chr2	182818968	182996125	+	PPP1R1C	0.312184	0.239419	0.0150926	4.44476	1.51182e-08	3.95249	1.36177e-06	0.513863	0.0920378
chr5	140705777	140708924	+	AC005618.6	0.388208	0.0696269	0.018553	4.4362	9.97682e-07	1.851	0.20396	2.536	1.31248e-09
chr20	58662895	59102516	+	RP5-1043L13.1	0.0640367	0	0.00284237	4.43533	0.00542562	-1.02555	0	4.70579	4.87682e-05
chr5	139739787	139754728	+	SLC4A9	0.0894695	0.0723452	0.00401684	4.42085	0.00510742	4.00518	0.0162948	0.419795	0.735114
chr14	68591721	68596913	-	CTD-2566J3.1	1.1288	0	0.056032	4.42007	0.000589107	-1.94375	0	5.56901	1.44116e-09
chr6	153325594	153452384	-	RGS17	1.28725	1.0382	0.0626399	4.40767	1.77894e-48	3.99006	3.32003e-38	0.437723	6.84184e-05
chr4	100044808	100078949	-	ADH4	0.0671143	0.0116985	0	4.39908	0.0256546	1.78059	0	2.16345	0.08626
chr3	187420101	187451637	+	RP11-211G3.3	0.228723	0.0612582	0	4.39272	0.0220731	2.38004	0	1.77107	0.49509
chr19	41931264	41934635	-	B3GNT8	0.631731	0.0233298	0.0319213	4.38656	8.30425e-07	-0.489545	0.826616	4.50096	5.80799e-17
chr2	187867947	188419390	+	AC007319.1	0.593839	0.139264	0.0298742	4.36859	2.40209e-05	2.17039	0.166849	2.13802	0.00264253
chr11	57509635	57560715	+	RP11-691N7.6	1.48751	0.449947	0.0758186	4.34864	2.97795e-05	2.52242	0.0696033	1.79385	0.000436554
chr6	114189178	114194516	-	RP1-249H1.4	0.10863	0.00531423	0.00517003	4.29865	0.00833396	-0.0637707	0	3.57538	0.0777746
chr3	149002569	149051440	+	RP11-206M11.7	0.998785	0.396734	0.0539589	4.28158	0.000969287	2.84176	0.0711801	1.40717	0.00783785
chr9	95709733	95798518	+	FGD3	3.59114	0.224266	0.19789	4.2477	4.93447e-106	0.135655	0.770342	4.11767	9.00974e-113
chr12	27233991	27235447	-	C12orf71	0.154781	0.182738	0	4.24702	0.0322475	4.37895	0.0175125	-0.0816021	1
chr15	96869167	96883492	+	NR2F2	35.5379	9.75804	1.95464	4.2469	0	2.27439	2.13945e-187	1.99253	0
chr5	148442880	148489350	+	CTC-529P8.1	0.311259	0	0.0171723	4.24689	2.13838e-07	-3.24596	0.198422	6.68961	7.41646e-20
chrX	107137827	107179210	-	RP6-191P20.4	0.255067	0.0975984	0.0139725	4.24022	0.00131085	2.74675	0.102574	1.47159	0.04942
chr8	134898739	134914650	+	RP11-157E21.1	0.486909	0	0.0244732	4.22095	0.0105696	-1.02555	0	4.50154	0.00020243
chr12	32943679	33049774	-	PKP2	15.3111	1.81702	0.867103	4.20405	0	1.022	1.57933e-11	3.20154	0
chr12	6456009	6486896	-	SCNN1A	54.7749	0.285393	3.13056	4.19355	0	-3.50036	9.865e-88	7.70125	0
chr20	58533471	58609066	+	CDH26	0.400041	0.136598	0.0231857	4.17843	9.34933e-12	2.51987	0.000818022	1.65661	4.49359e-09
chr6	163834097	163834992	-	CAHM	0.558641	0.534729	0.0335817	4.1437	0.00211046	3.97196	0.00326986	0.198842	0.993253
chr8	42091193	42128715	-	RP11-231D20.2	0.563253	0	0.0336502	4.13384	8.82962e-06	-2.92778	0	6.26558	3.80064e-16
chr19	55538961	55565296	-	CTC-550B14.6	0.209173	0.102663	0.0121856	4.12998	0.0130038	2.99806	0.134392	1.08455	0.188672
chr8	67782984	67834283	+	MCMDC2	0.310408	0.266111	0.0188023	4.12213	1.54114e-10	3.79103	1.04161e-08	0.353207	0.185863
chr3	58549844	58613337	-	FAM107A	0.0253043	0.0135925	0	4.10763	0.0480877	3.1085	0.259296	0.911992	0.634801
chr5	140968502	140968709	+	CTD-2024I7.1	0.645737	0.418979	0	4.10416	0.0490915	3.37666	0.159065	0.676405	0.71849
chr13	86366925	86373623	-	SLITRK6	3.20075	0.658787	0.194124	4.10227	4.63303e-68	1.71502	4.79304e-07	2.40125	1.15558e-54
chr17	46210802	46507637	-	SKAP1	0.0504543	0.428697	0	4.09832	0.044193	7.07816	6.95384e-08	-2.82528	7.49928e-10
chr18	77398928	77439745	-	RP11-567M16.3	0.11934	0.329291	0	4.08838	0.0499773	5.44136	0.000445753	-1.2253	0.106629
chr21	30449792	30548210	+	MAP3K7CL	2.05706	0.0355474	0.127998	4.06963	6.94629e-46	-1.88981	0.0153937	5.85738	1.23252e-136
chr3	180707558	181554668	+	SOX2-OT	0.0270662	0.0046387	0.00165434	4.05892	0.0150451	1.41289	0	2.32726	0.0102937
chr15	58245622	58790065	-	ALDH1A2	0.851415	0	0.0539577	4.05055	5.45099e-11	-5.89545	0.000110246	9.13513	3.1981e-123
chr21	29420733	29509930	+	AL035610.1	0.794834	0	0.0500927	4.04945	1.8112e-13	-4.37955	0.0196832	7.62593	3.96882e-44
chr11	10906432	10920869	-	CTD-2003C8.2	10.2317	0.261041	0.670252	3.9955	3.0428e-47	-1.40336	0.0439182	5.34324	3.46698e-134
chr2	17720393	17838285	+	VSNL1	0.116439	0.0076393	0.00785003	3.97597	0.00353454	-0.0811877	0	3.54792	0.0462573
chr11	76745385	76753096	+	B3GNT6	0.086117	0.11617	0.00528647	3.96838	0.018785	4.2926	0.00629431	-0.284113	0.888165
chr15	44694883	44719342	-	RP11-516C1.1	0.380568	0.0933772	0.0247807	3.96838	0.0187108	1.83243	0.482351	1.93095	0.0331397
chr14	51800111	51832275	+	LINC00640	0.415714	0.0280693	0.0274796	3.95085	0.000315437	-0.033784	0.987966	3.65998	0.000143334
chr4	100123795	100140694	-	ADH6	0.246165	0.00991356	0.0167476	3.93958	2.57408e-06	-0.799639	0.71944	4.38606	6.23302e-07
chr11	94277006	94354587	+	PIWIL4	0.564075	0.460946	0.0382807	3.92705	4.82101e-13	3.52803	2.21084e-10	0.420862	0.0939163
chr8	130740990	130742691	+	RP11-274M4.1	0.384314	0	0.0268174	3.92589	0.00364368	-1.94375	0	5.09029	3.22154e-07
chr2	64370373	64479993	+	AC074289.1	2.18751	0	0.150535	3.92553	4.13412e-27	-5.56543	0.000239204	8.68496	2.41819e-91
chr21	40360633	40378079	-	AF064858.8	1.35769	0	0.0950725	3.91114	1.97814e-10	-4.10255	0.0408233	7.20481	9.28457e-33
chr5	42799982	42887494	-	SEPP1	0.407301	0	0.0284834	3.89904	4.34842e-12	-4.37636	0.0231009	7.47533	9.87508e-40
chr16	21250195	21314404	-	CRYM	0.0589706	0.011584	0.00376611	3.87517	0.0241883	1.42044	0	2.14916	0.0245358
chr19	43715943	43752798	-	CEACAMP10	0.112781	0	0.00789396	3.86634	0.0261257	-1.02555	0	4.17617	0.000926337
chr20	10618332	10654694	-	JAG1	69.1009	12.3337	4.9446	3.8661	0	1.27292	1.70965e-86	2.61442	0
chr3	101237711	101242731	+	FAM172BP	1.34389	0.0127588	0.0963547	3.86405	5.31089e-16	-2.96873	0.0635306	6.30291	3.72608e-13
chr11	61520114	61555990	+	MYRF	18.5649	2.026	1.33624	3.86073	0	0.556109	1.56643e-07	3.3245	0
chr1	117035645	117041834	-	RP5-1086K13.1	0.712418	0.0190501	0.0508162	3.85783	5.3852e-09	-1.46621	0.398619	4.9564	2.40688e-24
chr1	159032274	159116886	-	AIM2	8.2049	0.00733259	0.592355	3.85053	1.18352e-75	-6.29334	1.60847e-06	9.27175	1.20583e-239
chr19	56784138	56821819	+	AC006116.20	0.368494	0.250414	0.027007	3.84811	5.70706e-05	3.18206	0.00192766	0.674917	0.13546
chr4	75669969	75719896	-	BTC	5.69107	0	0.422906	3.82303	2.02685e-74	-7.2521	3.16164e-08	10.2586	4.75061e-258
chr8	17666450	17678377	+	RP11-806O11.1	0.380251	0.138099	0.0294168	3.80984	0.00702373	2.23015	0.222808	1.50557	0.0270497
chr15	45771809	45815005	-	SLC30A4	0.890583	1.94278	0.0670138	3.79933	1.8878e-31	4.81711	2.08422e-63	-0.993186	2.41223e-17
chr19	55692616	55720874	-	PTPRH	9.82205	22.9871	0.741349	3.79209	8.21953e-199	4.91106	0	-1.09879	6.23014e-93
chr15	90749804	90750199	+	RPS12P26	3.93271	3.28198	0.293167	3.78976	2.52925e-08	3.42013	1.58533e-06	0.390148	0.235326
chr2	24272571	24286551	+	FKBP1B	0.123923	2.01431	0.00870676	3.77407	0.0307712	7.68943	5.97692e-10	-3.80335	1.05373e-35
chr17	67143355	67240987	-	ABCA10	2.31825	0.0276939	0.178382	3.76927	2.31961e-87	-2.72881	1.08733e-06	6.43469	3.15851e-226
chr8	17658854	17718578	+	RP11-156K13.1	0.404198	0.0287073	0.0279283	3.76328	0.0380736	-0.0637707	0	3.08909	0.113497
chr21	39529128	39679279	+	KCNJ15	2.03888	0.00303272	0.156903	3.76267	5.42587e-95	-5.74868	3.98379e-07	8.95677	3.93358e-308
chr19	38810484	38819660	+	KCNK6	8.35488	14.0697	0.644741	3.75922	2.0671e-116	4.40303	1.15044e-192	-0.620459	7.88631e-11
chr1	161016736	161039760	-	ARHGAP30	1.61756	0.0808196	0.126533	3.75031	1.32546e-39	-0.689235	0.303873	4.40622	5.23701e-84
chr7	18126572	19042039	+	HDAC9	2.2362	2.27338	0.175704	3.73507	1.20481e-177	3.65096	2.6333e-172	0.104165	0.172314
chr1	86194916	86622626	-	COL24A1	0.118021	0.018386	0.00935952	3.73236	1.4951e-06	0.934568	0.518489	2.70498	0.000121308
chr12	123185840	123187890	-	HCAR2	17.9875	0	1.4299	3.71453	1.15314e-168	-8.55552	5.61895e-12	11.4607	0
chr11	111169565	111179460	+	COLCA2	3.72625	0.0788968	0.302098	3.69967	1.04788e-35	-1.97469	0.0126692	5.56888	3.13768e-110
chr20	36149617	36152092	+	NNAT	5.7585	0.427165	0.468226	3.68495	1.55961e-36	-0.174936	0.798844	3.84339	6.30382e-85
chr19	13947401	13947473	-	MIR23A	12.4293	8.56424	1.03162	3.67554	2.81366e-05	3.03135	0.00125694	0.657211	0.134708
chr4	100010008	100222513	+	RP11-696N14.1	0.736278	0.0869445	0.0613402	3.65539	1.22079e-24	0.464868	0.516543	3.17597	6.56656e-47
chr5	56775846	56778636	-	ACTBL2	0.948904	0	0.0791642	3.6451	3.86115e-13	-4.82452	0.00506763	7.67302	1.01119e-41
chr2	227664862	227675745	+	RP11-395N3.2	2.10973	1.06937	0.178957	3.63552	5.59233e-07	2.54702	0.00336119	1.09095	0.00573994
chr10	104402549	104403897	-	RP11-47A8.5	9.6621	2.4542	0.816963	3.62958	7.27539e-14	1.54677	7.84192e-06	2.11227	6.88913e-09
chr17	47787694	47866542	-	FAM117A	0.351907	1.42912	0.0302157	3.58469	2.33088e-07	5.49423	1.76268e-22	-1.88048	1.99344e-25
chr20	17579900	17580452	-	RP11-462D18.2	0.911518	0.264712	0.0817709	3.56539	0.00201513	1.66347	0.325239	1.83486	0.0260023
chr10	111756126	111895323	+	ADD3	31.5696	4.73441	2.81715	3.54823	0	0.703621	1.61722e-16	2.86498	0
chr5	139781399	139929163	+	ANKHD1	0.512744	0.204706	0.0464271	3.5273	5.87339e-29	2.0949	6.59916e-08	1.45016	3.53413e-21
chr11	128834955	129149219	-	ARHGAP32	11.6459	10.7937	1.05973	3.52125	0	3.30383	0	0.236844	8.67397e-06
chr1	94994781	95007356	-	F3	670.147	0.42574	61.0161	3.51993	0	-7.20782	0	10.7348	0
chr4	102332443	102995969	+	BANK1	0.887776	0.0899583	0.0816619	3.50518	4.19959e-26	0.0952051	0.899024	3.40388	7.95082e-21
chr2	227668752	227669777	+	RP11-395N3.1	0.620402	0.242544	0.0579559	3.49257	0.000647977	2.02417	0.133724	1.44462	0.0605243
chr15	39157523	39719396	-	RP11-624L4.1	0.440106	0	0.0410234	3.48757	7.74133e-08	-4.09191	0.0407403	6.78229	3.23603e-24
chr20	23026270	23030378	-	THBD	70.1658	0.293444	6.57572	3.47982	0	-4.5263	5.30866e-128	8.00894	0
chr4	38628029	38666430	-	AC021860.1	0.242907	0.0463679	0.0235709	3.43788	0.00349524	0.933669	0.647045	2.3397	0.000281522
chr8	17501304	17658426	-	MTUS1	11.3065	0.99428	1.09357	3.43195	0	-0.182921	0.172033	3.63325	0
chr7	120988905	121036418	-	FAM3C	108.871	28.8589	10.5871	3.42588	0	1.40249	1.54096e-136	2.04359	0
chr15	78916461	79020096	-	CHRNB4	0.241109	0.00884498	0.0233652	3.41414	1.59946e-06	-1.45927	0.415566	4.52556	1.29731e-07
chr2	207308263	207485851	+	ADAM23	0.184939	0.113103	0.0181713	3.39696	1.49252e-06	2.58388	0.00150015	0.823289	0.0583181
chr5	36666316	36725297	-	CTD-2353F22.1	1.15423	0	0.114296	3.39574	3.18053e-07	-4.08847	0.043669	6.69023	1.12193e-22
chr8	74209946	74268696	-	RP11-434I12.2	0.625322	0.0499616	0.0623917	3.39288	4.09162e-12	-0.364802	0.738115	3.6794	3.03508e-28
chr1	19230775	19283180	-	IFFO2	17.8217	4.75526	1.82221	3.35449	0	1.34013	9.18513e-40	2.03334	8.44434e-107
chr8	130844547	130856750	+	RP11-473O4.5	2.49078	0.63479	0.258226	3.33636	1.32202e-11	1.25685	0.0968521	2.0675	8.66414e-10
chr10	126305649	126480296	-	RP11-12J10.3	0.164858	0.0296598	0.0175857	3.31166	0.00138038	0.724736	0.69569	2.44266	3.1459e-05
chr11	118756550	118758451	-	RP11-158I9.5	0.253964	0	0.0263948	3.30818	0.00697151	-2.48503	0	5.04008	1.38159e-06
chr13	42031695	42045018	+	RGCC	6.68218	4.30477	0.713212	3.28853	3.28766e-32	2.54663	7.3163e-17	0.762247	8.11948e-09
chr17	62774960	62775055	-	RP11-927P21.4	17.0931	2.26911	1.81754	3.2822	4.23555e-08	0.269904	0.823361	2.96623	3.97039e-15
chr13	42614176	42830714	+	DGKH	7.15916	2.69709	0.77031	3.28024	0	1.76408	2.39365e-112	1.53524	1.46949e-210
chr1	53386094	53386268	+	RP4-631H13.6	3.9021	7.23835	0.425267	3.26994	0.000335875	4.05546	4.58742e-07	-0.750863	0.0264938
chr12	26274924	26452223	+	SSPN	0.325875	1.73158	0.0354531	3.26435	4.02337e-08	5.56599	2.7164e-34	-2.2704	1.68525e-38
chr19	3708107	3750811	+	TJP3	9.55599	0.36933	1.03762	3.26433	6.47855e-177	-1.53517	1.45319e-09	4.80988	0
chr1	100174259	100232187	-	FRRS1	9.91713	0.0150376	1.08081	3.25981	4.43564e-163	-6.21605	1.12754e-15	9.17591	0
chr10	121410882	121437331	+	BAG3	91.1935	32.8338	10.1949	3.22554	0	1.64351	1.54901e-136	1.60395	3.58437e-118
chr6	30844198	30867933	+	DDR1	61.4534	19.6081	6.97341	3.20327	0	1.44727	2.75193e-259	1.77626	0
chr15	45459412	45493373	-	SHF	0.239001	1.48556	0.0271757	3.20176	2.50775e-06	5.72962	7.47012e-28	-2.48807	1.00802e-46
chr1	95285898	95360802	+	SLC44A3	9.02089	0.0152072	1.02736	3.20122	4.76633e-112	-6.11887	1.34079e-11	8.94462	3.00528e-84
chr7	115927434	116148595	+	CAV2	59.8679	43.0705	6.84586	3.19206	0	2.60921	0	0.603017	8.91163e-56
chr10	105726959	105788991	+	SLK	38.5613	14.4598	4.44716	3.18017	0	1.65701	7.89287e-217	1.54313	2.26856e-299
chr10	32832297	33171802	+	C10ORF68	0.0721039	0.0543878	0.00816242	3.1716	0.0450678	2.65648	0.116442	0.517901	0.644356
chr3	195366861	195367331	+	RP11-141C7.4	1.07081	0.279906	0.125125	3.15887	0.00265661	1.11146	0.491941	1.96167	0.00197838
chr12	32112304	32146039	+	KIAA1551	8.80364	5.98709	1.03623	3.14885	1.77947e-243	2.48466	3.81228e-123	0.684265	1.05768e-22
chr1	33546705	33586131	+	ADC	0.244069	0.141741	0.0289635	3.12839	4.92418e-08	2.24008	0.000891717	0.90169	0.0102772
chr5	131817301	131826490	-	IRF1	14.5148	0.852208	1.73516	3.12839	0	-1.07016	5.26191e-15	4.21394	0
chrX	106956451	107020572	-	TSC22D3	13.4846	1.94168	1.61456	3.12613	1.12855e-275	0.221954	0.157764	2.9228	0
chr9	33750515	33799230	+	PRSS3	18.0213	0.0809146	2.15384	3.12608	7.28045e-125	-4.77419	1.75656e-17	7.78782	1.4841e-89
chr3	48445261	48471594	-	PLXNB1	26.5986	4.63072	3.20264	3.11767	0	0.487709	1.14593e-12	2.64959	0
chr6	75239964	75443995	-	RP11-554D15.3	0.680894	0	0.0838027	3.11098	0.000121189	-3.75614	0.113258	6.06397	1.61787e-14
chr16	57438679	57449974	+	CCL17	1.17604	0.213269	0.140124	3.10669	0.00050742	0.545221	0.73249	2.47601	2.60326e-06
chr5	131746328	131811736	+	C5orf56	1.33738	0.0812188	0.164001	3.08502	1.23994e-25	-1.05931	0.0997125	4.12257	1.21148e-26
chr15	99967214	99971233	-	RP11-20G13.1	1.81363	0	0.226281	3.07286	0.000778824	-3.51827	0.162135	5.80106	7.55988e-11
chr19	55728028	55732984	+	CTD-2587H24.10	0.52429	0.592079	0.0668343	3.05621	0.000182257	3.12319	5.22692e-05	-0.040841	1
chr3	126707437	126756235	+	PLXNA1	63.6487	24.6914	8.00713	3.05401	0	1.57995	0	1.49411	0
chr1	90048800	90098453	-	RP5-1007M22.2	0.503462	1.1323	0.0628469	3.05324	1.62364e-05	4.11103	5.80523e-12	-1.02703	3.04405e-05
chr15	62359176	62363116	+	C2CD4A	0.638521	0.046546	0.0825839	3.02829	4.52601e-10	-0.865939	0.412773	3.79979	5.19829e-14
chrX	15645441	15683154	-	TMEM27	1.38051	0.119374	0.175117	3.02762	5.77313e-10	-0.600259	0.586398	3.5672	1.48183e-11
chr12	10511063	10513644	-	RP11-277P12.9	0.608776	0.0524241	0.0779425	3.01654	0.0214767	-0.629719	0.842549	3.14568	0.000211871
chr1	95104017	95285837	-	LINC01057	2.26241	0.0122991	0.291659	3.00991	4.79966e-22	-4.60859	0.000218527	7.07952	2.16676e-86
chr17	37894180	37903544	+	GRB7	11.9341	0.660693	1.56739	2.99207	1.19814e-163	-1.29139	2.20049e-09	4.29642	0
chr1	47533160	47583991	+	CYP4Z1	0.224136	0.036382	0.0297052	2.98164	0.00775106	0.249415	0.907319	2.54312	0.0100307
chrX	73183790	73513409	-	FTX	0.7418	0.451283	0.0995883	2.96973	2.00288e-19	2.14388	5.45058e-09	0.843142	2.12935e-07
chr13	41025131	41055143	-	LINC00598	0.528982	0	0.0717664	2.95402	0.00218798	-3.25245	0.197066	5.4282	3.17786e-09
chr8	127859300	128033259	+	PCAT1	0.140495	0	0.0193047	2.93597	0.0245865	-2.51811	0	4.70634	1.78614e-05
chr19	56823297	56823855	-	AC006116.19	0.106238	0.182252	0	2.92796	0	3.60104	0.110805	-0.523454	0.939877
chrX	118556880	118557510	+	RP3-404F18.5	0.137153	0.268422	0	2.92796	0	3.79213	0.0789788	-0.692673	0.779508
chr14	24895738	24900160	-	CBLN3	2.302	1.18317	0.316544	2.92505	6.7278e-25	1.85699	1.87585e-08	1.08552	2.32586e-12
chr7	140774032	141180180	+	TMEM178B	1.6643	0.00962246	0.228666	2.92426	1.19619e-70	-4.61822	7.18449e-13	7.37354	1.96273e-264
chr10	88730498	88769883	+	RP11-96C23.5	0.138977	0.00932304	0.0191468	2.92239	0.00879188	-1.07051	0.671117	3.48583	9.73063e-06
chr10	61786056	62493248	-	ANK3	2.66006	0.00416114	0.367077	2.92111	1.5297e-244	-6.51365	1.66904e-29	9.26526	0
chr1	44175063	44193014	-	RP11-184I16.4	0.125111	0.184999	0	2.91443	0	3.37257	0.166152	-0.336049	1
chr9	37588410	38068684	-	RP11-613M10.9	0.0226559	0.0282448	0	2.91312	0	3.12053	0.227726	-0.114501	1
chr11	118754475	118768508	+	CXCR5	0.0131678	0.00330416	0	2.90624	0	0.897999	0	1.49629	0.828812
chr1	31882412	31907525	+	SERINC2	121.386	1.20618	16.9278	2.90587	0	-3.85674	1.70454e-283	6.77699	0
chr5	112357796	112824527	-	MCC	3.06571	0.105131	0.429586	2.89859	0	-2.07569	2.40035e-38	4.99124	2.1164e-289
chr12	76653619	76698911	+	RP11-54A9.1	1.38889	0	0.194353	2.88858	1.3553e-07	-4.90716	0.00387068	7.00248	4.26652e-27
chr5	89825161	90460038	+	GPR98	0.225873	0.00497093	0.0318076	2.88482	2.87647e-21	-2.72758	0.000577989	5.47374	5.39593e-79
chr8	8175258	8244008	-	SGK223	13.9374	15.6911	1.97529	2.88163	5.16956e-264	2.94469	4.64703e-294	-0.0427004	0.58349
chr4	38614322	38666504	-	RP11-617D20.1	0.364051	0.0611161	0.0516185	2.86704	1.49805e-05	0.189898	0.878994	2.61879	3.84348e-10
chr1	209929377	209955668	+	TRAF3IP3	2.09338	0.204609	0.301178	2.85582	1.81123e-62	-0.603199	0.0727559	3.46954	4.91476e-157
chr19	44555520	44572144	+	ZNF223	0.39638	0.127339	0.057547	2.84588	2.05046e-06	1.0982	0.203199	1.73992	6.31623e-07
chr17	37759789	37766030	-	NEUROD2	0.113979	0.0141166	0.0166859	2.84404	0.000637115	-0.287811	0.86664	2.96124	0.000162335
chr2	234600253	234681946	+	UGT1A6	1.21623	0	0.177905	2.84345	3.7178e-25	-6.88316	2.87305e-07	8.91555	1.68715e-106
chr20	36120874	36156333	-	BLCAP	96.3993	11.516	14.1443	2.8317	0	-0.3413	2.65514e-07	3.19176	0
chr4	39114297	39128438	-	RP11-360F5.1	0.846004	0.863623	0.124218	2.82631	0.000297109	2.74767	0.000324261	0.101666	0.98879
chr5	134368970	134691744	+	C5orf66	2.90052	0.28809	0.427526	2.82557	5.27098e-58	-0.613915	0.0671835	3.44571	3.17577e-141
chr10	123748689	124014060	+	TACC2	5.24603	7.68356	0.773009	2.82546	0	3.26814	0	-0.422561	1.487e-19
chr8	42032236	42065242	-	PLAT	68.8692	0.112395	10.213	2.8171	0	-6.55047	1.07269e-224	9.36491	0
chr12	70219084	70352877	+	MYRFL	0.139837	0.00419333	0.0206267	2.80696	0.0067526	-2.25858	0.37838	4.24156	2.32944e-07
chr19	50392911	50432796	-	IL4I1	1.07222	0.147846	0.160819	2.79875	6.30313e-11	-0.167634	0.842158	2.94227	1.15761e-21
chr14	24718320	24733638	-	TGM1	16.1477	0.441245	2.42373	2.79845	1.08149e-226	-2.50337	1.37787e-33	5.30883	0
chr3	111859734	112013105	-	SLC9C1	0.205534	0.0206855	0.0312094	2.7816	0.000192901	-0.641733	0.677178	3.24639	1.13714e-09
chr12	10771538	10826917	-	STYK1	4.87155	0.199747	0.739779	2.78047	1.98942e-63	-1.93275	1.4634e-07	4.70903	6.76254e-208
chr14	71276922	71282120	+	RP6-65G23.3	10.9139	6.57322	1.66752	2.7727	4.35318e-31	1.93338	1.07251e-12	0.860691	8.25819e-12
chr1	115125469	115213043	-	DENND2C	3.94302	0.283219	0.612957	2.75055	1.08501e-108	-1.15731	9.83472e-07	3.91824	4.41596e-288
chr7	99156029	99174076	+	ZNF655	18.5628	8.44285	2.90458	2.73936	0	1.49503	1.83186e-119	1.26391	1.24253e-159
chr10	105637132	105639519	-	RP11-541N10.3	1.06014	0.622631	0.165969	2.73382	1.26371e-10	1.85809	0.000125543	0.891334	4.46519e-05
chr19	46171502	46186982	+	GIPR	5.68249	2.19054	0.897018	2.72628	2.01909e-100	1.24326	5.1035e-15	1.50321	2.18176e-69
chr10	91087651	91100728	+	IFIT3	16.1689	1.36839	2.56382	2.72135	2.0245e-162	-0.949357	4.86572e-07	3.68359	0
chr19	57862216	57863380	-	CTC-444N24.13	0.351841	0.237834	0.0548627	2.71995	0.0248926	2.04584	0.127406	0.673074	0.387325
chr7	22893797	22901021	+	AC005682.5	2.01007	2.36145	0.317863	2.71989	3.74784e-20	2.84399	1.23581e-23	-0.101912	0.635629
chr14	104148699	104150352	-	RP11-894P9.1	7.97415	1.97609	1.27162	2.71907	9.14784e-37	0.594319	0.0913938	2.13941	6.45931e-30
chrX	13284167	13321571	-	GS1-600G8.5	39.5459	0	6.29328	2.71327	4.70899e-214	-10.296	1.75993e-17	12.2002	0
chr17	20771746	20905589	+	RP11-344E13.3	0.373071	0.00312664	0.0596119	2.71077	7.98232e-15	-4.31024	0.000765913	6.45275	1.18375e-43
chr8	142217265	142318404	-	SLC45A4	11.9099	2.15567	1.90459	2.70867	0	0.134376	0.234012	2.593	0
chr19	38822274	38822716	+	AC026806.2	6.19072	15.9777	0.99431	2.69701	1.31345e-11	3.95588	6.16164e-34	-1.23429	2.34873e-17
chr19	49340354	49371889	-	PLEKHA4	4.75716	0.585837	0.773233	2.68782	2.79812e-65	-0.44188	0.149176	3.13705	3.46362e-70
chrX	107068985	107170423	+	MID2	7.84986	4.8779	1.28499	2.67615	2.54043e-88	1.88145	7.14699e-36	0.813609	3.06756e-21
chr11	65601112	65624367	+	SNX32	0.24677	0.220281	0.0413449	2.6506	8.62603e-05	2.37898	0.000558371	0.289744	0.52938
chr12	42852140	42984157	-	PRICKLE1	0.356389	0.00566475	0.0589492	2.64908	5.56885e-08	-3.43937	0.0193289	5.53593	2.15278e-25
chr6	7541808	7586950	+	DSP	135.189	19.2463	22.5736	2.64591	0	-0.27426	1.77666e-16	2.9397	0
chr4	95679119	96079599	+	BMPR1B	1.53312	0.00231951	0.258374	2.6365	1.25619e-36	-6.74509	1.4726e-07	8.5323	4.56064e-36
chr5	96096521	96143803	-	ERAP1	18.5156	2.60789	3.1366	2.62321	0	-0.311802	0.00151923	2.95411	1.72011e-259
chr4	81105033	81125483	+	PRDM8	1.65071	0.656568	0.281029	2.62139	7.22393e-28	1.18321	0.000254935	1.4551	1.67983e-14
chr1	177893091	177953438	-	SEC16B	0.0466089	0.00982877	0.00782016	2.61538	0.030994	0.276956	0.895738	2.1537	0.00562361
chr5	139536904	139552636	+	CTB-131B5.5	0.295688	0.46716	0.0504559	2.61297	1.03464e-07	3.16623	2.59777e-13	-0.531728	0.0130746
chr11	43411833	43417045	+	RP11-484D2.4	6.07489	1.51025	1.05272	2.59549	4.96962e-05	0.479214	0.649788	2.08165	9.20597e-08
chr1	108113782	108507766	-	VAV3	4.73036	0.00803895	0.830638	2.57328	5.83651e-117	-6.73934	8.91232e-19	9.00967	0
chr1	100810584	100985833	+	CDC14A	3.43054	1.09381	0.601533	2.57328	1.14164e-67	0.816892	5.62144e-05	1.77619	7.09899e-79
chr9	6215805	6257983	+	IL33	4.639	0	0.81343	2.57077	9.51916e-53	-8.39886	1.78233e-11	10.164	6.73569e-243
chr14	104153913	104154464	+	RP11-73M18.6	3.04769	1.18698	0.53864	2.56919	5.53078e-07	1.10115	0.103648	1.46562	1.44095e-06
chr14	81727000	81902809	-	STON2	4.20454	0.00219337	0.742532	2.56413	3.58604e-98	-8.35073	1.06243e-11	10.0672	2.05785e-83
chr2	201170604	201346986	+	SPATS2L	17.2544	32.5434	3.06017	2.56015	0	3.36805	0	-0.787167	2.84384e-83
chr19	39405906	39440495	-	SARS2	0.404187	1.4423	0.0714889	2.55994	2.34073e-06	4.28677	1.40203e-25	-1.69818	1.25857e-21
chr11	43851259	43902276	-	RP11-613D13.5	0.401474	0.176964	0.0708184	2.55514	8.20865e-06	1.26827	0.0884062	1.28687	5.95134e-05
chr2	192093891	192110898	-	AC092614.2	0.457247	0.241848	0.0818721	2.55279	0.014311	1.52114	0.248031	1.00327	0.231865
chr14	62278692	62437037	+	CTD-2277K2.1	0.0428914	0.0138712	0	2.5445	0	0.897999	0	1.15468	0.692397
chr19	50243010	50266587	-	TSKS	0.0190509	0.0183231	0	2.5445	0	2.38253	0	0.148706	1
chr19	38375463	38397317	-	WDR87	0.0049517	0.00155975	0	2.5445	0	0.897999	0	1.17124	0.694856
chr11	71725337	71731956	+	RP11-849H4.4	0.231613	0.0653385	0.0417674	2.53252	0.000132852	0.59987	0.561985	1.90249	3.06579e-06
chr12	65860600	66036152	-	RP11-230G5.2	0.0762298	0.023574	0.0138511	2.53031	0.0357539	0.734273	0.708412	1.67522	0.0600818
chr17	72420990	72447792	+	GPRC5C	17.3615	2.42651	3.14669	2.52717	0	-0.418973	1.28689e-05	2.96474	3.90192e-238
chr16	2972663	2973203	-	LA16c-321D4.1	0.0829296	0.107502	0	2.52403	0	2.79344	0	-0.176099	1
chr4	153857504	153900848	+	FHDC1	5.16145	0.519878	0.937606	2.52353	1.96001e-115	-0.89605	6.86463e-06	3.43334	1.00596e-203
chr20	3229951	3388272	-	C20orf194	6.11356	3.81936	1.11594	2.51743	2.91061e-189	1.73107	3.92931e-71	0.805894	3.82374e-30
chr19	49977843	49990894	+	CTD-3148I10.15	0.0313401	0.0515643	0	2.51335	0	3.12289	0.261385	-0.445041	1
chr5	34651562	34651993	-	CTD-2024P10.2	0.103146	0.0681999	0	2.51149	0	1.80613	0	0.571053	1
chr10	134884433	134945179	+	GPR123	0.00685206	0.00226529	0	2.51149	0	0.897999	0	1.16546	0.776432
chr5	36606457	36688436	+	SLC1A3	14.8067	0	2.71921	2.50928	4.31307e-300	-11.093	2.98201e-20	12.7913	0
chr20	13976015	16033842	+	MACROD2	0.191689	0.0295627	0.0351949	2.50919	3.14529e-08	-0.295767	0.730464	2.76494	9.48629e-18
chr6	64280910	64282313	-	RP5-1148A21.3	0.634733	0.343434	0.117677	2.50881	0.000629227	1.51186	0.0802409	1.00417	0.0402359
chr8	49830249	49834299	-	SNAI2	42.3813	0.00645538	7.79689	2.50756	0	-10.1936	2.74692e-17	11.8229	0
chr15	66639545	66639680	-	SCARNA14	0.324847	0.108317	0	2.50442	0	0.897999	0	1.14473	0.810417
chr20	19193290	19703581	+	SLC24A3	0.0112444	0.0184543	0	2.50442	0	3.11286	0.258262	-0.442723	1
chr6	143267184	143277835	-	RP11-439L18.2	2.57253	0.762803	0.469935	2.50359	0.000586005	0.642495	0.550102	1.85962	0.0637555
chr12	13124987	13125077	+	SNORD88	0.485755	0.161881	0	2.50261	0	0.897999	0	1.15694	0.810417
chr10	5650438	5652756	-	RP11-336A10.5	2.2053	0	0.402568	2.50205	1.21609e-05	-4.9889	0.00324788	6.70436	6.27004e-23
chr11	94883703	94967268	+	RP11-712B9.2	0.178705	0.0382493	0.0327977	2.49575	0.000245803	0.171068	0.885876	2.27494	1.81641e-07
chr1	8086798	8182762	+	RP11-431K24.1	0.0214523	0.492012	0	2.49361	0	6.9024	1.92457e-07	-3.97707	8.46323e-12
chr1	90095284	90141945	+	RP11-413E1.4	0.10034	0.569402	0	2.49361	0	4.88568	0.00391329	-2.02555	0.0391884
chr6	29875560	29876422	-	MCCD1P1	0.133685	0.0895485	0	2.49361	0	1.80038	0	0.572905	1
chr7	99195689	99208439	+	GS1-259H13.2	0.337642	0.112512	0.0636135	2.48554	0.0160379	0.792167	0.600468	1.61151	0.0143576
chr2	158734195	158735077	+	RP11-546J1.1	0.0492564	0.214711	0	2.48349	0	4.49715	0.264225	-1.68019	0.340789
chr3	190023490	190040264	-	CLDN1	166.225	5.62206	31.0705	2.4833	0	-2.51085	0	5.01318	0
chr14	59655364	59838123	+	DAAM1	9.27585	1.36271	1.7418	2.47557	0	-0.398792	0.000170357	2.89456	0
chr7	41724712	41742706	-	INHBA	1.38042	0.0773256	0.260259	2.46878	6.25429e-36	-1.79541	8.46683e-06	4.25082	2.0801e-125
chr14	21558205	21572881	-	ZNF219	24.3509	3.43882	4.62634	2.46015	0	-0.472526	3.18012e-06	2.95142	0
chr14	51771134	51795104	-	LINC00519	0.457546	0	0.088238	2.45462	0.0471157	-2.94399	0.315872	4.63824	3.16152e-05
chr12	15260717	15501609	-	RERG	1.40953	0	0.269142	2.44974	7.49416e-21	-7.16558	4.50479e-08	8.81164	3.60241e-98
chr10	126307861	126432838	-	FAM53B	9.23486	4.7305	1.7763	2.4396	1.13668e-175	1.3673	5.63704e-42	1.09163	1.28249e-68
chr17	62775377	62833272	-	PLEKHM1P	4.32227	0.63025	0.836254	2.4345	6.79937e-100	-0.452629	0.0190558	2.90372	3.16841e-224
chr17	17746828	17875736	-	TOM1L2	21.585	13.6106	4.19427	2.42704	0	1.65411	2.67465e-203	0.792824	2.55441e-65
chr10	91061712	91069033	+	IFIT2	8.97546	3.16594	1.74695	2.42439	2.67485e-106	0.814133	1.41579e-07	1.62877	6.62235e-47
chr10	6319650	6377944	+	RP11-563J2.2	0.196234	0.150847	0.0382498	2.42343	0.00491267	1.93652	0.0336008	0.503571	0.352091
chr11	118528026	118550399	-	TREH	0.119823	0.0092051	0.0236745	2.42222	0.0376173	-1.40489	0.542277	3.34583	0.144545
chr11	58938903	58976060	+	DTX4	27.9236	0.0382566	5.47405	2.41458	0	-7.19989	9.68514e-83	9.56136	5.23047e-138
chr16	85007787	85045141	-	ZDHHC7	81.4921	48.3429	16.0528	2.40657	0	1.54553	0	0.880845	7.3531e-108
chr1	160965001	160991138	-	F11R	18.1318	5.40497	3.57929	2.40442	1.69738e-282	0.550592	4.18152e-09	1.87342	1.0363e-191
chr12	71031853	71314623	-	PTPRR	2.49624	0	0.492444	2.40282	4.25097e-43	-8.34413	2.42097e-11	9.93912	7.3739e-210
chr10	116190872	116444762	-	ABLIM1	39.0604	26.0446	7.75717	2.39506	0	1.70256	0	0.712265	2.86752e-69
chr22	30635183	30636527	+	RP1-102K2.6	0.550697	0.216186	0.109291	2.39459	0.0156463	0.939676	0.491205	1.40137	0.0179923
chr6	125440195	125585553	+	TPD52L1	8.92082	0.0631813	1.79419	2.37641	2.68151e-219	-4.8697	1.03598e-64	7.22554	0
chr10	114710009	114927437	+	TCF7L2	9.30652	10.4768	1.87797	2.37262	7.97222e-129	2.43608	1.71668e-174	-0.0445272	0.707868
chr2	28619682	28619977	+	RP11-373D23.2	2.70593	0.148386	0.546765	2.36754	0.000857403	-1.93345	0.238015	3.96352	0.000956617
chr19	9862669	9903856	-	ZNF846	1.72369	2.10715	0.348264	2.36423	3.68416e-21	2.54581	1.70689e-28	-0.163129	0.273275
chr1	8064464	8086368	-	ERRFI1	53.5373	238.911	10.8868	2.36191	0	4.41232	0	-2.02995	0
chr4	48499378	48782339	-	FRYL	7.12611	4.6923	1.44909	2.36164	0	1.65095	1.36287e-165	0.730861	3.4971e-54
chr2	69871557	70053596	+	ANXA4	18.2126	8.63942	3.71189	2.35775	0	1.1741	4.75252e-101	1.20353	4.34353e-156
chr5	131804582	131808735	-	AC116366.6	0.715313	0.0351878	0.145205	2.35677	2.56734e-09	-2.09316	0.0125307	4.33054	1.67417e-32
chr2	39892122	39945103	+	TMEM178A	0.377531	0.0234728	0.0764833	2.35359	0.000577219	-1.75101	0.23525	3.84948	1.43746e-07
chr7	116312444	116438440	+	MET	94.2799	17.6465	19.3292	2.34947	0	-0.176037	1.13993e-05	2.54592	0
chr8	28203102	28260218	-	ZNF395	9.51616	2.45846	1.95326	2.34895	1.09116e-167	0.288343	0.020883	2.07932	6.67794e-208
chr1	27189633	27190947	+	SFN	629.01	49.9688	129.394	2.34519	0	-1.41669	2.26197e-237	3.78142	0
chr15	74833518	74890472	+	ARID3B	9.02312	5.6922	1.85722	2.34517	3.04045e-175	1.57246	1.83472e-65	0.792856	3.05017e-41
chr11	57520715	57587018	+	CTNND1	111.164	40.3783	22.9234	2.34091	0	0.772122	8.34912e-164	1.5888	0
chr15	36871812	37102449	+	C15orf41	5.47802	1.93102	1.13333	2.33705	4.97798e-140	0.725152	2.58571e-10	1.62976	1.14926e-124
chr6	158402888	158520208	+	SYNJ2	9.75894	9.93669	2.02408	2.33348	1.14954e-284	2.25174	1.62795e-276	0.102455	0.0605521
chr9	4985033	5128183	+	JAK2	8.01413	1.49511	1.66565	2.32956	4.58426e-153	-0.201109	0.192457	2.54905	3.30597e-131
chr12	76419227	76427712	-	PHLDA1	51.2622	42.1514	10.668	2.32806	0	1.93793	0	0.410143	4.10426e-27
chr11	61248592	61258403	+	PPP1R32	1.38335	0.0852646	0.28843	2.32373	5.98751e-12	-1.80642	0.00979522	4.05962	3.94629e-42
chr18	20303454	20487684	-	RP11-370A5.1	0.288754	0.0951936	0.0609851	2.32169	0.0405113	0.606794	0.726889	1.61488	0.0181523
chr7	149244245	149321843	-	ZNF767	5.367	2.84171	1.12151	2.32161	1.42694e-70	1.29623	4.77984e-17	1.04414	3.23334e-36
chr5	142149949	142608576	+	ARHGAP26	5.28649	0.463366	1.10951	2.31674	6.75112e-212	-1.30262	8.55742e-20	3.63732	1.11285e-169
chr17	55169506	55173786	-	RP11-166P13.4	0.230143	0.0340365	0.048284	2.31525	0.000464718	-0.548794	0.646586	2.77355	4.69403e-08
chr10	21068902	21463116	-	NEBL	2.22518	3.94891	0.467524	2.3112	3.32078e-91	3.03028	3.01799e-204	-0.698967	4.11927e-30
chr10	13685706	14504141	-	FRMD4A	0.656032	2.34169	0.138158	2.31087	3.96077e-27	4.03838	3.41257e-134	-1.70317	2.03039e-72
chr19	57742377	57746916	+	AURKC	0.564055	0.687274	0.118933	2.31077	0.000601389	2.48723	3.28646e-05	-0.155419	0.93068
chr8	28924796	29120641	-	KIF13B	5.16719	0.150866	1.09052	2.30683	1.91088e-159	-2.8993	1.8212e-48	5.21867	4.08861e-251
chr1	219373256	219373909	-	RIMKLBP2	1.49534	1.15901	0.316347	2.30577	0.00043855	1.82883	0.00821364	0.492905	0.232755
chr7	157331750	158380480	-	PTPRN2	0.0974422	0.838536	0.0207	2.30172	0.0143228	5.29931	2.75371e-18	-2.93596	2.73568e-34
chr18	29122109	29136874	-	RP11-75N4.2	0.6858	0.194841	0.14558	2.29709	5.80244e-05	0.373768	0.676243	1.90645	2.73405e-06
chr2	234602080	234617345	-	AC114812.8	1.13995	0	0.239812	2.29499	0.00283392	-4.3554	0.0251419	5.88412	1.04778e-12
chr19	45579768	45593649	-	CTB-179K24.3	0.342463	0.27661	0.0721463	2.29071	0.0466247	1.87544	0.125039	0.42665	0.660394
chr1	59246465	59249785	-	JUN	318.275	151.342	68.3516	2.28263	0	1.10237	0	1.20117	1.19696e-212
chr10	105642300	105677963	-	OBFC1	16.4973	19.5955	3.55664	2.28025	5.63717e-75	2.42142	5.28934e-98	-0.120074	0.140333
chr22	48027423	48251349	+	RP11-191L9.4	0.691546	0.409963	0.148864	2.27714	4.00178e-06	1.41496	0.0150328	0.879078	0.00192648
chr16	23072727	23160591	-	USP31	10.1525	2.22127	2.18984	2.27703	0	-0.0235437	0.819453	2.31982	0
chr8	54764368	54871863	+	RGS20	3.28058	15.4597	0.709774	2.27486	8.57282e-31	4.40445	6.79388e-220	-2.10555	3.22728e-71
chr14	61654277	62017694	+	PRKCH	6.2845	0.0364932	1.35688	2.27463	3.16254e-166	-5.26488	3.13242e-53	7.50469	1.86272e-127
chr7	105730949	105753022	-	SYPL1	92.4365	38.7226	19.9881	2.27298	0	0.909718	1.35919e-76	1.3833	1.16726e-169
chr20	23355159	23402125	-	NAPB	7.43969	3.05434	1.61277	2.27016	7.48731e-112	0.877679	1.94035e-12	1.41116	4.16214e-89
chr19	49141328	49184461	+	SEC1P	0.558933	0.0273883	0.122047	2.26971	0.00077973	-2.19462	0.146471	4.10731	6.79176e-06
chr6	7540684	7541571	-	RP3-512B11.3	3.22598	1.3934	0.701355	2.26849	1.46229e-09	0.949126	0.056397	1.32693	7.01634e-10
chr7	104590762	104653491	-	LINC01004	1.91393	1.50593	0.415583	2.26309	2.64384e-07	1.81021	0.000154745	0.476699	0.103017
chr1	40144320	40157361	-	HPCAL4	0.418744	0.24904	0.0918807	2.25803	1.86961e-07	1.39965	0.00559935	0.872295	0.000377228
chr19	50356144	50358224	-	AC018766.6	0.831002	0.330469	0.179882	2.25551	0.0305582	0.82459	0.566191	1.378	0.0294108
chr14	52471521	52535712	-	NID2	26.6398	0.108808	5.85897	2.24798	0	-5.79481	1.2102e-140	8.0294	0
chr19	45882892	45909607	-	PPP1R13L	63.9236	10.9476	14.0772	2.24668	0	-0.406897	4.08934e-14	2.67436	0
chr2	192109911	192290115	+	MYO1B	34.9551	6.52186	7.79601	2.22836	0	-0.301508	2.62973e-08	2.55033	0
chr19	13945330	13947173	-	MIR24-2	33.8082	18.5384	7.56513	2.22262	4.9737e-176	1.24824	8.01227e-42	0.994118	4.10582e-45
chr1	15729475	15735929	-	RP3-467K16.4	0.201342	0.0450056	0.0454212	2.20744	0.000389456	-0.0586591	0.959914	2.21604	7.43037e-08
chr4	2073645	2243848	-	POLN	0.101728	0.27612	0.0232433	2.20472	0.00198611	3.53956	2.5339e-10	-1.29378	2.79909e-05
chr15	33057747	33486897	-	FMN1	2.39795	1.54198	0.544124	2.20188	8.40007e-132	1.4574	5.51956e-47	0.764842	1.79799e-27
chr16	30234230	30346695	-	RP11-347C12.2	0.788013	0.340519	0.179779	2.19442	9.90165e-20	0.877463	0.00388768	1.3331	9.39417e-18
chr7	12610203	12693228	+	SCIN	0.243203	0.0318991	0.0561127	2.18839	0.000124007	-0.859145	0.427113	2.97167	1.34095e-05
chr1	15573768	15726779	+	FHAD1	0.27699	0.0273002	0.06393	2.18577	1.77189e-11	-1.26822	0.0381241	3.42277	1.31295e-38
chr1	99127236	99226056	+	SNX7	39.7321	16.9873	9.12824	2.18421	1.6872e-207	0.850909	1.47231e-23	1.35464	4.23493e-107
chr5	139781493	139929154	+	ANKHD1-EIF4EBP3	0.167998	0.0808052	0.0387209	2.17687	8.20306e-07	1.01222	0.0751243	1.17932	5.16916e-05
chr1	19197926	19229275	-	ALDH4A1	3.30406	4.54604	0.766981	2.16896	1.20732e-35	2.52073	4.23088e-59	-0.3304	0.00136555
chr6	81153061	81175644	+	RP11-250B2.3	1.01572	0.80922	0.235742	2.16682	0.000574552	1.73231	0.0101066	0.448108	0.26903
chr1	112223252	112298446	-	FAM212B	0.702342	1.13312	0.165078	2.15155	1.2307e-18	2.73395	7.79506e-38	-0.559631	0.000583755
chr12	27485787	27576241	+	ARNTL2	26.5783	13.035	6.26678	2.14729	0	1.01165	5.00436e-61	1.15624	6.63955e-118
chr11	94898704	94965705	-	SESN3	7.93438	0.0744328	1.87989	2.14244	1.93889e-204	-4.70181	2.97167e-91	6.84232	0
chr16	21312170	21329912	+	CRYM-AS1	0.324762	0.0987136	0.077657	2.14223	0.00217871	0.309956	0.78244	1.79367	5.07775e-05
chr17	15474805	15554967	-	RP11-385D13.1	0.630218	0	0.149661	2.13594	1.9744e-11	-6.72611	5.94956e-07	8.05809	1.04844e-59
chr10	114206756	114578503	+	VTI1A	4.0071	3.51993	0.95451	2.12978	9.62371e-85	1.83509	3.67697e-63	0.314187	3.41631e-06
chr12	120427673	120532298	+	CCDC64	6.88547	1.43039	1.64325	2.12953	2.81753e-90	-0.245689	0.164873	2.39113	2.59029e-85
chr19	49244109	49250166	-	IZUMO1	0.181858	0.0298919	0.0438449	2.12894	0.00808388	-0.590829	0.677181	2.58412	5.28875e-06
chr13	76123909	76381256	+	RP11-29G8.3	0.23875	0.00705178	0.0574842	2.12888	0.00176093	-3.07679	0.0526961	4.65165	7.8583e-12
chr10	126676421	126849739	-	CTBP2	19.7249	15.1813	4.71434	2.12756	0	1.64213	1.0114e-208	0.506054	8.29057e-29
chr17	39775692	39943183	-	JUP	122.891	66.0182	29.4172	2.12648	0	1.12226	1.16698e-300	1.02411	8.07244e-176
chr18	61564408	61603345	+	SERPINB10	0.253449	0	0.0615203	2.12281	0.00790261	-4.40582	0.0210588	5.74052	9.13292e-11
chr5	54921673	55069022	-	SLC38A9	3.20665	1.16531	0.770914	2.11921	1.33557e-78	0.550732	0.000279509	1.58828	1.26099e-65
chr4	187508937	187647876	-	FAT1	42.2516	43.8712	10.1792	2.11678	0	2.06311	0	0.0738234	0.105583
chr6	151561134	151679692	+	AKAP12	16.3242	296.461	3.93558	2.11406	4.11206e-304	6.18939	0	-4.05455	0
chr15	90703836	90772911	+	SEMA4B	107.248	122.846	25.9292	2.11212	0	2.20022	0	-0.0669515	0.17275
chr3	111852270	111854206	+	RP11-757F18.5	1.98345	0.669363	0.479066	2.11172	8.68447e-12	0.437596	0.337899	1.68192	8.05204e-18
chr3	168801287	169381406	-	MECOM	12.3679	0.25469	2.99345	2.11066	9.60941e-280	-3.59999	1.21555e-126	5.7236	0
chrX	76760356	77041702	-	ATRX	13.5813	11.329	3.30631	2.10252	0	1.73285	1.5429e-241	0.38949	1.21775e-14
chr6	74405508	74538040	+	CD109	46.7902	122.773	11.4154	2.09835	0	3.38221	0	-1.26404	4.40689e-213
chr3	111839688	111852152	-	GCSAM	1.61006	0.793007	0.393974	2.0937	2.07588e-18	0.964859	0.000994598	1.14569	5.81159e-15
chr15	60682570	60682881	+	RP11-745A24.1	3.47176	2.24054	0.85255	2.08925	0.000991127	1.35071	0.0421394	0.756746	0.0773554
chr15	45118569	45176892	-	CTD-2008A1.2	4.91706	0.980768	1.20724	2.08576	2.40536e-31	-0.345981	0.267641	2.44899	1.70372e-42
chr6	80341000	80413372	+	SH3BGRL2	7.19266	3.25351	1.77112	2.08499	6.2572e-94	0.832781	1.92922e-11	1.27148	3.40487e-68
chr1	84764049	84855640	+	SAMD13	0.317989	0.864335	0.0788239	2.08353	0.000384775	3.42072	9.47965e-15	-1.30382	2.40788e-09
chr1	21835858	21904905	+	ALPL	0.117869	0.647382	0.0290049	2.07573	0.049939	4.4202	3.74078e-10	-2.27919	8.59649e-13
chr2	165510134	165700189	-	COBLL1	2.47227	0.0653337	0.615439	2.06848	4.52936e-116	-3.28067	1.36555e-49	5.35118	0
chr1	15736391	15756839	+	EFHD2	169.249	28.4886	42.208	2.06723	0	-0.61174	3.9464e-35	2.70016	0
chr12	9787188	9811008	+	RP11-705C15.2	3.05379	0.696721	0.766612	2.05846	3.80703e-26	-0.182309	0.59177	2.255	6.13751e-56
chr5	49961733	50142356	+	PARP8	2.93532	1.02735	0.736415	2.05795	2.67444e-73	0.435386	0.00346437	1.64303	1.60175e-78
chr16	11348262	11350036	-	SOCS1	2.24974	0.476506	0.563639	2.05794	2.73853e-06	-0.290905	0.668797	2.36098	0.00303251
chr3	98239976	98312567	-	CPOX	16.1038	6.82391	4.05828	2.05122	5.75132e-144	0.704661	1.01828e-13	1.36729	1.47244e-89
chr1	97543299	98386605	-	DPYD	18.4828	0.064574	4.6614	2.05093	0	-6.22061	4.02782e-106	8.24727	0
chr15	52873514	53002014	-	FAM214A	5.11862	2.58759	1.29433	2.04804	7.71538e-106	0.955876	4.44723e-18	1.1115	1.04667e-60
chr13	111530887	111567416	-	ANKRD10	25.432	9.92347	6.42799	2.04785	9.05161e-301	0.582323	5.0403e-17	1.48555	2.64948e-184
chr20	11890052	11899325	-	RP4-742J24.2	1.685	0.357796	0.42522	2.04629	2.15573e-09	-0.294864	0.618494	2.33789	1.70633e-22
chr1	27425306	27493472	-	SLC9A1	28.8635	14.9255	7.33742	2.04033	0	0.980751	7.65175e-67	1.07959	7.40799e-113
chr7	55086714	55324313	+	EGFR	57.8916	43.0034	14.7296	2.03797	0	1.50115	0	0.55706	1.86516e-54
chr19	38397868	38699012	+	SIPA1L3	9.6916	5.12582	2.48846	2.02581	1.66222e-234	0.99874	4.12647e-43	1.04611	8.89106e-65
chr7	100434936	100450238	-	RP11-126L15.4	1.40437	1.89334	0.361397	2.02524	0.0181835	2.34908	0.00243167	-0.291473	0.670243
chr13	96085858	96232013	+	CLDN10	0.136272	4.80998	0.0350286	2.0246	0.0299185	7.0609	2.22795e-40	-4.96661	1.50443e-70
chr5	132208014	132210738	+	LEAP2	0.856107	0.333306	0.218835	2.02429	1.92729e-06	0.556846	0.349271	1.47595	1.26915e-08
chr7	100169855	100183776	-	LRCH4	13.0578	7.34357	3.35402	2.02425	2.10941e-285	1.08614	1.32387e-68	0.957885	4.97811e-85
chr10	104404253	104418164	+	TRIM8	40.3329	17.2012	10.3757	2.02247	3.79549e-288	0.685278	1.69349e-23	1.35728	1.0974e-158
chr18	74690783	74845639	-	MBP	5.00057	3.57857	1.28785	2.0214	1.16498e-188	1.43076	4.96092e-82	0.610238	1.19588e-27
chr12	6308881	6347425	+	CD9	124.246	87.9665	32.1879	2.01178	0	1.40596	0	0.625628	1.71298e-50
chr17	30819540	31204195	-	MYO1D	22.0115	0.955011	5.70737	2.01043	0	-2.6231	7.5744e-165	4.65076	0
chr15	29991571	30261068	-	TJP1	19.7621	8.58792	5.12984	2.00879	0	0.69848	1.12494e-38	1.33164	3.82954e-169
chr10	6779344	6780988	+	RP11-554I8.2	7.91977	0	2.06817	2.00334	4.90973e-20	-7.92507	3.96904e-10	9.11805	8.50701e-122
chr5	147405246	147516852	+	SPINK5	17.7598	0	4.64306	1.99827	2.50599e-197	-11.3494	3.53493e-21	12.5375	0
chr7	100424442	100464631	+	SLC12A9	8.08499	4.26821	2.12359	1.99149	5.06363e-157	0.961813	4.65405e-32	1.05021	7.43575e-64
chr12	72003252	72061505	-	ZFC3H1	10.7948	4.76615	2.83818	1.98952	8.32579e-216	0.702198	1.26518e-20	1.30764	2.10564e-80
chr16	70613798	70694585	+	IL34	0.251536	0.0131536	0.0668932	1.98541	0.0165744	-2.39412	0.174848	3.86005	8.30033e-08
chr19	45594654	45651335	+	PPP1R37	8.16897	2.81769	2.15736	1.98305	3.86303e-137	0.339602	0.000697848	1.66447	2.20127e-128
chr16	48572637	48654059	-	N4BP1	14.6905	3.15093	3.88646	1.98214	3.02451e-289	-0.346902	2.01691e-05	2.34813	0
chr15	39892232	40075031	-	FSIP1	0.301705	0.578355	0.0794615	1.98212	0.00205676	2.81098	1.19911e-07	-0.797782	0.00513908
chr18	33877677	34360018	+	FHOD3	4.16935	1.03205	1.1049	1.98052	5.12144e-74	-0.142367	0.420425	2.14185	1.72948e-153
chr12	70910630	71031220	-	PTPRB	2.37343	0.00430993	0.629307	1.97863	3.96084e-84	-7.23829	6.61956e-22	8.91486	0
chr14	103804186	103804311	+	SNORA28	3.53165	1.04792	0.938297	1.97631	0.0359876	0.108534	0.94855	1.79552	0.0717202
chr3	24158651	24536773	-	THRB	5.50658	0.610109	1.46615	1.9716	1.46085e-122	-1.30896	2.00433e-19	3.29821	9.6513e-239
chrX	131503345	131623996	-	MBNL3	5.04168	0.0119593	1.34777	1.96655	1.71983e-156	-6.86253	6.36e-47	8.71179	0
chr12	59265931	59314303	-	LRIG3	9.11796	0.230183	2.4422	1.96484	1.02732e-136	-3.45252	1.20712e-68	5.42171	0
chr6	138743180	139013708	-	NHSL1	4.40085	4.76794	1.18147	1.96002	1.10623e-95	1.9681	3.19472e-102	0.011353	1
chr7	75464981	75465459	+	AC005102.1	0.0633969	0.121839	0	1.9593	0	2.79424	0	-0.56996	1
chr8	48504709	48505171	-	RP11-697N18.2	0.0655877	0.095255	0	1.9593	0	2.38718	0	-0.260359	1
chr16	81478775	81745367	+	CMIP	32.7796	11.7163	8.81654	1.9575	0	0.365445	1.67209e-14	1.61219	2.7087849093023e-310
chr5	150816607	150871942	+	SLC36A1	4.62039	2.10912	1.24298	1.95723	2.16013e-84	0.718094	1.32069e-08	1.25779	5.75182e-48
chr15	89630690	89745591	+	ABHD2	21.4628	7.74173	5.78712	1.95387	0	0.375035	1.98303e-13	1.59884	1.54176e-281
chr5	132149033	132152488	+	SOWAHA	0.223053	0.0799114	0.0606834	1.9535	0.0069296	0.363715	0.744779	1.55503	0.000434137
chr13	45915480	45965872	+	TPT1-AS1	1.03785	0.941691	0.27984	1.95274	1.54062e-21	1.70523	1.14079e-17	0.267019	0.0450351
chr6	129897277	130031370	-	ARHGAP18	10.1572	1.69593	2.74069	1.95198	1.70388e-115	-0.737635	8.25833e-08	2.70694	2.58997e-152
chr8	22435792	22455538	+	PDLIM2	0.767427	0.355306	0.206873	1.95111	6.48873e-16	0.73271	0.017097	1.23567	2.18003e-16
chr3	98216756	98241910	-	CLDND1	14.5117	9.92107	3.93313	1.94624	6.75766e-186	1.28991	1.90174e-72	0.676288	2.16449e-36
chr2	158733214	158992666	+	UPP2	0.0101578	0.0148159	0	1.94247	0	2.38253	0	-0.261528	1
chr17	6297013	6338519	-	AIPL1	0.0075374	0.0146678	0	1.94247	0	2.79685	0	-0.576584	1
chr9	135973107	136039301	-	RALGDS	21.3186	7.47106	5.82008	1.93613	0	0.315629	5.43759e-08	1.64001	1.47914e-266
chr2	70124820	70170077	+	MXD1	15.0146	4.38766	4.10456	1.935	5.05005e-211	0.0521152	0.593626	1.90236	5.06974e-250
chr6	12007903	12009089	+	RP11-456H18.2	0.034715	0.0167815	0	1.92928	0	0.897999	0	0.749578	1
chr10	13146574	13146793	-	SNRPGP5	0.134915	0.0669599	0	1.92928	0	0.897999	0	0.733015	1
chr17	5402747	5522744	-	NLRP1	4.44043	0.023866	1.21885	1.9276	1.30903e-136	-5.71801	7.94482e-63	7.59957	0
chr5	132024373	132057275	+	AC004237.1	0.0591752	0.0874943	0	1.92653	0	2.38004	0	-0.222047	1
chr17	61917343	61917644	+	RN7SL805P	0.0983641	0.242326	0	1.92653	0	3.12053	0.227726	-0.839715	0.835873
chr21	35577356	35697334	+	AP000318.2	0.0369018	0.071771	0	1.92653	0	2.78717	0	-0.569995	1
chr7	36192758	36341152	+	EEPD1	3.77787	34.036	1.03982	1.92558	5.35624e-45	4.99007	0	-3.04156	0
chr6	125283691	125413779	+	RNF217	4.76297	2.01504	1.30926	1.92482	3.09806e-135	0.576309	1.88915e-09	1.36934	1.41551e-112
chr4	90472507	90647654	+	RP11-115D19.1	0.670308	0	0.184889	1.92244	1.97898e-06	-6.27816	8.62348e-06	7.39974	1.1555e-37
chr13	107142079	107187462	-	EFNB2	8.28567	2.77567	2.28925	1.91897	7.11226e-89	0.23366	0.0862649	1.70444	2.95807e-117
chr6	133823390	134213074	-	RP3-323P13.2	0.521461	0	0.144721	1.91476	3.38952e-06	-6.13286	1.51253e-05	7.248	8.61692e-34
chr14	50394289	50428678	-	RP11-58E21.4	0.00932362	0.0279335	0	1.91327	0	3.38187	0.195645	-1.04906	0.64778
chr21	36508935	36511519	+	AF015262.2	0.0420498	0.0205561	0	1.91327	0	0.897999	0	0.754403	1
chr6	26233350	26233483	+	HIST1H2APS3	0.219036	1.1901	0	1.91327	0	4.24889	0.0272259	-1.84012	0.142098
chr4	119201193	119274158	-	PRSS12	8.79967	0.106953	2.44288	1.91265	1.82944e-125	-4.55861	6.15853e-68	6.46462	1.65779e-154
chr10	35603480	35625329	-	RP11-324I22.4	0.337608	0.516213	0.0934309	1.91184	0.0464543	2.41603	0.00244229	-0.474334	0.446181
chr6	2245982	2482256	+	GMDS-AS1	0.241643	0.1516	0.067099	1.9111	4.48304e-09	1.12989	0.00220312	0.799398	3.62852e-05
chr14	56584532	56768244	+	PELI2	3.53111	0.0116281	0.982348	1.91054	1.09393e-52	-6.44701	7.05076e-21	8.12837	1.68067e-85
chr1	84971974	85031877	+	SPATA1	0.128741	0.501776	0.0355911	1.90833	0.0337792	3.75849	1.42254e-09	-1.7998	3.57441e-09
chrX	134478721	134497077	+	ZNF449	2.29752	4.55546	0.640724	1.90702	7.3831e-30	2.78675	2.09743e-91	-0.857172	7.22999e-23
chr7	65976543	66010053	+	GS1-124K5.10	1.24954	0.734449	0.347336	1.89932	0.0034479	1.0288	0.205541	0.882993	0.0768989
chr19	55085346	55148979	+	LILRB1	0.00571004	0.00290098	0	1.89873	0	0.897999	0	0.726359	1
chr1	19175767	19247615	-	RP13-279N23.2	0.00663666	0.00335105	0	1.89873	0	0.897999	0	0.755081	1
chr12	34175216	34182629	+	ALG10	1.80223	1.47214	0.505723	1.89802	1.69451e-17	1.49785	1.25954e-10	0.420755	0.00161189
chr19	55896713	55914612	+	RPL28	132.742	98.0677	37.2636	1.89566	0	1.35116	0	0.564761	4.1098e-41
chr7	99798276	99869837	-	GATS	0.605795	0.549749	0.170732	1.88822	1.50384e-07	1.64059	6.77026e-06	0.26753	0.222569
chr2	157180944	157198860	-	NR4A2	12.5167	1.56696	3.54926	1.8823	9.24232e-117	-1.22268	9.60276e-19	3.12148	9.91052e-197
chr2	178413726	178417742	-	TTC30B	1.30477	1.73981	0.369611	1.87958	1.49956e-13	2.18723	1.22009e-20	-0.287485	0.0438981
chr7	115850547	115898837	+	TES	55.3039	25.6978	15.7215	1.87757	0	0.664142	2.06603e-48	1.23354	1.87831e-181
chr6	2663863	2751200	-	MYLK4	0.396405	0.0643998	0.112548	1.87622	8.94153e-07	-0.85173	0.200175	2.71243	2.54412e-13
chr1	67278568	67390570	-	WDR78	0.307915	0.378741	0.0874548	1.87327	4.08554e-06	2.06319	5.57045e-08	-0.169938	0.58638
chr5	65892176	66465423	+	MAST4	5.75135	1.1006	1.65153	1.86279	6.1512e-188	-0.630403	2.50738e-11	2.51254	0
chr2	197697728	197792520	-	PGAP1	4.28962	4.50744	1.23265	1.86143	1.72343e-114	1.82496	2.86851e-109	0.0560794	0.562877
chr2	208627310	208634287	-	FZD5	6.42783	1.11266	1.84827	1.86062	6.42955e-100	-0.77752	2.88313e-08	2.65858	8.6853e-198
chr6	130334844	130462594	+	L3MBTL3	4.51287	1.02029	1.30393	1.85699	1.95566e-46	-0.396503	0.048423	2.2719	3.68797e-127
chr16	1756184	1820318	+	MAPK8IP3	23.1193	6.91736	6.68512	1.85367	0	0.00476585	0.944174	1.86874	0
chr2	227596033	227664475	-	IRS1	16.484	5.90798	4.76533	1.85358	0	0.265444	7.45693e-06	1.60816	1.92318e-249
chr2	158592958	158732374	-	ACVR1	7.07933	8.60219	2.05307	1.84886	1.72931e-66	2.02207	1.65537e-90	-0.152634	0.0391546
chr4	56719782	56771200	+	EXOC1	14.8698	9.43828	4.32496	1.84537	1.91133e-173	1.0815	2.43638e-50	0.784481	1.09251e-44
chr16	11453702	11617444	-	CTD-3088G3.8	0.215182	0.0630981	0.0624129	1.8451	2.69482e-07	-0.0311261	0.96285	1.88464	3.93511e-10
chr12	56321103	56347811	+	DGKA	17.187	0.995428	5.00088	1.84408	0	-2.37313	7.04514e-172	4.23539	0
chr17	6556783	6558328	-	CTC-281F24.1	0.984697	0.165871	0.287222	1.84316	0.0078782	-0.835014	0.445517	2.58788	1.24777e-06
chr5	148303202	148442726	-	SH3TC2	1.76493	0.0338878	0.518142	1.83172	1.22529e-62	-3.97856	8.12709e-40	5.79213	0
chr10	120967101	121215131	+	GRK5	11.6448	27.9306	3.44572	1.8216	1.58524e-74	2.9765	2.53119e-301	-1.13256	8.01695e-73
chr6	125230239	125284185	-	RP11-510H23.1	0.0991891	0.00318353	0.029233	1.81817	0.0448019	-3.11979	0.112444	4.12451	1.21923e-06
chrX	134382867	134478012	-	ZNF75D	3.65351	2.85969	1.08249	1.81707	5.12377e-57	1.35559	2.99431e-30	0.482548	3.51122e-10
chr11	101785746	101871789	+	KIAA1377	2.38	1.06265	0.705154	1.81694	9.13302e-46	0.545837	0.000950332	1.28976	1.73968e-34
chr16	30960387	30967782	+	ORAI3	5.30896	1.79961	1.58232	1.81083	2.5406e-26	0.14245	0.591093	1.6906	2.70765e-09
chr12	89913185	89920039	-	GALNT4	0.168611	0.0648589	0.0504137	1.80825	0.00274049	0.317622	0.723429	1.47647	0.0130881
chr5	140602931	140605858	+	PCDHB14	1.92295	0.124585	0.575599	1.80522	4.60662e-14	-2.25327	1.29822e-06	4.02761	2.39072e-68
chr6	139013685	139018425	+	RP11-390P2.4	2.38438	6.53297	0.714362	1.8027	5.09593e-08	3.14928	8.47588e-35	-1.31971	2.68396e-21
chr18	60382672	60647666	+	PHLPP1	6.84787	1.32439	2.04951	1.80255	8.08443e-130	-0.675041	9.63751e-10	2.49809	5.76166e-294
chr10	105889646	105992120	-	WDR96	0.0886674	0.0427758	0.0264199	1.80169	0.0170522	0.640448	0.530794	1.15799	0.0575376
chr10	105348285	105615301	-	SH3PXD2A	11.2629	3.96087	3.37481	1.80165	1.28693e-286	0.186328	0.0050215	1.63536	2.37649e-238
chr19	45349432	45392485	+	PVRL2	60.812	20.6474	18.2589	1.7994	0	0.13325	0.012054	1.68637	4.0015440488e-312
chr1	178062864	178448644	+	RASAL2	8.64256	6.01659	2.5954	1.79885	5.62049e-222	1.16845	2.32353e-81	0.650472	2.69249e-39
chr10	6186881	6277495	+	PFKFB3	12.9312	6.73956	3.89746	1.7918	2.46958e-130	0.744129	4.89452e-19	1.06699	3.02188e-80
chr7	130561495	130598069	-	MIR29A	0.279314	0.443496	0.0851598	1.78803	9.72688e-05	2.35067	2.38536e-09	-0.53363	0.0201124
chr7	98625061	98741723	-	SMURF1	16.9791	17.2333	5.15513	1.78317	2.42496e-217	1.69666	2.22503e-215	0.10742	0.0653033
chr19	49990811	49995565	+	RPL13A	561.674	159.756	170.871	1.78011	0	-0.14164	5.16434e-08	1.94254	0
chr11	27387508	27494322	-	LGR4	23.4431	10.2682	7.12774	1.78006	3.91834e-286	0.481345	7.06328e-16	1.3192	9.48174e-169
chr9	93976097	94124195	-	AUH	11.9544	2.02985	3.63878	1.77941	9.81757e-54	-0.887411	2.89769e-08	2.68793	6.32271e-70
chr20	25228705	25278650	+	PYGB	41.126	183.447	12.5428	1.77685	0	3.82649	0	-2.0289	0
chr17	62745781	62778117	-	hsa-mir-6080	0.572563	0.0468361	0.174899	1.77149	3.2052e-05	-1.94744	0.0157279	3.61878	3.56017e-21
chr8	126442563	126450647	+	TRIB1	25.3292	22.0959	7.77811	1.76734	2.37275e-200	1.46252	1.44921e-144	0.325381	4.24349e-09
chr14	39734488	39856156	+	CTAGE5	0.413326	0.147612	0.12715	1.75832	1.12744e-06	0.169076	0.779953	1.59015	1.67559e-06
chr20	16252749	16554078	-	KIF16B	8.81841	6.75456	2.74328	1.74864	2.40578e-112	1.25589	8.70751e-56	0.513449	4.8343e-17
chr3	135684515	135866733	+	PPP2R3A	3.57603	1.13233	1.11862	1.73982	2.12929e-55	-0.0271029	0.880194	1.78476	7.68584e-104
chr19	42702750	42724292	-	DEDD2	20.5689	3.74565	6.4438	1.73692	3.41408e-112	-0.826792	9.22811e-12	2.58175	3.01686e-129
chr3	101043049	101232085	-	SENP7	3.07628	5.293	0.964734	1.73619	6.73341e-44	2.41098	1.57768e-96	-0.654599	1.89904e-13
chr12	27676364	27848497	+	PPFIBP1	13.0582	20.024	4.09959	1.73454	2.27717e-279	2.24348	0	-0.488989	5.14917e-26
chr3	178244293	178578193	-	RP11-385J1.2	0.806687	0.017143	0.25438	1.73171	0.000689847	-3.92836	0.00360717	5.12935	1.57572e-20
chr1	95699711	95712781	+	RWDD3	1.67551	0.578623	0.526807	1.73153	7.91951e-11	0.0894727	0.845518	1.65993	6.49133e-11
chr7	104654626	104754808	+	KMT2E	12.0008	6.98853	3.77647	1.73148	4.30449e-199	0.843667	1.15201e-44	0.907428	5.64628e-75
chr14	32545320	32628934	+	ARHGAP5	20.5982	14.3088	6.49926	1.72727	0	1.09376	1.86161e-132	0.653136	7.93203e-37
chr12	14915438	14920865	-	RP11-174G6.5	0.858816	0.187632	0.271165	1.72419	2.31596e-11	-0.575767	0.165444	2.30569	5.16271e-32
chr1	85731931	85742773	-	BCL10	26.2385	27.6837	8.29611	1.72325	5.58066e-141	1.69286	1.67688e-151	0.0507378	0.483514
chr5	130977407	131132710	-	FNIP1	6.77523	6.44422	2.14497	1.72309	1.92794e-90	1.54304	4.17831e-75	0.200406	0.00148826
chr19	45910591	45982086	-	ERCC1	13.1991	10.2415	4.1862	1.72026	2.51688e-155	1.2465	2.73921e-75	0.493757	2.69594e-20
chr2	178477720	178483694	-	TTC30A	1.03358	1.1775	0.326858	1.72017	1.24861e-13	1.80047	3.97864e-16	-0.057284	0.852482
chr20	19867165	19983101	+	RIN2	23.1542	11.8145	7.34166	1.71989	5.71694e-229	0.641527	1.13313e-25	1.09881	9.21456e-109
chr7	24836158	25021253	-	OSBPL3	17.8507	1.5706	5.68474	1.71418	1.68155e-267	-1.90018	7.15123e-114	3.63157	0
chrX	70586114	70752224	+	TAF1	8.99527	7.44797	2.87539	1.70825	2.1106e-195	1.32821	4.56586e-115	0.400172	8.03392e-16
chr1	94614544	94740624	-	ARHGAP29	4.64232	12.235	1.48992	1.7029	1.87695e-130	2.99305	0	-1.26911	4.10388e-161
chr6	36114475	36164982	-	RP1-179N16.6	0.853151	1.31656	0.275392	1.70235	0.00284572	2.22124	1.60826e-06	-0.492362	0.311742
chr10	32094365	32217742	-	ARHGAP12	10.9244	8.54783	3.5182	1.69769	1.10694e-127	1.23604	2.39882e-65	0.481272	4.85124e-18
chr7	111846643	111983151	+	ZNF277	7.338	4.39559	2.3637	1.69733	6.20595e-61	0.850552	1.88208e-13	0.866343	1.48153e-32
chr1	62208149	62629592	+	INADL	7.27543	3.00548	2.35007	1.69368	4.52692e-168	0.310252	9.18841e-05	1.40288	1.42723e-140
chrX	118602363	118605282	+	SLC25A5	341.166	177.163	110.217	1.69348	0	0.640403	2.04302e-89	1.0735	1.54274e-135
chr19	44830708	44871377	-	ZNF112	1.40165	0.684989	0.454308	1.69201	5.64976e-12	0.550784	0.0784514	1.15905	8.87929e-14
chr7	17338246	17385776	+	AHR	42.924	3.34896	13.8902	1.69109	0	-2.09722	1.50163e-243	3.80697	0
chr16	67193834	67198473	+	FBXL8	3.01927	1.81364	0.978001	1.68961	1.45922e-18	0.846556	0.000121901	0.863029	1.03252e-11
chr19	50138549	50143458	-	RRAS	82.7418	46.1188	26.8518	1.68688	1.85415e-176	0.735755	2.02516e-29	0.971503	6.95635e-68
chr4	120133742	120216672	+	USP53	5.16672	1.76151	1.67979	1.68573	6.51013e-114	0.0248942	0.839698	1.67998	1.78652e-159
chr20	18269121	18297640	+	ZNF133	5.97273	3.32788	1.9419	1.68382	4.61602e-63	0.732569	1.29887e-09	0.972433	6.93512e-34
chr19	49133287	49140695	-	DBP	5.0018	0.505827	1.62921	1.68227	1.01197e-53	-1.73252	3.91255e-25	3.43166	4.79499e-222
chr4	38665817	38702663	+	KLF3	30.2873	4.71541	9.93024	1.67221	0	-1.11883	9.84736e-68	2.81151	0
chr19	50479724	50529203	-	VRK3	4.1151	1.6621	1.35111	1.6722	2.03293e-73	0.255668	0.0405303	1.43606	2.60971e-94
chr19	50353992	50364001	+	PTOV1	6.73263	2.84385	2.21024	1.67187	1.61493e-78	0.319963	0.00613816	1.37195	2.5682e-87
chr12	32880424	32908836	-	YARS2	15.8939	19.79	5.25336	1.65957	8.88475e-64	1.86791	2.71636e-101	-0.186851	0.0217808
chr5	139554227	139661637	+	CYSTM1	39.017	20.0766	12.9261	1.65598	9.02255e-159	0.589827	4.55839e-16	1.0866	5.73679e-91
chr7	92234235	92465908	-	CDK6	26.2856	16.4382	8.72995	1.65378	0	0.868544	9.05003e-108	0.805596	1.13668e-72
chr2	28607276	28617539	-	AC104695.3	0.761029	0.0289119	0.254875	1.63951	2.20697e-05	-3.17693	0.000168254	4.62551	8.96588e-29
chr16	2190804	2204166	+	RAB26	11.5761	6.81779	3.88782	1.63919	2.05969e-34	0.767378	8.31128e-09	0.895406	5.08257e-23
chr22	30641984	30642987	+	RP1-102K2.8	2.94208	2.60306	0.990714	1.63564	6.68281e-06	1.3509	0.000260043	0.303222	0.207071
chr18	9136226	9285983	+	ANKRD12	3.44791	3.50022	1.1613	1.63411	1.71667e-73	1.54787	6.41797e-63	0.106208	0.48346
chr9	114448453	114557288	-	C9orf84	1.48864	0.0164512	0.502729	1.63243	3.44331e-18	-4.96892	3.02579e-15	6.43674	9.19035e-141
chr3	132276986	132441303	-	NPHP3	2.26329	3.23015	0.768171	1.62191	3.2776e-56	2.02732	1.04295e-105	-0.383905	2.58977e-09
chr19	42772689	42799949	+	CIC	24.9511	8.90747	8.49307	1.61807	0	0.0242567	0.680558	1.61415	1.14911e-293
chr14	68086515	68118437	+	ARG2	1.63375	0.438762	0.560845	1.61242	3.5402e-08	-0.392157	0.401663	2.00655	1.14117e-14
chr1	100598706	100616053	+	TRMT13	7.41138	1.76857	2.53876	1.60765	4.37218e-51	-0.566262	0.000187573	2.19209	4.27466e-114
chr12	111065646	111142755	-	HVCN1	0.189857	0.129433	0.0647812	1.60402	0.0246522	0.946296	0.252374	0.664811	0.156865
chr1	114304454	114355098	-	RSBN1	5.05994	3.37426	1.74071	1.60391	6.70381e-65	0.911468	4.70796e-19	0.711748	1.35276e-25
chr3	122283085	122294050	+	DTX3L	20.8106	1.75496	7.16227	1.60192	1.64685e-205	-2.07327	2.03357e-113	3.6946	0
chr8	107282473	107764922	+	OXR1	9.65382	2.72344	3.33204	1.59814	1.14476e-126	-0.335578	0.000330812	1.95467	1.25766e-203
chr3	195377017	195378343	-	RP11-141C7.3	0.559107	0.544165	0.192687	1.59635	0.0412149	1.45169	0.0571368	0.165063	0.980489
chr5	137273649	137387650	-	FAM13B	4.58055	3.5666	1.58656	1.59401	3.45466e-58	1.12528	4.73212e-27	0.488511	1.30427e-09
chr6	87862551	87973914	+	ZNF292	4.72175	5.94723	1.63424	1.59377	1.37434e-115	1.81871	2.73507e-171	-0.204457	0.000205836
chr3	53190025	53226733	+	PRKCD	18.2937	10.0525	6.3634	1.58779	2.3984e-113	0.615868	1.60793e-13	0.991162	6.65787e-52
chr14	24898492	24910540	+	KHNYN	15.6519	9.93637	5.44742	1.58697	1.05196e-175	0.823633	2.55555e-41	0.78332	6.12107e-51
chr3	105374305	105588396	-	CBLB	4.63752	0.881732	1.61381	1.58571	6.79263e-104	-0.916877	1.94571e-17	2.5205	7.13032e-278
chr6	143072604	143266338	-	HIVEP2	10.4335	6.50865	3.6364	1.58419	4.80077e-158	0.795602	1.3865e-35	0.808654	2.00226e-58
chr16	88579368	88597461	-	RP11-21B21.4	0.972517	0.179088	0.337385	1.58043	0.0252954	-0.96548	0.412452	2.46248	0.00258516
chr13	41506056	41635576	-	ELF1	19.8777	4.69565	6.96278	1.57687	1.27399e-134	-0.612247	2.97902e-12	2.20818	2.0022e-224
chr5	175953698	175965026	-	RNF44	30.6598	14.2501	10.7501	1.575	5.54287e-278	0.361805	2.1829e-12	1.23267	3.89745e-160
chr17	45681226	45726786	-	RP11-580I16.2	0.0364091	0.246718	0.0117562	1.56945	0	4.22563	0.00764994	-2.29992	0.0505985
chr5	96149731	96271513	-	CTD-2260A17.2	0.642914	0.195295	0.230128	1.55549	0.000866299	-0.273942	0.702289	1.81807	3.10576e-09
chr19	41725108	41767671	+	AXL	28.7921	24.8202	10.2416	1.55521	2.14119e-235	1.2331	1.61963e-148	0.342967	2.61938e-13
chr12	28286182	28732883	+	CCDC91	4.88701	6.02888	1.73951	1.55421	1.15444e-50	1.74931	9.28002e-71	-0.173854	0.0175713
chr12	122326715	122359376	+	RP11-87C12.2	0.0243224	0.00804543	0.00797446	1.55152	0	-0.0637706	0	1.15333	0.810417
chr17	18319042	18328411	+	AL353997.3	0.0141065	0	0.00462503	1.55152	0	-1.02555	0	2.18205	0.49509
chr10	114710405	114711634	-	RP11-57H14.2	0.0968672	0.221279	0.0336694	1.54985	0	2.63784	0.218692	-0.829286	0.847794
chr11	33278218	33378569	+	HIPK3	17.9344	15.8987	6.41492	1.54624	6.74856e-224	1.26445	1.56105e-148	0.302636	5.38359e-10
chr16	84511681	84587639	-	TLDC1	10.8063	3.39013	3.88042	1.54185	8.35229e-121	-0.238835	0.011909	1.79876	3.49226e-115
chr6	64429876	66417118	-	EYS	0.100767	0.0127849	0.0361298	1.53964	0.000664124	-1.5441	0.0473691	3.04303	7.73224e-05
chr15	45021186	45060027	+	TRIM69	5.75378	2.98908	2.07219	1.5365	2.61783e-92	0.484102	5.30057e-08	1.07248	3.29478e-68
chr5	38556888	38671318	+	LIFR-AS1	0.256391	0.0483938	0.0920604	1.53592	0.00185382	-0.971076	0.227656	2.46088	4.20293e-10
chr19	44220162	44224173	+	IRGC	0.0247034	0	0.00802447	1.53342	0	-1.02555	0	2.17708	0.49509
chrX	152935185	152954465	-	PNCK	0.674317	0.357866	0.244344	1.53104	1.65605e-06	0.508246	0.194232	1.03956	8.27188e-07
chr3	58703092	59035810	-	C3orf67	0.478172	1.14486	0.173318	1.52788	2.61278e-09	2.67949	8.3006e-41	-1.12841	1.09117e-21
chr22	25348697	25593415	+	KIAA1671	7.25037	2.95628	2.63328	1.52557	2.30156e-171	0.123212	0.0907817	1.42179	2.41807e-130
chr8	48649471	48651648	-	CEBPD	28.6734	0.435371	10.4232	1.52434	5.80635e-90	-4.62686	1.37602e-108	6.1465	0
chr8	96216684	96822364	+	KB-1047C11.2	0.0307157	0.0612105	0.0100589	1.52383	0	2.40917	0.317499	-0.652794	0.976871
chr11	100558384	100862668	+	ARHGAP42	4.74556	1.3048	1.72423	1.52346	4.96848e-50	-0.446781	0.00113368	1.98676	3.76687e-70
chr9	99252523	99382112	-	CDC14B	8.11309	2.25145	2.95358	1.52009	3.43276e-133	-0.43664	4.44599e-07	1.97616	2.33085e-161
chr19	55890613	55895966	-	TMEM238	1.02198	0.815859	0.377787	1.51366	0.0164516	1.08096	0.100787	0.45424	0.272352
chr6	128289924	128841870	-	PTPRK	19.0135	5.66015	6.98056	1.5085	1.84155e-247	-0.347314	9.59051e-10	1.87546	0
chr5	110559351	110830584	+	CAMK4	0.427182	0.00627963	0.156783	1.50786	1.14965e-11	-4.68578	1.27819e-11	6.00722	2.81845e-91
chr1	117057157	117113661	-	CD58	17.2651	4.05975	6.34537	1.50698	1.00863e-53	-0.688745	1.13569e-06	2.21397	1.37951e-152
chr3	122458846	122512671	-	HSPBAP1	2.61295	1.72832	0.961585	1.50604	2.6274e-25	0.802084	4.22787e-07	0.721619	2.39421e-14
chr7	80371854	80551675	-	SEMA3C	38.9285	25.7517	14.3411	1.50408	0	0.799956	1.94661e-80	0.724128	8.31675e-54
chr14	103991347	103995409	-	RP11-600F24.7	2.17657	0.502171	0.803716	1.50139	9.16349e-17	-0.722415	0.012979	2.23133	4.50756e-25
chr13	109248500	109860355	+	MYO16	0.097004	0.0210619	0.0356327	1.50009	0.0184486	-0.809039	0.407085	2.26158	6.4992e-07
chr19	47421933	47508334	+	ARHGAP35	23.3348	9.81883	8.62551	1.49897	0	0.142334	0.00108451	1.37672	2.71422e-230
chr3	122246771	122283424	-	PARP9	9.40915	0.757073	3.48896	1.49361	1.64634e-108	-2.25013	7.76762e-94	3.76088	0
chr1	17066768	17299474	+	CROCC	3.82463	1.80859	1.42249	1.4918	6.17828e-56	0.303284	0.0116446	1.20657	3.72989e-63
chr19	48111453	48206533	+	GLTSCR1	6.61142	2.32286	2.46652	1.48663	5.31753e-64	-0.130847	0.26866	1.63734	3.70496e-99
chr8	119201698	119634234	-	SAMD12	5.80963	0.0502614	2.16872	1.48459	3.62368e-87	-5.47938	8.32067e-98	6.94116	1.00754e-225
chr1	68150744	68154021	+	GADD45A	53.9924	6.07162	20.235	1.47856	3.99328e-158	-1.78184	1.02599e-87	3.2818	0
chr18	74203608	74205487	+	RP11-17M16.2	1.29552	1.5589	0.482022	1.47855	0.0106944	1.63668	0.00213453	-0.137168	0.856682
chr14	50583847	50698276	-	SOS2	10.3806	8.3389	3.89643	1.47725	2.28645e-109	1.05352	8.94612e-55	0.443441	5.66105e-16
chr15	56119120	56285944	-	NEDD4	13.365	3.71746	5.02407	1.47406	4.51458e-185	-0.479731	1.23262e-11	1.97319	1.93632e-194
chr14	71189243	71276251	-	MAP3K9	8.86638	3.31948	3.34538	1.4689	9.26479e-170	-0.0562076	0.487498	1.54469	4.78636e-109
chr10	111967363	112047123	+	MXI1	9.9791	6.16066	3.78098	1.46203	4.67568e-63	0.658517	6.12706e-12	0.822777	2.31366e-39
chr20	50213053	50385173	-	ATP9A	23.0175	9.35888	8.76918	1.45538	4.31728e-271	0.0493854	0.402098	1.42593	8.62128e-178
chr5	180211782	180214869	-	CTC-205M6.5	1.58278	0.254509	0.604521	1.45438	3.37823e-09	-1.28999	0.00101436	2.74406	4.48284e-41
chr6	157099063	157531913	+	ARID1B	5.83085	6.4977	2.22533	1.45357	5.74516e-142	1.50171	1.19328e-166	-0.0272565	0.778701
chr10	5726801	5805703	+	FAM208B	11.2168	6.80016	4.28026	1.45293	1.22529e-182	0.622882	3.79532e-26	0.851356	8.97473e-70
chr20	30697309	30755061	+	TM9SF4	36.1406	72.0223	13.7954	1.45278	2.32678e-264	2.33971	0	-0.867084	1.16167e-103
chr1	93727743	93811582	-	RP4-717I23.3	3.8892	1.41536	1.48436	1.4517	1.11419e-28	-0.113647	0.565852	1.5809	4.33791e-40
chr9	5629025	5776557	+	KIAA1432	4.50455	2.12066	1.72324	1.44953	9.53488e-62	0.254599	0.0241213	1.21618	4.07453e-67
chr6	36164521	36200567	+	BRPF3	10.2822	7.75078	3.93398	1.44851	4.51884e-107	0.93307	8.45766e-42	0.535337	1.44883e-22
chr19	57751973	57766503	+	ZNF805	2.46274	1.61323	0.946357	1.44345	1.74811e-11	0.726624	0.00485798	0.734067	5.24337e-05
chr21	30566392	31003071	+	BACH1	12.2672	3.37886	4.72264	1.44128	6.0603e-138	-0.527165	1.18213e-11	1.98824	4.74139e-268
chr7	141356528	141401953	-	KIAA1147	12.1563	10.9641	4.69456	1.43613	2.7546e-143	1.17918	1.17e-79	0.276557	3.59664e-05
chr19	55550476	55582659	-	RDH13	3.17713	1.51412	1.23411	1.42769	5.375e-43	0.250466	0.0644485	1.19757	1.34593e-53
chr13	52986737	53024763	-	VPS36	10.8505	9.78276	4.21991	1.42576	1.97103e-98	1.16882	5.20844e-63	0.276722	8.25526e-06
chr6	16761369	16762883	+	RP1-151F17.1	1.08621	6.26014	0.424703	1.42009	0.0303131	3.84252	1.9674e-20	-2.37899	1.3476e-18
chr1	119683019	119818596	+	RP11-418J17.1	3.68267	0.987127	1.43749	1.42008	2.53553e-31	-0.58699	0.000529243	2.02533	4.55072e-97
chr7	99214569	99230030	+	ZSCAN25	5.18143	2.5066	2.02853	1.41599	2.19683e-55	0.260549	0.0188199	1.17445	1.85212e-63
chr11	129769601	129872730	-	PRDM10	3.54727	3.20942	1.39829	1.40829	5.34262e-36	1.15637	1.29425e-23	0.271867	0.000524071
chr5	177046060	177099210	-	RP11-1277A3.2	0.376663	0.361618	0.148666	1.40673	0.0452767	1.2402	0.0797373	0.185456	0.857973
chr12	6759446	6772314	-	ING4	6.00533	3.13156	2.37572	1.40183	2.88888e-27	0.354523	0.029275	1.06691	1.38804e-30
chr18	33032194	33077955	-	INO80C	3.82047	1.85149	1.51657	1.3955	3.43818e-32	0.242565	0.138407	1.17444	1.34921e-27
chr1	87794151	87814606	+	LMO4	24.899	2.32503	9.90478	1.39329	3.87238e-215	-2.13498	3.0048e-168	3.54658	0
chr13	48807294	48837063	+	ITM2B	138.141	31.601	55.0027	1.39173	9.8038e-47	-0.844228	8.62153e-49	2.25982	1.43187e-94
chr19	39616410	39673456	+	PAK4	22.7499	62.6711	9.06457	1.39121	2.44319e-205	2.74554	0	-1.33433	4.29578e-237
chr1	90098631	90235462	+	LRRC8C	4.42508	5.11297	1.76601	1.38789	1.14704e-78	1.48841	4.52534e-102	-0.0799396	0.243876
chr8	22457114	22461663	+	C8orf58	3.64093	1.79557	1.45345	1.38729	1.66777e-18	0.260182	0.216141	1.14542	1.00823e-26
chr16	89334038	89556969	-	ANKRD11	16.9161	13.5114	6.75971	1.38668	0	0.954506	2.99367e-133	0.452069	1.81399e-21
chr6	146185381	146285559	-	SHPRH	1.86229	1.90334	0.74451	1.38549	1.99886e-49	1.30926	1.31988e-43	0.0953162	0.36105
chr11	109964087	110042566	+	ZC3H12C	4.42601	1.52871	1.77087	1.38328	4.61544e-56	-0.257816	0.0410334	1.65875	7.08929e-59
chr10	126150403	126306457	+	LHPP	5.99289	3.24809	2.40187	1.38251	6.07974e-38	0.391295	0.00217588	1.01072	3.00198e-37
chr19	57862675	57871266	+	ZNF304	4.16001	3.09142	1.67454	1.37628	1.03554e-29	0.840046	1.56676e-10	0.557907	2.0306e-11
chr19	44711700	44741421	+	ZNF227	2.47525	1.03654	0.99794	1.37411	1.50069e-20	0.0106114	0.965894	1.38173	3.49928e-37
chr1	27730730	27816669	-	WASF2	90.7762	34.74	36.6673	1.37133	0	-0.122182	0.000348504	1.51368	0
chr5	149865381	149937773	+	NDST1	17.3655	16.3163	7.02166	1.36882	1.38516e-196	1.17116	5.48406e-145	0.217874	1.38779e-06
chr14	56955072	57117324	+	TMEM260	2.39143	1.589	0.969694	1.36853	2.04382e-25	0.670716	6.04251e-06	0.717727	1.19524e-17
chr1	100503653	100548933	+	HIAT1	42.6028	10.3529	17.3272	1.36095	2.6416e-170	-0.787664	5.07328e-32	2.16786	0
chr16	53088945	53363062	+	CHD9	7.97118	2.44208	3.24685	1.35874	2.42248e-154	-0.455971	2.78183e-12	1.83465	1.55324e-196
chr8	28747911	28922281	+	HMBOX1	3.80574	1.11557	1.55175	1.3576	9.96766e-31	-0.520493	0.000890422	1.89755	6.62377e-92
chr14	70078313	70181859	+	KIAA0247	17.595	2.55789	7.17145	1.35712	4.06016e-126	-1.53281	4.62462e-69	2.91039	0
chr19	40575059	40596845	-	ZNF780A	2.55611	18.6288	1.04331	1.35646	2.6934e-31	4.11464	0	-2.73662	0
chr17	62116502	62208179	-	ERN1	3.36617	0.817321	1.37392	1.35642	1.59024e-56	-0.794229	1.54652e-10	2.17025	1.19576e-167
chr12	27396901	27478892	+	STK38L	11.9098	5.84706	4.85881	1.35621	1.35069e-102	0.222233	0.0027224	1.15427	2.46317e-99
chr8	122624356	122653630	-	HAS2	7.17193	2.7121	2.93202	1.35244	1.83853e-44	-0.157715	0.257151	1.52891	9.73446e-86
chr5	180673523	180699168	+	CTC-338M12.4	1.31381	1.00169	0.53857	1.35239	0.000151653	0.854622	0.0281983	0.511981	0.0604869
chr4	86396267	86923823	+	ARHGAP24	0.901671	1.11738	0.369036	1.3477	1.57366e-10	1.54877	1.08188e-15	-0.180635	0.174123
chr19	44010871	44031396	-	ETHE1	12.3976	1.7343	5.10807	1.3429	2.12893e-30	-1.60234	5.89689e-18	2.96029	1.12419e-157
chr8	22993101	23021543	-	TNFRSF10D	20.7142	3.53316	8.54252	1.34163	2.809e-98	-1.31761	2.71744e-45	2.67675	0
chr1	26648350	26680621	-	AIM1L	9.57957	0.232672	3.9575	1.33963	4.16239e-71	-4.13209	4.29638e-100	5.47233	0
chr19	50380682	50392005	+	TBC1D17	8.28082	5.5615	3.42234	1.33794	1.41924e-57	0.656109	8.97204e-13	0.701489	6.5357e-27
chr7	76940068	77045717	-	GSAP	2.73647	0.29476	1.13124	1.3367	4.04513e-36	-1.98566	2.34736e-28	3.33561	1.35232e-214
chr2	231032009	231090444	-	SP110	2.93378	0.671279	1.21458	1.33544	3.45642e-31	-0.900733	7.86896e-08	2.2534	5.78764e-113
chr3	107241783	107530171	+	BBX	17.0231	2.68108	7.04911	1.33529	2.12852e-253	-1.43952	1.65117e-124	2.79352	1.18477e-299
chr9	37438111	37465396	-	ZBTB5	14.0848	18.0658	5.83194	1.33502	9.23523e-93	1.58625	2.77246e-152	-0.231211	1.70603e-05
chr19	50364461	50371166	-	PNKP	19.1691	8.7527	7.94025	1.33501	1.58132e-93	0.0965071	0.29421	1.25789	8.04093e-73
chr4	99391518	99579780	-	TSPAN5	2.81225	7.44549	1.1656	1.33364	2.89115e-32	2.63037	3.47059e-198	-1.2761	1.74151e-86
chrX	149861435	149933576	+	MTMR1	22.3656	7.91827	9.28714	1.33134	6.87517e-196	-0.274411	3.27027e-06	1.62509	2.42601e-190
chr7	113726382	114333827	+	FOXP2	0.518665	0.0388448	0.215811	1.33077	1.24044e-12	-2.51899	2.42705e-13	3.84038	1.26489e-92
chr1	209955661	209957904	-	C1orf74	8.26895	1.7389	3.43772	1.32959	2.5696e-20	-1.02802	1.08464e-06	2.37295	1.35184e-83
chr19	14625582	14640582	-	DNAJB1	53.0185	51.2181	22.045	1.32896	1.58201e-251	1.17146	5.49659e-188	0.177425	0.000265098
chr8	53535016	53658403	-	RB1CC1	14.3601	10.6924	5.98178	1.32626	7.0079e-122	0.792855	1.06477e-40	0.553354	4.32371e-30
chr6	143857982	144152322	+	PHACTR2	3.3171	6.20229	1.38241	1.32602	1.72936e-50	2.1211	1.13992e-182	-0.774366	1.72943e-41
chr19	44235301	44259142	-	SMG9	10.9842	5.40604	4.59078	1.32204	6.06054e-67	0.19177	0.0402106	1.1484	1.91003e-61
chr17	66531254	66597530	-	FAM20A	1.19531	0.0704821	0.498084	1.3216	1.63746e-09	-2.86815	6.13968e-13	4.16636	1.17148e-87
chr19	50058968	50093519	-	NOSIP	19.7757	8.97172	8.28848	1.31735	5.94845e-116	0.0696204	0.391378	1.267	5.05287e-88
chrX	80457442	80554046	+	SH3BGRL	43.3114	38.8864	18.1991	1.31351	5.37986e-121	1.05037	1.90721e-79	0.283332	1.05788e-08
chr19	41816094	41830788	+	CCDC97	14.4663	8.23158	6.09301	1.31052	5.52742e-74	0.389259	3.13135e-06	0.94033	2.45781e-55
chr20	23342787	23353700	+	GZF1	6.56826	5.63311	2.7746	1.30595	1.98044e-49	0.976045	6.16007e-25	0.350918	7.23578e-07
chr12	32832134	32898486	+	DNM1L	14.5994	21.6497	6.18583	1.30212	7.15342e-138	1.76291	6.29356e-287	-0.440812	1.66763e-15
chr11	71713910	71791739	-	NUMA1	14.5587	10.1239	6.17283	1.3012	2.01276e-212	0.66927	5.01707e-62	0.6515	4.60061e-54
chr15	100017370	100256671	+	MEF2A	14.1454	5.5147	6.03025	1.2935	3.94266e-117	-0.173315	0.0131311	1.48603	2.29097e-170
chr12	118587606	118810750	-	TAOK3	10.1759	3.15543	4.33858	1.29323	2.62695e-118	-0.503611	1.32571e-13	1.81633	2.75135e-248
chr16	29538889	29606395	-	RP11-345J4.8	1.10298	0.600399	0.47005	1.29223	4.90841e-08	0.308516	0.33011	0.998821	2.80346e-07
chr19	44732882	44809199	-	ZNF235	0.685792	0.711991	0.293684	1.28816	6.0086e-07	1.23516	1.91507e-06	0.0729064	0.888165
chr16	55542910	55620582	+	LPCAT2	7.75066	3.05606	3.32677	1.28411	3.54957e-74	-0.166361	0.0842983	1.46912	2.49755e-112
chr12	14920933	14924065	-	HIST4H4	0.893196	0.259757	0.383649	1.28202	0.000432312	-0.606624	0.253391	1.88398	3.88958e-13
chr10	24872538	25012597	-	ARHGAP21	13.5446	5.98384	5.82085	1.28148	3.37778e-185	-0.00499261	0.943918	1.30643	3.31611e-157
chr19	45582546	45808541	+	MARK4	8.69676	3.70269	3.74882	1.27728	2.02619e-75	-0.0622287	0.541146	1.35908	5.70759e-100
chr12	93963590	93977263	+	SOCS2	2.98965	6.26901	1.28882	1.2766	3.91476e-28	2.23713	9.63026e-129	-0.940247	8.11859e-44
chr5	131646978	131705608	-	AC034220.3	1.24375	0.494845	0.536191	1.27632	9.46564e-06	-0.161452	0.699099	1.45049	8.22908e-12
chr2	231280657	231408805	+	SP100	4.48617	0.21461	1.94208	1.27137	6.2453e-71	-3.22146	3.18342e-111	4.50413	0
chr16	67197288	67203848	+	HSF4	2.83211	2.60592	1.22757	1.26911	9.98573e-19	1.04119	1.11921e-12	0.248669	0.0133121
chr1	109234945	109244425	+	PRPF38B	25.3304	13.0803	10.9998	1.26587	5.90111e-157	0.204852	0.000205199	1.08084	1.52249e-117
chr19	49999622	50002946	+	RPS11	761.58	301.367	332.311	1.26003	0	-0.18514	7.68987e-10	1.46489	6.19903e-179
chrX	73641085	73753752	+	SLC16A2	3.96703	9.16753	1.73259	1.25851	1.4331e-21	2.3595	7.71434e-119	-1.08153	1.45855e-53
chr19	43833447	43835582	-	CTC-490G23.2	42.1418	0	18.4282	1.25784	1.41252e-17	-9.47374	8.64079e-15	9.92175	2.26264e-207
chr18	9546789	9615238	-	PPP4R1	20.5075	11.8075	8.96816	1.2563	5.97321e-184	0.352058	4.84085e-13	0.924726	3.83306e-93
chr6	16764577	16767114	+	RP1-151F17.2	0.559401	2.61182	0.245244	1.2561	0.010241	3.37299	1.58067e-30	-2.07672	5.92744e-17
chrX	133903596	133931262	-	FAM122B	17.3803	27.2654	7.61814	1.25282	1.02132e-91	1.79482	9.06321e-260	-0.52214	1.37348e-26
chr8	134467091	134584183	-	ST3GAL1	19.6383	0.811694	8.61569	1.25146	5.14466e-199	-3.45109	0	4.72178	2.60125e-288
chr7	99070464	99101273	+	ZNF789	1.3749	1.87713	0.604192	1.25099	2.57524e-13	1.59261	1.1953e-24	-0.320126	0.00197344
chr19	50341896	50354933	-	PTOV1-AS1	5.40756	2.48159	2.37432	1.2501	1.45022e-29	0.0188006	0.91543	1.25286	1.11133e-30
chr11	120207787	120360645	+	ARHGEF12	10.7594	11.9839	4.7285	1.2489	1.25327e-264	1.2965	0	-0.0274758	0.686419
chr17	65066554	65242105	-	HELZ	6.74209	2.22668	2.98924	1.23655	2.74899e-132	-0.469677	1.22575e-12	1.72608	1.84697e-226
chr20	10415951	10617477	+	SLX4IP	1.61534	1.43692	0.717689	1.23645	0.000111268	0.959232	0.00270654	0.292988	0.241248
chr5	73923234	73937249	-	ENC1	12.7555	3.19095	5.66488	1.23425	1.14783e-87	-0.87278	2.0739e-23	2.12738	4.50616e-259
chr8	95261481	95274578	-	GEM	2.18258	8.1314	0.969151	1.23362	1.0917e-08	3.02325	3.34681e-88	-1.7676	1.12102e-75
chr1	16174359	16266955	+	SPEN	20.9391	8.72438	9.31442	1.23229	4.75037e-288	-0.138908	0.00175563	1.39157	8.31607e-240
chr19	41937223	41946622	-	ATP5SL	13.4469	7.89798	5.99143	1.23066	4.14224e-67	0.354984	1.1455e-05	0.895156	1.02908e-52
chr1	28566020	28567964	-	RP5-1092A3.4	0.920676	0.472818	0.41082	1.23028	0.00248175	0.159044	0.781463	1.07889	0.000436439
chr15	52484519	52587995	-	MYO5C	2.41424	2.70561	1.07645	1.22813	1.20486e-30	1.28471	1.06024e-38	-0.0351288	0.8493
chr10	126436718	126480439	-	METTL10	0.813932	2.28969	0.364006	1.22599	1.27515e-05	2.61056	6.54034e-36	-1.35792	2.99044e-26
chr14	104028233	104167888	+	KLC1	6.48607	3.2683	2.90492	1.2239	3.64835e-40	0.126913	0.267027	1.11879	7.42576e-48
chr20	50400581	50419059	-	SALL4	8.03691	3.60598	3.59942	1.22383	3.43292e-38	-0.0405863	0.772575	1.28395	3.47016e-68
chr9	127279554	127533589	-	NR6A1	1.81251	1.61949	0.812513	1.22304	1.11824e-15	0.952712	1.60125e-10	0.290183	0.00923708
chr12	93936239	93965544	-	SOCS2-AS1	0.247954	0.814966	0.110486	1.22203	0.0492952	2.823	5.8443e-12	-1.56987	5.44444e-05
chr4	152330368	152584784	+	FAM160A1	2.2901	0.0472547	1.0267	1.22045	1.28532e-14	-4.48533	1.28572e-25	5.64924	2.99261e-60
chr17	702553	883010	-	NXN	15.7713	60.3787	7.07182	1.2201	1.50333e-106	3.04873	0	-1.80827	0
chr2	206546714	206662857	+	NRP2	5.10906	3.58267	2.29332	1.21904	6.69751e-74	0.599221	1.59657e-16	0.639993	1.15023e-28
chr14	37667118	38021566	+	MIPOL1	1.186	1.11641	0.533841	1.21509	1.23614e-25	1.02019	2.11052e-19	0.215073	0.00840897
chr8	25042238	25275598	+	DOCK5	9.80526	5.86538	4.42949	1.20974	2.00466e-155	0.360702	8.96017e-13	0.868691	7.00206e-81
chr11	45115564	45247734	+	PRDM11	3.6588	6.46539	1.65646	1.20785	1.52202e-24	1.92182	7.13275e-85	-0.693162	3.50841e-23
chr16	14165178	14360630	+	MKL2	4.8833	4.99589	2.21298	1.205	1.96149e-98	1.13003	2.36728e-87	0.0956622	0.099786
chr19	50191921	50193832	+	ADM5	2.61342	0.805874	1.18577	1.20399	1.59112e-06	-0.601439	0.0824113	1.81677	1.80432e-21
chr1	28905050	28909495	-	SNHG12	9.9092	5.087	4.49645	1.20332	1.00977e-39	0.133607	0.257999	1.0899	1.83213e-51
chr3	111805182	111849851	+	C3orf52	3.74736	1.86325	1.70222	1.20232	2.14297e-26	0.0863151	0.57357	1.1356	5.92294e-35
chr18	20378224	20606451	+	RBBP8	24.9545	13.343	11.3636	1.19815	2.21693e-120	0.187047	0.00179332	1.03099	7.11152e-101
chr7	99775186	99819111	+	STAG3	0.348254	0.519917	0.159041	1.19693	0.000274303	1.6681	9.70215e-10	-0.453555	0.122837
chr16	88519725	88603424	+	ZFPM1	2.39578	0.469464	1.09405	1.19585	2.24541e-16	-1.26385	2.03542e-09	2.47263	1.16509e-94
chr3	50643921	50649262	-	CISH	1.41076	0.179769	0.643213	1.19574	2.48544e-10	-1.88501	1.26551e-09	3.0804	1.22839e-66
chr20	35918041	35945663	+	MANBAL	35.8575	25.6	16.3599	1.19554	7.74781e-79	0.6015	3.32796e-20	0.613644	1.56726e-24
chr9	114980715	115095947	-	PTBP3	59.3386	29.3058	27.0787	1.19509	0	0.069589	0.0533977	1.145	9.92061e-115
chr8	52730140	52811735	-	PCMTD1	6.48031	3.58429	2.9645	1.19133	2.36025e-58	0.229134	0.0106529	0.981639	1.22038e-54
chr19	29698173	29704448	-	UQCRFS1	115.988	126.841	53.2632	1.18634	1.60409e-94	1.20768	7.80286e-131	0.00146447	1
chr17	3558915	3561386	-	RP11-235E17.6	3.05387	0.666587	1.40479	1.18515	0.000255106	-1.11845	0.0186006	2.29477	2.75097e-19
chr19	45992035	46005768	+	PPM1N	1.33577	1.90013	0.613144	1.18487	2.79282e-05	1.5853	2.77679e-10	-0.378049	0.021551
chr22	46756731	46933067	-	CELSR1	26.1071	10.0967	12.0427	1.17955	0	-0.298931	2.28261e-13	1.49802	9.96557e-152
chr16	47495034	47735434	+	PHKB	8.49302	2.42049	3.92912	1.17628	8.35529e-100	-0.742673	1.58839e-24	1.93878	5.73213e-266
chr3	42055294	42267381	+	TRAK1	15.4142	6.697	7.12687	1.17613	3.42307e-177	-0.134239	0.00843054	1.33022	1.78097e-181
chr7	142941186	142967947	+	GSTK1	30.9306	15.6273	14.3151	1.1745	1.69581e-145	0.0818933	0.178459	1.11243	7.81363e-95
chr16	78133310	79246564	+	WWOX	1.70235	1.243	0.788471	1.1741	5.99092e-11	0.612816	0.00198131	0.580877	1.03844e-06
chr16	1662326	1727909	+	CRAMP1L	3.07666	2.69495	1.42654	1.17157	5.16293e-31	0.873086	1.16693e-17	0.317679	1.80464e-05
chr20	25654851	25677477	-	ZNF337	1.44147	1.23925	0.669367	1.17125	1.14361e-07	0.845369	0.000206641	0.344928	0.0199078
chr1	89724633	89738544	-	GBP5	0.22979	0.00179649	0.106957	1.17079	0.00425341	-5.85025	1.72624e-05	6.15298	7.29784e-31
chr7	75471920	75518244	+	RHBDD2	35.9282	50.4259	16.6889	1.16848	6.89641e-86	1.54953	1.16463e-193	-0.361191	8.1904e-14
chr8	41786997	41909508	-	KAT6A	10.115	2.87827	4.71616	1.16399	1.94751e-112	-0.75689	3.32624e-33	1.94094	5.75339e-284
chr3	111393523	111565294	+	PLCXD2	1.3231	0.0699438	0.619836	1.15692	8.56021e-06	-3.19629	2.50008e-09	4.27587	1.2649e-50
chr12	96051583	96184930	-	NTN4	24.9904	2.30409	11.7291	1.15424	2.5452e-112	-2.39364	2.19698e-152	3.56624	1.19742e-256
chr10	104005289	104142656	+	GBF1	16.6848	19.8836	7.85811	1.14996	1.84464e-120	1.29516	3.47333e-172	-0.124855	0.013248
chr3	138213186	138313380	-	CEP70	8.71478	11.1461	4.1042	1.14978	2.59183e-43	1.39703	4.53004e-76	-0.22678	0.000630441
chr4	110354928	110462052	+	SEC24B	12.2892	7.51156	5.79256	1.14922	1.41812e-65	0.331047	1.35494e-05	0.837886	3.40176e-49
chr8	17780349	17885478	+	PCM1	9.1079	5.99463	4.2997	1.14598	9.92967e-114	0.434406	2.49572e-13	0.731983	3.76648e-24
chr15	64457716	64648442	-	CSNK1G1	7.15274	3.19916	3.38731	1.141	2.84431e-62	-0.127628	0.150536	1.28943	1.68299e-90
chr11	35231890	35236532	-	RP1-68D18.4	3.86792	3.55265	1.83199	1.14038	0.00110864	0.909053	0.0112159	0.252042	0.337822
chr7	99933737	99965356	+	PILRB	1.00336	2.22813	0.475607	1.13777	1.76887e-08	2.1808	3.10523e-42	-1.02147	8.98398e-24
chr7	99084142	99097947	-	ZNF394	6.64091	4.02949	3.15852	1.13517	4.50153e-24	0.306622	0.017881	0.846875	9.30208e-27
chr10	3818188	3827473	-	KLF6	14.1416	80.0781	6.72644	1.13434	2.54801e-84	3.52765	0	-2.37406	0
chr4	54875956	54930857	-	CHIC2	12.5173	5.77332	5.96903	1.13269	1.21886e-18	-0.0921692	0.625498	1.2445	2.73585e-29
chr16	71879894	71919171	+	ATXN1L	12.9298	4.82611	6.16544	1.13165	3.13166e-118	-0.398001	6.48901e-10	1.5489	3.19909e-117
chr7	4683388	4811074	+	FOXK1	14.0988	7.99177	6.72533	1.13136	1.3057e-163	0.204207	5.46844e-05	0.94773	3.69479e-97
chr4	26859300	27027003	+	STIM2	6.1154	3.57789	2.92586	1.1272	6.37352e-48	0.245929	0.00883364	0.900505	7.01609e-44
chr3	141205889	141334184	+	RASA2	7.01741	4.11496	3.35657	1.12712	1.49009e-41	0.249255	0.0131018	0.898204	8.70026e-34
chr19	47278140	47291851	-	SLC1A5	141.513	38.9488	67.9716	1.12122	0	-0.84776	4.01789e-130	1.98923	0
chr15	85923802	86292586	+	AKAP13	6.98797	7.34845	3.35973	1.11974	8.12268e-131	1.08449	2.6171e-127	0.0552746	0.349247
chr18	74069644	74207146	-	ZNF516	7.1616	7.22357	3.4426	1.11934	2.85763e-63	1.02403	5.32679e-52	0.114408	0.128831
chr11	76777979	76837201	+	CAPN5	3.76155	5.51012	1.81147	1.11852	4.82555e-24	1.56094	7.21955e-61	-0.420388	9.69642e-07
chr7	130626519	130794935	-	LINC-PINT	1.35695	0.809939	0.653775	1.11669	1.20583e-07	0.264493	0.307891	0.87118	1.85619e-09
chr7	104653872	104654768	-	KMT2E-AS1	2.19283	1.68193	1.05593	1.11422	0.00873081	0.623901	0.188529	0.505195	0.070634
chr10	28339922	28623415	-	MPP7	6.61422	0.0797107	3.19321	1.114	1.50999e-45	-5.36768	6.05495e-91	6.46511	0
chr4	39135533	39137228	+	RP11-360F5.3	2.08495	2.59413	1.01307	1.11017	0.0465628	1.31779	0.00919915	-0.183992	0.756809
chr4	103422486	103538459	+	NFKB1	23.9224	6.07298	11.6112	1.10559	1.59277e-140	-0.980177	1.01537e-61	2.106	0
chr4	89299891	89364263	+	HERC6	6.30298	0.0504655	3.06127	1.10537	5.58858e-31	-5.97151	1.86601e-64	7.01893	6.32629e-124
chr16	71879899	71962913	+	IST1	29.158	16.4665	14.1741	1.10359	2.52134e-142	0.171479	0.000420589	0.952639	3.82587e-84
chr12	15773092	16035263	-	EPS8	16.7113	9.31418	8.16234	1.09768	1.29442e-99	0.146346	0.0255197	0.970606	1.27528e-56
chr17	54965270	54991399	-	TRIM25	19.1005	11.8473	9.33606	1.09597	8.4986e-123	0.299191	4.04635e-09	0.816462	5.21596e-66
chr19	39109735	39127595	+	EIF3K	82.4757	324.511	40.3461	1.09495	4.37773e-208	2.96352	0	-1.8482	0
chr7	148892577	148923339	+	ZNF282	27.9239	12.845	13.6704	1.09364	5.00436e-99	-0.134361	0.0510618	1.24877	1.08922e-130
chr16	75327596	75467383	-	CFDP1	6.67352	3.2248	3.2701	1.09222	9.44136e-24	-0.064667	0.680864	1.17516	3.9082e-44
chr15	60780483	61521518	-	RORA	0.363317	0.0975722	0.178461	1.09158	3.62229e-07	-0.914108	0.0018326	2.01758	1.16124e-34
chr19	50431959	50437192	+	ATF5	7.89606	12.7295	3.88251	1.08917	2.24072e-23	1.67082	1.27022e-59	-0.562934	1.84467e-10
chr3	20081515	20195896	+	KAT2B	4.21914	5.52475	2.07243	1.08826	6.22887e-26	1.36934	6.1081e-47	-0.261227	0.000338724
chr3	56761446	57113357	-	ARHGEF3	5.459	4.0974	2.68695	1.08695	7.456e-34	0.565543	4.13654e-09	0.541182	2.33808e-15
chr1	19923477	19956314	+	MINOS1	0.797094	0.761988	0.391936	1.08506	2.79362e-05	0.912785	0.000272891	0.193229	0.378074
chr16	11343476	11445619	+	RMI2	8.54462	6.15428	4.21291	1.08434	1.19426e-23	0.502915	3.48949e-05	0.603786	6.27062e-09
chr16	81772702	81991899	+	PLCG2	1.18008	1.56622	0.581873	1.08419	3.05028e-12	1.38484	4.32292e-23	-0.278991	0.00481098
chrX	119658464	119709649	-	CUL4B	16.0604	19.1374	7.91409	1.08385	3.82495e-101	1.2287	6.79199e-126	-0.125034	0.0440258
chr8	101521980	101572012	-	ANKRD46	1.84673	0.936099	0.915849	1.07692	9.40031e-12	-0.0110835	0.965215	1.10436	3.23389e-22
chr20	17594323	17662940	-	RRBP1	70.054	37.1985	34.7351	1.07552	0	0.0545026	0.0877695	1.04097	3.88123e-164
chr4	146031990	146101313	-	OTUD4	10.2054	6.94209	5.06293	1.07394	1.46038e-76	0.410039	1.04029e-10	0.684954	2.83066e-39
chr6	138409642	138428648	-	PERP	203.233	327.98	100.958	1.07262	0	1.65533	0	-0.562726	2.99573e-56
chr12	22613453	22616848	-	RP11-359J14.2	1.40526	1.04834	0.699637	1.06952	0.0425269	0.536998	0.371	0.548319	0.13506
chr19	41082757	41097305	+	SHKBP1	31.4535	12.8399	15.6805	1.06757	1.58069e-119	-0.332964	6.04056e-09	1.42105	2.78864e-176
chr21	45225639	45232448	-	AP001053.11	0.383327	0.235901	0.191591	1.06714	0.00647436	0.258415	0.626312	0.827837	0.0214084
chr8	101269288	101348446	-	RNF19A	9.19913	4.16261	4.58989	1.06522	4.72302e-48	-0.186197	0.0431807	1.27131	6.4868e-94
chr20	56806188	56884495	-	PPP4R1L	3.7102	4.95642	1.85404	1.0645	6.71691e-28	1.37464	2.73015e-54	-0.289342	2.84764e-05
chr12	11802788	12048336	+	ETV6	12.0127	2.0192	6.02377	1.05942	2.20438e-78	-1.62144	1.04643e-83	2.6995	0
chr2	231191899	231268447	+	SP140L	3.28128	1.9901	1.64607	1.05752	8.77296e-20	0.228878	0.110585	0.848583	7.82259e-23
chr15	44854894	44955876	-	SPG11	9.81199	5.37068	4.93308	1.05535	1.26937e-104	0.078242	0.196938	0.997582	4.35113e-91
chr9	34252379	34329198	-	KIF24	2.12157	3.14428	1.06694	1.05505	2.07222e-14	1.5151	1.56851e-35	-0.439924	2.53839e-07
chr1	100549119	100598511	-	SASS6	7.62309	3.80841	3.83705	1.05447	2.83547e-29	-0.054568	0.679477	1.12841	4.01164e-52
chrX	70503042	70521018	+	NONO	99.8211	140.321	50.258	1.05319	0	1.43673	0	-0.363617	3.35908e-23
chr17	66539369	66542970	+	AC079210.1	0.495109	0.125598	0.24897	1.05274	0.0124424	-1.0336	0.0785865	2.07004	9.46677e-12
chr1	109632425	109639556	+	TMEM167B	11.6613	5.58887	5.88519	1.04977	7.457e-54	-0.119185	0.19173	1.18821	7.8001e-82
chr8	74206847	74237516	+	RDH10	10.6307	1.72765	5.37084	1.04771	1.08836e-50	-1.68082	9.71212e-57	2.74443	2.1045e-135
chr7	123177051	123198309	-	NDUFA5	8.98849	6.04088	4.56119	1.04245	3.13099e-83	0.361314	1.23752e-09	0.701134	4.35986e-42
chrX	73164159	73290243	+	JPX	5.80696	4.77324	2.95032	1.03878	3.15103e-24	0.648195	1.58617e-09	0.411295	2.92104e-08
chr6	160769300	160876014	+	SLC22A3	5.08388	0.00249446	2.59528	1.03458	2.24326e-20	-9.94011	1.95774e-16	10.116	0
chr5	180274611	180288286	-	ZFP62	6.79864	3.23895	3.47319	1.03303	1.41534e-28	-0.144797	0.241984	1.19725	1.91067e-55
chr2	181844154	181844817	-	AC104076.3	0.0572965	0.0555893	0	1.03227	0	0.897999	0	0.154678	1
chr3	58592807	58620167	+	RP11-475O23.3	0.0180913	0.0357758	0	1.03227	0	1.80038	0	-0.413575	1
chr4	99850048	99916145	+	RP11-571L19.7	0.0244109	0.0702895	0	1.03227	0	2.37894	0	-0.837064	1
chr5	139728069	139737379	-	CTC-329D1.3	0.0260578	0.0516883	0	1.03227	0	1.80613	0	-0.432533	1
chr6	43295872	43296214	+	RP11-480N24.4	0.0442669	0.042948	0	1.03227	0	0.897999	0	0.154678	1
chr6	131148546	131158275	+	SMLR1	0.00604441	0.0174405	0	1.03227	0	2.38253	0	-0.851294	1
chr7	155149680	155160629	-	BLACE	0.00604763	0.0116842	0	1.03227	0	1.78059	0	-0.410553	1
chr7	65970142	65971210	-	GS1-124K5.9	0.0142035	0.0548675	0	1.03227	0	2.79777	0	-1.15009	0.950417
chr7	119913722	120390385	+	KCND2	0.00260986	0.00263559	0	1.03227	0	0.897999	0	0.17345	1
chr11	101978617	101980573	+	RP11-732A21.2	0.00775859	0.00752743	0	1.03227	0	0.897999	0	0.154678	1
chr16	71915456	71916176	-	RP11-498D10.3	0.0340324	0.0345802	0	1.03227	0	0.897999	0	0.144728	1
chr17	39562764	39568027	-	KRT41P	0.0117429	0.011393	0	1.03227	0	0.897999	0	0.154678	1
chr19	56828546	56829377	-	VN2R17P	0.0174252	0.0703626	0	1.03227	0	2.79967	0	-1.18764	0.760335
chr1	91726323	91870426	-	HFM1	0.00248804	0.0350719	0	1.03227	0	4.60172	0.0101298	-2.74984	0.0277232
chr1	212003188	212027045	+	RP11-552D8.1	0.0111726	0.0429439	0	1.03227	0	2.79424	0	-1.15492	0.97447
chr1	231664399	231954990	+	TSNAX-DISC1	0.00426864	0.00414146	0	1.03227	0	0.897999	0	0.154678	1
chr2	66653867	66660602	-	MEIS1-AS3	0.0210084	0.0410026	0	1.03227	0	1.78806	0	-0.402481	1
chr3	177012230	177041206	+	LINC00501	0.00725952	0.00715578	0	1.03227	0	0.897999	0	0.190599	1
chr3	150929905	150996255	-	P2RY14	0.00527637	0.0101941	0	1.03227	0	1.78059	0	-0.410553	1
chr6	163148164	163736524	+	PACRG	0.00590111	0.0681866	0	1.03227	0	4.38275	0.019623	-2.55345	0.233272
chr6	27865282	27865344	-	RNU7-26P	0.230124	0.467656	0	1.03227	0	1.80613	0	-0.449682	1
chr7	14184674	15014402	-	DGKB	0.0015615	0.00154869	0	1.03227	0	0.897999	0	0.161877	1
chr7	99728587	99738062	+	AC073842.19	0.0423912	0.0430736	0	1.03227	0	0.897999	0	0.144728	1
chr11	111385510	111407756	+	C11orf88	0.00462913	0.0132125	0	1.03227	0	2.37064	0	-0.828759	1
chr12	39943835	40013553	-	ABCD2	0.00238105	0.00708457	0	1.03227	0	2.39118	0	-0.852272	0.951825
chr14	35613227	35613686	-	RP11-173D9.1	0.0330077	0.0320243	0	1.03227	0	0.897999	0	0.154678	1
chr15	63079006	63079093	+	AC103740.1	0.164748	0.500143	0	1.03227	0	2.3836	0	-0.840982	0.96263
chr16	29127448	29229181	+	RP11-426C22.5	0.0134845	0.0385679	0	1.03227	0	2.37426	0	-0.843071	1
chr20	3451687	3631769	+	ATRN	21.618	15.923	11.0504	1.03186	2.92491e-145	0.482959	5.89974e-30	0.568498	3.94449e-35
chr19	39923847	39926588	-	RPS16	353.408	3639.36	181.408	1.02549	0	4.28203	0	-3.23615	0
chr17	6899384	6914055	+	ALOX12	0.588789	0.919233	0.301919	1.02262	0.0292096	1.55455	2.4367e-05	-0.509297	0.105614
chr1	76190036	76253260	+	ACADM	21.8643	16.3901	11.2499	1.02149	5.2851e-78	0.497917	5.01556e-18	0.54419	1.43055e-28
chr3	105085753	105295744	+	ALCAM	63.026	1.52136	32.4517	1.02089	0	-4.46026	0	5.4996	0
chr1	113933371	114228545	+	MAGI3	3.29039	2.29959	1.695	1.02079	4.6567e-26	0.395878	0.00018214	0.645155	1.96608e-18
chr19	45666186	45681495	-	TRAPPC6A	12.8445	7.35079	6.61534	1.01939	6.58688e-11	0.107047	0.61429	0.930945	4.81542e-11
chr2	64319786	64371588	-	PELI1	10.3964	1.7314	5.37639	1.0149	2.09809e-40	-1.67929	3.83294e-48	2.71136	1.31602e-254
chr8	130851839	131029375	-	FAM49B	17.8718	11.689	9.27841	1.00908	1.60822e-133	0.288792	7.64453e-11	0.740878	3.54922e-61
chr5	34656342	34832732	+	RAI14	27.2756	3.73918	14.1708	1.0078	2.6251e-172	-1.96694	6.85055e-274	2.99522	0
chr3	197305084	197354777	-	AC024560.3	4.757	6.92279	2.47668	1.00581	8.17676e-17	1.4393	1.00554e-39	-0.41163	1.55183e-07
chr4	89647106	90032549	-	FAM13A	3.17487	0.307839	1.65211	1.0056	3.61935e-38	-2.46902	1.30142e-73	3.48732	1.16621e-127
chr4	1341054	1381837	+	UVSSA	2.67089	3.09855	1.39146	1.00504	4.11504e-20	1.11164	3.906e-27	-0.0860191	0.374021
chr1	92764522	92867613	+	RPAP2	2.78449	0.725906	1.45059	1.00319	5.92733e-43	-1.04385	4.45041e-26	2.0663	4.70035e-187
chr1	182542769	182558391	-	RNASEL	1.84498	0.0760093	0.962907	1.00125	1.41746e-11	-3.70629	1.14559e-29	4.68163	1.559e-145
chr4	90645250	90759466	-	SNCA	1.63174	0.0980048	0.851336	1.00002	3.5438e-07	-3.16336	1.88093e-16	4.13724	4.94324e-80

## Sheet: PANC1
Abnormally Activatied Gene List Associated with Neo Enhancer-Promoter Loops in PANC1
chrs	start	end	strand	GeneName	BxPC3	PANC1	HPDE6C7	BxPC3_log2FC	BxPC3_qval	PANC1_log2FC	PANC1_qval	BP_log2FC	BP_qval
chr3	149036285	149052201	-	TM4SF18	0.171987	19.3363	0	6.62741	1.31171e-06	13.3321	6.16164e-29	-6.65814	0
chr10	78629359	79398353	-	KCNMA1	0.0227969	6.14881	0.00159981	3.91936	0.00384521	11.8912	1.25487e-30	-7.89537	0
chr2	132285248	132291239	+	CCDC74A	0.0829749	13.5939	0.00363481	4.54177	0.0040265	11.789	7.11854e-23	-7.15981	2.15148e-185
chr19	37407231	37489602	+	ZNF568	0.0127032	2.27851	0	3.92472	0.065548	11.3035	5.16744e-21	-7.18696	1.61529e-269
chr5	123972608	124084500	-	ZNF608	0.257314	1.77603	0.00223814	6.87315	7.8219e-08	9.5519	2.91712e-15	-2.64933	1.67367e-80
chr1	66999066	67213982	+	SGIP1	0.00144702	1.57736	0.00286755	-0.845001	0	9.08644	3.54355e-18	-8.99428	2.71644e-60
chr2	130831108	130886795	-	POTEF	0.139657	0.680088	0	6.28864	8.18113e-06	8.46588	9.90938e-12	-2.13183	2.30015e-17
chr18	3496030	4455335	-	DLGAP1	0	0.708139	0.00245531	-1.794	0	8.13836	1.32923e-14	-9.04867	8.20881e-113
chr17	70033455	70217977	-	SOX9-AS1	0.0544191	0.272642	0	5.88171	6.30224e-05	8.09795	1.20072e-10	-2.15632	6.00446e-14
chr19	39481354	39523425	-	FBXO27	2.77941	71.2673	0.278405	3.39173	3.03854e-36	7.9653	1.24278e-261	-4.54689	0
chr2	130896860	130902707	-	CCDC74B	0.0261652	3.86597	0.0166658	0.722997	0.690529	7.83244	7.05692e-32	-6.89701	1.8262e-185
chr20	3648612	3662893	-	ADAM33	0.00281908	2.1912	0.0108756	-1.81594	0.489877	7.59904	2.64448e-24	-8.50816	6.00015e-45
chr2	130887194	130896990	+	MED15P9	0.0130332	0.464913	0	1.91327	0	6.96189	1.48818e-07	-4.4474	3.25435e-13
chr7	115878314	116139519	-	AC002066.1	0.354059	1.55181	0.0117423	4.82165	0.00123494	6.84462	7.98213e-08	-1.96351	2.43781e-10
chr19	53662466	53696639	-	ZNF665	0.221713	1.37909	0.0125994	4.19106	2.11274e-07	6.71825	4.9524e-23	-2.4927	4.63959e-51
chr17	70117161	70122561	+	SOX9	6.97351	77.8232	0.723387	3.33673	2.51921e-106	6.71087	0	-3.35312	0
chr6	26225383	26225844	+	HIST1H3E	5.0721	1.77246	0	8.23124	5.90922e-11	6.60364	1.71177e-06	1.63789	1.66003e-05
chr5	140186659	140391929	+	PCDHA4	0	0.284005	0.00288041	-0.891286	0	6.54493	4.25599e-07	-6.57267	3.35987e-21
chr1	236511562	236648214	+	EDARADD	1.18147	1.10698	0.0122322	6.69729	4.36179e-14	6.49536	2.46141e-13	0.223546	0.22358
chrX	107288200	107322414	+	VSIG1	3.01096	0.189644	0	10.5069	3.40189e-18	6.40891	3.61632e-06	4.09721	8.27402e-53
chr19	39220827	39260544	-	CAPN12	0.514152	5.40872	0.0742488	2.85584	1.66596e-13	6.14287	2.35419e-105	-3.25758	8.22845e-209
chr18	3284143	3327290	+	RP11-838N2.5	0	5.28168	0.0846959	-3.09865	0.238364	5.90616	2.99383e-17	-8.13799	1.94273e-67
chr15	45459412	45493373	-	SHF	0.239001	1.48556	0.0271757	3.20176	2.50775e-06	5.72962	7.47012e-28	-2.48807	1.00802e-46
chr2	241858202	241932728	+	AC104809.3	0	0.1628	0.00292888	-0.891286	0	5.71634	2.55487e-05	-5.7556	1.96009e-12
chr17	47787694	47866542	-	FAM117A	0.351907	1.42912	0.0302157	3.58469	2.33088e-07	5.49423	1.76268e-22	-1.88048	1.99344e-25
chr8	54788710	54789209	-	RP11-1070A24.2	0.239533	1.45756	0.0292025	2.97751	0.156844	5.47644	7.01647e-05	-2.35136	0.00209504
chr8	67372238	67430759	+	C8orf46	0.0206821	2.41589	0.0533401	-1.31133	0.22886	5.45549	2.21209e-55	-6.5852	2.90843e-36
chr7	23719749	23742868	+	FAM221A	0.542175	1.58146	0.03538	3.99275	1.74056e-20	5.4285	3.81271e-47	-1.41642	5.98343e-26
chr17	48614655	48616115	-	RP11-94C24.8	0.149619	0.740464	0.0174807	3.12757	0.119235	5.32515	0.000162415	-2.05984	0.000557637
chr19	39818993	39833012	-	GMFG	0.0998897	0.41938	0.00955935	3.29042	0.0997069	5.25634	0.000197694	-1.83721	0.0180327
chr7	101006101	101202304	+	COL26A1	0.0187184	1.63	0.0411389	-1.07868	0.546207	5.23364	3.44134e-22	-5.98538	1.06094e-69
chr11	2016406	2022700	-	H19	235.342	255.344	7.60436	5.01575	0	5.02571	0	0.010881	0.994401
chr1	85464830	85598821	+	WDR63	0.0266589	0.133791	0.00363075	2.78225	0.202351	5.00171	0.000573969	-2.04823	0.0166344
chr5	140529683	140532868	+	PCDHB6	0.693806	1.8124	0.0566065	3.69931	1.66451e-11	4.97947	6.93662e-26	-1.25088	7.57602e-15
chr19	40315990	40324841	-	DYRK1B	7.72017	59.6715	1.98708	2.02263	6.63195e-66	4.86593	0	-2.82146	0
chr15	45653322	45694525	-	GATM	6.84911	2.47742	0.0866896	6.36811	1.41763e-149	4.79333	8.25627e-74	1.59448	4.58217e-121
chr19	39228924	39230503	+	CTD-2540F13.2	0.262434	1.30304	0.0468759	2.55234	0.0147331	4.75579	3.42318e-10	-2.13674	4.60158e-11
chr19	40021630	40023494	-	EID2B	0.318772	16.2668	0.593987	-0.835408	0.101157	4.7315	1.32112e-134	-5.50961	0
chr19	54597933	54606000	-	OSCAR	0.0572232	8.34352	0.314432	-2.39129	0.00447187	4.68747	4.67226e-73	-6.88998	2.43083e-183
chr1	91726323	91870426	-	HFM1	0.00248804	0.0350719	0	1.03227	0	4.60172	0.0101298	-2.74984	0.0277232
chr20	30435440	30458550	-	DUSP15	0.0120155	2.79635	0.111313	-3.17216	0.0180857	4.59846	1.76233e-13	-7.3518	1.29403e-34
chr19	54544079	54567207	-	VSTM1	0	0.882967	0.0360989	-2.38322	0	4.5789	4.23839e-06	-6.08958	6.87911e-16
chr3	148947143	149009587	-	CPHL1P	4.6496	0.0480494	0	11.1954	1.29118e-20	4.49321	0.013752	6.61144	1.30478e-268
chr1	24882602	24935819	+	NCMAP	0.0610546	0.0454862	0	5.01261	0.00280446	4.48542	0.0190114	0.520835	0.866913
chr6	52529946	52533953	+	RP1-152L7.5	0.20551	8.17756	0.374127	-0.802057	0.113282	4.40636	1.38592e-114	-5.15384	3.30474e-271
chr8	54764368	54871863	+	RGS20	3.28058	15.4597	0.709774	2.27486	8.57282e-31	4.40445	6.79388e-220	-2.10555	3.22728e-71
chr6	163148164	163736524	+	PACRG	0.00590111	0.0681866	0	1.03227	0	4.38275	0.019623	-2.55345	0.233272
chr19	39521076	39521963	+	CTB-189B5.3	0.0181904	0.220044	0	1.03227	0	4.38036	0.0197266	-2.54403	0.0585812
chr19	39405906	39440495	-	SARS2	0.404187	1.4423	0.0714889	2.55994	2.34073e-06	4.28677	1.40203e-25	-1.69818	1.25857e-21
chr19	39923847	39926588	-	RPS16	353.408	3639.36	181.408	1.02549	0	4.28203	0	-3.23615	0
chr8	54799568	54799804	-	RP11-1070A24.1	0.437093	0.6745	0	3.73101	0.101759	4.25113	0.0255532	-0.423777	0.898195
chr19	38924339	39078204	+	RYR1	0.0121068	9.29903	0.480208	-5.24898	9.01061e-32	4.23195	0	-9.35225	0
chr19	33469499	33555794	-	RHPN2	26.6483	87.4312	4.62249	2.58976	0	4.19585	0	-1.58595	1.55289783e-316
chr6	142622991	142767403	+	GPR126	22.8135	21.025	1.11794	4.41563	0	4.18997	0	0.245649	1.23208e-08
chr19	40028890	40030870	-	EID2	7.51902	117.927	6.38429	0.299193	0.0239593	4.16251	0	-3.83977	0
chr17	73056586	73056715	-	RP11-1112G13.3	1.4738	2.24309	0.119138	3.65869	0.0425359	4.15422	0.00947121	-0.431766	0.734472
chr12	76424274	76425158	+	RP11-290L1.3	0.131013	0.257905	0	3.25716	0.239374	4.1231	0.0426887	-0.736314	0.832701
chr1	90048800	90098453	-	RP5-1007M22.2	0.503462	1.1323	0.0628469	3.05324	1.62364e-05	4.11103	5.80523e-12	-1.02703	3.04405e-05
chr7	27139721	27142430	-	HOXA2	3.70405	2.29038	0.128576	4.91133	4.81417e-36	4.11072	4.90305e-23	0.818981	1.05299e-10
chr12	66217911	66360075	+	HMGA2	27.7501	11.0204	0.643496	5.4949	0	4.05465	0	1.46004	1.22732e-297
chr11	113149159	113185159	-	RP11-839D17.3	0.0313534	0.773638	0.0449771	-0.47607	0.863882	4.0289	0.000178732	-3.9486	2.26409e-08
chr19	40325098	40337054	-	FBL	97.3006	1385.62	83.2626	0.288379	2.67438e-16	4.01262	0	-3.70325	0
chr14	94492675	94515276	+	OTUB2	0.571834	19.951	1.24953	-1.06392	2.57278e-06	3.95245	0	-4.98787	0
chr8	67474410	67526482	-	MYBL1	1.19378	33.6942	2.22713	-0.835647	5.06712e-11	3.87499	0	-4.68737	0
chr3	4855978	4928977	-	AC018816.3	0.0822387	3.56139	0.236542	-1.45378	0.201667	3.87092	1.70017e-21	-5.11179	1.32348e-56
chr19	39926796	39967310	+	SUPT5H	26.5441	250.731	16.694	0.732321	1.21597e-85	3.86398	0	-3.11158	0
chr2	234826043	234928166	+	TRPM8	0.00759819	0.247749	0.0164016	-1.06029	0.56214	3.84312	1.34217e-09	-4.60381	9.68236e-06
chr6	16761369	16762883	+	RP1-151F17.1	1.08621	6.26014	0.424703	1.42009	0.0303131	3.84252	1.9674e-20	-2.37899	1.3476e-18
chr20	25228705	25278650	+	PYGB	41.126	183.447	12.5428	1.77685	0	3.82649	0	-2.0289	0
chr8	67782984	67834283	+	MCMDC2	0.310408	0.266111	0.0188023	4.12213	1.54114e-10	3.79103	1.04161e-08	0.353207	0.185863
chr19	40025103	40025661	+	TDGF1P7	0	0.756444	0.0538268	-1.80949	0	3.79013	0.00487516	-4.74991	4.34738e-06
chr7	65305199	65305583	+	RP13-254B10.1	0.342536	0.571302	0.0402284	3.12116	0.127895	3.74413	0.0348322	-0.530374	0.788797
chr5	140180783	140391929	+	PCDHA3	0	0.0409835	0.00266681	-0.891286	0	3.73996	0.029275	-3.84063	0.00352237
chr22	39619364	39640756	-	PDGFB	1.56049	38.915	2.86293	-0.811191	1.18936e-07	3.72102	0	-4.50672	0
chr11	2150342	2170833	-	IGF2	0	1.90995	0.144467	-6.87891	2.7765e-07	3.68572	2.66642e-61	-9.68247	3.21594e-187
chr7	18126572	19042039	+	HDAC9	2.2362	2.27338	0.175704	3.73507	1.20481e-177	3.65096	2.6333e-172	0.104165	0.172314
chr8	143530791	143626370	+	BAI1	0.0141724	0.754252	0.0600008	-2.02248	0.0354613	3.60424	5.65824e-26	-5.42056	1.3309e-71
chr16	69139467	69152622	+	HAS3	37.4581	14.2407	1.1749	5.05811	0	3.55522	0	1.52306	2.09614e-156
chr19	39930212	39932082	+	AC011500.1	0.0943999	1.08729	0.091304	0.100361	0.972121	3.4922	0.00282624	-3.02095	2.87355e-05
chr1	84764049	84855640	+	SAMD13	0.317989	0.864335	0.0788239	2.08353	0.000384775	3.42072	9.47965e-15	-1.30382	2.40788e-09
chr6	16764577	16767114	+	RP1-151F17.2	0.559401	2.61182	0.245244	1.2561	0.010241	3.37299	1.58067e-30	-2.07672	5.92744e-17
chr19	39432044	39466550	-	FBXO17	0.971192	44.3355	4.22105	-2.0573	5.81625e-54	3.34878	0	-5.38061	0
chr12	75956982	76377795	-	RP11-114H23.1	1.94247	0.441951	0.0419113	5.57471	4.63272e-12	3.33434	0.0010434	2.24145	9.30162e-19
chr7	40174575	40900362	+	SUGCT	0.0537646	2.48492	0.253275	-2.17521	0.00197604	3.24322	2.17789e-37	-5.29252	1.70523e-109
chr16	29086163	29128039	+	RRN3P2	0.108096	0.441918	0.0469759	1.25436	0.260164	3.17254	9.86708e-06	-1.84936	5.44521e-06
chr17	48609904	48621111	+	EPN3	8.82767	0.612257	0.0669662	7.11006	1.75354e-103	3.15132	2.77371e-13	3.97289	0
chr10	134020996	134145351	-	STK32C	1.17948	9.99416	1.09178	0.173666	0.490486	3.14664	2.77633e-140	-2.95079	2.48219e-141
chr2	171034655	171511681	+	MYO3B	0.00360684	0.0317465	0.00354571	0.0795271	0	3.10684	0.0451176	-2.48929	0.0104035
chr9	34379017	34397830	-	C9orf24	0.051115	0.446373	0.049988	0.0860094	0.968917	3.08589	0.00105476	-2.74797	7.11668e-06
chr1	235824341	236046940	-	LYST	1.19702	5.99787	0.71574	0.805631	2.38689e-14	3.02356	0	-2.19698	2.55752e-267
chr3	189674517	189840226	-	LEPREL1	7.35542	13.7404	1.70401	2.17189	4.06745e-118	2.96549	1.4573e-301	-0.773842	1.07362e-43
chr1	84330711	84464833	-	TTLL7	0.641143	10.6586	1.3344	-0.994386	2.72811e-11	2.95136	0	-3.92348	0
chr11	112831997	113149158	+	NCAM1	0	0.0456666	0.00582877	-3.1182	0.233646	2.9342	0.00207695	-5.20619	2.00411e-08
chr6	56708800	56728876	+	RP11-472M19.2	0.0269564	1.2682	0.161566	-2.41569	0.293714	2.93324	0.000731735	-4.44545	3.57179e-09
chr12	66151800	66220754	-	RPSAP52	4.29246	0.956444	0.126844	5.12191	5.27862e-23	2.852	2.52648e-05	2.28311	3.83199e-33
chr12	93936239	93965544	-	SOCS2-AS1	0.247954	0.814966	0.110486	1.22203	0.0492952	2.823	5.8443e-12	-1.56987	5.44444e-05
chr17	70422080	70424993	+	RP11-57A1.1	0.178248	0.506598	0.0683958	1.42257	0.408827	2.81163	0.0150582	-1.28212	0.0559493
chrX	103343898	103401708	-	SLC25A53	0.438603	0.60492	0.0858238	2.41165	6.50539e-11	2.76739	1.46961e-16	-0.335404	0.067784
chr19	39616410	39673456	+	PAK4	22.7499	62.6711	9.06457	1.39121	2.44319e-205	2.74554	0	-1.33433	4.29578e-237
chr1	228870824	228882416	+	RHOU	0.226646	15.5935	2.2858	-3.26747	3.97525e-41	2.72583	6.92938e-247	-5.9501	4.36531e-211
chr20	19738352	19790319	+	RP1-122P22.2	0.476187	1.01668	0.152201	1.72448	0.0463916	2.71575	4.45374e-05	-0.939812	0.0101316
chrX	129115083	129192058	+	BCORL1	4.00933	12.2463	1.84585	1.18397	1.10315e-29	2.68819	1.4601e-299	-1.48336	9.52481e-154
chr10	63942794	64028466	-	RTKN2	1.46836	6.55064	1.00904	0.6032	1.17239e-05	2.65097	6.91845e-202	-2.02688	3.45396e-113
chr7	115927434	116148595	+	CAV2	59.8679	43.0705	6.84586	3.19206	0	2.60921	0	0.603017	8.91163e-56
chr9	36336393	36487545	-	RNF38	8.6347	19.5941	3.12664	1.5294	1.38341e-87	2.60396	0	-1.05369	1.21843e-94
chr3	57124010	57204334	-	IL17RD	0.228233	2.60979	0.426021	-0.838951	0.0026237	2.56823	2.51718e-75	-3.38017	8.79793e-194
chr6	76630832	76782395	-	IMPG1	0.0626462	0.0872949	0.0144031	2.18509	0.0325818	2.55732	0.00827236	-0.325933	0.727295
chr2	227664862	227675745	+	RP11-395N3.2	2.10973	1.06937	0.178957	3.63552	5.59233e-07	2.54702	0.00336119	1.09095	0.00573994
chr15	44162962	44487450	-	FRMD5	1.04982	4.07809	0.729557	0.589045	0.00174671	2.43918	1.28524e-86	-1.82764	3.62982e-91
chr3	7994492	8653610	-	LMCD1-AS1	0.0714684	0.241122	0.0437795	0.77432	0.329502	2.42548	2.63409e-06	-1.59945	8.19523e-07
chr20	48789087	48793096	+	RP11-112L6.4	0.757517	5.32865	0.981051	-0.308589	0.612942	2.39663	5.4126e-15	-2.65487	1.48178e-30
chr3	189686819	189687650	-	MTAPP2	0.0543511	0.0526569	0	2.53284	0	2.38253	0	0.15231	1
chr16	29127448	29229181	+	RP11-426C22.5	0.0134845	0.0385679	0	1.03227	0	2.37426	0	-0.843071	1
chr8	67342420	67383836	+	ADHFE1	1.18692	1.3157	0.24835	2.32191	1.64634e-15	2.3631	5.74616e-17	-0.019146	1
chr7	130561495	130598069	-	MIR29A	0.279314	0.443496	0.0851598	1.78803	9.72688e-05	2.35067	2.38536e-09	-0.53363	0.0201124
chr11	1874200	1913497	+	LSP1	0.313631	0.172607	0.0329113	3.31897	7.7066e-09	2.34947	0.00039438	0.979862	0.000334054
chr19	39797208	39805976	-	LRFN1	0.729389	22.1099	4.22607	-2.47232	3.27526e-45	2.34263	5.53485e-217	-4.78433	4.070598e-317
chr19	18683030	18718551	-	CRLF1	0.10845	14.1222	2.76909	-4.61356	2.09237e-37	2.30791	3.3807e-128	-6.83225	0
chr4	40058446	40159872	+	N4BP2	2.07203	3.44092	0.688024	1.65143	1.63184e-39	2.27474	2.18526e-92	-0.603207	1.16695e-14
chr19	36233365	36236346	-	U2AF1L4	0.274028	0.961739	0.196496	0.546401	0.356785	2.25384	4.68173e-09	-1.6683	6.36659e-10
chr6	158402888	158520208	+	SYNJ2	9.75894	9.93669	2.02408	2.33348	1.14954e-284	2.25174	1.62795e-276	0.102455	0.0605521
chr12	27676364	27848497	+	PPFIBP1	13.0582	20.024	4.09959	1.73454	2.27717e-279	2.24348	0	-0.488989	5.14917e-26
chr1	33546705	33586131	+	ADC	0.244069	0.141741	0.0289635	3.12839	4.92418e-08	2.24008	0.000891717	0.90169	0.0102772
chr12	93963590	93977263	+	SOCS2	2.98965	6.26901	1.28882	1.2766	3.91476e-28	2.23713	9.63026e-129	-0.940247	8.11859e-44
chr6	36114475	36164982	-	RP1-179N16.6	0.853151	1.31656	0.275392	1.70235	0.00284572	2.22124	1.60826e-06	-0.492362	0.311742
chr9	37510889	37588871	-	FBXO10	0.355315	2.30422	0.479827	-0.370521	0.210094	2.2183	3.97631e-39	-2.55952	1.77151e-69
chr6	163835032	163999628	+	QKI	4.09798	11.0406	2.38782	0.842829	3.12192e-47	2.165	0	-1.30141	4.89787e-169
chr1	36038971	36060929	+	TFAP2E	0.698362	1.17773	0.255965	1.51033	0.000723979	2.15674	9.82508e-09	-0.619562	0.00607723
chr2	42396490	42559688	+	EML4	14.4711	39.9321	8.83463	0.775257	8.33497e-69	2.13189	0	-1.33624	1.16883e-217
chr1	26346375	26362955	+	EXTL1	0.0064692	0.273209	0.0609068	-3.16555	0.0410133	2.10775	0.000208792	-4.68933	6.92217e-16
chr11	9041071	9159661	-	SCUBE2	0.00563372	0.280007	0.0648007	-3.47016	0.00278465	2.06561	3.20309e-07	-5.10209	3.50869e-29
chr1	67278568	67390570	-	WDR78	0.307915	0.378741	0.0874548	1.87327	4.08554e-06	2.06319	5.57045e-08	-0.169938	0.58638
chr4	187508937	187647876	-	FAT1	42.2516	43.8712	10.1792	2.11678	0	2.06311	0	0.0738234	0.105583
chr19	33369902	33462897	-	CEP89	4.59879	9.09149	2.11375	1.18464	1.48173e-34	2.05983	1.85062e-151	-0.854484	4.80505e-40
chr1	10696661	10856707	-	CASZ1	1.52792	2.21232	0.520577	1.61477	1.13104e-33	2.04034	9.71898e-67	-0.404411	1.9121e-07
chr19	36245469	36248980	-	HSPB6	0.0172366	0.254611	0.060276	-1.74001	0.38862	2.0371	0.0343931	-3.22383	6.83503e-05
chr10	64133951	64431771	+	ZNF365	0.0673498	7.3584	1.74202	-4.6348	9.73427e-70	2.03503	6.71297e-171	-6.61251	1.3559e-249
chr19	39805291	39811498	-	CTC-246B18.8	0.117282	1.34754	0.318532	-1.37268	0.249693	2.03202	0.000254009	-3.21371	7.10036e-06
chr6	110931181	111137161	-	CDK19	3.8621	11.1665	2.64962	0.606389	2.32159e-12	2.03009	1.44309e-215	-1.40247	6.22952e-130
chr3	132276986	132441303	-	NPHP3	2.26329	3.23015	0.768171	1.62191	3.2776e-56	2.02732	1.04295e-105	-0.383905	2.58977e-09
chr19	36236015	36237911	+	PSENEN	1.20805	2.97671	0.712054	0.82166	0.0525481	2.01216	2.9117e-11	-1.16358	8.84633e-10
chr14	85996488	86095034	+	FLRT2	0	2.03636	0.495091	-9.0506	1.93432e-13	1.99395	4.76651e-47	-10.1672	1.59181e-248
chr17	70319264	70636611	-	LINC00511	2.30599	6.35458	1.54727	0.6391	1.64263e-09	1.99373	5.43541e-144	-1.33294	1.70017e-92
chrX	55744172	55785207	+	RRAGB	4.18393	14.4778	3.58901	0.284696	0.0444711	1.96718	2.54496e-101	-1.66069	1.23073e-106
chr19	39306062	39322645	-	ECH1	21.6623	81.817	20.4936	0.143872	0.0277913	1.95328	0	-1.78822	4.09455e-271
chr2	216809213	216898819	-	MREG	4.58983	9.64565	2.42065	0.985833	1.68817e-08	1.94861	1.40057e-40	-0.941064	1.08165e-17
chr12	76419227	76427712	-	PHLDA1	51.2622	42.1514	10.668	2.32806	0	1.93793	0	0.410143	4.10426e-27
chr18	76829285	77138283	+	ATP9B	0.865185	3.37722	0.876548	0.0440297	0.761803	1.90131	1.50759e-122	-1.83581	2.00392e-146
chr19	53868946	53895470	+	ZNF525	4.29041	2.71895	0.713827	2.65034	2.28103e-108	1.88424	7.12047e-44	0.785901	2.24054e-19
chr12	32880424	32908836	-	YARS2	15.8939	19.79	5.25336	1.65957	8.88475e-64	1.86791	2.71636e-101	-0.186851	0.0217808
chr14	50159823	50219870	+	KLHDC1	0.524298	1.11107	0.29603	0.881002	0.0536594	1.85446	4.20822e-08	-0.946661	2.2663e-05
chrX	134021656	134049297	-	MOSPD1	5.8247	16.0177	4.31529	0.496753	3.69585e-05	1.84869	1.51213e-98	-1.33026	5.02306e-79
chr2	120770581	120936695	+	EPB41L5	1.73324	5.33868	1.45328	0.316419	0.00787413	1.83205	1.78839e-105	-1.49561	4.07107e-84
chr7	13141016	13743774	+	AC011288.2	0.44647	0.02979	0	5.82469	0.000112663	1.80613	0	3.50841	1.57299e-05
chr9	34889061	34895775	-	FAM205CP	0.00997465	0.00670208	0	2.49361	0	1.80613	0	0.553946	1
chr7	54827118	54872621	+	RP11-745C15.2	0.0301409	0.0610642	0	1.03227	0	1.80038	0	-0.430724	1
chr5	54408799	54469005	-	CDC20B	0.00656921	0.00647533	0	1.92653	0	1.79506	0	0.192991	1
chrX	133903596	133931262	-	FAM122B	17.3803	27.2654	7.61814	1.25282	1.02132e-91	1.79482	9.06321e-260	-0.52214	1.37348e-26
chr19	36249044	36261930	+	C19orf55	4.38083	6.11264	1.70903	1.42107	1.38921e-38	1.7936	1.21298e-85	-0.353018	9.63882e-06
chr1	9908334	9970394	-	CTNNBIP1	11.5391	9.28565	2.63315	2.19574	9.31985e-114	1.77411	6.49468e-68	0.442923	7.27569e-12
chr19	53471504	53541151	-	ZNF702P	1.76893	2.0418	0.582322	1.66729	2.79363e-18	1.7659	7.54112e-22	-0.0758226	0.659163
chr5	72921983	73237818	+	ARHGEF28	2.61911	3.57184	1.02133	1.42232	4.07826e-66	1.7623	2.46273e-117	-0.319987	1.54126e-06
chr19	33571786	33621448	+	GPATCH1	6.2231	10.2597	2.95397	1.13908	2.67315e-31	1.753	7.7869e-94	-0.593252	1.96996e-18
chr7	130538479	130613408	+	AC016831.7	0.175814	0.631481	0.184867	-0.00645968	0.99406	1.73756	0.00307319	-1.67121	0.00086322
chr22	37154246	37172300	-	IFT27	0.391095	6.98517	2.03423	-2.31569	3.81918e-50	1.73584	4.57281e-119	-4.02403	0
chr2	164449906	164592522	-	FIGN	0.975218	1.62722	0.478384	1.0911	5.4649e-11	1.72202	2.37628e-34	-0.610667	5.4028e-11
chr10	116190872	116444762	-	ABLIM1	39.0604	26.0446	7.75717	2.39506	0	1.70256	0	0.712265	2.86752e-69
chr19	39138289	39222223	+	ACTN4	269.43	520.946	155.428	0.856985	0	1.7004	0	-0.823406	2.52177e-113
chr10	92671853	92681033	-	ANKRD1	18.0651	0.678309	0.203948	6.54928	2.59145e-108	1.69852	0.00105774	4.84442	3.96451e-83
chr7	98625061	98741723	-	SMURF1	16.9791	17.2333	5.15513	1.78317	2.42496e-217	1.69666	2.22503e-215	0.10742	0.0653033
chr19	36673188	36737159	-	ZNF565	0.678661	1.67835	0.509915	0.473763	0.147339	1.67208	1.61956e-13	-1.17464	1.36658e-11
chr1	45809555	45956872	-	TESK2	3.76599	1.39744	0.432754	3.18937	1.65033e-56	1.65048	9.01811e-11	1.55551	4.40251e-46
chr7	55433141	55501435	+	LANCL2	4.23369	8.79666	2.8466	0.63441	5.39708e-09	1.58174	4.20468e-77	-0.928046	3.77802e-34
chr20	30327074	30389608	+	TPX2	71.7032	200.493	65.9039	0.184949	9.63489e-09	1.56072	0	-1.35597	2.86172e-274
chr4	86396267	86923823	+	ARHGAP24	0.901671	1.11738	0.369036	1.3477	1.57366e-10	1.54877	1.08188e-15	-0.180635	0.174123
chr17	48067369	48072588	-	DLX3	0	0.709103	0.236725	-6.22723	1.36191e-05	1.54719	0.000287699	-6.89989	2.6004e-28
chr4	37592422	37687998	-	RELL1	2.42405	5.96897	2.0136	0.330252	0.152179	1.5219	2.53539e-20	-1.16826	2.50715e-24
chr16	31482906	31489281	+	TGFB1I1	5.92286	9.36919	3.16984	0.964641	1.23382e-27	1.51863	1.50329e-90	-0.53372	5.14891e-18
chr10	112327449	112364394	+	SMC3	28.6474	39.4349	13.345	1.16527	4.78859e-135	1.51843	1.153e-258	-0.332898	7.7449e-13
chr9	34252379	34329198	-	KIF24	2.12157	3.14428	1.06694	1.05505	2.07222e-14	1.5151	1.56851e-35	-0.439924	2.53839e-07
chr12	34175216	34182629	+	ALG10	1.80223	1.47214	0.505723	1.89802	1.69451e-17	1.49785	1.25954e-10	0.420755	0.00161189
chr1	90098631	90235462	+	LRRC8C	4.42508	5.11297	1.76601	1.38789	1.14704e-78	1.48841	4.52534e-102	-0.0799396	0.243876
chr15	33057747	33486897	-	FMN1	2.39795	1.54198	0.544124	2.20188	8.40007e-132	1.4574	5.51956e-47	0.764842	1.79799e-27
chr19	36237958	36244316	-	AC002398.11	0.240346	0.307548	0.108834	1.20694	0.146487	1.4552	0.0428807	-0.211215	0.934772
chr7	27132612	27135615	-	HOXA1	2.00609	2.54738	0.902834	1.21632	9.86903e-08	1.45371	3.91325e-12	-0.216185	0.156304
chr19	53837002	53858122	+	ZNF845	5.68486	3.81766	1.36168	2.12757	5.54632e-68	1.44486	2.32545e-28	0.702757	1.20695e-18
chr11	111652919	111742305	-	ALG9	1.12093	2.44659	0.872403	0.424827	0.0104401	1.44236	5.17272e-32	-0.99469	2.02412e-21
chr18	74690783	74845639	-	MBP	5.00057	3.57857	1.28785	2.0214	1.16498e-188	1.43076	4.96092e-82	0.610238	1.19588e-27
chrX	129473874	129507335	+	SLC25A14	3.24499	4.97742	1.80306	0.9118	8.01541e-09	1.42072	4.5966e-25	-0.486464	0.000101187
chr19	40023052	40025062	+	CTB-60E11.9	0	0.0678859	0.0239381	-0.891286	0	1.41817	0	-1.8166	0.601284
chr19	38187264	38210691	-	ZNF607	0.168828	3.83931	1.39681	-2.98418	2.87173e-27	1.41306	5.30753e-29	-4.35176	2.22385e-181
chr7	64498732	64535091	+	CCT6P3	0.598074	1.14722	0.42067	0.569662	0.0837633	1.40218	7.14778e-08	-0.80864	1.28373e-05
chr5	173315283	173388979	+	CPEB4	2.76589	5.30123	1.94915	0.567924	1.48792e-10	1.39895	1.72518e-79	-0.811698	9.50951e-31
chr1	247108849	247242113	-	ZNF670	0.40446	1.84345	0.685936	-0.699445	0.0108541	1.38072	1.95667e-15	-2.0525	1.68876e-45
chr6	79943435	79946514	+	HMGN3-AS1	0.887053	0.504035	0.18808	2.29082	8.46e-09	1.37053	0.00495817	0.930287	0.000933622
chr20	48599536	48605423	+	SNAI1	0.607345	10.2063	3.83186	-2.5946	1.1639e-22	1.36777	1.78567e-24	-3.92164	1.03619e-152
chr6	56322785	56819426	-	DST	9.78629	12.0069	4.54534	1.1697	0	1.35678	0	-0.166731	0.00015525
chr9	111934255	112083244	-	EPB41L4B	3.62968	6.20215	2.40077	0.658995	8.80183e-14	1.32387	2.604e-69	-0.644215	1.40629e-24
chr1	86115106	86174116	-	ZNHIT6	9.03143	17.0612	6.63243	0.508825	1.73552e-16	1.31875	3.6309e-124	-0.790236	5.86558e-37
chr10	104005289	104142656	+	GBF1	16.6848	19.8836	7.85811	1.14996	1.84464e-120	1.29516	3.47333e-172	-0.124855	0.013248
chr11	9776317	9781080	-	RP11-540A21.2	0.101387	1.41825	0.565253	-2.41562	7.14508e-06	1.28068	3.54343e-06	-3.60644	1.91172e-37
chr20	17550508	17590564	+	DSTN	83.0908	172.637	69.1831	0.327325	3.12961e-26	1.27456	0	-0.927108	3.24415e-110
chr20	10618332	10654694	-	JAG1	69.1009	12.3337	4.9446	3.8661	0	1.27292	1.70965e-86	2.61442	0
chr11	9779839	9832866	+	SBF2-AS1	0.260503	1.84835	0.741229	-1.44567	2.74887e-05	1.26981	4.6804e-09	-2.68085	1.40626e-40
chr19	53970989	54006950	+	ZNF813	2.37777	1.92287	0.781576	1.66801	1.22166e-32	1.25355	5.59282e-17	0.435579	1.8505e-06
chr11	47236493	47260767	+	DDB2	40.1375	38.4619	15.9	1.39806	3.16202e-104	1.2289	6.10963e-81	0.188955	0.00109346
chr6	3722848	3752260	-	PXDC1	11.9479	21.1304	8.75805	0.512023	1.68537e-08	1.2273	4.6493e-61	-0.69517	2.23634e-27
chr9	37485932	37503694	+	POLR1E	11.1549	36.1419	15.0153	-0.365817	3.55271e-06	1.22276	2.42258e-108	-1.56833	6.75866e-162
chr6	16299343	16761722	-	ATXN1	3.07184	4.89219	2.04304	0.650844	4.74567e-21	1.21427	1.7875e-93	-0.543297	9.91075e-24
chr8	103838585	103906092	-	AZIN1	26.9869	36.3919	15.2195	0.889373	4.90757e-95	1.21297	1.11769e-243	-0.303337	8.81737e-13
chr9	130647600	130667687	-	ST6GALNAC6	2.28695	9.14363	3.84082	-0.684565	7.16128e-10	1.2061	1.87832e-58	-1.86856	1.18834e-132
chr11	68080077	68216743	+	LRP5	45.6813	44.1183	18.6493	1.35566	0	1.19758	2.44879e-283	0.178377	1.3745e-05
chr19	36239262	36245420	+	LIN37	0.246806	0.44374	0.187767	0.456601	0.461561	1.19458	0.0143903	-0.700291	0.0409381
chr10	121588972	121652068	-	MCMBP	19.5942	17.6978	7.55256	1.43804	8.01209e-167	1.18328	4.59999e-115	0.275109	8.16088e-09
chr19	58361225	58376480	+	ZNF587	3.23155	3.66473	1.56879	1.1053	6.00995e-27	1.179	1.70817e-32	-0.0523574	0.642317
chr17	33307513	33332083	+	LIG3	2.36772	10.425	4.46678	-0.852214	1.23265e-25	1.17846	1.2248e-99	-2.00952	2.67065e-232
chr18	72265106	72777627	+	ZNF407	0.861666	2.13782	0.915983	-0.0262643	0.872327	1.17677	2.63849e-31	-1.18333	1.24838e-46
chr1	110452864	110473614	+	CSF1	4.12004	17.0862	7.33506	-0.768793	3.97646e-22	1.17569	1.30789e-102	-1.92365	1.16526e-226
chr19	33622996	33666701	+	WDR88	0.51496	0.988839	0.425336	0.3401	0.526353	1.17337	0.00317257	-0.799637	0.00356121
chr1	178062864	178448644	+	RASAL2	8.64256	6.01659	2.5954	1.79885	5.62049e-222	1.16845	2.32353e-81	0.650472	2.69249e-39
chr1	36179476	36185073	-	C1orf216	0.947144	12.1635	5.26577	-2.40972	1.67389e-57	1.16471	7.72001e-49	-3.54718	2.24417e-262
chr11	111744780	111751967	-	FDXACB1	0.268337	0.882522	0.382155	-0.448758	0.332036	1.16272	9.30884e-05	-1.57699	1.09656e-09
chr11	68228186	68382802	+	PPP6R3	19.9241	26.2302	11.5792	0.846167	2.41681e-98	1.13501	3.53268e-210	-0.268581	4.70853e-10
chr17	30813637	30818274	+	CDK5R1	1.19215	3.63583	1.61166	-0.373108	0.0498986	1.12797	1.74676e-18	-1.47751	4.65275e-45
chr8	100025494	100889808	+	VPS13B	3.4728	3.21913	1.43724	1.3363	1.29263e-81	1.11908	7.06225e-59	0.236728	3.83985e-05
chr1	59246465	59249785	-	JUN	318.275	151.342	68.3516	2.28263	0	1.10237	0	1.20117	1.19696e-212
chr2	87257800	87303536	-	AC125232.1	1.00962	2.71403	1.23018	-0.221932	0.477801	1.09635	1.44324e-07	-1.29159	1.59054e-16
chr1	59762310	60233347	+	FGGY	0.803993	1.41328	0.640793	0.38943	0.132529	1.09562	1.30789e-08	-0.682818	5.98509e-06
chr14	32545320	32628934	+	ARHGAP5	20.5982	14.3088	6.49926	1.72727	0	1.09376	1.86161e-132	0.653136	7.93203e-37
chr11	111895538	111935114	+	DLAT	25.3778	43.9274	20.0632	0.40236	1.65077e-21	1.08606	7.78442e-199	-0.663543	7.88566e-52
chr18	3247479	3256234	+	MYL12A	33.1632	52.8598	24.2643	0.513871	1.80338e-29	1.0788	7.60007e-145	-0.545134	3.76976e-24
chr17	61086917	61505060	+	TANC2	2.22048	8.76521	4.04947	-0.803547	2.54957e-51	1.06961	2.8061e-190	-1.85294	1.4142542833e-313
chr19	40825443	40854434	-	C19orf47	3.83479	6.37658	2.94838	0.443087	3.55098e-05	1.06887	1.0604e-32	-0.60419	9.24576e-17
chr18	2916992	3013313	-	LPIN2	4.24744	5.91201	2.76516	0.683047	2.75267e-14	1.05237	9.58552e-41	-0.348429	1.01229e-06
chr11	9002123	9025596	-	NRIP3	2.29399	14.8294	7.06095	-1.55897	3.2934e-52	1.02641	6.30801e-57	-2.56367	1.08984e-267
chr8	103876528	103990104	+	KB-1507C5.2	0.128078	0.291892	0.140167	-0.0634799	0.936323	1.01587	0.047674	-1.03721	0.032699
chr10	64926981	65225722	-	JMJD1C	7.95256	10.5661	5.07805	0.710488	6.17919e-44	1.01262	1.02448e-104	-0.281712	9.65675e-09
chr14	91006932	91282823	-	TTC7B	0.135811	5.80087	2.80584	-4.30499	4.13646e-67	1.00366	3.21519e-27	-5.25847	0
