# Supplementary material for: Dynamic Interplay between Structural Variations and 3D Genome Organization in Pancreatic Cancer
Source: Adv Sci (Weinh). 2022 May 15;9(18):2200818. doi: 10.1002/advs.202200818 (PMC9218654; doi:10.1002/advs.202200818)
Supplement: Supplementary file 18 — Supplemental Table 17 [file ADVS-9-2200818-s024.xlsx]

## Sheet: Statistics
SV_type	A2B	B2A	StableA	StableB
DEL	379	666	2111	1462
DUP	59	65	358	139
INS	442	912	2393	1857
INV	6	19	35	23
TRA	57	36	82	118
Complex	0	0	0	0
Total SV Number	943	1698	4979	3599

## Sheet: PANC1_AB_sp SV data
chrs	start	end	types	depth	length	AB
chr1	51285362	51285407	DEL	28	45	AB
chr1	84097099	84097133	DEL	38	34	AB
chr1	121358352	121360433	DEL	10	2081	AB
chr1	121360527	121360920	DEL	12	393	AB
chr1	179206334	179206370	DEL	31	36	AB
chr1	236279287	236279837	DEL	16	550	AB
chr1	236584121	236584877	DEL	20	756	AB
chr1	236818160	236818200	DEL	16	40	AB
chr1	245077593	245077710	DEL	15	117	AB
chr1	245289481	245289530	DEL	10	49	AB
chr1	245606041	245606096	DEL	21	55	AB
chr1	246125969	246126159	DEL	25	190	AB
chr1	246137775	246138530	DEL	15	755	AB
chr1	246155065	246155401	DEL	23	336	AB
chr1	246165704	246165836	DEL	33	132	AB
chr1	246270810	246270846	DEL	20	36	AB
chr1	246395916	246396013	DEL	16	97	AB
chr1	246396819	246396867	DEL	13	48	AB
chr1	246414728	246415227	DEL	29	499	AB
chr1	246551483	246551733	DEL	13	250	AB
chr1	246683212	246685128	DEL	14	1916	AB
chr2	3246032	3246142	DEL	18	110	AB
chr2	3303087	3303132	DEL	12	45	AB
chr2	3682687	3682724	DEL	24	37	AB
chr2	3833952	3834160	DEL	25	208	AB
chr2	3848195	3848452	DEL	17	257	AB
chr2	3885211	3885329	DEL	36	118	AB
chr2	24474217	24474375	DEL	51	158	AB
chr2	24520398	24520429	DEL	17	31	AB
chr2	32895996	32896029	DEL	14	33	AB
chr2	33164862	33165003	DEL	24	141	AB
chr2	33781298	33781626	DEL	15	328	AB
chr2	48781846	48784878	DEL	13	3032	AB
chr2	48851192	48857952	DEL	51	6760	AB
chr2	72739443	72739496	DEL	51	53	AB
chr2	114579020	114579059	DEL	15	39	AB
chr2	159622272	159623083	DEL	25	811	AB
chr2	159959222	159961482	DEL	33	2260	AB
chr2	169081780	169081855	DEL	23	75	AB
chr2	169403995	169404056	DEL	26	61	AB
chr2	169408869	169408901	DEL	20	32	AB
chr2	183315822	183316133	DEL	14	311	AB
chr2	206241119	206241164	DEL	11	45	AB
chr3	66763253	66763310	DEL	23	57	AB
chr3	66776738	66776785	DEL	12	47	AB
chr3	66924618	66924788	DEL	10	170	AB
chr3	81596084	81599626	DEL	38	3542	AB
chr3	81748146	81748191	DEL	43	45	AB
chr3	81786457	81786503	DEL	17	46	AB
chr3	84013727	84013784	DEL	26	57	AB
chr3	84566416	84566455	DEL	27	39	AB
chr3	84666348	84666381	DEL	11	33	AB
chr3	84958112	84958187	DEL	25	75	AB
chr3	113177009	113177049	DEL	44	40	AB
chr3	136018354	136018426	DEL	22	72	AB
chr3	136433784	136433840	DEL	14	56	AB
chr3	142766117	142766477	DEL	64	360	AB
chr3	148263428	148263467	DEL	29	39	AB
chr3	148281440	148285419	DEL	37	3979	AB
chr3	188502069	188502813	DEL	41	744	AB
chr4	17394367	17394429	DEL	21	62	AB
chr4	48122177	48122239	DEL	23	62	AB
chr4	49104676	49111233	DEL	14	6557	AB
chr4	49149357	49149406	DEL	10	49	AB
chr4	49151375	49151453	DEL	17	78	AB
chr4	49157402	49157437	DEL	10	35	AB
chr4	105502864	105503075	DEL	33	211	AB
chr4	106031508	106031558	DEL	21	50	AB
chr4	106045249	106045288	DEL	22	39	AB
chr4	106237906	106238178	DEL	15	272	AB
chr4	106370093	106370431	DEL	24	338	AB
chr4	106432765	106432801	DEL	28	36	AB
chr4	114823034	114823075	DEL	36	41	AB
chr4	124542306	124542401	DEL	24	95	AB
chr4	126806814	126806846	DEL	23	32	AB
chr4	151111389	151111421	DEL	17	32	AB
chr4	157681229	157681276	DEL	38	47	AB
chr4	174504884	174504918	DEL	24	34	AB
chr4	174788403	174788489	DEL	16	86	AB
chr4	177661103	177661156	DEL	41	53	AB
chr4	183035439	183035494	DEL	23	55	AB
chr4	183736373	183736495	DEL	14	122	AB
chr4	183766358	183766402	DEL	13	44	AB
chr4	190105396	190106091	DEL	27	695	AB
chr4	190198573	190198947	DEL	21	374	AB
chr4	190308210	190308243	DEL	26	33	AB
chr4	190329412	190329646	DEL	23	234	AB
chr4	190552725	190552794	DEL	18	69	AB
chr4	190554612	190554723	DEL	18	111	AB
chr4	190591476	190591587	DEL	15	111	AB
chr4	190609245	190609312	DEL	13	67	AB
chr4	190621681	190621885	DEL	51	204	AB
chr4	190631037	190631068	DEL	17	31	AB
chr4	190657197	190657260	DEL	22	63	AB
chr5	6570210	6570254	DEL	19	44	AB
chr5	6944699	6944731	DEL	14	32	AB
chr5	14044739	14044783	DEL	13	44	AB
chr5	16696704	16696748	DEL	18	44	AB
chr5	19375269	19376394	DEL	11	1125	AB
chr5	20501592	20501634	DEL	24	42	AB
chr5	21450184	21452477	DEL	18	2293	AB
chr5	22654117	22654161	DEL	26	44	AB
chr5	23715737	23715777	DEL	31	40	AB
chr5	24091622	24091947	DEL	15	325	AB
chr5	24449871	24449903	DEL	26	32	AB
chr5	25275411	25275729	DEL	14	318	AB
chr5	25314619	25314956	DEL	39	337	AB
chr5	25316212	25316519	DEL	39	307	AB
chr5	25834324	25834355	DEL	13	31	AB
chr5	27696040	27696100	DEL	14	60	AB
chr5	28753283	28753326	DEL	18	43	AB
chr5	28813578	28813831	DEL	15	253	AB
chr5	29330101	29330144	DEL	24	43	AB
chr5	29427350	29427416	DEL	41	66	AB
chr5	29434264	29434312	DEL	14	48	AB
chr5	29863782	29863827	DEL	14	45	AB
chr5	29868974	29869037	DEL	11	63	AB
chr5	30932104	30932138	DEL	13	34	AB
chr5	31190644	31191185	DEL	10	541	AB
chr5	31570474	31570526	DEL	10	52	AB
chr5	42165934	42167774	DEL	10	1840	AB
chr5	42212090	42212126	DEL	16	36	AB
chr5	42628555	42631137	DEL	27	2582	AB
chr5	42980820	42980868	DEL	17	48	AB
chr5	43087321	43087488	DEL	14	167	AB
chr5	46001557	46001633	DEL	16	76	AB
chr5	46224894	46224969	DEL	13	75	AB
chr5	49480956	49481979	DEL	11	1023	AB
chr5	49835984	49836051	DEL	33	67	AB
chr5	49904274	49904346	DEL	15	72	AB
chr5	90574699	90574992	DEL	20	293	AB
chr5	93209017	93209066	DEL	32	49	AB
chr5	94707422	94707457	DEL	24	35	AB
chr5	106927543	106927587	DEL	21	44	AB
chr5	140141443	140141532	DEL	11	89	AB
chr5	140355622	140357265	DEL	12	1643	AB
chr5	140482190	140531791	DEL	16	49601	AB
chr6	20232260	20232291	DEL	11	31	AB
chr6	20387160	20387192	DEL	12	32	AB
chr6	21851915	21852010	DEL	17	95	AB
chr6	21965534	21965591	DEL	12	57	AB
chr6	22052770	22053728	DEL	40	958	AB
chr6	71738480	71738680	DEL	33	200	AB
chr6	71778178	71778388	DEL	20	210	AB
chr6	71975745	71975794	DEL	44	49	AB
chr6	94397504	94397565	DEL	30	61	AB
chr6	94544511	94544575	DEL	44	64	AB
chr6	94657366	94657533	DEL	44	167	AB
chr6	105567851	105568176	DEL	42	325	AB
chr6	123170008	123170097	DEL	47	89	AB
chr6	124498918	124499241	DEL	63	323	AB
chr6	124937583	124937615	DEL	38	32	AB
chr6	144092276	144092321	DEL	31	45	AB
chr6	154174457	154174509	DEL	11	52	AB
chr6	154463246	154463337	DEL	14	91	AB
chr6	154678770	154678911	DEL	34	141	AB
chr6	163690827	163690912	DEL	13	85	AB
chr6	163712303	163712349	DEL	29	46	AB
chr6	163747949	163748078	DEL	10	129	AB
chr7	19534398	19534449	DEL	15	51	AB
chr7	19534697	19534752	DEL	14	55	AB
chr7	19775975	19776010	DEL	33	35	AB
chr7	64413376	64414027	DEL	49	651	AB
chr7	64724008	64724243	DEL	14	235	AB
chr7	64748184	64748556	DEL	26	372	AB
chr7	77863909	77863947	DEL	35	38	AB
chr7	79273247	79273280	DEL	12	33	AB
chr7	79359486	79359614	DEL	60	128	AB
chr7	79359789	79359860	DEL	36	71	AB
chr7	81067560	81067592	DEL	24	32	AB
chr7	81358338	81358612	DEL	29	274	AB
chr7	127048087	127048123	DEL	35	36	AB
chr7	127792047	127792154	DEL	10	107	AB
chr8	2003110	2003174	DEL	13	64	AB
chr8	2033636	2034022	DEL	11	386	AB
chr8	2075450	2075570	DEL	12	120	AB
chr8	3040960	3041088	DEL	10	128	AB
chr8	3207658	3207787	DEL	16	129	AB
chr8	3518002	3518036	DEL	13	34	AB
chr8	3653231	3653431	DEL	13	200	AB
chr8	3696218	3696273	DEL	10	55	AB
chr8	3974004	3974076	DEL	18	72	AB
chr8	6948278	6948331	DEL	13	53	AB
chr8	6991668	6995409	DEL	11	3741	AB
chr8	48438073	48438106	DEL	24	33	AB
chr8	74458281	74458313	DEL	33	32	AB
chr8	74534358	74534525	DEL	14	167	AB
chr8	74632727	74633054	DEL	13	327	AB
chr8	74812011	74812116	DEL	22	105	AB
chr8	74888286	74888340	DEL	10	54	AB
chr8	99256522	99256601	DEL	27	79	AB
chr8	99465141	99465468	DEL	12	327	AB
chr8	117691113	117691835	DEL	23	722	AB
chr9	71777941	71778250	DEL	26	309	AB
chr9	71893089	71893155	DEL	19	66	AB
chr10	2013666	2013787	DEL	30	121	AB
chr10	2185466	2185503	DEL	19	37	AB
chr10	2379484	2379811	DEL	33	327	AB
chr10	2413874	2413911	DEL	17	37	AB
chr10	2434532	2434779	DEL	25	247	AB
chr10	2523849	2523884	DEL	19	35	AB
chr10	2698829	2698924	DEL	19	95	AB
chr10	6097381	6097879	DEL	16	498	AB
chr10	6248710	6248825	DEL	13	115	AB
chr10	6251965	6252920	DEL	20	955	AB
chr10	6401412	6401450	DEL	17	38	AB
chr10	6858535	6858570	DEL	12	35	AB
chr10	6876897	6877402	DEL	23	505	AB
chr10	7189941	7189980	DEL	29	39	AB
chr10	7409281	7409319	DEL	10	38	AB
chr10	7709018	7709196	DEL	23	178	AB
chr10	7713995	7714026	DEL	15	31	AB
chr10	7779608	7779678	DEL	14	70	AB
chr10	7793830	7794051	DEL	21	221	AB
chr10	7996615	7996818	DEL	17	203	AB
chr10	8034463	8034604	DEL	26	141	AB
chr10	8310492	8310964	DEL	15	472	AB
chr10	43365061	43365114	DEL	17	53	AB
chr10	43487655	43487693	DEL	21	38	AB
chr10	43960579	43960626	DEL	15	47	AB
chr10	114112183	114116660	DEL	25	4477	AB
chr10	114157799	114158137	DEL	38	338	AB
chr10	115438625	115438664	DEL	19	39	AB
chr10	115509125	115509439	DEL	15	314	AB
chr10	116758033	116758089	DEL	28	56	AB
chr10	133087764	133088133	DEL	11	369	AB
chr10	133142795	133142835	DEL	14	40	AB
chr10	133184266	133184305	DEL	33	39	AB
chr10	133260758	133260815	DEL	11	57	AB
chr10	133381405	133431404	DEL	15	49999	AB
chr10	133479355	133479388	DEL	13	33	AB
chr10	133529175	133529678	DEL	10	503	AB
chr10	133572786	133572844	DEL	11	58	AB
chr10	133639986	133640172	DEL	19	186	AB
chr10	133640552	133640626	DEL	22	74	AB
chr10	133874687	133874738	DEL	13	51	AB
chr10	133914310	133914346	DEL	18	36	AB
chr10	133937829	133938052	DEL	13	223	AB
chr10	133961978	133962025	DEL	14	47	AB
chr10	133963257	133963295	DEL	15	38	AB
chr11	85544048	85544132	DEL	24	84	AB
chr11	85680000	85680032	DEL	17	32	AB
chr11	107331225	107331269	DEL	32	44	AB
chr11	107783458	107783584	DEL	22	126	AB
chr12	11184084	11250750	DEL	10	66666	AB
chr12	11192446	11218061	DEL	30	25615	AB
chr12	11420421	11420545	DEL	33	124	AB
chr12	16420123	16421282	DEL	36	1159	AB
chr12	17413523	17413595	DEL	28	72	AB
chr12	20862533	20862871	DEL	35	338	AB
chr12	22186524	22186680	DEL	34	156	AB
chr12	22473860	22473897	DEL	17	37	AB
chr12	22852642	22852685	DEL	34	43	AB
chr12	23169211	23169257	DEL	14	46	AB
chr12	23723865	23723896	DEL	11	31	AB
chr12	23990166	23990231	DEL	13	65	AB
chr12	32501658	32501700	DEL	19	42	AB
chr12	32653325	32653356	DEL	11	31	AB
chr12	34256036	34267094	DEL	45	11058	AB
chr12	34313173	34313239	DEL	35	66	AB
chr12	34515473	34515582	DEL	18	109	AB
chr12	104661434	104661473	DEL	17	39	AB
chr12	104717379	104717414	DEL	37	35	AB
chr15	59431445	59431479	DEL	18	34	AB
chr15	59831458	59831538	DEL	36	80	AB
chr15	76884597	76896939	DEL	27	12342	AB
chr15	77369625	77369911	DEL	28	286	AB
chr15	99574494	99575622	DEL	38	1128	AB
chr15	101075912	101075980	DEL	18	68	AB
chr15	101314670	101314710	DEL	19	40	AB
chr15	101427504	101427563	DEL	27	59	AB
chr15	101646924	101647022	DEL	22	98	AB
chr16	10575214	10575249	DEL	23	35	AB
chr16	75429877	75430709	DEL	11	832	AB
chr16	75488052	75488139	DEL	19	87	AB
chr17	100019	100094	DEL	16	75	AB
chr17	100370	100404	DEL	16	34	AB
chr17	103467	104740	DEL	21	1273	AB
chr17	107558	107632	DEL	12	74	AB
chr17	193768	197051	DEL	16	3283	AB
chr17	252826	253063	DEL	20	237	AB
chr17	416875	416921	DEL	14	46	AB
chr17	546478	546530	DEL	22	52	AB
chr17	561252	561339	DEL	19	87	AB
chr17	563899	563946	DEL	19	47	AB
chr17	796811	797012	DEL	16	201	AB
chr17	955599	956188	DEL	16	589	AB
chr17	957766	957863	DEL	14	97	AB
chr17	12254573	12254706	DEL	19	133	AB
chr17	12345631	12347169	DEL	47	1538	AB
chr17	12353146	12359254	DEL	53	6108	AB
chr17	13220495	13220822	DEL	30	327	AB
chr17	13226131	13226167	DEL	26	36	AB
chr17	13272079	13272180	DEL	22	101	AB
chr17	13685793	13685889	DEL	17	96	AB
chr17	13686706	13686774	DEL	12	68	AB
chr17	13910735	13910768	DEL	12	33	AB
chr17	19571911	19572321	DEL	24	410	AB
chr17	19854468	19854561	DEL	25	93	AB
chr17	20459682	20459715	DEL	21	33	AB
chr17	28222289	28222367	DEL	28	78	AB
chr17	57663045	57666108	DEL	10	3063	AB
chr17	57870211	57871180	DEL	31	969	AB
chr17	58832047	58832080	DEL	16	33	AB
chr17	62213184	62214156	DEL	18	972	AB
chr17	62302224	62302258	DEL	22	34	AB
chr17	63272081	63272403	DEL	22	322	AB
chr17	63848312	63848344	DEL	13	32	AB
chr17	66791834	66791867	DEL	24	33	AB
chr18	18512788	18514082	DEL	13	1294	AB
chr18	67101845	67101975	DEL	24	130	AB
chr18	68009458	68009490	DEL	19	32	AB
chr18	75202487	75202569	DEL	51	82	AB
chr18	75257525	75257567	DEL	44	42	AB
chr18	75402423	75402490	DEL	82	67	AB
chr18	75625866	75625903	DEL	32	37	AB
chr18	75638883	75638924	DEL	88	41	AB
chr18	75681585	75681649	DEL	39	64	AB
chr18	75990635	75990672	DEL	11	37	AB
chr18	76035672	76035867	DEL	64	195	AB
chr18	76160728	76160786	DEL	41	58	AB
chr18	76169473	76169703	DEL	74	230	AB
chr18	76191211	76191262	DEL	20	51	AB
chr18	76239610	76239647	DEL	61	37	AB
chr18	76373560	76374345	DEL	59	785	AB
chr18	76374555	76374637	DEL	45	82	AB
chr18	76477609	76477677	DEL	26	68	AB
chr18	76513293	76513341	DEL	16	48	AB
chr18	76514112	76514187	DEL	18	75	AB
chr18	76542020	76542060	DEL	32	40	AB
chr18	76601824	76601857	DEL	12	33	AB
chr18	76614392	76614528	DEL	12	136	AB
chr18	76661033	76661070	DEL	34	37	AB
chr18	76701164	76701270	DEL	46	106	AB
chr18	76832718	76832758	DEL	34	40	AB
chr18	76904990	76905992	DEL	37	1002	AB
chr18	76932188	76932431	DEL	33	243	AB
chr19	9812263	9812297	DEL	28	34	AB
chr19	20175431	20175468	DEL	36	37	AB
chr19	21006349	21006403	DEL	13	54	AB
chr19	58034595	58034822	DEL	46	227	AB
chr20	594433	594487	DEL	23	54	AB
chr20	708157	708189	DEL	16	32	AB
chr21	9834411	9834447	DEL	42	36	AB
chr21	10713016	10713698	DEL	10	682	AB
chr21	10719573	10719642	DEL	10	69	AB
chr21	10738887	10740239	DEL	13	1352	AB
chr21	10744541	10756348	DEL	11	11807	AB
chr21	10745599	10749520	DEL	13	3921	AB
chr21	10756758	10760732	DEL	27	3974	AB
chr21	11096782	11108481	DEL	10	11699	AB
chr22	18003592	18004249	DEL	15	657	AB
chr22	18524337	18524382	DEL	18	45	AB
chr22	18977576	18977641	DEL	24	65	AB
chr22	19947332	19947397	DEL	15	65	AB
chr22	24054885	24054956	DEL	26	71	AB
chr22	24274144	24311300	DEL	15	37156	AB
chr22	50066413	50066491	DEL	15	78	AB
chr22	50159409	50159544	DEL	22	135	AB
chr22	50229345	50229389	DEL	27	44	AB
chr22	50296392	50296531	DEL	28	139	AB
chr22	50301957	50302009	DEL	23	52	AB
chr22	50329278	50329359	DEL	15	81	AB
chr22	50332323	50332413	DEL	17	90	AB
chr22	50438061	50438100	DEL	12	39	AB
chr22	50464738	50464848	DEL	27	110	AB
chr22	50499199	50499246	DEL	16	47	AB
chr22	50520602	50520697	DEL	35	95	AB
chr22	50576179	50576238	DEL	16	59	AB
chr22	50666711	50666758	DEL	12	47	AB
chrX	33208592	33208916	DEL	21	324	AB
chrX	33208963	33209008	DEL	15	45	AB
chrX	33984459	33984492	DEL	25	33	AB
chrX	83446609	83446666	DEL	18	57	AB
chrX	83796754	83796998	DEL	25	244	AB
chrX	100566295	100567616	DEL	28	1321	AB
chrX	102735531	102735562	DEL	25	31	AB
chrX	102914641	102914674	DEL	13	33	AB
chrX	103721004	103721035	DEL	13	31	AB
chr1	13827983	13828164	DEL	31	181	BA
chr1	34454614	34454656	DEL	29	42	BA
chr1	56814224	56814269	DEL	27	45	BA
chr1	57832715	57832760	DEL	26	45	BA
chr1	88331705	88331738	DEL	17	33	BA
chr1	88873550	88873601	DEL	27	51	BA
chr1	89475914	89478561	DEL	46	2647	BA
chr1	115043528	115043840	DEL	27	312	BA
chr1	115796901	115797185	DEL	34	284	BA
chr1	116111202	116111233	DEL	23	31	BA
chr1	152084406	152084477	DEL	14	71	BA
chr1	152555543	152588044	DEL	20	32501	BA
chr1	157173864	157175382	DEL	41	1518	BA
chr1	157540660	157540875	DEL	15	215	BA
chr1	157568880	157568916	DEL	32	36	BA
chr1	157570682	157570801	DEL	32	119	BA
chr1	157937577	157937610	DEL	13	33	BA
chr1	162269056	162269088	DEL	18	32	BA
chr1	163434501	163434532	DEL	19	31	BA
chr1	164047816	164048131	DEL	10	315	BA
chr1	164950880	164950911	DEL	33	31	BA
chr1	165731225	165731319	DEL	25	94	BA
chr1	166432789	166432865	DEL	19	76	BA
chr1	166709108	166709190	DEL	16	82	BA
chr1	182087867	182087907	DEL	21	40	BA
chr1	182710760	182710885	DEL	17	125	BA
chr1	182896189	182896220	DEL	22	31	BA
chr1	183583246	183583367	DEL	11	121	BA
chr1	207097790	207097955	DEL	14	165	BA
chr1	207489191	207489223	DEL	18	32	BA
chr1	207580728	207580765	DEL	11	37	BA
chr1	211412817	211412852	DEL	12	35	BA
chr1	211898394	211898457	DEL	13	63	BA
chr1	211985149	211985195	DEL	29	46	BA
chr1	222941815	222941854	DEL	17	39	BA
chr1	223823307	223823664	DEL	11	357	BA
chr1	231869478	231869531	DEL	15	53	BA
chr1	232356524	232356556	DEL	25	32	BA
chr1	232369609	232369650	DEL	24	41	BA
chr1	232551644	232551745	DEL	29	101	BA
chr1	232775537	232775851	DEL	11	314	BA
chr2	7075788	7075850	DEL	10	62	BA
chr2	7273360	7273408	DEL	11	48	BA
chr2	7338579	7338643	DEL	24	64	BA
chr2	7660194	7660385	DEL	24	191	BA
chr2	8043676	8043773	DEL	22	97	BA
chr2	8208113	8208179	DEL	20	66	BA
chr2	8616813	8617120	DEL	52	307	BA
chr2	12596195	12596263	DEL	37	68	BA
chr2	16134203	16134236	DEL	18	33	BA
chr2	16230127	16230314	DEL	24	187	BA
chr2	16258209	16258276	DEL	19	67	BA
chr2	18476757	18476995	DEL	23	238	BA
chr2	18504294	18504330	DEL	43	36	BA
chr2	18817437	18817468	DEL	13	31	BA
chr2	67000730	67000766	DEL	15	36	BA
chr2	75838794	75838890	DEL	17	96	BA
chr2	75939265	75939424	DEL	22	159	BA
chr2	75952224	75952264	DEL	19	40	BA
chr2	119060423	119060940	DEL	34	517	BA
chr2	129176035	129176293	DEL	14	258	BA
chr2	129550318	129550360	DEL	11	42	BA
chr2	129638421	129646205	DEL	16	7784	BA
chr2	130761183	130761217	DEL	12	34	BA
chr2	133050244	133050277	DEL	12	33	BA
chr2	134544291	134544623	DEL	22	332	BA
chr2	134546304	134546382	DEL	22	78	BA
chr2	134767354	134767454	DEL	32	100	BA
chr2	134888240	134888357	DEL	23	117	BA
chr2	143012817	143012848	DEL	14	31	BA
chr2	143891680	143891719	DEL	21	39	BA
chr2	144300280	144300315	DEL	14	35	BA
chr2	144679490	144679589	DEL	22	99	BA
chr2	144679821	144679869	DEL	20	48	BA
chr2	145293456	145293518	DEL	15	62	BA
chr2	177403066	177403102	DEL	22	36	BA
chr2	177521226	177521267	DEL	17	41	BA
chr2	192006156	192006204	DEL	54	48	BA
chr2	218240109	218240140	DEL	30	31	BA
chr2	221263105	221263141	DEL	28	36	BA
chr2	221688392	221688472	DEL	33	80	BA
chr2	221818687	221818747	DEL	15	60	BA
chr2	222046298	222046345	DEL	21	47	BA
chr2	222068409	222077309	DEL	25	8900	BA
chr2	222231072	222232179	DEL	20	1107	BA
chr2	222231954	222232018	DEL	15	64	BA
chr2	223074415	223074448	DEL	48	33	BA
chr2	223635042	223635076	DEL	27	34	BA
chr2	223663591	223663825	DEL	27	234	BA
chr3	41643750	41643783	DEL	17	33	BA
chr3	54059966	54059997	DEL	10	31	BA
chr3	54770072	54770116	DEL	10	44	BA
chr3	55898153	55898198	DEL	18	45	BA
chr3	59656363	59656399	DEL	21	36	BA
chr3	59750601	59750636	DEL	15	35	BA
chr3	59777754	59777786	DEL	11	32	BA
chr3	70260487	70260553	DEL	22	66	BA
chr3	98410705	98414783	DEL	26	4078	BA
chr3	98555881	98555924	DEL	27	43	BA
chr3	98555892	98556303	DEL	19	411	BA
chr3	98556702	98556751	DEL	22	49	BA
chr3	98899061	98902389	DEL	48	3328	BA
chr3	98982420	98982513	DEL	53	93	BA
chr3	99037452	99037764	DEL	46	312	BA
chr3	99605101	99605151	DEL	69	50	BA
chr3	99628782	99629629	DEL	33	847	BA
chr3	99785361	99785667	DEL	31	306	BA
chr3	106735977	106736231	DEL	34	254	BA
chr3	108226088	108226124	DEL	46	36	BA
chr3	108478287	108478397	DEL	43	110	BA
chr3	109508817	109508862	DEL	22	45	BA
chr3	109580664	109580791	DEL	10	127	BA
chr3	110516602	110516642	DEL	38	40	BA
chr3	110677340	110677387	DEL	29	47	BA
chr3	112765342	112765389	DEL	17	47	BA
chr3	118281604	118281824	DEL	43	220	BA
chr3	118437212	118437263	DEL	18	51	BA
chr3	130218292	130218406	DEL	21	114	BA
chr3	131495078	131495130	DEL	33	52	BA
chr3	131671311	131671409	DEL	26	98	BA
chr3	131708253	131713385	DEL	11	5132	BA
chr3	131989124	131995084	DEL	18	5960	BA
chr3	134299846	134299881	DEL	17	35	BA
chr3	134420126	134420185	DEL	26	59	BA
chr3	139205200	139205297	DEL	18	97	BA
chr3	140434483	140434688	DEL	35	205	BA
chr3	140621383	140622359	DEL	12	976	BA
chr3	159737709	159737770	DEL	24	61	BA
chr3	189074367	189074406	DEL	11	39	BA
chr3	189264139	189264207	DEL	31	68	BA
chr3	189596543	189596741	DEL	44	198	BA
chr3	189955414	189955715	DEL	16	301	BA
chr3	189995603	189995670	DEL	20	67	BA
chr3	190611424	190611470	DEL	35	46	BA
chr3	190725554	190725641	DEL	27	87	BA
chr3	191141011	191141068	DEL	12	57	BA
chr3	191580881	191580965	DEL	32	84	BA
chr3	191759419	191759455	DEL	19	36	BA
chr3	191856097	191856435	DEL	27	338	BA
chr4	10392431	10402182	DEL	37	9751	BA
chr4	11193410	11193475	DEL	22	65	BA
chr4	11291450	11291495	DEL	24	45	BA
chr4	11877404	11877462	DEL	25	58	BA
chr4	14206330	14206401	DEL	17	71	BA
chr4	14391133	14391313	DEL	33	180	BA
chr4	14493292	14493352	DEL	14	60	BA
chr4	15791734	15791782	DEL	23	48	BA
chr4	15792892	15793392	DEL	25	500	BA
chr4	16394820	16394869	DEL	13	49	BA
chr4	55426692	55426729	DEL	21	37	BA
chr4	55808673	55808918	DEL	29	245	BA
chr4	55998567	55998901	DEL	19	334	BA
chr4	58380459	58380493	DEL	13	34	BA
chr4	59739333	59789334	DEL	13	50001	BA
chr4	59808946	59808996	DEL	19	50	BA
chr4	69064310	69067198	DEL	17	2888	BA
chr4	71347148	71347217	DEL	22	69	BA
chr4	71926417	71926577	DEL	15	160	BA
chr4	72742090	72742220	DEL	31	130	BA
chr4	72752779	72752823	DEL	30	44	BA
chr4	72785713	72786034	DEL	11	321	BA
chr4	72829641	72829970	DEL	35	329	BA
chr4	79139075	79139115	DEL	18	40	BA
chr4	81311706	81311737	DEL	12	31	BA
chr4	82823816	82823934	DEL	32	118	BA
chr4	98309539	98309846	DEL	32	307	BA
chr4	100277009	100277075	DEL	38	66	BA
chr4	101293065	101293135	DEL	31	70	BA
chr4	101380331	101380363	DEL	20	32	BA
chr4	101677689	101677755	DEL	33	66	BA
chr4	111383219	111383534	DEL	19	315	BA
chr4	111515195	111515231	DEL	14	36	BA
chr4	111804849	111804916	DEL	15	67	BA
chr4	112091313	112091354	DEL	13	41	BA
chr4	142124261	142124333	DEL	28	72	BA
chr4	142230783	142233062	DEL	31	2279	BA
chr4	142983045	142983076	DEL	11	31	BA
chr4	143029544	143029601	DEL	23	57	BA
chr4	156930329	156930377	DEL	26	48	BA
chr4	156935038	156935094	DEL	21	56	BA
chr5	3141455	3141548	DEL	39	93	BA
chr5	3324423	3324483	DEL	12	60	BA
chr5	3420356	3420493	DEL	10	137	BA
chr5	3499273	3499594	DEL	22	321	BA
chr5	3637869	3638043	DEL	14	174	BA
chr5	3701067	3701230	DEL	16	163	BA
chr5	35734503	35734540	DEL	13	37	BA
chr5	57195577	57195608	DEL	11	31	BA
chr5	57858925	57859147	DEL	33	222	BA
chr5	58869906	58869956	DEL	20	50	BA
chr5	59866442	59866642	DEL	28	200	BA
chr5	97413945	97414038	DEL	11	93	BA
chr5	110694942	110695260	DEL	14	318	BA
chr5	126458377	126458815	DEL	16	438	BA
chr5	135115174	135120708	DEL	12	5534	BA
chr5	136852674	136852765	DEL	17	91	BA
chr5	146639731	146639802	DEL	31	71	BA
chr5	146940942	146940980	DEL	10	38	BA
chr5	147462164	147462480	DEL	23	316	BA
chr5	148385840	148385935	DEL	13	95	BA
chr5	148706626	148706866	DEL	18	240	BA
chr5	168070368	168070416	DEL	26	48	BA
chr5	169576928	169577029	DEL	26	101	BA
chr5	169802537	169802599	DEL	21	62	BA
chr5	170158827	170158916	DEL	12	89	BA
chr5	174646010	174646058	DEL	31	48	BA
chr6	5835663	5836015	DEL	19	352	BA
chr6	5836249	5836285	DEL	17	36	BA
chr6	5898449	5898877	DEL	21	428	BA
chr6	6598977	6599010	DEL	18	33	BA
chr6	6687327	6687399	DEL	37	72	BA
chr6	6771557	6771601	DEL	33	44	BA
chr6	19155635	19155970	DEL	19	335	BA
chr6	19347406	19347508	DEL	33	102	BA
chr6	19360473	19360508	DEL	28	35	BA
chr6	19423609	19423844	DEL	32	235	BA
chr6	19637098	19637137	DEL	15	39	BA
chr6	19939953	19940057	DEL	34	104	BA
chr6	54469744	54469855	DEL	46	111	BA
chr6	54556449	54556784	DEL	37	335	BA
chr6	54846388	54851435	DEL	35	5047	BA
chr6	55012724	55012860	DEL	25	136	BA
chr6	55404739	55404778	DEL	23	39	BA
chr6	55408244	55408279	DEL	15	35	BA
chr6	55774747	55774794	DEL	18	47	BA
chr6	86026365	86026680	DEL	42	315	BA
chr6	86708754	86714791	DEL	42	6037	BA
chr6	86791161	86791199	DEL	16	38	BA
chr6	87838414	87838477	DEL	22	63	BA
chr6	88986857	88986901	DEL	18	44	BA
chr6	92180869	92180948	DEL	34	79	BA
chr6	92915605	92915636	DEL	10	31	BA
chr6	112770016	112770060	DEL	23	44	BA
chr6	113350650	113350747	DEL	64	97	BA
chr6	113899555	113899668	DEL	61	113	BA
chr6	113942927	113942971	DEL	44	44	BA
chr6	113958429	113958469	DEL	58	40	BA
chr6	130927075	130927117	DEL	33	42	BA
chr6	130959402	130959721	DEL	13	319	BA
chr6	131496049	131496080	DEL	32	31	BA
chr6	132284295	132284335	DEL	12	40	BA
chr6	132337025	132337071	DEL	14	46	BA
chr6	136235623	136235933	DEL	31	310	BA
chr6	164032705	164032771	DEL	18	66	BA
chr6	164286779	164286811	DEL	25	32	BA
chr6	165131562	165131622	DEL	18	60	BA
chr6	165345192	165345234	DEL	23	42	BA
chr6	166235857	166235909	DEL	26	52	BA
chr6	166343548	166343606	DEL	18	58	BA
chr6	166576163	166576289	DEL	16	126	BA
chr6	166696524	166696729	DEL	15	205	BA
chr6	166767442	166767549	DEL	37	107	BA
chr6	166809767	166809809	DEL	50	42	BA
chr7	21587709	21587830	DEL	27	121	BA
chr7	31541072	31541156	DEL	17	84	BA
chr7	34647711	34647993	DEL	36	282	BA
chr7	37426183	37426218	DEL	16	35	BA
chr7	38265182	38265214	DEL	19	32	BA
chr7	38330143	38330193	DEL	31	50	BA
chr7	38373955	38373987	DEL	16	32	BA
chr7	38580889	38580940	DEL	32	51	BA
chr7	39387270	39387887	DEL	21	617	BA
chr7	39546463	39551828	DEL	25	5365	BA
chr7	39870044	39870354	DEL	30	310	BA
chr7	41358272	41358319	DEL	24	47	BA
chr7	42853043	42853078	DEL	13	35	BA
chr7	45472283	45472332	DEL	31	49	BA
chr7	45672113	45672147	DEL	26	34	BA
chr7	45775825	45776147	DEL	21	322	BA
chr7	46366481	46366767	DEL	34	286	BA
chr7	50264348	50265319	DEL	14	971	BA
chr7	50638567	50638658	DEL	15	91	BA
chr7	50654712	50654750	DEL	19	38	BA
chr7	93169987	93170102	DEL	15	115	BA
chr7	93327142	93332282	DEL	46	5140	BA
chr7	93831883	93831916	DEL	12	33	BA
chr7	94051086	94051124	DEL	19	38	BA
chr7	94287622	94287665	DEL	17	43	BA
chr7	94288733	94288806	DEL	20	73	BA
chr7	96505547	96505625	DEL	11	78	BA
chr7	96543282	96546598	DEL	17	3316	BA
chr7	131060862	131060894	DEL	11	32	BA
chr7	141431541	141431577	DEL	11	36	BA
chr7	141491722	141491909	DEL	17	187	BA
chr7	141613577	141613635	DEL	10	58	BA
chr7	142360546	142361969	DEL	56	1423	BA
chr8	49662087	49662135	DEL	35	48	BA
chr8	52737972	52738295	DEL	44	323	BA
chr8	53365076	53367156	DEL	40	2080	BA
chr8	53611230	53611261	DEL	14	31	BA
chr8	53700963	53701625	DEL	14	662	BA
chr8	55506699	55506766	DEL	28	67	BA
chr8	56658606	56658742	DEL	21	136	BA
chr8	57732381	57732481	DEL	41	100	BA
chr8	57779821	57779925	DEL	16	104	BA
chr8	58436101	58436249	DEL	30	148	BA
chr8	60641320	60641493	DEL	47	173	BA
chr8	66311351	66311472	DEL	33	121	BA
chr8	70160384	70160476	DEL	10	92	BA
chr8	70319889	70325190	DEL	20	5301	BA
chr8	82045017	82046613	DEL	21	1596	BA
chr8	90096355	90096387	DEL	14	32	BA
chr8	96938487	96938518	DEL	15	31	BA
chr8	97514678	97514784	DEL	22	106	BA
chr8	97520707	97521917	DEL	21	1210	BA
chr8	97800062	97800127	DEL	32	65	BA
chr8	119165528	119165600	DEL	14	72	BA
chr8	119447057	119447368	DEL	26	311	BA
chr8	119618007	119618044	DEL	30	37	BA
chr8	119959466	119959508	DEL	14	42	BA
chr8	121003277	121003308	DEL	15	31	BA
chr8	121487259	121488950	DEL	22	1691	BA
chr8	121930606	121930714	DEL	15	108	BA
chr8	122213171	122213203	DEL	20	32	BA
chr8	122854428	122854469	DEL	35	41	BA
chr8	123048423	123048753	DEL	21	330	BA
chr8	127192204	127194570	DEL	23	2366	BA
chr8	127248959	127249275	DEL	22	316	BA
chr8	127460843	127460875	DEL	12	32	BA
chr8	128295256	128295296	DEL	25	40	BA
chr8	128328573	128328613	DEL	19	40	BA
chr8	128328829	128328874	DEL	16	45	BA
chr8	128420250	128420380	DEL	21	130	BA
chr8	128611295	128611392	DEL	13	97	BA
chr8	129130817	129130941	DEL	25	124	BA
chr8	129253169	129253221	DEL	23	52	BA
chr8	129375351	129375452	DEL	19	101	BA
chr8	129674792	129674825	DEL	31	33	BA
chr8	129762521	129766026	DEL	37	3505	BA
chr8	129838716	129838763	DEL	25	47	BA
chr8	130882655	130883070	DEL	12	415	BA
chr8	134264812	134264853	DEL	11	41	BA
chr8	134770077	134770124	DEL	12	47	BA
chr9	100761069	100761398	DEL	11	329	BA
chr10	26354757	26355073	DEL	13	316	BA
chr10	26362490	26362528	DEL	16	38	BA
chr10	26608221	26608329	DEL	14	108	BA
chr10	44910011	44910065	DEL	20	54	BA
chr10	45098209	45098259	DEL	24	50	BA
chr10	50420733	50420776	DEL	21	43	BA
chr10	50917996	50918035	DEL	25	39	BA
chr10	64847322	64847359	DEL	22	37	BA
chr10	78255578	78261026	DEL	63	5448	BA
chr10	87315350	87315385	DEL	27	35	BA
chr10	87986257	87986297	DEL	11	40	BA
chr10	91621083	91621159	DEL	16	76	BA
chr10	91758134	91758169	DEL	22	35	BA
chr10	93633338	93634565	DEL	31	1227	BA
chr10	100496981	100497289	DEL	14	308	BA
chr10	119607587	119607647	DEL	26	60	BA
chr10	122118167	122118339	DEL	17	172	BA
chr10	122226659	122228808	DEL	43	2149	BA
chr11	5637432	5638971	DEL	30	1539	BA
chr11	5760086	5762362	DEL	38	2276	BA
chr11	5829536	5829593	DEL	32	57	BA
chr11	6120753	6120795	DEL	30	42	BA
chr11	6894994	6895025	DEL	22	31	BA
chr11	7790212	7791886	DEL	78	1674	BA
chr11	14348324	14348640	DEL	51	316	BA
chr11	15394154	15394213	DEL	23	59	BA
chr11	15617641	15617680	DEL	17	39	BA
chr11	16927777	16927813	DEL	10	36	BA
chr11	16928668	16928766	DEL	15	98	BA
chr11	57711222	57711340	DEL	33	118	BA
chr11	57987585	57987633	DEL	12	48	BA
chr11	58199557	58199591	DEL	19	34	BA
chr11	58220619	58220946	DEL	15	327	BA
chr11	58587132	58587989	DEL	46	857	BA
chr11	58594188	58596019	DEL	53	1831	BA
chr11	60301055	60301135	DEL	40	80	BA
chr11	60372229	60372444	DEL	26	215	BA
chr11	60372495	60372588	DEL	16	93	BA
chr11	60591535	60591578	DEL	26	43	BA
chr11	92246006	92246310	DEL	28	304	BA
chr11	92383050	92383082	DEL	17	32	BA
chr11	92869804	92875868	DEL	26	6064	BA
chr11	93021138	93022158	DEL	43	1020	BA
chr11	93599595	93599668	DEL	15	73	BA
chr11	94677261	94677312	DEL	11	51	BA
chr11	95366403	95366435	DEL	15	32	BA
chr11	101290010	101290334	DEL	19	324	BA
chr11	101566762	101575258	DEL	23	8496	BA
chr11	110026838	110026891	DEL	63	53	BA
chr11	112476621	112476653	DEL	11	32	BA
chr11	112617743	112618147	DEL	10	404	BA
chr11	114831771	114831908	DEL	23	137	BA
chr11	115122146	115122178	DEL	20	32	BA
chr11	123230021	123230077	DEL	30	56	BA
chr11	123552444	123552521	DEL	28	77	BA
chr11	123567774	123567855	DEL	16	81	BA
chr11	124109326	124109366	DEL	56	40	BA
chr11	124450736	124450776	DEL	36	40	BA
chr12	29000533	29000569	DEL	29	36	BA
chr12	29175268	29175300	DEL	26	32	BA
chr12	29280250	29280561	DEL	21	311	BA
chr12	29948142	29948190	DEL	14	48	BA
chr12	30237245	30243567	DEL	35	6322	BA
chr12	30478287	30480993	DEL	64	2706	BA
chr12	30918292	30918774	DEL	28	482	BA
chr12	47799008	47799046	DEL	20	38	BA
chr12	58028048	58029271	DEL	25	1223	BA
chr12	58544890	58544933	DEL	27	43	BA
chr12	67643352	67643389	DEL	17	37	BA
chr12	70058867	70058975	DEL	19	108	BA
chr12	70872266	70878218	DEL	19	5952	BA
chr12	71958450	71958484	DEL	32	34	BA
chr12	92589226	92589337	DEL	32	111	BA
chr12	92930859	92930925	DEL	21	66	BA
chr12	107326114	107326145	DEL	24	31	BA
chr12	114053434	114053474	DEL	17	40	BA
chr12	114570780	114570824	DEL	42	44	BA
chr12	115585505	115585540	DEL	28	35	BA
chr13	23012245	23012306	DEL	13	61	BA
chr13	23608498	23608531	DEL	10	33	BA
chr13	23675665	23675789	DEL	19	124	BA
chr13	37880500	37880574	DEL	30	74	BA
chr13	38048431	38049297	DEL	31	866	BA
chr13	38071943	38085577	DEL	37	13634	BA
chr13	39057317	39060203	DEL	26	2886	BA
chr13	39795406	39795440	DEL	13	34	BA
chr13	47602822	47602870	DEL	21	48	BA
chr13	53413336	53413369	DEL	12	33	BA
chr13	53592485	53593454	DEL	16	969	BA
chr13	73662252	73662319	DEL	13	67	BA
chr13	74137168	74137200	DEL	12	32	BA
chr13	74149418	74149517	DEL	22	99	BA
chr13	74531152	74531203	DEL	20	51	BA
chr13	74993418	74993494	DEL	12	76	BA
chr13	76135946	76135985	DEL	15	39	BA
chr13	77054318	77054351	DEL	18	33	BA
chr13	96164074	96164416	DEL	10	342	BA
chr13	97347835	97347923	DEL	20	88	BA
chr13	101894146	101896427	DEL	33	2281	BA
chr13	101906952	101907270	DEL	23	318	BA
chr13	106034715	106035024	DEL	24	309	BA
chr13	106250131	106250281	DEL	34	150	BA
chr13	106449323	106449917	DEL	22	594	BA
chr14	22835281	22835318	DEL	50	37	BA
chr14	36446313	36446346	DEL	14	33	BA
chr14	36481111	36481142	DEL	20	31	BA
chr14	36980940	36980972	DEL	17	32	BA
chr14	53814646	53814685	DEL	41	39	BA
chr14	54710348	54713687	DEL	33	3339	BA
chr14	59423311	59423362	DEL	32	51	BA
chr14	59429066	59429115	DEL	24	49	BA
chr14	59545312	59545619	DEL	38	307	BA
chr14	59883920	59883958	DEL	23	38	BA
chr14	60341398	60343242	DEL	44	1844	BA
chr14	60441770	60441819	DEL	38	49	BA
chr14	63787179	63787511	DEL	41	332	BA
chr14	72220655	72220693	DEL	33	38	BA
chr14	72248645	72799358	DEL	10	550713	BA
chr14	78115005	78115053	DEL	38	48	BA
chr14	78295165	78297073	DEL	35	1908	BA
chr14	78549308	78549343	DEL	20	35	BA
chr14	88390581	88390656	DEL	35	75	BA
chr14	97212850	97212921	DEL	22	71	BA
chr14	99986781	99986841	DEL	25	60	BA
chr14	106323454	106323518	DEL	10	64	BA
chr14	106531320	106783449	DEL	11	252129	BA
chr14	106598778	106598820	DEL	14	42	BA
chr14	107036075	107260688	DEL	11	224613	BA
chr14	107038060	107262961	DEL	20	224901	BA
chr15	39744389	39744858	DEL	38	469	BA
chr15	60659689	60659813	DEL	20	124	BA
chr15	79804644	79805002	DEL	40	358	BA
chr15	79867256	79867328	DEL	11	72	BA
chr15	79969879	79969958	DEL	47	79	BA
chr15	87570697	87570728	DEL	17	31	BA
chr15	91362448	91362590	DEL	35	142	BA
chr15	91981580	91989268	DEL	28	7688	BA
chr15	102232470	102232593	DEL	27	123	BA
chr16	13292068	13292146	DEL	30	78	BA
chr16	13294467	13296496	DEL	36	2029	BA
chr16	13944336	13944423	DEL	22	87	BA
chr16	13947994	13948030	DEL	12	36	BA
chr16	17226376	17226427	DEL	33	51	BA
chr16	17599577	17599751	DEL	24	174	BA
chr16	20542242	20542309	DEL	18	67	BA
chr16	49499438	49499497	DEL	17	59	BA
chr16	50788890	50788951	DEL	26	61	BA
chr16	66927413	66927445	DEL	10	32	BA
chr16	73383515	73383572	DEL	12	57	BA
chr16	79188011	79193670	DEL	34	5659	BA
chr16	80604448	80604583	DEL	27	135	BA
chr16	81119466	81119819	DEL	14	353	BA
chr16	81550811	81550902	DEL	19	91	BA
chr16	81737931	81737971	DEL	11	40	BA
chr16	81900012	81900284	DEL	17	272	BA
chr16	82875705	82875747	DEL	15	42	BA
chr16	83003987	83004282	DEL	36	295	BA
chr16	83635702	83635733	DEL	15	31	BA
chr16	83950680	83950722	DEL	12	42	BA
chr17	31596691	31596759	DEL	15	68	BA
chr17	31791474	31791541	DEL	22	67	BA
chr17	39324140	39324227	DEL	29	87	BA
chr17	39392087	39392145	DEL	29	58	BA
chr17	39422080	39432384	DEL	36	10304	BA
chr17	56207504	56213609	DEL	52	6105	BA
chr17	72173767	72173859	DEL	30	92	BA
chr17	72328326	72328361	DEL	11	35	BA
chr17	72393122	72393256	DEL	24	134	BA
chr17	73012001	73012049	DEL	15	48	BA
chr17	73272570	73272878	DEL	13	308	BA
chr17	73813181	73813212	DEL	16	31	BA
chr17	80039776	80039832	DEL	18	56	BA
chr17	80085244	80085280	DEL	20	36	BA
chr17	80185445	80185512	DEL	12	67	BA
chr17	80346668	80346718	DEL	14	50	BA
chr17	80369884	80369991	DEL	16	107	BA
chr17	80391199	80392872	DEL	13	1673	BA
chr17	80406133	80406295	DEL	14	162	BA
chr17	80666712	80666845	DEL	29	133	BA
chr17	80822741	80822776	DEL	27	35	BA
chr17	80856035	80856124	DEL	28	89	BA
chr17	80863355	80863491	DEL	16	136	BA
chr17	80941859	80941936	DEL	16	77	BA
chr17	80993714	80993781	DEL	17	67	BA
chr18	23240962	23240998	DEL	10	36	BA
chr18	23973394	23973431	DEL	34	37	BA
chr18	24045984	24046058	DEL	18	74	BA
chr18	24571620	24572341	DEL	25	721	BA
chr18	25527804	25527892	DEL	30	88	BA
chr18	25827878	25828215	DEL	22	337	BA
chr18	26274547	26274643	DEL	41	96	BA
chr18	26543930	26543968	DEL	27	38	BA
chr18	35021929	35021965	DEL	24	36	BA
chr18	38006375	38007001	DEL	50	626	BA
chr18	38259897	38266749	DEL	34	6852	BA
chr18	49836098	49836129	DEL	19	31	BA
chr18	53467173	53467486	DEL	12	313	BA
chr18	59283875	59284111	DEL	43	236	BA
chr18	59591600	59591784	DEL	25	184	BA
chr18	59706743	59706969	DEL	19	226	BA
chr18	59730447	59730501	DEL	21	54	BA
chr18	59792361	59792413	DEL	29	52	BA
chr18	59834528	59834561	DEL	22	33	BA
chr18	61810779	61810877	DEL	38	98	BA
chr19	34057151	34057212	DEL	27	61	BA
chr19	34116210	34116249	DEL	17	39	BA
chr19	34316341	34316543	DEL	14	202	BA
chr19	34349766	34349804	DEL	36	38	BA
chr19	34537302	34537335	DEL	12	33	BA
chr19	34798560	34798597	DEL	17	37	BA
chr19	35738768	35738807	DEL	18	39	BA
chr19	35849697	35862165	DEL	18	12468	BA
chr19	35851891	35864356	DEL	10	12465	BA
chr19	36840752	36847072	DEL	13	6320	BA
chr19	39160026	40826038	DEL	36	1666012	BA
chr19	39234106	39234253	DEL	63	147	BA
chr19	39264374	39264420	DEL	14	46	BA
chr19	39393169	39393250	DEL	92	81	BA
chr19	39562887	40297944	DEL	69	735057	BA
chr19	39637690	39637728	DEL	77	38	BA
chr19	39992570	39992823	DEL	14	253	BA
chr19	40370642	40386912	DEL	21	16270	BA
chr19	40373267	40388973	DEL	22	15706	BA
chr19	40374309	40390016	DEL	11	15707	BA
chr19	40375754	40391439	DEL	15	15685	BA
chr19	40377162	40392847	DEL	26	15685	BA
chr19	40380030	40395764	DEL	16	15734	BA
chr19	40381852	40397536	DEL	17	15684	BA
chr19	40384448	40400149	DEL	32	15701	BA
chr19	40386392	40402082	DEL	31	15690	BA
chr19	40388975	40404707	DEL	18	15732	BA
chr19	40614186	40614361	DEL	18	175	BA
chr19	41386668	41386714	DEL	12	46	BA
chr19	42418703	42418794	DEL	11	91	BA
chr19	42742785	42764063	DEL	10	21278	BA
chr19	43720713	43720896	DEL	23	183	BA
chr19	45527211	45527301	DEL	12	90	BA
chr19	46273463	46273501	DEL	17	38	BA
chr19	46278660	46279636	DEL	19	976	BA
chr19	46892622	46892678	DEL	14	56	BA
chr19	48372760	48374301	DEL	12	1541	BA
chr19	48837674	48837724	DEL	12	50	BA
chr19	48845576	48845627	DEL	16	51	BA
chr19	49260916	49260954	DEL	13	38	BA
chr19	49515044	49515168	DEL	16	124	BA
chr19	50378590	50378656	DEL	11	66	BA
chr19	50522847	50523434	DEL	11	587	BA
chr19	51077891	51082515	DEL	16	4624	BA
chr19	51203286	51203335	DEL	10	49	BA
chr20	51073485	51073525	DEL	41	40	BA
chr20	59599051	59599100	DEL	18	49	BA
chr20	59621026	59621172	DEL	44	146	BA
chr20	59676080	59676301	DEL	10	221	BA
chr20	59677336	59677391	DEL	18	55	BA
chr20	59777099	59777133	DEL	11	34	BA
chr20	59864722	59864784	DEL	10	62	BA
chr21	15428702	15428742	DEL	22	40	BA
chr21	15629256	15629293	DEL	44	37	BA
chr21	16680273	16680311	DEL	19	38	BA
chr21	17381508	17381575	DEL	31	67	BA
chr21	17732236	17732278	DEL	16	42	BA
chr21	19069030	19069061	DEL	18	31	BA
chr21	19091573	19091802	DEL	17	229	BA
chr21	19092041	19092120	DEL	17	79	BA
chr21	19092377	19092429	DEL	16	52	BA
chr21	19092649	19092693	DEL	12	44	BA
chr21	19326686	19329109	DEL	45	2423	BA
chr21	19809169	19809201	DEL	36	32	BA
chr21	26342056	26342106	DEL	36	50	BA
chr21	28012048	28012113	DEL	25	65	BA
chr21	30213355	30213563	DEL	28	208	BA
chr21	30552225	30552579	DEL	17	354	BA
chr21	31106675	31106711	DEL	24	36	BA
chr21	31582882	31582935	DEL	26	53	BA
chr21	32916627	32916735	DEL	29	108	BA
chr21	35248372	35248554	DEL	34	182	BA
chr21	36577984	36578016	DEL	32	32	BA
chr21	37141660	37141691	DEL	11	31	BA
chr21	37516834	37517003	DEL	15	169	BA
chr21	37869034	37869135	DEL	18	101	BA
chr21	39129439	39129506	DEL	16	67	BA
chr21	40115148	40115201	DEL	28	53	BA
chr21	40926864	40926935	DEL	46	71	BA
chr21	40955745	40955820	DEL	30	75	BA
chr21	41191434	41191510	DEL	43	76	BA
chr21	41880665	41880708	DEL	20	43	BA
chr21	41957261	41957380	DEL	35	119	BA
chr21	42054582	42054699	DEL	28	117	BA
chr21	42458040	42458145	DEL	28	105	BA
chr21	42683163	42683194	DEL	10	31	BA
chr21	42788680	42788714	DEL	12	34	BA
chr22	16867585	16867626	DEL	11	41	BA
chr22	33751617	33751768	DEL	23	151	BA
chr22	34221363	34221394	DEL	15	31	BA
chr22	35888186	35888222	DEL	14	36	BA
chr22	47417197	47417235	DEL	15	38	BA
chr22	47801328	47801571	DEL	20	243	BA
chrX	118870675	118870928	DEL	27	253	BA
chrX	122185514	122185866	DEL	29	352	BA
chrX	124741682	124741863	DEL	22	181	BA
chrX	126665635	126665668	DEL	13	33	BA
chrX	129539807	129540137	DEL	20	330	BA
chrX	130491980	130492019	DEL	24	39	BA
chrX	131542120	131542151	DEL	18	31	BA
chrX	133347722	133352260	DEL	33	4538	BA
chrX	133884843	133884914	DEL	30	71	BA
chrX	134161517	134162068	DEL	19	551	BA
chrX	134507251	134507284	DEL	24	33	BA
chrX	135555262	135555306	DEL	19	44	BA
chrX	136082822	136082872	DEL	13	50	BA
chrX	137364762	137365201	DEL	26	439	BA
chrX	138561772	138561809	DEL	25	37	BA
chrX	139045800	139045933	DEL	12	133	BA
chrX	140405464	140405523	DEL	18	59	BA
chrX	140878933	140878970	DEL	23	37	BA
chrX	143750854	143750910	DEL	23	56	BA
chrX	144658874	144658916	DEL	22	42	BA
chrX	145116608	145116664	DEL	20	56	BA
chrX	145487756	145487843	DEL	16	87	BA
chrX	145866542	145866573	DEL	13	31	BA
chrX	145943163	145943953	DEL	19	790	BA
chrX	146201995	146202029	DEL	12	34	BA
chrX	146559253	146559359	DEL	27	106	BA
chrX	146923832	146923912	DEL	32	80	BA
chrX	147381820	147382031	DEL	26	211	BA
chrX	147509696	147511234	DEL	26	1538	BA
chrX	147511576	147511609	DEL	14	33	BA
chrX	148224518	148224585	DEL	18	67	BA
chrX	148906424	148956425	DEL	13	50001	BA
chrX	154365491	154365584	DEL	40	93	BA
chrX	154790190	154803271	DEL	49	13081	BA
chrX	154867958	154868003	DEL	22	45	BA
chr1	757825	757859	DEL	14	34	AA
chr1	774860	774903	DEL	19	43	AA
chr1	963863	964471	DEL	12	608	AA
chr1	977158	977206	DEL	22	48	AA
chr1	1000274	1000333	DEL	17	59	AA
chr1	1011887	1014248	DEL	17	2361	AA
chr1	1016037	1016162	DEL	10	125	AA
chr1	1085018	1085100	DEL	28	82	AA
chr1	1142717	1143137	DEL	18	420	AA
chr1	1900370	1900439	DEL	29	69	AA
chr1	1910474	1910649	DEL	11	175	AA
chr1	1911498	1911718	DEL	18	220	AA
chr1	1963059	1963095	DEL	13	36	AA
chr1	2241159	2241196	DEL	11	37	AA
chr1	2893458	2893649	DEL	28	191	AA
chr1	3204192	3204337	DEL	15	145	AA
chr1	3216377	3217046	DEL	26	669	AA
chr1	3215868	3216467	DEL	26	599	AA
chr1	3557081	3557117	DEL	26	36	AA
chr1	6085905	6085938	DEL	14	33	AA
chr1	6215180	6215218	DEL	25	38	AA
chr1	6858644	6858823	DEL	42	179	AA
chr1	7175602	7175700	DEL	22	98	AA
chr1	7517097	7517131	DEL	19	34	AA
chr1	7608739	7608966	DEL	29	227	AA
chr1	7613278	7613309	DEL	11	31	AA
chr1	8706144	8706187	DEL	30	43	AA
chr1	8729021	8729101	DEL	31	80	AA
chr1	12849549	12849591	DEL	27	42	AA
chr1	15926414	15926447	DEL	22	33	AA
chr1	16945791	16947679	DEL	37	1888	AA
chr1	16980460	16980502	DEL	10	42	AA
chr1	17676184	17677672	DEL	22	1488	AA
chr1	19724712	19724752	DEL	30	40	AA
chr1	19761428	19761594	DEL	24	166	AA
chr1	20396179	20396211	DEL	40	32	AA
chr1	20913608	20913666	DEL	19	58	AA
chr1	21308063	21308124	DEL	18	61	AA
chr1	21714779	21714823	DEL	11	44	AA
chr1	21715552	21715678	DEL	14	126	AA
chr1	22926106	22926198	DEL	18	92	AA
chr1	24262308	24262355	DEL	14	47	AA
chr1	24374668	24374701	DEL	16	33	AA
chr1	25126320	25126490	DEL	17	170	AA
chr1	28247807	28248116	DEL	19	309	AA
chr1	31445125	31445163	DEL	21	38	AA
chr1	33439893	33440018	DEL	30	125	AA
chr1	35101422	35111976	DEL	34	10554	AA
chr1	35243226	35243288	DEL	22	62	AA
chr1	36733250	36733475	DEL	31	225	AA
chr1	36868818	36868849	DEL	20	31	AA
chr1	37009600	37009667	DEL	23	67	AA
chr1	37206236	37206316	DEL	42	80	AA
chr1	37816481	37816719	DEL	35	238	AA
chr1	38219332	38219363	DEL	23	31	AA
chr1	40378761	40378809	DEL	23	48	AA
chr1	40474083	40474206	DEL	14	123	AA
chr1	41108449	41108555	DEL	31	106	AA
chr1	41283096	41283137	DEL	17	41	AA
chr1	41795090	41795150	DEL	26	60	AA
chr1	54175005	54175058	DEL	21	53	AA
chr1	91634872	91634920	DEL	38	48	AA
chr1	92232063	92233335	DEL	37	1272	AA
chr1	94288373	94291256	DEL	16	2883	AA
chr1	109066482	109066519	DEL	14	37	AA
chr1	109690879	109690918	DEL	17	39	AA
chr1	110196703	110196792	DEL	18	89	AA
chr1	111112278	111112428	DEL	28	150	AA
chr1	111838239	111838301	DEL	28	62	AA
chr1	112548369	112548409	DEL	12	40	AA
chr1	113182493	113182541	DEL	38	48	AA
chr1	113565188	113565219	DEL	11	31	AA
chr1	113715643	113715932	DEL	15	289	AA
chr1	144710724	144986015	DEL	22	275291	AA
chr1	145200789	145202146	DEL	13	1357	AA
chr1	146961494	146961563	DEL	25	69	AA
chr1	147247281	147247319	DEL	19	38	AA
chr1	147311390	147311433	DEL	12	43	AA
chr1	149714451	149718286	DEL	15	3835	AA
chr1	150753982	150754021	DEL	15	39	AA
chr1	150754251	150754342	DEL	15	91	AA
chr1	151573268	151573317	DEL	13	49	AA
chr1	151905219	151905316	DEL	17	97	AA
chr1	154799009	154799040	DEL	13	31	AA
chr1	155761667	155761711	DEL	11	44	AA
chr1	155844269	155845017	DEL	30	748	AA
chr1	201946988	201947029	DEL	20	41	AA
chr1	202599018	202599056	DEL	17	38	AA
chr1	204177506	204177560	DEL	15	54	AA
chr1	205439855	205440024	DEL	14	169	AA
chr1	224201312	224201385	DEL	16	73	AA
chr1	226612689	226612897	DEL	15	208	AA
chr1	227225855	227225898	DEL	19	43	AA
chr1	227482279	227482597	DEL	21	318	AA
chr1	227937451	227937520	DEL	18	69	AA
chr1	228361822	228361979	DEL	25	157	AA
chr2	173872	173957	DEL	45	85	AA
chr2	306451	308032	DEL	37	1581	AA
chr2	399683	400099	DEL	10	416	AA
chr2	436569	436643	DEL	13	74	AA
chr2	503067	503114	DEL	20	47	AA
chr2	596177	596236	DEL	22	59	AA
chr2	725543	725624	DEL	19	81	AA
chr2	748086	748128	DEL	18	42	AA
chr2	908604	909161	DEL	21	557	AA
chr2	1009405	1009485	DEL	13	80	AA
chr2	1009900	1009936	DEL	25	36	AA
chr2	1089582	1090398	DEL	22	816	AA
chr2	1101866	1102401	DEL	19	535	AA
chr2	1163893	1163925	DEL	13	32	AA
chr2	1172088	1172131	DEL	10	43	AA
chr2	1203931	1204004	DEL	14	73	AA
chr2	1320461	1321122	DEL	29	661	AA
chr2	1327241	1327328	DEL	12	87	AA
chr2	1436432	1436538	DEL	10	106	AA
chr2	1447504	1447572	DEL	17	68	AA
chr2	1449545	1449611	DEL	11	66	AA
chr2	1460385	1460897	DEL	17	512	AA
chr2	1604866	1604935	DEL	15	69	AA
chr2	1623018	1623318	DEL	37	300	AA
chr2	1710696	1710759	DEL	16	63	AA
chr2	1735065	1735115	DEL	17	50	AA
chr2	1801637	1801950	DEL	14	313	AA
chr2	10152290	10152349	DEL	12	59	AA
chr2	10431524	10431591	DEL	22	67	AA
chr2	10652831	10652969	DEL	31	138	AA
chr2	11065486	11065620	DEL	13	134	AA
chr2	11994168	11994342	DEL	41	174	AA
chr2	11994755	11994813	DEL	16	58	AA
chr2	11994726	11994843	DEL	21	117	AA
chr2	25052557	25053174	DEL	18	617	AA
chr2	25857139	25857186	DEL	27	47	AA
chr2	27043474	27043506	DEL	17	32	AA
chr2	28110573	28110607	DEL	16	34	AA
chr2	28661666	28661719	DEL	37	53	AA
chr2	37977273	37977308	DEL	20	35	AA
chr2	37994952	37995011	DEL	12	59	AA
chr2	38315957	38316000	DEL	16	43	AA
chr2	38629760	38629823	DEL	17	63	AA
chr2	38630731	38630876	DEL	19	145	AA
chr2	38706885	38707053	DEL	10	168	AA
chr2	39412336	39412411	DEL	44	75	AA
chr2	44513648	44513695	DEL	31	47	AA
chr2	44783589	44783910	DEL	36	321	AA
chr2	45467140	45467181	DEL	13	41	AA
chr2	46286327	46286358	DEL	11	31	AA
chr2	46904731	46904780	DEL	38	49	AA
chr2	46904971	46905012	DEL	22	41	AA
chr2	47016982	47018035	DEL	26	1053	AA
chr2	47818436	47818468	DEL	10	32	AA
chr2	54095605	54095709	DEL	29	104	AA
chr2	54565493	54567470	DEL	32	1977	AA
chr2	55562444	55562482	DEL	12	38	AA
chr2	64436790	64436829	DEL	11	39	AA
chr2	64505047	64505117	DEL	19	70	AA
chr2	65070942	65071006	DEL	38	64	AA
chr2	69650290	69650341	DEL	31	51	AA
chr2	71770341	71770381	DEL	24	40	AA
chr2	87449898	87449939	DEL	17	41	AA
chr2	87469133	87469169	DEL	15	36	AA
chr2	87483085	87483118	DEL	12	33	AA
chr2	88364713	88364761	DEL	13	48	AA
chr2	88634802	88639213	DEL	32	4411	AA
chr2	96584623	96586501	DEL	13	1878	AA
chr2	96629699	96629732	DEL	11	33	AA
chr2	97854260	97856148	DEL	20	1888	AA
chr2	98865298	98865330	DEL	21	32	AA
chr2	99752980	99753316	DEL	37	336	AA
chr2	99868360	99868576	DEL	29	216	AA
chr2	100653877	100653988	DEL	20	111	AA
chr2	101061864	101061924	DEL	37	60	AA
chr2	101168523	101168556	DEL	22	33	AA
chr2	101975214	101975547	DEL	36	333	AA
chr2	102232584	102233590	DEL	14	1006	AA
chr2	106105686	106105726	DEL	14	40	AA
chr2	106277548	106277582	DEL	13	34	AA
chr2	106666511	106666566	DEL	36	55	AA
chr2	106695077	106695894	DEL	44	817	AA
chr2	106930544	106930644	DEL	35	100	AA
chr2	109031908	109032009	DEL	20	101	AA
chr2	109064527	109064561	DEL	12	34	AA
chr2	111576408	111576640	DEL	11	232	AA
chr2	112896884	112897012	DEL	24	128	AA
chr2	113888110	113888283	DEL	17	173	AA
chr2	121797809	121798403	DEL	32	594	AA
chr2	122141608	122141730	DEL	22	122	AA
chr2	128737078	128737167	DEL	23	89	AA
chr2	151399002	151399068	DEL	25	66	AA
chr2	152041205	152041493	DEL	30	288	AA
chr2	152772500	152772544	DEL	45	44	AA
chr2	160181552	160181598	DEL	37	46	AA
chr2	160976849	160977244	DEL	11	395	AA
chr2	161155069	161155121	DEL	39	52	AA
chr2	161575516	161575548	DEL	23	32	AA
chr2	161877937	161877989	DEL	23	52	AA
chr2	170184744	170184787	DEL	15	43	AA
chr2	171006129	171006207	DEL	27	78	AA
chr2	171006656	171006705	DEL	28	49	AA
chr2	171183962	171184005	DEL	26	43	AA
chr2	171684578	171684617	DEL	11	39	AA
chr2	172664712	172664822	DEL	21	110	AA
chr2	173148039	173148096	DEL	21	57	AA
chr2	173179996	173186116	DEL	18	6120	AA
chr2	173509643	173509679	DEL	17	36	AA
chr2	174198592	174198910	DEL	14	318	AA
chr2	178440979	178441041	DEL	22	62	AA
chr2	178524775	178524814	DEL	26	39	AA
chr2	178547640	178547688	DEL	27	48	AA
chr2	178811795	178811925	DEL	12	130	AA
chr2	182153336	182153463	DEL	26	127	AA
chr2	182856915	182857598	DEL	51	683	AA
chr2	191675535	191675574	DEL	30	39	AA
chr2	191918870	191918958	DEL	33	88	AA
chr2	201071868	201072001	DEL	13	133	AA
chr2	203899048	203904283	DEL	26	5235	AA
chr2	207265394	207265444	DEL	13	50	AA
chr2	208243143	208243177	DEL	37	34	AA
chr2	208340928	208340980	DEL	31	52	AA
chr2	208474480	208476780	DEL	38	2300	AA
chr2	208510115	208510156	DEL	20	41	AA
chr2	216162288	216162320	DEL	14	32	AA
chr2	219280643	219280682	DEL	15	39	AA
chr2	219931789	219932073	DEL	24	284	AA
chr2	220321615	220321683	DEL	31	68	AA
chr2	220985966	220986023	DEL	31	57	AA
chr2	224031281	224031317	DEL	19	36	AA
chr2	225118695	225118728	DEL	12	33	AA
chr2	225292950	225293853	DEL	11	903	AA
chr2	225881267	225881340	DEL	21	73	AA
chr2	227017572	227017821	DEL	35	249	AA
chr2	228058686	228058742	DEL	16	56	AA
chr2	228463687	228463722	DEL	14	35	AA
chr2	228642474	228642558	DEL	24	84	AA
chr2	228686914	228686945	DEL	10	31	AA
chr2	228957161	228957209	DEL	28	48	AA
chr2	230607902	230607951	DEL	34	49	AA
chr2	231375188	231375228	DEL	27	40	AA
chr2	231844718	231844856	DEL	14	138	AA
chr2	232202181	232202354	DEL	16	173	AA
chr2	233197867	233197972	DEL	13	105	AA
chr2	233700979	233701020	DEL	16	41	AA
chr2	233920629	233920665	DEL	26	36	AA
chr2	233930288	233930352	DEL	24	64	AA
chr2	234003741	234053742	DEL	18	50001	AA
chr2	234123737	234123863	DEL	17	126	AA
chr2	234140298	234141556	DEL	10	1258	AA
chr2	234305659	234306117	DEL	10	458	AA
chr2	235807810	235807857	DEL	22	47	AA
chr2	235810558	235810632	DEL	19	74	AA
chr2	236010926	236011112	DEL	28	186	AA
chr2	236094673	236095003	DEL	11	330	AA
chr2	237819031	237819084	DEL	40	53	AA
chr2	238506764	238506882	DEL	26	118	AA
chr2	238556334	238556394	DEL	16	60	AA
chr2	238962629	238962718	DEL	36	89	AA
chr2	239178119	239178161	DEL	21	42	AA
chr2	239359683	239359715	DEL	27	32	AA
chr2	239789161	239789731	DEL	11	570	AA
chr2	239902397	239902569	DEL	23	172	AA
chr2	239942800	239942843	DEL	11	43	AA
chr2	239957770	239957810	DEL	14	40	AA
chr2	239990536	239991125	DEL	11	589	AA
chr2	240007939	240008066	DEL	21	127	AA
chr2	240041656	240041726	DEL	11	70	AA
chr2	240153305	240153516	DEL	32	211	AA
chr2	240838323	240838841	DEL	40	518	AA
chr2	241047623	241048138	DEL	15	515	AA
chr2	241050232	241050275	DEL	11	43	AA
chr2	241120950	241121002	DEL	23	52	AA
chr2	241286268	241286304	DEL	22	36	AA
chr2	241324825	241324898	DEL	10	73	AA
chr2	241847204	241847944	DEL	20	740	AA
chr2	242145725	242146538	DEL	12	813	AA
chr2	242744741	242747774	DEL	10	3033	AA
chr2	242744745	242746658	DEL	10	1913	AA
chr2	242761234	242761467	DEL	26	233	AA
chr2	242948650	242952313	DEL	23	3663	AA
chr2	242960201	242960241	DEL	20	40	AA
chr2	242961945	242962019	DEL	13	74	AA
chr2	242988947	242989364	DEL	18	417	AA
chr2	243024672	243025518	DEL	10	846	AA
chr3	11208942	11208975	DEL	13	33	AA
chr3	11614708	11614796	DEL	12	88	AA
chr3	12351957	12352267	DEL	36	310	AA
chr3	12489877	12489917	DEL	12	40	AA
chr3	12968922	12968971	DEL	21	49	AA
chr3	13681182	13682272	DEL	26	1090	AA
chr3	15314039	15314200	DEL	18	161	AA
chr3	15634047	15634214	DEL	27	167	AA
chr3	31878812	31878853	DEL	29	41	AA
chr3	32102051	32107883	DEL	42	5832	AA
chr3	32369949	32369980	DEL	17	31	AA
chr3	42072183	42072217	DEL	12	34	AA
chr3	45247422	45247464	DEL	25	42	AA
chr3	45609904	45610311	DEL	18	407	AA
chr3	46224023	46224109	DEL	17	86	AA
chr3	46782544	46782601	DEL	23	57	AA
chr3	47490669	47493442	DEL	20	2773	AA
chr3	49494285	49494614	DEL	20	329	AA
chr3	49517963	49518430	DEL	21	467	AA
chr3	51895313	51895357	DEL	29	44	AA
chr3	52815213	52815251	DEL	15	38	AA
chr3	53245227	53245259	DEL	22	32	AA
chr3	56590791	56590822	DEL	20	31	AA
chr3	56957056	56957089	DEL	26	33	AA
chr3	57733301	57733354	DEL	24	53	AA
chr3	57733641	57733819	DEL	25	178	AA
chr3	58523003	58523038	DEL	24	35	AA
chr3	69416687	69416734	DEL	13	47	AA
chr3	69569260	69569326	DEL	29	66	AA
chr3	71025175	71025207	DEL	24	32	AA
chr3	72123525	72123622	DEL	15	97	AA
chr3	72551428	72551535	DEL	16	107	AA
chr3	100150834	100150866	DEL	19	32	AA
chr3	100306762	100307068	DEL	27	306	AA
chr3	100521629	100522507	DEL	27	878	AA
chr3	100904137	100904174	DEL	35	37	AA
chr3	100945086	100945124	DEL	51	38	AA
chr3	101158454	101158690	DEL	17	236	AA
chr3	101188380	101188703	DEL	13	323	AA
chr3	101210180	101210314	DEL	13	134	AA
chr3	101482735	101482775	DEL	29	40	AA
chr3	107125098	107125141	DEL	47	43	AA
chr3	107494752	107494818	DEL	12	66	AA
chr3	119556255	119858481	DEL	28	302226	AA
chr3	119893985	119894445	DEL	43	460	AA
chr3	122015781	122015820	DEL	23	39	AA
chr3	122138451	122138777	DEL	19	326	AA
chr3	123197535	123197824	DEL	25	289	AA
chr3	124347008	124347137	DEL	25	129	AA
chr3	124468966	124469015	DEL	16	49	AA
chr3	124469235	124469285	DEL	15	50	AA
chr3	124469607	124469648	DEL	16	41	AA
chr3	124746871	124746947	DEL	33	76	AA
chr3	124936295	124937163	DEL	24	868	AA
chr3	125860975	125861013	DEL	16	38	AA
chr3	126358937	126359264	DEL	33	327	AA
chr3	126581587	126581863	DEL	22	276	AA
chr3	127413151	127413231	DEL	17	80	AA
chr3	128379023	128403995	DEL	22	24972	AA
chr3	128492286	128492369	DEL	16	83	AA
chr3	128674164	128674394	DEL	18	230	AA
chr3	128925857	128925927	DEL	36	70	AA
chr3	132776270	132776320	DEL	26	50	AA
chr3	133019844	133019880	DEL	41	36	AA
chr3	133221478	133221518	DEL	20	40	AA
chr3	141329189	141329230	DEL	13	41	AA
chr3	141384989	141385022	DEL	14	33	AA
chr3	149268476	149270151	DEL	44	1675	AA
chr3	149553643	149553690	DEL	24	47	AA
chr3	149878060	149878392	DEL	35	332	AA
chr3	149899019	149899226	DEL	50	207	AA
chr3	150748750	150748787	DEL	21	37	AA
chr3	151503212	151503271	DEL	11	59	AA
chr3	151860600	151860638	DEL	42	38	AA
chr3	152615077	152615109	DEL	20	32	AA
chr3	152617192	152617371	DEL	10	179	AA
chr3	156990035	156990069	DEL	14	34	AA
chr3	160988135	160988167	DEL	22	32	AA
chr3	169915807	169915838	DEL	11	31	AA
chr3	171034696	171034758	DEL	15	62	AA
chr3	171220665	171220982	DEL	56	317	AA
chr3	171280250	171280302	DEL	13	52	AA
chr3	171716387	171716504	DEL	17	117	AA
chr3	177357497	177357531	DEL	17	34	AA
chr3	183674221	183674253	DEL	15	32	AA
chr3	183876817	183877406	DEL	18	589	AA
chr3	184125372	184125569	DEL	11	197	AA
chr3	184132407	184132532	DEL	11	125	AA
chr3	186346189	186346229	DEL	17	40	AA
chr3	186349134	186349214	DEL	19	80	AA
chr3	186826665	186826979	DEL	21	314	AA
chr3	187315458	187315495	DEL	19	37	AA
chr3	193259145	193259201	DEL	12	56	AA
chr3	193300524	193300574	DEL	22	50	AA
chr3	194102750	194102844	DEL	16	94	AA
chr3	194121171	194121928	DEL	17	757	AA
chr3	194247119	194247164	DEL	24	45	AA
chr3	194366259	194366297	DEL	32	38	AA
chr3	195232896	195232970	DEL	10	74	AA
chr3	195346306	195452765	DEL	12	106459	AA
chr3	195414007	195414173	DEL	22	166	AA
chr3	195426094	195426169	DEL	13	75	AA
chr3	195601389	195601883	DEL	24	494	AA
chr3	195607847	195608045	DEL	19	198	AA
chr3	195825716	195826484	DEL	16	768	AA
chr3	195830268	195830477	DEL	15	209	AA
chr3	195871482	195871515	DEL	12	33	AA
chr3	195900084	195900177	DEL	10	93	AA
chr3	195934525	195934620	DEL	19	95	AA
chr3	195949251	195951292	DEL	22	2041	AA
chr3	196055927	196056855	DEL	24	928	AA
chr3	196061689	196061839	DEL	25	150	AA
chr3	196757029	196757279	DEL	40	250	AA
chr3	196759657	196759897	DEL	14	240	AA
chr3	197083201	197083256	DEL	13	55	AA
chr3	197164669	197164711	DEL	15	42	AA
chr3	197316808	197316883	DEL	13	75	AA
chr3	197319535	197319572	DEL	12	37	AA
chr4	675389	675426	DEL	11	37	AA
chr4	730578	730756	DEL	20	178	AA
chr4	752262	753739	DEL	26	1477	AA
chr4	814536	814572	DEL	16	36	AA
chr4	820098	820209	DEL	15	111	AA
chr4	840314	840363	DEL	14	49	AA
chr4	881043	881075	DEL	15	32	AA
chr4	898072	898161	DEL	13	89	AA
chr4	920642	920722	DEL	16	80	AA
chr4	921274	921341	DEL	14	67	AA
chr4	1048545	1048819	DEL	15	274	AA
chr4	1088881	1090166	DEL	13	1285	AA
chr4	1234077	1234188	DEL	16	111	AA
chr4	1627305	1627402	DEL	20	97	AA
chr4	2629112	2629253	DEL	13	141	AA
chr4	3229068	3229134	DEL	12	66	AA
chr4	3387701	3387764	DEL	23	63	AA
chr4	3442370	3442458	DEL	17	88	AA
chr4	3524300	3524334	DEL	16	34	AA
chr4	3540483	3540532	DEL	13	49	AA
chr4	3593500	3593577	DEL	11	77	AA
chr4	3596769	3596803	DEL	10	34	AA
chr4	3612041	3612177	DEL	28	136	AA
chr4	3724042	3724087	DEL	15	45	AA
chr4	4122596	4152812	DEL	12	30216	AA
chr4	6172431	6172560	DEL	16	129	AA
chr4	6338393	6338451	DEL	14	58	AA
chr4	6355473	6355569	DEL	12	96	AA
chr4	6727780	6727826	DEL	11	46	AA
chr4	6882007	6882065	DEL	11	58	AA
chr4	7205198	7205292	DEL	11	94	AA
chr4	7483616	7483891	DEL	13	275	AA
chr4	7524440	7524677	DEL	14	237	AA
chr4	7678562	7678683	DEL	18	121	AA
chr4	7758249	7758330	DEL	31	81	AA
chr4	7995807	7996906	DEL	24	1099	AA
chr4	8133422	8133465	DEL	20	43	AA
chr4	8186613	8186661	DEL	20	48	AA
chr4	8760463	8760915	DEL	10	452	AA
chr4	8820804	8820869	DEL	18	65	AA
chr4	8958601	8958680	DEL	19	79	AA
chr4	9475793	9476315	DEL	26	522	AA
chr4	25377768	25377801	DEL	19	33	AA
chr4	26158228	26158263	DEL	12	35	AA
chr4	26887447	26887479	DEL	13	32	AA
chr4	38994290	38994355	DEL	24	65	AA
chr4	39400105	39400166	DEL	26	61	AA
chr4	40010606	40010922	DEL	13	316	AA
chr4	40024925	40026291	DEL	26	1366	AA
chr4	40034467	40034677	DEL	20	210	AA
chr4	41419137	41419172	DEL	23	35	AA
chr4	41445209	41445309	DEL	32	100	AA
chr4	56142939	56142996	DEL	13	57	AA
chr4	74409295	74409343	DEL	18	48	AA
chr4	74884994	74885034	DEL	23	40	AA
chr4	75514818	75514854	DEL	11	36	AA
chr4	76249987	76250019	DEL	14	32	AA
chr4	76980266	76980299	DEL	21	33	AA
chr4	77529681	77529712	DEL	10	31	AA
chr4	83700325	83700359	DEL	21	34	AA
chr4	84021642	84021696	DEL	36	54	AA
chr4	84041373	84042771	DEL	35	1398	AA
chr4	84483331	84483363	DEL	12	32	AA
chr4	84614106	84614312	DEL	29	206	AA
chr4	84864622	84864665	DEL	19	43	AA
chr4	86796152	86796440	DEL	17	288	AA
chr4	88483900	88486329	DEL	32	2429	AA
chr4	88537053	88537162	DEL	27	109	AA
chr4	102027529	102027572	DEL	31	43	AA
chr4	102477829	102477863	DEL	36	34	AA
chr4	102670473	102670966	DEL	14	493	AA
chr4	103330840	103331861	DEL	20	1021	AA
chr4	109632910	109633044	DEL	31	134	AA
chr4	110927398	110927430	DEL	30	32	AA
chr4	113348506	113348568	DEL	23	62	AA
chr4	113985884	113986314	DEL	38	430	AA
chr4	119867586	119867657	DEL	46	71	AA
chr4	120017252	120017566	DEL	19	314	AA
chr4	120865047	120865079	DEL	24	32	AA
chr4	122286619	122286701	DEL	35	82	AA
chr4	125671745	125672070	DEL	54	325	AA
chr4	139775622	139775670	DEL	24	48	AA
chr4	141826879	141826910	DEL	10	31	AA
chr4	146242470	146242540	DEL	21	70	AA
chr4	152311187	152311263	DEL	27	76	AA
chr4	152340720	152341560	DEL	19	840	AA
chr4	153810903	153810937	DEL	16	34	AA
chr4	154923101	154923134	DEL	15	33	AA
chr4	159063064	159063175	DEL	25	111	AA
chr4	170278464	170278885	DEL	30	421	AA
chr4	170704620	170704694	DEL	26	74	AA
chr4	184474154	184474495	DEL	35	341	AA
chr4	184657304	184657593	DEL	28	289	AA
chr4	184853459	184853500	DEL	22	41	AA
chr4	185141016	185141149	DEL	11	133	AA
chr4	185230572	185230612	DEL	22	40	AA
chr4	185887469	185887623	DEL	24	154	AA
chr4	186198869	186199188	DEL	41	319	AA
chr4	186964138	186964269	DEL	26	131	AA
chr4	187160485	187160877	DEL	15	392	AA
chr4	187160058	187160128	DEL	18	70	AA
chr4	187353483	187357183	DEL	44	3700	AA
chr4	187397667	187398619	DEL	26	952	AA
chr4	187399261	187399367	DEL	22	106	AA
chr4	187548282	187548356	DEL	27	74	AA
chr4	187881034	187891512	DEL	11	10478	AA
chr4	187987772	187988005	DEL	21	233	AA
chr4	188012373	188012407	DEL	37	34	AA
chr4	188426541	188426581	DEL	34	40	AA
chr4	188649748	188649785	DEL	22	37	AA
chr4	188685673	188685876	DEL	28	203	AA
chr4	188959368	188959490	DEL	22	122	AA
chr4	189107475	189107507	DEL	13	32	AA
chr4	189118192	189118429	DEL	21	237	AA
chr4	189315561	189316069	DEL	21	508	AA
chr4	189316450	189316508	DEL	17	58	AA
chr4	189364199	189364475	DEL	18	276	AA
chr4	189366013	189368322	DEL	16	2309	AA
chr4	189717868	189718112	DEL	24	244	AA
chr4	189789951	189790002	DEL	15	51	AA
chr4	189896309	189896424	DEL	25	115	AA
chr4	189940662	189940721	DEL	13	59	AA
chr4	189969688	189970042	DEL	10	354	AA
chr4	189972104	189972294	DEL	13	190	AA
chr4	189972910	189973098	DEL	14	188	AA
chr5	43205	43291	DEL	38	86	AA
chr5	101951	102109	DEL	11	158	AA
chr5	391651	391750	DEL	21	99	AA
chr5	487190	487696	DEL	18	506	AA
chr5	492470	492504	DEL	16	34	AA
chr5	562594	563176	DEL	15	582	AA
chr5	563953	564640	DEL	10	687	AA
chr5	605327	605403	DEL	19	76	AA
chr5	629516	629708	DEL	12	192	AA
chr5	665730	665771	DEL	19	41	AA
chr5	765123	765229	DEL	31	106	AA
chr5	783790	783840	DEL	16	50	AA
chr5	795909	795996	DEL	22	87	AA
chr5	841455	841525	DEL	10	70	AA
chr5	843977	844020	DEL	17	43	AA
chr5	1061157	1061608	DEL	13	451	AA
chr5	1063765	1063859	DEL	11	94	AA
chr5	1080303	1080412	DEL	14	109	AA
chr5	1223693	1223766	DEL	23	73	AA
chr5	1483902	1483999	DEL	14	97	AA
chr5	1627138	1628837	DEL	18	1699	AA
chr5	1644611	1644805	DEL	19	194	AA
chr5	1663731	1664185	DEL	11	454	AA
chr5	1828178	1828220	DEL	24	42	AA
chr5	1941152	1941461	DEL	10	309	AA
chr5	1972348	1972449	DEL	10	101	AA
chr5	1994463	1994527	DEL	10	64	AA
chr5	2226518	2226978	DEL	10	460	AA
chr5	2490408	2490633	DEL	11	225	AA
chr5	2658226	2658270	DEL	23	44	AA
chr5	2784612	2784722	DEL	33	110	AA
chr5	2907759	2907851	DEL	31	92	AA
chr5	10435732	10435772	DEL	15	40	AA
chr5	10638995	10640143	DEL	40	1148	AA
chr5	17390226	17390514	DEL	25	288	AA
chr5	17967853	17967901	DEL	48	48	AA
chr5	32042131	32042170	DEL	13	39	AA
chr5	33329867	33329934	DEL	17	67	AA
chr5	33688461	33688528	DEL	23	67	AA
chr5	33973937	33973977	DEL	34	40	AA
chr5	36172789	36172840	DEL	17	51	AA
chr5	36649430	36649465	DEL	17	35	AA
chr5	37563088	37563618	DEL	36	530	AA
chr5	37563633	37563684	DEL	19	51	AA
chr5	37583627	37583690	DEL	20	63	AA
chr5	37650094	37650133	DEL	27	39	AA
chr5	39963842	39963874	DEL	12	32	AA
chr5	40594512	40594577	DEL	32	65	AA
chr5	40662946	40663054	DEL	19	108	AA
chr5	40697301	40697338	DEL	11	37	AA
chr5	54081758	54081907	DEL	32	149	AA
chr5	54498491	54498576	DEL	20	85	AA
chr5	54808296	54808364	DEL	26	68	AA
chr5	55310358	55310630	DEL	15	272	AA
chr5	60001709	60003670	DEL	26	1961	AA
chr5	60114849	60114902	DEL	35	53	AA
chr5	65613882	65613991	DEL	13	109	AA
chr5	70853481	70853544	DEL	14	63	AA
chr5	71774098	71774138	DEL	23	40	AA
chr5	72183054	72183128	DEL	20	74	AA
chr5	72312149	72312202	DEL	16	53	AA
chr5	73275903	73276036	DEL	11	133	AA
chr5	73952322	73952356	DEL	10	34	AA
chr5	74566595	74566641	DEL	10	46	AA
chr5	75435680	75435795	DEL	21	115	AA
chr5	75466584	75468905	DEL	15	2321	AA
chr5	75468053	75468099	DEL	15	46	AA
chr5	76020373	76020408	DEL	18	35	AA
chr5	76202800	76202834	DEL	23	34	AA
chr5	77574177	77574467	DEL	23	290	AA
chr5	77725871	77726042	DEL	47	171	AA
chr5	77880817	77881140	DEL	22	323	AA
chr5	78897656	78897689	DEL	16	33	AA
chr5	79114674	79114767	DEL	13	93	AA
chr5	89860435	89860756	DEL	15	321	AA
chr5	95263088	95263142	DEL	14	54	AA
chr5	95966538	95967362	DEL	14	824	AA
chr5	123924532	123924569	DEL	11	37	AA
chr5	131610975	131611047	DEL	28	72	AA
chr5	132016372	132016440	DEL	13	68	AA
chr5	142824410	142824461	DEL	11	51	AA
chr5	149188763	149188804	DEL	18	41	AA
chr5	172145652	172145728	DEL	19	76	AA
chr5	172145945	172145985	DEL	17	40	AA
chr5	172350046	172350220	DEL	10	174	AA
chr5	172889728	172890061	DEL	23	333	AA
chr5	173391541	173391605	DEL	11	64	AA
chr5	175634486	175634535	DEL	19	49	AA
chr5	175957240	175957384	DEL	14	144	AA
chr5	176823412	176823602	DEL	11	190	AA
chr5	176878329	176878544	DEL	21	215	AA
chr5	177412825	177412926	DEL	13	101	AA
chr5	177522138	177522268	DEL	21	130	AA
chr5	177677716	177677760	DEL	16	44	AA
chr5	177945639	177945679	DEL	14	40	AA
chr5	178109067	178113421	DEL	11	4354	AA
chr5	178704675	178704775	DEL	15	100	AA
chr5	178740185	178740515	DEL	14	330	AA
chr5	178963062	178963136	DEL	15	74	AA
chr5	179276879	179276929	DEL	28	50	AA
chr5	179298754	179298895	DEL	12	141	AA
chr5	179617438	179617615	DEL	13	177	AA
chr5	179958118	179958211	DEL	11	93	AA
chr5	179961616	179961713	DEL	10	97	AA
chr5	180374997	180430511	DEL	16	55514	AA
chr5	180376294	180431791	DEL	22	55497	AA
chr6	396811	396862	DEL	20	51	AA
chr6	469223	469609	DEL	25	386	AA
chr6	519095	520016	DEL	21	921	AA
chr6	521039	521088	DEL	12	49	AA
chr6	541558	541619	DEL	25	61	AA
chr6	601210	601720	DEL	38	510	AA
chr6	666375	667820	DEL	28	1445	AA
chr6	675536	675698	DEL	11	162	AA
chr6	676076	676445	DEL	24	369	AA
chr6	676886	676993	DEL	20	107	AA
chr6	773629	774804	DEL	41	1175	AA
chr6	775421	775462	DEL	43	41	AA
chr6	786062	786172	DEL	43	110	AA
chr6	1319242	1319711	DEL	12	469	AA
chr6	1441514	1441696	DEL	35	182	AA
chr6	1534199	1534649	DEL	13	450	AA
chr6	2388385	2388516	DEL	34	131	AA
chr6	2468650	2468702	DEL	39	52	AA
chr6	2605491	2605543	DEL	29	52	AA
chr6	3091112	3091363	DEL	24	251	AA
chr6	3093443	3093939	DEL	25	496	AA
chr6	3145396	3146045	DEL	27	649	AA
chr6	3310561	3310619	DEL	15	58	AA
chr6	4760113	4760149	DEL	12	36	AA
chr6	9025738	9025788	DEL	33	50	AA
chr6	9460392	9460724	DEL	15	332	AA
chr6	9569436	9569476	DEL	17	40	AA
chr6	9714642	9714682	DEL	21	40	AA
chr6	10070805	10071118	DEL	52	313	AA
chr6	10308095	10308129	DEL	28	34	AA
chr6	11616288	11616419	DEL	25	131	AA
chr6	11903451	11903763	DEL	50	312	AA
chr6	13882549	13883852	DEL	45	1303	AA
chr6	14032893	14032931	DEL	15	38	AA
chr6	14745281	14745679	DEL	33	398	AA
chr6	16263956	16264022	DEL	22	66	AA
chr6	18484195	18484228	DEL	21	33	AA
chr6	24325366	24327812	DEL	39	2446	AA
chr6	24811890	24817950	DEL	35	6060	AA
chr6	24957033	24957836	DEL	12	803	AA
chr6	25529885	25530026	DEL	52	141	AA
chr6	26276818	26276906	DEL	13	88	AA
chr6	27348506	27348555	DEL	23	49	AA
chr6	27389930	27389968	DEL	12	38	AA
chr6	33583198	33585845	DEL	29	2647	AA
chr6	34177587	34177623	DEL	13	36	AA
chr6	34221933	34221968	DEL	19	35	AA
chr6	35626434	35629746	DEL	54	3312	AA
chr6	35673006	35673046	DEL	12	40	AA
chr6	36788899	36788937	DEL	15	38	AA
chr6	37632631	37632663	DEL	19	32	AA
chr6	37851226	37852578	DEL	11	1352	AA
chr6	37997840	37997873	DEL	23	33	AA
chr6	38498278	38498415	DEL	26	137	AA
chr6	38842018	38842085	DEL	35	67	AA
chr6	38889822	38889873	DEL	49	51	AA
chr6	40176855	40177105	DEL	33	250	AA
chr6	41725528	41725565	DEL	17	37	AA
chr6	42230172	42230330	DEL	22	158	AA
chr6	42453901	42453954	DEL	15	53	AA
chr6	42569627	42569786	DEL	13	159	AA
chr6	44331378	44331419	DEL	12	41	AA
chr6	53924804	53934829	DEL	15	10025	AA
chr6	53928709	53934829	DEL	43	6120	AA
chr6	56898486	56898546	DEL	66	60	AA
chr6	74370216	74370264	DEL	41	48	AA
chr6	74932722	74933064	DEL	17	342	AA
chr6	90522364	90522420	DEL	11	56	AA
chr6	106050458	106050493	DEL	27	35	AA
chr6	106357482	106357537	DEL	22	55	AA
chr6	106928843	106929159	DEL	39	316	AA
chr6	107124532	107124845	DEL	33	313	AA
chr6	108103978	108104427	DEL	62	449	AA
chr6	108333887	108334030	DEL	18	143	AA
chr6	111624891	111624939	DEL	38	48	AA
chr6	111743781	111743837	DEL	68	56	AA
chr6	111889661	111889693	DEL	33	32	AA
chr6	134154527	134154653	DEL	12	126	AA
chr6	134343700	134343735	DEL	24	35	AA
chr6	134353559	134353625	DEL	45	66	AA
chr6	134796932	134797052	DEL	36	120	AA
chr6	137313694	137314187	DEL	56	493	AA
chr6	137740501	137740532	DEL	10	31	AA
chr6	138947748	138948062	DEL	13	314	AA
chr6	139602678	139607067	DEL	29	4389	AA
chr6	139629133	139629182	DEL	23	49	AA
chr6	140858006	140858080	DEL	23	74	AA
chr6	140973489	140973598	DEL	56	109	AA
chr6	141002906	141003365	DEL	38	459	AA
chr6	141003179	141003633	DEL	14	454	AA
chr6	141126107	141126144	DEL	14	37	AA
chr6	141548623	141550023	DEL	60	1400	AA
chr6	141550158	141550216	DEL	44	58	AA
chr6	141999717	141999771	DEL	24	54	AA
chr6	142525803	142525835	DEL	10	32	AA
chr6	150107207	150107623	DEL	23	416	AA
chr6	150107693	150107733	DEL	12	40	AA
chr6	150693739	150693797	DEL	35	58	AA
chr6	151485872	151486945	DEL	26	1073	AA
chr6	151771558	151771636	DEL	16	78	AA
chr6	155008675	155008711	DEL	13	36	AA
chr6	157699875	157703228	DEL	40	3353	AA
chr6	157703934	157704237	DEL	19	303	AA
chr6	157943830	157943895	DEL	25	65	AA
chr6	158320097	158320128	DEL	16	31	AA
chr6	158758065	158758099	DEL	21	34	AA
chr6	158771280	158771319	DEL	21	39	AA
chr6	158912428	158912488	DEL	26	60	AA
chr6	158992411	158992613	DEL	24	202	AA
chr6	159554620	159554665	DEL	16	45	AA
chr6	159652123	159652436	DEL	42	313	AA
chr6	159928621	159928656	DEL	17	35	AA
chr6	160072927	160073495	DEL	23	568	AA
chr6	160086263	160088694	DEL	27	2431	AA
chr6	160132873	160133262	DEL	22	389	AA
chr6	160133548	160133590	DEL	12	42	AA
chr6	161210855	161210897	DEL	18	42	AA
chr6	161771637	161771721	DEL	16	84	AA
chr6	167061307	167061390	DEL	37	83	AA
chr6	167272491	167272525	DEL	42	34	AA
chr6	167368762	167368818	DEL	20	56	AA
chr6	167418110	167418179	DEL	15	69	AA
chr6	167517616	167517659	DEL	23	43	AA
chr6	167617395	167617501	DEL	21	106	AA
chr6	167657632	167657711	DEL	20	79	AA
chr6	167801018	167801308	DEL	14	290	AA
chr6	167801566	167801617	DEL	13	51	AA
chr6	167821437	167821473	DEL	17	36	AA
chr6	167835351	167835525	DEL	11	174	AA
chr6	168099578	168099616	DEL	15	38	AA
chr6	168134124	168134235	DEL	18	111	AA
chr6	168340891	168341695	DEL	27	804	AA
chr6	168402894	168402960	DEL	14	66	AA
chr6	168458972	168459007	DEL	27	35	AA
chr6	168470878	168470935	DEL	33	57	AA
chr6	168476522	168476587	DEL	41	65	AA
chr6	168478086	168478171	DEL	41	85	AA
chr6	168516109	168516204	DEL	16	95	AA
chr6	168634461	168635537	DEL	24	1076	AA
chr6	168646379	168646618	DEL	14	239	AA
chr6	168691363	168691425	DEL	19	62	AA
chr6	168691664	168691717	DEL	32	53	AA
chr6	168735142	168735326	DEL	26	184	AA
chr6	168905903	168905947	DEL	48	44	AA
chr6	168990925	168991051	DEL	23	126	AA
chr6	168993343	168994613	DEL	16	1270	AA
chr6	169105693	169105799	DEL	12	106	AA
chr6	169223147	169223421	DEL	12	274	AA
chr6	169271363	169273942	DEL	17	2579	AA
chr6	169275701	169275756	DEL	12	55	AA
chr6	169292333	169292410	DEL	14	77	AA
chr6	169331428	169331517	DEL	11	89	AA
chr6	169507485	169507547	DEL	43	62	AA
chr6	169526292	169526577	DEL	15	285	AA
chr6	169591912	169592220	DEL	12	308	AA
chr6	169594898	169594938	DEL	12	40	AA
chr6	169774034	169774097	DEL	11	63	AA
chr6	169777036	169777361	DEL	28	325	AA
chr6	169852589	169852637	DEL	22	48	AA
chr6	169905556	169905643	DEL	15	87	AA
chr6	169966189	169966243	DEL	25	54	AA
chr6	170165962	170166105	DEL	18	143	AA
chr6	170181939	170182036	DEL	43	97	AA
chr6	170207253	170207289	DEL	29	36	AA
chr6	170208968	170209042	DEL	23	74	AA
chr6	170381435	170381658	DEL	14	223	AA
chr6	170394398	170394444	DEL	23	46	AA
chr6	170399821	170399860	DEL	17	39	AA
chr6	170464839	170464899	DEL	18	60	AA
chr6	170465447	170465510	DEL	19	63	AA
chr6	170484119	170486228	DEL	26	2109	AA
chr6	170487320	170487557	DEL	13	237	AA
chr6	170576192	170576305	DEL	18	113	AA
chr6	170744496	170744577	DEL	19	81	AA
chr7	140318	140400	DEL	16	82	AA
chr7	208398	208577	DEL	25	179	AA
chr7	215227	215846	DEL	18	619	AA
chr7	220926	221439	DEL	17	513	AA
chr7	232485	282484	DEL	23	49999	AA
chr7	298289	298360	DEL	12	71	AA
chr7	322340	322388	DEL	11	48	AA
chr7	410974	411045	DEL	19	71	AA
chr7	518262	518629	DEL	12	367	AA
chr7	550936	550981	DEL	11	45	AA
chr7	638045	638114	DEL	13	69	AA
chr7	778691	778824	DEL	32	133	AA
chr7	787315	787548	DEL	26	233	AA
chr7	799701	799734	DEL	30	33	AA
chr7	879155	879458	DEL	20	303	AA
chr7	904334	904390	DEL	34	56	AA
chr7	929368	929765	DEL	15	397	AA
chr7	948744	948915	DEL	17	171	AA
chr7	951191	951282	DEL	17	91	AA
chr7	976745	976826	DEL	12	81	AA
chr7	1000090	1000137	DEL	16	47	AA
chr7	1076321	1079839	DEL	13	3518	AA
chr7	1106479	1106529	DEL	16	50	AA
chr7	1118572	1118631	DEL	20	59	AA
chr7	1138246	1138283	DEL	23	37	AA
chr7	1138729	1138812	DEL	26	83	AA
chr7	1147572	1147691	DEL	32	119	AA
chr7	1147972	1148008	DEL	30	36	AA
chr7	1167275	1168909	DEL	50	1634	AA
chr7	1185074	1187664	DEL	37	2590	AA
chr7	1199105	1199304	DEL	29	199	AA
chr7	1264549	1264704	DEL	16	155	AA
chr7	1334869	1334954	DEL	27	85	AA
chr7	1359457	1359571	DEL	14	114	AA
chr7	1535999	1536057	DEL	14	58	AA
chr7	1590798	1590834	DEL	18	36	AA
chr7	1803351	1803483	DEL	15	132	AA
chr7	1898679	1898745	DEL	15	66	AA
chr7	1901038	1901287	DEL	17	249	AA
chr7	1943486	1943762	DEL	16	276	AA
chr7	1944501	1945053	DEL	16	552	AA
chr7	2030346	2031500	DEL	45	1154	AA
chr7	2144296	2144350	DEL	12	54	AA
chr7	2209345	2209496	DEL	15	151	AA
chr7	2240829	2240894	DEL	25	65	AA
chr7	2264871	2264927	DEL	27	56	AA
chr7	2318428	2318658	DEL	20	230	AA
chr7	2531294	2531343	DEL	13	49	AA
chr7	2533594	2533651	DEL	20	57	AA
chr7	2600695	2600803	DEL	12	108	AA
chr7	2631535	2631633	DEL	35	98	AA
chr7	4168958	4169016	DEL	34	58	AA
chr7	4179134	4179217	DEL	18	83	AA
chr7	4185758	4185805	DEL	15	47	AA
chr7	4196971	4197056	DEL	20	85	AA
chr7	4429883	4429931	DEL	21	48	AA
chr7	4447512	4447620	DEL	21	108	AA
chr7	4493289	4493328	DEL	15	39	AA
chr7	5588445	5588552	DEL	12	107	AA
chr7	17840646	17840684	DEL	65	38	AA
chr7	22068828	22068980	DEL	27	152	AA
chr7	22914079	22914115	DEL	15	36	AA
chr7	23095966	23096018	DEL	31	52	AA
chr7	23125946	23125977	DEL	11	31	AA
chr7	23677153	23677431	DEL	32	278	AA
chr7	23850119	23850160	DEL	48	41	AA
chr7	26216583	26216696	DEL	30	113	AA
chr7	26681293	26681374	DEL	24	81	AA
chr7	27514348	27514623	DEL	30	275	AA
chr7	29565367	29565421	DEL	15	54	AA
chr7	29580599	29580691	DEL	11	92	AA
chr7	29670086	29782319	DEL	24	112233	AA
chr7	29747881	29747924	DEL	75	43	AA
chr7	30001368	30001417	DEL	17	49	AA
chr7	30526519	30526566	DEL	11	47	AA
chr7	36526448	36526601	DEL	24	153	AA
chr7	36797570	36797624	DEL	13	54	AA
chr7	36800093	36800124	DEL	26	31	AA
chr7	44266661	44267263	DEL	23	602	AA
chr7	44600175	44600323	DEL	32	148	AA
chr7	44910708	44910783	DEL	29	75	AA
chr7	47428587	47428627	DEL	12	40	AA
chr7	47702349	47702392	DEL	19	43	AA
chr7	55234530	55234565	DEL	19	35	AA
chr7	55234923	55234972	DEL	14	49	AA
chr7	55288895	55288931	DEL	11	36	AA
chr7	55305410	55305451	DEL	53	41	AA
chr7	55409863	55410107	DEL	19	244	AA
chr7	55676884	55677789	DEL	35	905	AA
chr7	65857653	65860114	DEL	13	2461	AA
chr7	73250522	73250571	DEL	18	49	AA
chr7	73784165	73784445	DEL	19	280	AA
chr7	73828585	73831306	DEL	21	2721	AA
chr7	75293449	75293491	DEL	15	42	AA
chr7	75405837	75405874	DEL	11	37	AA
chr7	76476212	76476541	DEL	37	329	AA
chr7	76870541	76870795	DEL	41	254	AA
chr7	80011599	80011643	DEL	14	44	AA
chr7	80061809	80061850	DEL	41	41	AA
chr7	80123062	80123095	DEL	11	33	AA
chr7	80801692	80802027	DEL	13	335	AA
chr7	97769389	97769449	DEL	26	60	AA
chr7	97947224	97947265	DEL	24	41	AA
chr7	98180238	98180299	DEL	15	61	AA
chr7	98550671	98550703	DEL	22	32	AA
chr7	98778375	98778422	DEL	20	47	AA
chr7	101060898	101060961	DEL	18	63	AA
chr7	101252977	101253053	DEL	21	76	AA
chr7	105144584	105144683	DEL	13	99	AA
chr7	105733992	105734330	DEL	23	338	AA
chr7	107058469	107059428	DEL	12	959	AA
chr7	107062780	107063739	DEL	11	959	AA
chr7	107373168	107373222	DEL	10	54	AA
chr7	107464069	107464741	DEL	21	672	AA
chr7	107487913	107487958	DEL	39	45	AA
chr7	107529144	107529253	DEL	47	109	AA
chr7	116842015	116842326	DEL	37	311	AA
chr7	128243513	128243592	DEL	27	79	AA
chr7	129719743	129719775	DEL	20	32	AA
chr7	129989560	129989593	DEL	30	33	AA
chr7	130497392	130497439	DEL	34	47	AA
chr7	138322176	138322239	DEL	15	63	AA
chr7	138468963	138468999	DEL	11	36	AA
chr7	139109587	139109956	DEL	11	369	AA
chr7	139565388	139565437	DEL	17	49	AA
chr7	148062796	148063275	DEL	31	479	AA
chr7	148072866	148076326	DEL	29	3460	AA
chr7	148106887	148107021	DEL	27	134	AA
chr7	148111589	148111646	DEL	23	57	AA
chr7	148344550	148344636	DEL	25	86	AA
chr7	148853699	148854375	DEL	30	676	AA
chr7	149562998	149563081	DEL	24	83	AA
chr7	150082579	150082618	DEL	15	39	AA
chr7	150301029	150306442	DEL	31	5413	AA
chr7	150719008	150719494	DEL	10	486	AA
chr7	151010438	151012105	DEL	23	1667	AA
chr7	151517536	151517609	DEL	34	73	AA
chr7	151571278	151571454	DEL	16	176	AA
chr7	151592013	151592066	DEL	23	53	AA
chr7	151613301	151613355	DEL	26	54	AA
chr7	155466290	155466333	DEL	23	43	AA
chr7	155706983	155707037	DEL	23	54	AA
chr7	155948350	155948439	DEL	27	89	AA
chr7	156059521	156059566	DEL	13	45	AA
chr7	156275279	156275320	DEL	10	41	AA
chr7	156424211	156428027	DEL	40	3816	AA
chr7	157211660	157211701	DEL	27	41	AA
chr7	157230808	157230845	DEL	19	37	AA
chr7	157346659	157346769	DEL	10	110	AA
chr7	157439549	157440739	DEL	25	1190	AA
[truncated: 9,220 more rows]
