# Supplementary material for: Dynamic Interplay between Structural Variations and 3D Genome Organization in Pancreatic Cancer
Source: Adv Sci (Weinh). 2022 May 15;9(18):2200818. doi: 10.1002/advs.202200818 (PMC9218654; doi:10.1002/advs.202200818)
Supplement: Supplementary file 19 — Supplemental Table 18 [file ADVS-9-2200818-s021.xlsx]

## Sheet: Statistics
SV_type	A2B	B2A	StableA	StableB
DEL	378	821	2083	1483
DUP	37	104	296	131
INS	495	952	2319	1706
INV	6	7	25	21
TRA	60	62	131	201
Complex	4	8	28	19
Total SV Number	980	1954	4882	3561

## Sheet: BxPC3_AB_sp SV data
chrs	start	end	types	depth	length	AB
chr1	51285389	51285434	DEL	27	45	AB
chr1	52312672	52312712	DEL	11	40	AB
chr1	62622943	62624332	DEL	30	1389	AB
chr1	62815100	62815262	DEL	19	162	AB
chr1	64704737	64704794	DEL	29	57	AB
chr1	64880993	64881051	DEL	31	58	AB
chr1	67201220	67201549	DEL	17	329	AB
chr1	95179028	95179151	DEL	33	123	AB
chr1	95595745	95595776	DEL	42	31	AB
chr1	95715468	95715506	DEL	61	38	AB
chr1	95902446	95902489	DEL	16	43	AB
chr1	169004361	169005232	DEL	17	871	AB
chr1	169471987	169472087	DEL	19	100	AB
chr1	186055923	186055954	DEL	13	31	AB
chr1	220226024	220226105	DEL	23	81	AB
chr1	220618163	220618210	DEL	20	47	AB
chr1	220990881	220990944	DEL	22	63	AB
chr1	233801317	233801353	DEL	21	36	AB
chr1	233865155	233865484	DEL	11	329	AB
chr2	62075950	62076027	DEL	14	77	AB
chr2	63913990	63914029	DEL	16	39	AB
chr2	72739450	72739498	DEL	24	48	AB
chr2	146140806	146140838	DEL	12	32	AB
chr2	147009669	147009711	DEL	26	42	AB
chr2	149103008	149103124	DEL	32	116	AB
chr2	149563183	149563222	DEL	17	39	AB
chr2	158794124	158794246	DEL	19	122	AB
chr2	159661996	159662874	DEL	16	878	AB
chr2	159959052	159961294	DEL	33	2242	AB
chr2	169081770	169081845	DEL	29	75	AB
chr2	188645480	188645527	DEL	27	47	AB
chr2	188671888	188671951	DEL	16	63	AB
chr2	189126504	189126587	DEL	12	83	AB
chr2	189163892	189163937	DEL	11	45	AB
chr2	189654036	189654096	DEL	30	60	AB
chr2	189845101	189845151	DEL	21	50	AB
chr2	209942745	209948652	DEL	15	5907	AB
chr2	210458476	210458512	DEL	16	36	AB
chr2	212894970	213006021	DEL	13	111051	AB
chr2	213019558	213104371	DEL	14	84813	AB
chr2	213066548	213233060	DEL	19	166512	AB
chr2	213233893	213237023	DEL	20	3130	AB
chr2	213530392	213530526	DEL	22	134	AB
chr2	213767470	213767501	DEL	20	31	AB
chr2	215363416	215363448	DEL	24	32	AB
chr2	215714277	215714311	DEL	15	34	AB
chr3	16936595	16936628	DEL	12	33	AB
chr3	33553191	33554075	DEL	38	884	AB
chr3	113480706	113481105	DEL	27	399	AB
chr3	113875576	113875608	DEL	26	32	AB
chr3	113965906	113965955	DEL	27	49	AB
chr3	121273805	121273908	DEL	34	103	AB
chr3	121883550	121883903	DEL	47	353	AB
chr3	142151037	142151088	DEL	31	51	AB
chr3	142766117	142766477	DEL	45	360	AB
chr3	142948885	142948923	DEL	34	38	AB
chr3	154843074	154843131	DEL	27	57	AB
chr3	157270810	157270856	DEL	26	46	AB
chr3	158116912	158117252	DEL	13	340	AB
chr3	168360425	168360457	DEL	25	32	AB
chr3	168515945	168516015	DEL	24	70	AB
chr3	182924704	182924755	DEL	24	51	AB
chr3	188502071	188502741	DEL	23	670	AB
chr4	36333818	36333856	DEL	21	38	AB
chr4	36469912	36470244	DEL	13	332	AB
chr4	36715745	36715852	DEL	13	107	AB
chr4	36780627	36780950	DEL	15	323	AB
chr4	37739611	37739676	DEL	12	65	AB
chr4	37885478	37885619	DEL	28	141	AB
chr4	42638153	42638189	DEL	12	36	AB
chr4	42654925	42655071	DEL	26	146	AB
chr4	48205356	48205402	DEL	10	46	AB
chr4	68247373	68247447	DEL	41	74	AB
chr4	95079253	95079289	DEL	40	36	AB
chr4	95261423	95261461	DEL	14	38	AB
chr4	106031512	106031558	DEL	17	46	AB
chr4	106045244	106045283	DEL	35	39	AB
chr4	106432765	106432801	DEL	30	36	AB
chr4	108434412	108434466	DEL	10	54	AB
chr4	114135107	114135585	DEL	15	478	AB
chr4	114823036	114823075	DEL	21	39	AB
chr4	148362899	148362956	DEL	11	57	AB
chr4	160444526	160444588	DEL	21	62	AB
chr4	165267751	165267805	DEL	11	54	AB
chr4	165379961	165380070	DEL	20	109	AB
chr4	165823216	165823327	DEL	12	111	AB
chr4	167108102	167108444	DEL	31	342	AB
chr4	168708749	168708864	DEL	17	115	AB
chr4	175146066	175146101	DEL	15	35	AB
chr4	175376705	175376740	DEL	17	35	AB
chr4	177661103	177661162	DEL	34	59	AB
chr4	178462469	178462533	DEL	22	64	AB
chr4	178514257	178514576	DEL	27	319	AB
chr5	14044739	14044774	DEL	23	35	AB
chr5	14511763	14511801	DEL	16	38	AB
chr5	21051912	21051944	DEL	14	32	AB
chr5	52075647	52076854	DEL	10	1207	AB
chr5	52231787	52232120	DEL	30	333	AB
chr5	52530704	52530743	DEL	12	39	AB
chr5	53755532	53755620	DEL	29	88	AB
chr5	86815155	86816070	DEL	37	915	AB
chr5	87328658	87328805	DEL	39	147	AB
chr5	87499580	87499616	DEL	30	36	AB
chr5	90574699	90574992	DEL	30	293	AB
chr5	91439858	91439905	DEL	31	47	AB
chr5	92983216	93107841	DEL	36	124625	AB
chr5	93209024	93209067	DEL	23	43	AB
chr5	94707422	94707461	DEL	31	39	AB
chr5	106233197	106233245	DEL	34	48	AB
chr5	108288240	108288325	DEL	35	85	AB
chr5	121041008	121041142	DEL	31	134	AB
chr5	121834331	121834403	DEL	44	72	AB
chr6	48987840	48987885	DEL	31	45	AB
chr6	83676086	83676399	DEL	34	313	AB
chr6	121233577	121233609	DEL	19	32	AB
chr6	122301659	122301978	DEL	46	319	AB
chr6	125709743	125709792	DEL	12	49	AB
chr6	128050291	128050328	DEL	16	37	AB
chr6	128788941	128789022	DEL	24	81	AB
chr6	128976347	128976564	DEL	48	217	AB
chr6	129202398	129202467	DEL	12	69	AB
chr6	129226165	129226206	DEL	13	41	AB
chr6	129607716	129607861	DEL	14	145	AB
chr6	143697034	143697082	DEL	21	48	AB
chr6	143950060	143950092	DEL	14	32	AB
chr6	153210768	153210843	DEL	24	75	AB
chr6	153375059	153375145	DEL	43	86	AB
chr6	153794148	153794221	DEL	35	73	AB
chr6	154584946	154585070	DEL	44	124	AB
chr6	154620006	154621521	DEL	42	1515	AB
chr7	13742929	13742971	DEL	24	42	AB
chr7	14250921	14251218	DEL	13	297	AB
chr7	16667457	16667554	DEL	10	97	AB
chr7	16922919	16922952	DEL	21	33	AB
chr7	18029073	18029107	DEL	15	34	AB
chr7	19347611	19347677	DEL	10	66	AB
chr7	19534694	19534750	DEL	12	56	AB
chr7	77863906	77863944	DEL	35	38	AB
chr7	79359512	79359617	DEL	50	105	AB
chr7	79359779	79359842	DEL	21	63	AB
chr7	83012572	83012606	DEL	33	34	AB
chr7	83050169	83051193	DEL	26	1024	AB
chr7	83536472	83536539	DEL	20	67	AB
chr7	83709875	83710199	DEL	18	324	AB
chr7	83750954	83751265	DEL	20	311	AB
chr7	83772839	83772880	DEL	32	41	AB
chr7	83942667	83942707	DEL	28	40	AB
chr7	91341380	91341442	DEL	17	62	AB
chr7	111065333	111067260	DEL	10	1927	AB
chr7	111706730	111706762	DEL	23	32	AB
chr7	114528915	114528978	DEL	28	63	AB
chr7	121062342	121062502	DEL	36	160	AB
chr7	121289436	121289525	DEL	49	89	AB
chr8	6948274	6948327	DEL	15	53	AB
chr8	48438073	48438106	DEL	20	33	AB
chr8	62672867	62672905	DEL	29	38	AB
chr8	74812011	74812117	DEL	10	106	AB
chr8	99256513	99256594	DEL	39	81	AB
chr8	100862154	100862225	DEL	13	71	AB
chr8	104382911	104383231	DEL	40	320	AB
chr8	107155404	107155464	DEL	25	60	AB
chr8	107728570	107728897	DEL	21	327	AB
chr10	6097381	6097879	DEL	23	498	AB
chr10	6411580	6417629	DEL	29	6049	AB
chr10	6837079	6837182	DEL	18	103	AB
chr10	6858525	6858565	DEL	21	40	AB
chr10	6876897	6877285	DEL	25	388	AB
chr10	6882395	6882426	DEL	14	31	AB
chr10	8723338	8723375	DEL	12	37	AB
chr10	19460842	19460922	DEL	32	80	AB
chr10	19504648	19504786	DEL	16	138	AB
chr10	19595248	19595312	DEL	14	64	AB
chr10	20303283	20303323	DEL	20	40	AB
chr10	20477957	20478124	DEL	14	167	AB
chr10	54539092	54539133	DEL	41	41	AB
chr10	60580513	60580620	DEL	19	107	AB
chr10	114136760	114136801	DEL	22	41	AB
chr10	114157799	114158137	DEL	36	338	AB
chr10	114700033	114700065	DEL	10	32	AB
chr10	115509125	115509438	DEL	11	313	AB
chr11	25793095	25793131	DEL	12	36	AB
chr11	26405044	26405109	DEL	16	65	AB
chr11	86964680	86964730	DEL	30	50	AB
chr11	103949527	103949618	DEL	27	91	AB
chr11	104267751	104273229	DEL	41	5478	AB
chr11	104278053	104278153	DEL	26	100	AB
chr11	104300785	104300832	DEL	28	47	AB
chr11	106160431	106160561	DEL	33	130	AB
chr11	106595868	106596164	DEL	34	296	AB
chr11	107784120	107788410	DEL	27	4290	AB
chr11	109098778	109099128	DEL	19	350	AB
chr12	11420414	11420712	DEL	37	298	AB
chr12	11528884	11528915	DEL	22	31	AB
chr12	15666006	15666070	DEL	17	64	AB
chr12	19944764	19944798	DEL	29	34	AB
chr12	28803056	28803092	DEL	18	36	AB
chr12	28845017	28845057	DEL	42	40	AB
chr12	32501660	32501700	DEL	10	40	AB
chr12	42066728	42066762	DEL	12	34	AB
chr12	42238069	42238893	DEL	32	824	AB
chr12	42805170	42805207	DEL	28	37	AB
chr12	43020190	43027458	DEL	18	7268	AB
chr12	43654429	43654765	DEL	28	336	AB
chr12	46409853	46409886	DEL	20	33	AB
chr12	80573889	80574046	DEL	31	157	AB
chr12	90487455	90487491	DEL	10	36	AB
chr12	90555315	90555347	DEL	12	32	AB
chr12	91170393	91170609	DEL	30	216	AB
chr13	89253470	89253797	DEL	21	327	AB
chr13	90154844	90154886	DEL	14	42	AB
chr13	90862854	90864809	DEL	15	1955	AB
chr13	90902110	90902146	DEL	14	36	AB
chr13	92296237	92296270	DEL	11	33	AB
chr13	92949595	92949753	DEL	23	158	AB
chr13	94106602	94106746	DEL	11	144	AB
chr13	94106844	94106881	DEL	10	37	AB
chr15	34930747	34931077	DEL	20	330	AB
chr15	36111511	36111542	DEL	55	31	AB
chr15	36160134	36162219	DEL	34	2085	AB
chr15	38156416	38156462	DEL	23	46	AB
chr15	49544863	49547855	DEL	24	2992	AB
chr15	50153227	50153274	DEL	22	47	AB
chr15	50629265	50629303	DEL	44	38	AB
chr15	50633064	50633160	DEL	39	96	AB
chr15	56082649	56089353	DEL	11	6704	AB
chr15	56615919	56615952	DEL	20	33	AB
chr15	57979613	57979997	DEL	31	384	AB
chr15	57980611	57980670	DEL	12	59	AB
chr15	58282114	58282219	DEL	17	105	AB
chr15	58542399	58542436	DEL	21	37	AB
chr15	58859513	58859555	DEL	31	42	AB
chr15	58863319	58863376	DEL	22	57	AB
chr15	62975611	62975672	DEL	33	61	AB
chr15	67404678	67405619	DEL	22	941	AB
chr15	76884598	76896938	DEL	25	12340	AB
chr15	93174052	93174191	DEL	31	139	AB
chr15	93212525	93212577	DEL	35	52	AB
chr15	93311970	93312046	DEL	17	76	AB
chr15	93315162	93315230	DEL	19	68	AB
chr15	93327070	93327163	DEL	22	93	AB
chr15	93515796	93516109	DEL	32	313	AB
chr15	93710935	93711200	DEL	25	265	AB
chr15	94788076	94788115	DEL	15	39	AB
chr15	96662195	96662247	DEL	11	52	AB
chr15	99032561	99032608	DEL	44	47	AB
chr15	99574506	99575630	DEL	10	1124	AB
chr15	99987275	99987323	DEL	19	48	AB
chr15	101075925	101075995	DEL	29	70	AB
chr15	101314662	101314702	DEL	14	40	AB
chr15	101449665	101449740	DEL	15	75	AB
chr15	101592581	101592646	DEL	13	65	AB
chr16	53823790	53823822	DEL	15	32	AB
chr16	58153725	58153801	DEL	22	76	AB
chr16	58744636	58744719	DEL	22	83	AB
chr16	58850288	58850319	DEL	18	31	AB
chr16	75193195	75193235	DEL	14	40	AB
chr16	75318343	75318380	DEL	30	37	AB
chr17	70630	70798	DEL	11	168	AB
chr17	71426	71606	DEL	12	180	AB
chr17	184593	184684	DEL	11	91	AB
chr17	185813	185875	DEL	11	62	AB
chr17	213287	213625	DEL	14	338	AB
chr17	237207	237260	DEL	16	53	AB
chr17	239458	239491	DEL	15	33	AB
chr17	451678	451776	DEL	24	98	AB
chr17	456248	456440	DEL	24	192	AB
chr17	563900	563946	DEL	14	46	AB
chr17	723802	724940	DEL	13	1138	AB
chr17	844829	844991	DEL	11	162	AB
chr17	846183	846269	DEL	13	86	AB
chr17	849447	849479	DEL	17	32	AB
chr17	852067	852349	DEL	15	282	AB
chr17	912412	912445	DEL	16	33	AB
chr17	28222262	28222353	DEL	22	91	AB
chr17	61836869	61836908	DEL	28	39	AB
chr17	61952915	61952952	DEL	12	37	AB
chr17	62213196	62214168	DEL	33	972	AB
chr18	1515733	1515789	DEL	20	56	AB
chr18	1872733	1872766	DEL	22	33	AB
chr18	4022753	4022980	DEL	35	227	AB
chr18	6003024	6003095	DEL	17	71	AB
chr18	6679112	6679155	DEL	19	43	AB
chr18	6952981	6953020	DEL	22	39	AB
chr18	14689084	14689216	DEL	16	132	AB
chr18	14742793	14742830	DEL	13	37	AB
chr18	14856729	14859956	DEL	13	3227	AB
chr18	15074676	15074718	DEL	16	42	AB
chr18	27204706	27204742	DEL	27	36	AB
chr18	27364251	27364590	DEL	28	339	AB
chr18	28338382	28338463	DEL	28	81	AB
chr18	28748336	28748379	DEL	30	43	AB
chr18	30957287	30957322	DEL	32	35	AB
chr18	31746719	31747048	DEL	28	329	AB
chr18	32564843	32564894	DEL	13	51	AB
chr18	36676996	36677047	DEL	16	51	AB
chr18	37067014	37067072	DEL	20	58	AB
chr18	37313740	37313778	DEL	19	38	AB
chr18	39589590	39589651	DEL	19	61	AB
chr18	40485950	40485982	DEL	10	32	AB
chr18	41031550	41032536	DEL	28	986	AB
chr18	41381559	41381607	DEL	19	48	AB
chr18	41453433	41453760	DEL	19	327	AB
chr18	41659024	41659061	DEL	14	37	AB
chr18	54945523	54945556	DEL	18	33	AB
chr18	54946736	54948715	DEL	26	1979	AB
chr18	54960353	54960394	DEL	40	41	AB
chr18	63389727	63389777	DEL	36	50	AB
chr18	64293080	64293118	DEL	23	38	AB
chr18	64842923	64842969	DEL	21	46	AB
chr18	66197602	66197704	DEL	27	102	AB
chr18	66204667	66206843	DEL	18	2176	AB
chr18	66524306	66524530	DEL	23	224	AB
chr18	66623581	66623672	DEL	25	91	AB
chr18	67101827	67101958	DEL	20	131	AB
chr18	68504987	68505019	DEL	16	32	AB
chr18	69712016	69712888	DEL	14	872	AB
chr18	69839255	69839292	DEL	23	37	AB
chr18	70978862	70979171	DEL	23	309	AB
chr20	361552	361584	DEL	12	32	AB
chr20	373681	373755	DEL	17	74	AB
chr20	690467	690553	DEL	27	86	AB
chr20	708165	708196	DEL	21	31	AB
chr20	930204	930299	DEL	10	95	AB
chr20	5008395	5008444	DEL	28	49	AB
chr20	5433788	5433939	DEL	22	151	AB
chr20	5707625	5707664	DEL	23	39	AB
chr20	10130766	10130828	DEL	38	62	AB
chr20	10493425	10493459	DEL	32	34	AB
chr20	10880148	10880186	DEL	15	38	AB
chr20	23513140	23513175	DEL	39	35	AB
chr20	25110917	25110991	DEL	27	74	AB
chr20	25763845	25825791	DEL	11	61946	AB
chr20	25855523	25855603	DEL	13	80	AB
chr20	25980289	25980325	DEL	16	36	AB
chr21	9834344	9835502	DEL	36	1158	AB
chr21	9834401	9834437	DEL	14	36	AB
chr21	10600166	10603440	DEL	10	3274	AB
chr21	10618672	10618739	DEL	15	67	AB
chr21	10699832	10700176	DEL	16	344	AB
chr21	10704669	10705182	DEL	16	513	AB
chr21	10709090	10709259	DEL	16	169	AB
chr21	10715000	10715268	DEL	15	268	AB
chr21	10723756	10723921	DEL	48	165	AB
chr21	10738889	10740239	DEL	13	1350	AB
chr21	10744507	10756294	DEL	33	11787	AB
chr21	10756745	10760719	DEL	31	3974	AB
chr21	10757789	10757833	DEL	11	44	AB
chr21	10764557	10765508	DEL	10	951	AB
chr21	10780646	10780677	DEL	15	31	AB
chr21	10783567	10790357	DEL	11	6790	AB
chr21	10799875	10808484	DEL	14	8609	AB
chr21	10827416	10827491	DEL	16	75	AB
chr21	10842944	10842984	DEL	10	40	AB
chr21	10847611	10848202	DEL	17	591	AB
chr22	18141705	18144636	DEL	29	2931	AB
chr22	18524337	18524386	DEL	22	49	AB
chr22	18977576	18977641	DEL	20	65	AB
chr22	19947318	19947383	DEL	16	65	AB
chr22	20950623	20953840	DEL	20	3217	AB
chr22	24276436	24279227	DEL	23	2791	AB
chr22	50107053	50107093	DEL	17	40	AB
chr22	50464738	50464848	DEL	11	110	AB
chr22	50499200	50499249	DEL	11	49	AB
chr22	50520606	50520667	DEL	25	61	AB
chr22	50628182	50628239	DEL	10	57	AB
chr22	50871686	50871978	DEL	14	292	AB
chr22	50873025	50873128	DEL	14	103	AB
chrX	33027202	33027299	DEL	15	97	AB
chrX	33027621	33027846	DEL	14	225	AB
chrX	33208584	33208909	DEL	16	325	AB
chrX	33208973	33209016	DEL	13	43	AB
chrX	117454144	117454970	DEL	26	826	AB
chrX	117457669	117457708	DEL	17	39	AB
chrX	117628896	117628966	DEL	32	70	AB
chrX	125037005	125037039	DEL	15	34	AB
chrX	125502047	125502102	DEL	26	55	AB
chrX	150540017	150540053	DEL	14	36	AB
chrX	151906954	151906990	DEL	16	36	AB
chr1	844950	845034	DEL	19	84	BA
chr1	977164	977210	DEL	17	46	BA
chr1	2212113	2212405	DEL	29	292	BA
chr1	2212970	2213285	DEL	17	315	BA
chr1	2391077	2391110	DEL	18	33	BA
chr1	2523806	2524011	DEL	20	205	BA
chr1	3081956	3082052	DEL	12	96	BA
chr1	3204183	3204326	DEL	29	143	BA
chr1	3215869	3216162	DEL	28	293	BA
chr1	3216439	3217042	DEL	23	603	BA
chr1	3557084	3557121	DEL	38	37	BA
chr1	3560143	3560654	DEL	44	511	BA
chr1	3561919	3561995	DEL	32	76	BA
chr1	3591564	3591757	DEL	22	193	BA
chr1	3598422	3598496	DEL	21	74	BA
chr1	3716990	3717140	DEL	16	150	BA
chr1	14436308	14438939	DEL	30	2631	BA
chr1	15365272	15365381	DEL	23	109	BA
chr1	34454626	34454670	DEL	16	44	BA
chr1	36310744	36310783	DEL	22	39	BA
chr1	36679491	36679558	DEL	12	67	BA
chr1	36733250	36733475	DEL	15	225	BA
chr1	37009774	37009807	DEL	19	33	BA
chr1	37850068	37850112	DEL	11	44	BA
chr1	38362634	38362684	DEL	12	50	BA
chr1	56129387	56129458	DEL	11	71	BA
chr1	56132435	56132471	DEL	10	36	BA
chr1	56132864	56133064	DEL	15	200	BA
chr1	56194667	56194705	DEL	20	38	BA
chr1	56332672	56332706	DEL	16	34	BA
chr1	57832715	57832751	DEL	29	36	BA
chr1	147250017	147250062	DEL	10	45	BA
chr1	164659988	164660034	DEL	10	46	BA
chr1	211607192	211607223	DEL	10	31	BA
chr1	211898386	211898449	DEL	15	63	BA
chr1	231869486	231869538	DEL	18	52	BA
chr1	232356524	232356556	DEL	18	32	BA
chr1	232369609	232369651	DEL	21	42	BA
chr1	232775537	232775851	DEL	13	314	BA
chr2	235731	235832	DEL	10	101	BA
chr2	503081	503123	DEL	11	42	BA
chr2	543771	543862	DEL	12	91	BA
chr2	725544	725627	DEL	12	83	BA
chr2	859616	859737	DEL	10	121	BA
chr2	1001496	1001541	DEL	15	45	BA
chr2	1004825	1005110	DEL	15	285	BA
chr2	1023343	1023502	DEL	10	159	BA
chr2	1623024	1623109	DEL	13	85	BA
chr2	1735073	1735123	DEL	14	50	BA
chr2	7075807	7075869	DEL	18	62	BA
chr2	8043661	8043754	DEL	11	93	BA
chr2	16230159	16230325	DEL	24	166	BA
chr2	29228466	29228534	DEL	22	68	BA
chr2	31141532	31141569	DEL	11	37	BA
chr2	31506507	31506560	DEL	29	53	BA
chr2	88429848	88429945	DEL	19	97	BA
chr2	106695077	106695894	DEL	25	817	BA
chr2	106930524	106930629	DEL	16	105	BA
chr2	129176027	129176300	DEL	10	273	BA
chr2	129824697	129824734	DEL	21	37	BA
chr2	130761194	130761229	DEL	20	35	BA
chr2	133050244	133050277	DEL	10	33	BA
chr2	134544291	134544613	DEL	27	322	BA
chr2	134767355	134767454	DEL	24	99	BA
chr2	134995209	134995306	DEL	16	97	BA
chr2	176677815	176678415	DEL	25	600	BA
chr2	177238243	177238335	DEL	13	92	BA
chr2	182153327	182153538	DEL	15	211	BA
chr2	182506032	182506065	DEL	10	33	BA
chr2	204738064	204738106	DEL	41	42	BA
chr3	40132707	40132864	DEL	17	157	BA
chr3	41297107	41297149	DEL	20	42	BA
chr3	41336681	41337230	DEL	18	549	BA
chr3	41818061	41821494	DEL	25	3433	BA
chr3	41932382	41932462	DEL	21	80	BA
chr3	53245227	53245259	DEL	18	32	BA
chr3	54680158	54680209	DEL	13	51	BA
chr3	56604700	56604956	DEL	23	256	BA
chr3	56957060	56957095	DEL	16	35	BA
chr3	59750610	59750646	DEL	35	36	BA
chr3	69416696	69416745	DEL	21	49	BA
chr3	70013476	70013889	DEL	15	413	BA
chr3	70260470	70260540	DEL	18	70	BA
chr3	118281604	118281822	DEL	12	218	BA
chr3	118437215	118437260	DEL	36	45	BA
chr3	130218277	130218393	DEL	16	116	BA
chr3	130360036	130360082	DEL	19	46	BA
chr3	130587630	130587679	DEL	14	49	BA
chr3	131996430	131996462	DEL	11	32	BA
chr3	134420126	134420185	DEL	17	59	BA
chr3	134673909	134674563	DEL	11	654	BA
chr3	135985029	135998566	DEL	14	13537	BA
chr3	139205207	139205310	DEL	11	103	BA
chr3	139425876	139425934	DEL	10	58	BA
chr3	140193793	140194003	DEL	15	210	BA
chr3	140434451	140434595	DEL	28	144	BA
chr3	140544408	140547047	DEL	32	2639	BA
chr3	140967511	140967596	DEL	32	85	BA
chr3	177357497	177357530	DEL	13	33	BA
chr3	177404958	177404990	DEL	14	32	BA
chr3	190611434	190611469	DEL	11	35	BA
chr3	190669807	190670127	DEL	10	320	BA
chr3	190725558	190725618	DEL	13	60	BA
chr3	191064685	191071668	DEL	12	6983	BA
chr3	191856090	191856435	DEL	23	345	BA
chr4	513500	513611	DEL	12	111	BA
chr4	710955	711061	DEL	13	106	BA
chr4	730623	730777	DEL	17	154	BA
chr4	861305	861371	DEL	13	66	BA
chr4	5318095	5318229	DEL	18	134	BA
chr4	9104608	9127008	DEL	13	22400	BA
chr4	9648471	9769815	DEL	10	121344	BA
chr4	9688910	9688981	DEL	14	71	BA
chr4	9952309	9952550	DEL	17	241	BA
chr4	16394817	16394866	DEL	20	49	BA
chr4	23721671	23721992	DEL	12	321	BA
chr4	58735136	58735168	DEL	19	32	BA
chr4	58772660	58772808	DEL	18	148	BA
chr4	59739332	59789334	DEL	10	50002	BA
chr4	59808944	59808994	DEL	15	50	BA
chr4	72742075	72742239	DEL	45	164	BA
chr4	72752774	72752817	DEL	30	43	BA
chr4	72829641	72829970	DEL	20	329	BA
chr4	73010992	73011023	DEL	14	31	BA
chr4	73527976	73528009	DEL	13	33	BA
chr4	122234787	122234932	DEL	11	145	BA
chr4	122286648	122286699	DEL	14	51	BA
chr4	122387848	122388034	DEL	14	186	BA
chr4	156734887	156734937	DEL	14	50	BA
chr4	156758298	156758341	DEL	11	43	BA
chr4	188012340	188012375	DEL	36	35	BA
chr4	188426531	188426571	DEL	21	40	BA
chr4	188649754	188649789	DEL	11	35	BA
chr4	189542297	189542331	DEL	10	34	BA
chr4	189744786	189744894	DEL	13	108	BA
chr5	2784684	2784775	DEL	53	91	BA
chr5	2907728	2907825	DEL	47	97	BA
chr5	3141455	3141548	DEL	35	93	BA
chr5	3359600	3359633	DEL	27	33	BA
chr5	3420663	3420709	DEL	18	46	BA
chr5	3499273	3499594	DEL	46	321	BA
chr5	3637286	3638441	DEL	12	1155	BA
chr5	3856828	3856863	DEL	24	35	BA
chr5	4384270	5792186	DEL	32	1407916	BA
chr5	9400613	9400883	DEL	26	270	BA
chr5	9580086	9580130	DEL	24	44	BA
chr5	10435734	10435774	DEL	34	40	BA
chr5	10638989	10640104	DEL	54	1115	BA
chr5	11880788	11880912	DEL	67	124	BA
chr5	34855276	34855328	DEL	14	52	BA
chr5	34993741	34993773	DEL	17	32	BA
chr5	35494916	35494984	DEL	26	68	BA
chr5	35734503	35734540	DEL	40	37	BA
chr5	35770103	35770138	DEL	16	35	BA
chr5	36649430	36649465	DEL	22	35	BA
chr5	37563178	37563696	DEL	17	518	BA
chr5	37583627	37583687	DEL	21	60	BA
chr5	37650094	37650133	DEL	28	39	BA
chr5	97159051	97159093	DEL	26	42	BA
chr5	97270820	97270863	DEL	11	43	BA
chr5	111413285	111413351	DEL	34	66	BA
chr5	146192045	146192076	DEL	15	31	BA
chr5	146501569	146501618	DEL	13	49	BA
chr5	146501901	146501950	DEL	15	49	BA
chr5	146940942	146940983	DEL	38	41	BA
chr5	169399550	169399593	DEL	28	43	BA
chr5	169597697	169598756	DEL	15	1059	BA
chr5	178109063	178113411	DEL	36	4348	BA
chr5	178428513	178428625	DEL	19	112	BA
chr5	178639279	178639310	DEL	11	31	BA
chr5	178641137	178641286	DEL	17	149	BA
chr5	178704682	178704792	DEL	23	110	BA
chr5	178729960	178729991	DEL	21	31	BA
chr5	178856977	178857018	DEL	31	41	BA
chr5	178943860	178943909	DEL	12	49	BA
chr6	5135296	5135521	DEL	20	225	BA
chr6	5342083	5713611	DEL	12	371528	BA
chr6	5898449	5898877	DEL	18	428	BA
chr6	6032838	6032874	DEL	31	36	BA
chr6	6599000	6599032	DEL	23	32	BA
chr6	7010003	7010047	DEL	40	44	BA
chr6	7012541	7012669	DEL	39	128	BA
chr6	7741700	7741834	DEL	42	134	BA
chr6	9146175	9146243	DEL	21	68	BA
chr6	9714636	9714671	DEL	12	35	BA
chr6	19041220	19049426	DEL	44	8206	BA
chr6	19347401	19347489	DEL	11	88	BA
chr6	24527187	24527221	DEL	16	34	BA
chr6	24811890	24817965	DEL	18	6075	BA
chr6	35626434	35629746	DEL	57	3312	BA
chr6	35673011	35673051	DEL	16	40	BA
chr6	35997666	35997698	DEL	12	32	BA
chr6	38009462	38009522	DEL	14	60	BA
chr6	38498278	38498415	DEL	20	137	BA
chr6	41725541	41725578	DEL	16	37	BA
chr6	54469733	54469847	DEL	16	114	BA
chr6	55030546	55030577	DEL	15	31	BA
chr6	55774768	55774817	DEL	17	49	BA
chr6	86026365	86026680	DEL	27	315	BA
chr6	86708754	86714807	DEL	23	6053	BA
chr6	86952011	86952122	DEL	23	111	BA
chr6	132284295	132284338	DEL	12	43	BA
chr6	132337025	132337077	DEL	29	52	BA
chr6	132670551	132670584	DEL	12	33	BA
chr6	156499947	156499995	DEL	11	48	BA
chr6	156798258	156798309	DEL	15	51	BA
chr6	160131945	160132572	DEL	10	627	BA
chr6	160590110	160590326	DEL	27	216	BA
chr6	161210844	161210887	DEL	28	43	BA
chr6	161274580	161274625	DEL	12	45	BA
chr6	161953502	161953533	DEL	15	31	BA
chr6	164014932	164015235	DEL	15	303	BA
chr6	164034979	164035036	DEL	10	57	BA
chr6	166123089	166123121	DEL	11	32	BA
chr6	166343562	166343616	DEL	13	54	BA
chr6	167731974	167732040	DEL	37	66	BA
chr6	167798684	167799056	DEL	11	372	BA
chr6	167801054	167801345	DEL	13	291	BA
chr6	167805622	167805654	DEL	13	32	BA
chr6	167835443	167836014	DEL	15	571	BA
chr6	168402340	168402372	DEL	23	32	BA
chr6	168402629	168402798	DEL	22	169	BA
chr6	168458954	168458991	DEL	32	37	BA
chr6	168470878	168470937	DEL	30	59	BA
chr6	168476533	168476597	DEL	25	64	BA
chr6	168478085	168478174	DEL	27	89	BA
chr6	168487231	168487295	DEL	25	64	BA
chr6	168569255	168569399	DEL	15	144	BA
chr6	168611011	168611099	DEL	30	88	BA
chr6	168691365	168691427	DEL	19	62	BA
chr6	168696721	168696856	DEL	14	135	BA
chr6	168735235	168735375	DEL	22	140	BA
chr6	168905865	168905942	DEL	11	77	BA
chr6	168962594	168962874	DEL	10	280	BA
chr6	168973612	168973839	DEL	17	227	BA
chr6	168993345	168993608	DEL	16	263	BA
chr6	169105652	169105759	DEL	12	107	BA
chr6	169223164	169223436	DEL	32	272	BA
chr6	169225936	169225974	DEL	24	38	BA
chr6	169242884	169242924	DEL	15	40	BA
chr6	169266951	169266982	DEL	13	31	BA
chr6	169292310	169292387	DEL	17	77	BA
chr6	169331441	169331519	DEL	14	78	BA
chr6	169391020	169391106	DEL	21	86	BA
chr6	169391908	169391963	DEL	21	55	BA
chr6	169507485	169507532	DEL	25	47	BA
chr6	169528156	169529019	DEL	11	863	BA
chr6	169663205	169663260	DEL	20	55	BA
chr6	169774043	169774104	DEL	21	61	BA
chr6	169776844	169777125	DEL	35	281	BA
chr6	169905556	169905643	DEL	27	87	BA
chr6	169966179	169966237	DEL	34	58	BA
chr7	3303993	3304234	DEL	25	241	BA
chr7	4179158	4179224	DEL	25	66	BA
chr7	31732126	32037008	DEL	31	304882	BA
chr7	32427454	32427500	DEL	10	46	BA
chr7	32459853	32459908	DEL	23	55	BA
chr7	32618214	32738046	DEL	10	119832	BA
chr7	32801949	32802012	DEL	13	63	BA
chr7	32811208	32811261	DEL	22	53	BA
chr7	38580889	38580939	DEL	28	50	BA
chr7	39387270	39387887	DEL	34	617	BA
chr7	39852098	39852132	DEL	14	34	BA
chr7	39870044	39870354	DEL	22	310	BA
chr7	50019636	50019670	DEL	19	34	BA
chr7	50638565	50638655	DEL	10	90	BA
chr7	50654704	50654743	DEL	11	39	BA
chr7	131214682	131214722	DEL	34	40	BA
chr7	140536523	140548367	DEL	14	11844	BA
chr7	141431541	141431582	DEL	18	41	BA
chr7	141491724	141491912	DEL	11	188	BA
chr7	148072866	148076326	DEL	41	3460	BA
chr7	148106887	148107021	DEL	20	134	BA
chr7	148111585	148111639	DEL	22	54	BA
chr7	148344539	148344669	DEL	42	130	BA
chr7	148931017	148931094	DEL	14	77	BA
chr7	149562966	149563049	DEL	38	83	BA
chr7	149666365	149666399	DEL	23	34	BA
chr7	149720239	149720271	DEL	10	32	BA
chr7	149734829	149734910	DEL	11	81	BA
chr7	149735967	149736899	DEL	13	932	BA
chr7	149807618	149807685	DEL	25	67	BA
chr7	149847642	149849129	DEL	17	1487	BA
chr7	155139471	155140398	DEL	20	927	BA
chr7	155160164	155160207	DEL	14	43	BA
chr7	155238406	155238438	DEL	37	32	BA
chr7	155466298	155466359	DEL	19	61	BA
chr7	155706981	155707033	DEL	16	52	BA
chr7	155926192	155926285	DEL	14	93	BA
chr7	155946833	155947816	DEL	15	983	BA
chr7	155948350	155948412	DEL	24	62	BA
chr7	156275288	156275339	DEL	21	51	BA
chr7	156655928	156655964	DEL	18	36	BA
chr7	156769257	156769301	DEL	29	44	BA
chr8	663942	664328	DEL	11	386	BA
chr8	681859	681908	DEL	12	49	BA
chr8	735593	735658	DEL	31	65	BA
chr8	790494	790653	DEL	30	159	BA
chr8	832340	832441	DEL	14	101	BA
chr8	9106993	9107068	DEL	28	75	BA
chr8	9119992	9120033	DEL	13	41	BA
chr8	9688629	9688696	DEL	36	67	BA
chr8	18856855	19213984	DEL	20	357129	BA
chr8	19244481	19244633	DEL	22	152	BA
chr8	19495657	19495688	DEL	22	31	BA
chr8	19524270	19524304	DEL	12	34	BA
chr8	20365377	20365414	DEL	12	37	BA
chr8	52737972	52738295	DEL	15	323	BA
chr8	55274005	55274036	DEL	21	31	BA
chr8	56107701	56108058	DEL	13	357	BA
chr8	56634719	56634827	DEL	18	108	BA
chr8	56658606	56658742	DEL	12	136	BA
chr8	56679619	56679719	DEL	24	100	BA
chr8	57300201	57300317	DEL	14	116	BA
chr8	57503078	57503116	DEL	41	38	BA
chr8	57732451	57732512	DEL	27	61	BA
chr8	58436108	58436258	DEL	14	150	BA
chr8	60641320	60641493	DEL	32	173	BA
chr8	66311351	66311470	DEL	17	119	BA
chr8	70160404	70160476	DEL	40	72	BA
chr8	70783424	70783499	DEL	18	75	BA
chr8	97489690	97489730	DEL	17	40	BA
chr8	97800062	97800127	DEL	33	65	BA
chr8	98200149	98200471	DEL	13	322	BA
chr9	79406134	79406193	DEL	19	59	BA
chr9	79673663	79673773	DEL	29	110	BA
chr9	79702102	79702157	DEL	26	55	BA
chr10	15271547	15271701	DEL	11	154	BA
chr10	44211759	44211833	DEL	21	74	BA
chr10	50460099	50460160	DEL	35	61	BA
chr10	50918001	50918038	DEL	23	37	BA
chr10	64847322	64847359	DEL	19	37	BA
chr10	100496981	100497289	DEL	18	308	BA
chr10	118065260	119291159	DEL	11	1225899	BA
chr10	119330247	119330426	DEL	13	179	BA
chr10	119607587	119607643	DEL	28	56	BA
chr10	120092013	120092056	DEL	13	43	BA
chr10	120518111	120518158	DEL	37	47	BA
chr10	121153782	121154014	DEL	28	232	BA
chr10	121554328	121554384	DEL	16	56	BA
chr10	122118169	122118342	DEL	20	173	BA
chr10	122226649	122228800	DEL	26	2151	BA
chr10	122552529	122552563	DEL	28	34	BA
chr10	123091964	123091995	DEL	11	31	BA
chr10	123828348	123828384	DEL	10	36	BA
chr10	123960810	123960852	DEL	22	42	BA
chr11	4967029	4975641	DEL	11	8612	BA
chr11	5760086	5762360	DEL	17	2274	BA
chr11	5829523	5829581	DEL	23	58	BA
chr11	6120753	6120795	DEL	23	42	BA
chr11	6894994	6895025	DEL	17	31	BA
chr11	7453778	7453853	DEL	26	75	BA
chr11	15073051	15073082	DEL	23	31	BA
chr11	15470426	15470459	DEL	11	33	BA
chr11	15617644	15617683	DEL	17	39	BA
chr11	16928943	16929196	DEL	25	253	BA
chr11	32777471	32777863	DEL	10	392	BA
chr11	32807935	32807967	DEL	26	32	BA
chr11	78901832	78901951	DEL	33	119	BA
chr11	92052519	92052561	DEL	15	42	BA
chr11	92246006	92246310	DEL	26	304	BA
chr11	92869787	92875850	DEL	41	6063	BA
chr11	110026838	110026891	DEL	28	53	BA
chr11	110315374	110315429	DEL	26	55	BA
chr11	110489437	110489896	DEL	26	459	BA
chr11	110911650	110911820	DEL	31	170	BA
chr11	111139206	111139252	DEL	34	46	BA
chr11	111223692	111223748	DEL	26	56	BA
chr11	111400723	112345779	DEL	11	945056	BA
chr11	112476616	112476653	DEL	21	37	BA
chr11	114472616	114472650	DEL	16	34	BA
chr11	114481284	114481327	DEL	11	43	BA
chr11	114831792	114831870	DEL	24	78	BA
chr11	115122146	115122178	DEL	20	32	BA
chr11	116026381	116026423	DEL	15	42	BA
chr11	123552444	123552517	DEL	32	73	BA
chr11	124109326	124109366	DEL	27	40	BA
chr11	124450736	124450775	DEL	13	39	BA
chr11	125296477	125296598	DEL	16	121	BA
chr11	125579338	125579433	DEL	16	95	BA
chr11	134400108	134400391	DEL	14	283	BA
chr12	1041994	1042027	DEL	16	33	BA
chr12	1161079	1161163	DEL	21	84	BA
chr12	1864015	1864330	DEL	32	315	BA
chr12	1884087	1884217	DEL	26	130	BA
chr12	1894796	1894827	DEL	21	31	BA
chr12	2067443	2067703	DEL	22	260	BA
chr12	2216032	2216085	DEL	24	53	BA
chr12	2301003	2301058	DEL	20	55	BA
chr12	2461787	2461919	DEL	18	132	BA
chr12	2829448	2829942	DEL	24	494	BA
chr12	2995068	2995121	DEL	31	53	BA
chr12	4043656	4044791	DEL	13	1135	BA
chr12	29161676	29164838	DEL	29	3162	BA
chr12	29280250	29280566	DEL	17	316	BA
chr12	64760086	64760134	DEL	23	48	BA
chr12	71533280	71533754	DEL	17	474	BA
chr12	71759198	71759307	DEL	20	109	BA
chr12	105773524	105773848	DEL	20	324	BA
chr12	105890894	105890947	DEL	22	53	BA
chr12	107326111	107326143	DEL	16	32	BA
chr12	113071996	113072204	DEL	17	208	BA
chr12	113914767	113914848	DEL	12	81	BA
chr12	113981175	113981233	DEL	19	58	BA
chr12	114053443	114053489	DEL	21	46	BA
chr12	114139920	114139957	DEL	15	37	BA
chr12	114488859	114488892	DEL	22	33	BA
chr12	116208913	116208977	DEL	21	64	BA
chr12	116292696	116292767	DEL	40	71	BA
chr12	116357938	116358067	DEL	25	129	BA
chr12	116930836	116930869	DEL	12	33	BA
chr12	117084957	117085005	DEL	24	48	BA
chr12	117903561	117903617	DEL	10	56	BA
chr12	125334405	125334714	DEL	12	309	BA
chr12	125433335	125433416	DEL	25	81	BA
chr12	131016729	131016765	DEL	23	36	BA
chr12	131024449	131024526	DEL	39	77	BA
chr12	131130627	131130736	DEL	10	109	BA
chr12	131131938	131133868	DEL	14	1930	BA
chr12	131404017	131404057	DEL	30	40	BA
chr12	131522097	131522161	DEL	18	64	BA
chr12	131552220	131552339	DEL	20	119	BA
chr12	131762696	131762832	DEL	26	136	BA
chr12	131817577	131817611	DEL	21	34	BA
chr12	131851423	131851639	DEL	10	216	BA
chr12	131913290	131913772	DEL	12	482	BA
chr12	132059199	132059243	DEL	10	44	BA
chr12	132286071	132286135	DEL	27	64	BA
chr12	132316647	132316684	DEL	18	37	BA
chr12	132706992	132806992	DEL	11	100000	BA
chr12	132880262	132881166	DEL	13	904	BA
chr12	132935768	132935941	DEL	17	173	BA
chr12	132941406	132941477	DEL	11	71	BA
chr12	132942245	132942598	DEL	16	353	BA
chr12	132958317	132958360	DEL	12	43	BA
chr13	21729291	21732061	DEL	10	2770	BA
chr13	20354269	20354316	DEL	25	47	BA
chr13	20825482	20828793	DEL	12	3311	BA
chr13	21071529	21071580	DEL	12	51	BA
chr13	21581709	21581801	DEL	10	92	BA
chr13	21760555	21760626	DEL	27	71	BA
chr13	21864638	21864697	DEL	20	59	BA
chr13	22317492	22317566	DEL	13	74	BA
chr13	23675635	23675776	DEL	28	141	BA
chr13	24069368	24069675	DEL	15	307	BA
chr13	24929860	24929939	DEL	16	79	BA
chr13	25152962	25152999	DEL	11	37	BA
chr13	25270558	25270895	DEL	21	337	BA
chr13	25554207	25554243	DEL	17	36	BA
chr13	25597403	25597438	DEL	14	35	BA
chr13	25945511	25945562	DEL	26	51	BA
chr13	26102896	26102988	DEL	14	92	BA
chr13	26761269	26761306	DEL	10	37	BA
chr13	27050043	27052188	DEL	17	2145	BA
chr13	29722609	29722929	DEL	21	320	BA
chr13	29949658	29949750	DEL	13	92	BA
chr13	29954771	29955090	DEL	16	319	BA
chr13	29963888	29963978	DEL	19	90	BA
chr13	30215837	30221858	DEL	19	6021	BA
chr13	30409223	30409270	DEL	25	47	BA
chr13	30780068	30780104	DEL	17	36	BA
chr13	31175598	31175931	DEL	14	333	BA
chr13	32176746	32176898	DEL	23	152	BA
chr13	32574300	32574340	DEL	15	40	BA
chr13	32574571	32574619	DEL	17	48	BA
chr13	33209307	33209339	DEL	14	32	BA
chr13	36253458	36253490	DEL	14	32	BA
chr13	36806787	36806878	DEL	16	91	BA
chr13	36952883	36952914	DEL	10	31	BA
chr13	36971943	36972050	DEL	21	107	BA
chr13	37224511	37224544	DEL	28	33	BA
chr13	37880500	37880575	DEL	24	75	BA
chr13	39057317	39060203	DEL	24	2886	BA
chr13	39795406	39795439	DEL	12	33	BA
chr13	40400929	40400969	DEL	15	40	BA
chr13	41453835	41453887	DEL	16	52	BA
chr13	41730865	41730902	DEL	14	37	BA
chr13	41793248	41793279	DEL	25	31	BA
chr13	42002148	42002224	DEL	10	76	BA
chr13	42946062	42946393	DEL	12	331	BA
chr13	43539809	43541462	DEL	21	1653	BA
chr13	44502290	44502322	DEL	19	32	BA
chr13	45042435	45043108	DEL	16	673	BA
chr13	45257560	45257595	DEL	13	35	BA
chr13	45955156	45957173	DEL	21	2017	BA
chr13	46087363	46087514	DEL	39	151	BA
chr13	47038575	47038653	DEL	18	78	BA
chr13	48015708	48015812	DEL	34	104	BA
chr13	48314677	48315401	DEL	20	724	BA
chr13	49001313	49001567	DEL	10	254	BA
chr13	49305766	49305832	DEL	15	66	BA
chr13	49843392	49843456	DEL	25	64	BA
chr13	50459802	50459847	DEL	18	45	BA
chr13	50573239	50573276	DEL	17	37	BA
chr13	51851907	51851993	DEL	12	86	BA
chr13	65091475	65091561	DEL	27	86	BA
chr13	65637808	65638210	DEL	24	402	BA
chr13	100916095	100916188	DEL	19	93	BA
chr13	101906957	101907275	DEL	11	318	BA
chr13	110035009	110035055	DEL	12	46	BA
chr13	110369638	110369765	DEL	10	127	BA
chr13	110417768	110418798	DEL	21	1030	BA
chr13	110741416	110741448	DEL	10	32	BA
chr13	111136045	111136089	DEL	21	44	BA
chr13	111285166	111285206	DEL	13	40	BA
chr13	111329588	111329663	DEL	26	75	BA
chr13	111329955	111330127	DEL	26	172	BA
chr13	111697228	111697318	DEL	31	90	BA
chr13	111704398	111704773	DEL	30	375	BA
chr13	111873857	111873916	DEL	12	59	BA
chr13	112092810	112092884	DEL	22	74	BA
chr13	112093759	112093882	DEL	26	123	BA
chr13	112197794	112198095	DEL	12	301	BA
chr13	112691305	112691357	DEL	16	52	BA
chr13	113311875	113311924	DEL	14	49	BA
chr13	113518657	113518744	DEL	15	87	BA
chr13	113519313	113519452	DEL	14	139	BA
chr13	113616386	113616444	DEL	16	58	BA
chr13	113643267	113643311	DEL	15	44	BA
chr13	113643855	113643891	DEL	12	36	BA
chr13	113722492	113722954	DEL	16	462	BA
chr13	113790947	113791274	DEL	15	327	BA
chr13	114000343	114000793	DEL	22	450	BA
chr13	114000354	114000411	DEL	11	57	BA
chr13	114001581	114002098	DEL	19	517	BA
chr13	114050414	114054756	DEL	11	4342	BA
chr13	114189781	114293991	DEL	11	104210	BA
chr13	114448729	114448846	DEL	15	117	BA
chr13	114601812	114602671	DEL	17	859	BA
chr13	114795838	114795931	DEL	13	93	BA
chr13	114876725	114876876	DEL	11	151	BA
chr13	114885007	114885143	DEL	12	136	BA
chr13	114996582	114996811	DEL	11	229	BA
chr14	60441819	60441865	DEL	35	46	BA
chr14	62850704	62850764	DEL	30	60	BA
chr14	71320969	71321262	DEL	10	293	BA
chr14	72220655	72220693	DEL	25	38	BA
chr14	78549300	78549341	DEL	15	41	BA
chr14	88390581	88390656	DEL	40	75	BA
chr14	89262520	89262640	DEL	23	120	BA
chr14	89408838	89409088	DEL	11	250	BA
chr14	96774546	96774596	DEL	13	50	BA
chr14	96831272	96832670	DEL	22	1398	BA
chr14	97212049	97212135	DEL	20	86	BA
chr14	97212848	97212910	DEL	18	62	BA
chr14	97235264	97235356	DEL	39	92	BA
chr14	98822607	98822682	DEL	10	75	BA
chr14	99814665	99814699	DEL	37	34	BA
chr14	99815002	99815035	DEL	28	33	BA
chr14	106047382	106047588	DEL	10	206	BA
chr14	106323460	106323524	DEL	14	64	BA
chr14	106325920	106325968	DEL	12	48	BA
chr14	106413157	106413248	DEL	23	91	BA
chr14	106418379	106418479	DEL	21	100	BA
chr14	106437038	106437076	DEL	26	38	BA
chr14	106449026	106450847	DEL	23	1821	BA
chr14	106473240	106483363	DEL	12	10123	BA
chr14	106789209	106790045	DEL	13	836	BA
chr14	106885454	106918175	DEL	16	32721	BA
chr14	106925613	106925731	DEL	18	118	BA
chr14	106986877	106986937	DEL	24	60	BA
chr14	107150928	107150969	DEL	11	41	BA
chr15	86057011	86059202	DEL	11	2191	BA
chr15	86102889	86102984	DEL	31	95	BA
chr15	87570697	87570728	DEL	10	31	BA
chr16	12021322	12021362	DEL	13	40	BA
chr16	12606223	12606256	DEL	11	33	BA
chr16	13944336	13944436	DEL	54	100	BA
chr16	17226373	17226426	DEL	11	53	BA
chr16	17237664	17237720	DEL	29	56	BA
chr16	17599581	17599754	DEL	30	173	BA
chr16	20309878	20309922	DEL	17	44	BA
chr16	24136382	24136442	DEL	36	60	BA
chr16	24520573	24520617	DEL	14	44	BA
chr16	24624765	24624796	DEL	11	31	BA
chr16	24770502	24770535	DEL	30	33	BA
chr16	27730075	27730115	DEL	27	40	BA
chr16	27839190	27839246	DEL	12	56	BA
chr16	49540383	49540513	DEL	17	130	BA
chr16	49817352	49817416	DEL	13	64	BA
chr16	50788896	50788931	DEL	23	35	BA
chr16	50983071	50983119	DEL	12	48	BA
chr16	55482300	55482334	DEL	12	34	BA
chr16	56574591	56574763	DEL	44	172	BA
chr16	56617028	56617362	DEL	20	334	BA
chr16	56844657	56844697	DEL	12	40	BA
chr16	73342135	73342172	DEL	16	37	BA
chr16	73716746	73716817	DEL	13	71	BA
chr16	80043902	80043939	DEL	15	37	BA
chr16	80196902	80197004	DEL	13	102	BA
chr16	80468639	80468952	DEL	32	313	BA
chr16	82385887	82385922	DEL	14	35	BA
chr16	83003981	83004277	DEL	16	296	BA
chr16	83288555	83288598	DEL	51	43	BA
chr16	83402501	83402543	DEL	13	42	BA
chr16	83691653	83691696	DEL	14	43	BA
chr16	86096944	86097004	DEL	14	60	BA
chr16	86352259	86352313	DEL	13	54	BA
chr16	86428848	86428888	DEL	13	40	BA
chr16	86464821	86464878	DEL	12	57	BA
chr16	86772195	86772233	DEL	41	38	BA
chr16	86917691	86917787	DEL	10	96	BA
chr17	16048731	16048924	DEL	22	193	BA
chr17	33866354	33866396	DEL	26	42	BA
chr17	56803800	56803951	DEL	19	151	BA
chr17	72393122	72393256	DEL	26	134	BA
chr17	72656886	72656923	DEL	14	37	BA
chr18	45379614	45379808	DEL	25	194	BA
chr18	45509112	45509154	DEL	17	42	BA
chr18	47019867	47020189	DEL	31	322	BA
chr18	47326513	47326555	DEL	13	42	BA
chr18	48048093	48048125	DEL	10	32	BA
chr18	48340376	49372439	DEL	26	1032063	BA
chr18	49836098	49836136	DEL	16	38	BA
chr18	74365372	74365678	DEL	21	306	BA
chr18	74740569	74740697	DEL	23	128	BA
chr18	74748883	74748915	DEL	19	32	BA
chr18	74769780	74770079	DEL	17	299	BA
chr18	77177300	77177596	DEL	17	296	BA
chr18	77179478	77179512	DEL	14	34	BA
chr18	77215747	77215779	DEL	17	32	BA
chr18	77233603	77233682	DEL	17	79	BA
chr18	77346530	77346563	DEL	10	33	BA
chr18	77349775	77349813	DEL	14	38	BA
chr18	77365856	77366065	DEL	15	209	BA
chr18	77370271	77370336	DEL	15	65	BA
chr18	77407184	77407324	DEL	12	140	BA
chr18	77454266	77454453	DEL	13	187	BA
chr18	77499779	77500107	DEL	17	328	BA
chr18	77537036	77537073	DEL	11	37	BA
chr18	77540141	77540456	DEL	12	315	BA
chr18	77679460	77680300	DEL	10	840	BA
chr18	77964959	77965021	DEL	19	62	BA
chr19	34057155	34057209	DEL	25	54	BA
chr19	34316353	34316559	DEL	25	206	BA
chr19	34349766	34349804	DEL	21	38	BA
chr19	34522405	34522440	DEL	12	35	BA
chr19	34798559	34798594	DEL	23	35	BA
chr19	35360489	35361310	DEL	23	821	BA
chr19	51128992	51129067	DEL	36	75	BA
chr19	51478473	51478513	DEL	14	40	BA
chr19	51485807	51485844	DEL	18	37	BA
chr19	51486164	51486289	DEL	24	125	BA
chr19	51486571	51486606	DEL	18	35	BA
chr19	51580956	51581028	DEL	11	72	BA
chr19	54300146	54300182	DEL	35	36	BA
chr19	54419624	54419659	DEL	22	35	BA
chr19	54424484	54424821	DEL	17	337	BA
chr19	54613123	54613198	DEL	22	75	BA
chr19	54633655	54633709	DEL	20	54	BA
chr19	54637238	54637440	DEL	13	202	BA
chr19	54737068	54737636	DEL	11	568	BA
chr19	54800856	54807620	DEL	15	6764	BA
chr19	55194235	55194300	DEL	28	65	BA
chr19	55589579	55589888	DEL	26	309	BA
chr19	55719959	55720243	DEL	19	284	BA
chr19	55719815	55719864	DEL	15	49	BA
chr19	55729763	55729805	DEL	11	42	BA
chr19	55840284	55840315	DEL	16	31	BA
chr19	55886284	55886331	DEL	14	47	BA
chr19	55888583	55888616	DEL	30	33	BA
chr19	55967279	55967313	DEL	12	34	BA
chr20	37336987	37337021	DEL	16	34	BA
chr20	37365691	37365731	DEL	11	40	BA
chr20	37524431	37524485	DEL	52	54	BA
chr20	37967386	37967453	DEL	41	67	BA
chr20	38789883	38789915	DEL	24	32	BA
chr20	39027867	39027909	DEL	24	42	BA
chr20	39088792	39088829	DEL	33	37	BA
chr20	39825925	39825960	DEL	29	35	BA
chr20	42156209	42156245	DEL	13	36	BA
chr20	51040680	51040711	DEL	13	31	BA
chr20	51047722	51047753	DEL	21	31	BA
chr20	51073494	51073527	DEL	22	33	BA
chr20	51170661	51170780	DEL	36	119	BA
chr20	51386562	51386603	DEL	29	41	BA
chr20	57192654	57192785	DEL	28	131	BA
chr20	58662510	58662651	DEL	46	141	BA
chr20	58938814	58938846	DEL	17	32	BA
chr20	58985230	58985320	DEL	23	90	BA
chr20	59351526	59351558	DEL	27	32	BA
chr20	59588256	59588288	DEL	26	32	BA
chr20	59599051	59599100	DEL	30	49	BA
chr20	59621042	59621116	DEL	45	74	BA
chr20	59677343	59677396	DEL	16	53	BA
chr20	59777099	59777133	DEL	11	34	BA
chr20	59864721	59864782	DEL	11	61	BA
chr20	60160758	60160868	DEL	27	110	BA
chr20	60228677	60228910	DEL	29	233	BA
chr20	60229961	60229995	DEL	31	34	BA
chr20	60299010	60299059	DEL	28	49	BA
chr20	60359034	60359095	DEL	20	61	BA
chr20	60359554	60359684	DEL	35	130	BA
chr20	60640314	60640349	DEL	18	35	BA
chr20	60992579	60992631	DEL	16	52	BA
chr20	60992923	60992977	DEL	16	54	BA
chr21	17209536	17209617	DEL	22	81	BA
chr21	17731912	17732044	DEL	23	132	BA
chr21	17732231	17732272	DEL	19	41	BA
chr21	19809164	19809197	DEL	18	33	BA
chr21	26252197	26252241	DEL	26	44	BA
chr21	27629055	27629087	DEL	23	32	BA
chr21	28348488	28348585	DEL	32	97	BA
chr21	28361564	28361599	DEL	18	35	BA
chr21	30552225	30552579	DEL	18	354	BA
chr21	31582529	31582664	DEL	13	135	BA
chr21	32323982	32324015	DEL	15	33	BA
chr21	33850005	33850105	DEL	20	100	BA
chr21	33993685	33994867	DEL	13	1182	BA
chr21	40187869	40187914	DEL	11	45	BA
chr21	40926864	40926916	DEL	23	52	BA
chr21	40955745	40955799	DEL	11	54	BA
chr21	41748446	41748488	DEL	19	42	BA
chr21	41812395	41812614	DEL	16	219	BA
chr21	42009047	42009138	DEL	14	91	BA
chr21	42054568	42054731	DEL	18	163	BA
chr21	42458062	42458127	DEL	12	65	BA
chr21	42788677	42788712	DEL	11	35	BA
chr21	42813770	43646628	DEL	20	832858	BA
chr21	47057461	47057570	DEL	14	109	BA
chr21	47272353	47272418	DEL	23	65	BA
chr21	47306004	47306109	DEL	17	105	BA
chr21	47388021	47389728	DEL	16	1707	BA
chr21	47407687	47408293	DEL	13	606	BA
chr21	47409945	47409977	DEL	10	32	BA
chr21	47430779	47430857	DEL	15	78	BA
chr21	47431548	47431580	DEL	15	32	BA
chr21	47590685	47590765	DEL	11	80	BA
chr21	47603412	47603726	DEL	12	314	BA
chr21	47779117	47779650	DEL	13	533	BA
chr21	47815298	47815409	DEL	11	111	BA
chr22	16515537	16515585	DEL	10	48	BA
chr22	16519892	16520034	DEL	18	142	BA
chr22	16622199	16622292	DEL	10	93	BA
chr22	33751617	33751768	DEL	19	151	BA
chr22	34181094	34181126	DEL	21	32	BA
chr22	35227207	35227243	DEL	14	36	BA
chr22	35645166	35646141	DEL	22	975	BA
chr22	35888186	35888218	DEL	21	32	BA
chr22	44230457	44230732	DEL	24	275	BA
chr22	44508571	44509586	DEL	11	1015	BA
chr22	44510253	44510826	DEL	11	573	BA
chr22	44511795	44511829	DEL	13	34	BA
chr22	44563574	44563620	DEL	20	46	BA
chr22	44702425	44702468	DEL	21	43	BA
chr22	47600720	47600759	DEL	13	39	BA
chr22	47801332	47801572	DEL	16	240	BA
chr22	47916152	47916243	DEL	18	91	BA
chrX	7858299	7858430	DEL	13	131	BA
chrX	57214083	57214119	DEL	15	36	BA
chrX	62660379	62865474	DEL	15	205095	BA
chrX	64432122	64432197	DEL	25	75	BA
chrX	64890764	64890799	DEL	19	35	BA
chrX	65722469	65722505	DEL	25	36	BA
chrX	66103778	66103902	DEL	28	124	BA
chrX	66333806	66333979	DEL	32	173	BA
chrX	68955050	68955082	DEL	13	32	BA
chrX	69083360	69083398	DEL	29	38	BA
chrX	69446641	69446676	DEL	22	35	BA
chrX	69613633	69613673	DEL	21	40	BA
chrX	70740966	70741942	DEL	18	976	BA
chrX	71374983	71375534	DEL	19	551	BA
chrX	71391449	71391536	DEL	22	87	BA
chrX	72241798	72241834	DEL	21	36	BA
chrX	72400255	72400324	DEL	36	69	BA
chrX	72510779	72512595	DEL	10	1816	BA
chrX	73788792	73788909	DEL	17	117	BA
chrX	74599737	74599800	DEL	19	63	BA
chrX	75253866	75254172	DEL	16	306	BA
chrX	76881503	76881542	DEL	19	39	BA
chrX	77327889	77328219	DEL	23	330	BA
chrX	77427722	77427753	DEL	16	31	BA
chrX	77451192	77451229	DEL	19	37	BA
chrX	78455898	78455951	DEL	26	53	BA
chrX	80938487	80938535	DEL	24	48	BA
chrX	81982646	81987966	DEL	24	5320	BA
chrX	84343061	84343146	DEL	20	85	BA
chrX	84343823	84343872	DEL	18	49	BA
chrX	85529467	85529502	DEL	32	35	BA
chrX	85537777	85538089	DEL	26	312	BA
chrX	85605183	85609863	DEL	27	4680	BA
chrX	86137706	86137758	DEL	21	52	BA
chrX	86268350	86268390	DEL	20	40	BA
chrX	86279658	86279993	DEL	21	335	BA
chrX	86286759	86287226	DEL	14	467	BA
chrX	86489074	86489197	DEL	30	123	BA
chrX	87215209	87215646	DEL	20	437	BA
chrX	87550755	87550800	DEL	20	45	BA
chrX	88574448	88574501	DEL	20	53	BA
chrX	89264701	89264732	DEL	19	31	BA
chrX	90283359	90284072	DEL	15	713	BA
chrX	90760896	90760933	DEL	12	37	BA
chrX	92796299	92801504	DEL	22	5205	BA
chrX	95050847	95051480	DEL	29	633	BA
chrX	95305859	95306035	DEL	11	176	BA
chrX	95312762	95318848	DEL	10	6086	BA
chrX	96624434	96624486	DEL	18	52	BA
chrX	97909247	97909322	DEL	17	75	BA
chrX	98097286	98097328	DEL	20	42	BA
chrX	99810644	99810770	DEL	32	126	BA
chrX	105191172	105191475	DEL	22	303	BA
chrX	105551851	105551916	DEL	20	65	BA
chrX	108609755	108609786	DEL	19	31	BA
chrX	112681557	112681590	DEL	15	33	BA
chrX	112788554	112788682	DEL	38	128	BA
chrX	112877029	112877360	DEL	28	331	BA
chrX	112955240	112955279	DEL	14	39	BA
chrX	113504507	113504570	DEL	14	63	BA
chrX	114670504	114670799	DEL	20	295	BA
chrX	115247361	115247433	DEL	17	72	BA
chrX	115247753	115247803	DEL	16	50	BA
chrX	116048495	116048537	DEL	19	42	BA
chrX	136082191	136082493	DEL	13	302	BA
chrX	136082732	136082782	DEL	14	50	BA
chrX	136703964	136703996	DEL	16	32	BA
chrX	144658875	144658920	DEL	27	45	BA
chrX	145487752	145487833	DEL	23	81	BA
chrX	145866547	145866579	DEL	19	32	BA
chrX	145943163	145943952	DEL	21	789	BA
chrX	146559253	146559360	DEL	18	107	BA
chrX	146923845	146923947	DEL	28	102	BA
chr1	1489577	1489620	DEL	13	43	AA
chr1	1869282	1869314	DEL	12	32	AA
chr1	1911504	1911721	DEL	14	217	AA
chr1	1963066	1963103	DEL	11	37	AA
chr1	6215179	6215217	DEL	26	38	AA
chr1	6365354	6365391	DEL	16	37	AA
chr1	6438171	6445895	DEL	22	7724	AA
chr1	7890019	7890069	DEL	27	50	AA
chr1	8706139	8706184	DEL	33	45	AA
chr1	8729026	8729095	DEL	28	69	AA
chr1	9015104	9015139	DEL	10	35	AA
chr1	9183455	9183565	DEL	14	110	AA
chr1	9652703	9652748	DEL	36	45	AA
chr1	11398670	11398702	DEL	10	32	AA
chr1	16151935	16155416	DEL	28	3481	AA
chr1	16908138	16914477	DEL	10	6339	AA
chr1	16945791	16947679	DEL	17	1888	AA
chr1	16980466	16980509	DEL	10	43	AA
chr1	17009557	17012747	DEL	10	3190	AA
chr1	17054430	17054473	DEL	23	43	AA
chr1	17062576	17196981	DEL	23	134405	AA
chr1	17567957	17568102	DEL	17	145	AA
chr1	18683932	18683967	DEL	20	35	AA
chr1	18689981	18690013	DEL	17	32	AA
chr1	19954877	19954943	DEL	20	66	AA
chr1	20913608	20913666	DEL	24	58	AA
chr1	20932066	20932741	DEL	18	675	AA
chr1	21076828	21076865	DEL	31	37	AA
chr1	21246359	21246514	DEL	14	155	AA
chr1	21715401	21715622	DEL	29	221	AA
chr1	22926146	22926195	DEL	17	49	AA
chr1	22985785	22985847	DEL	13	62	AA
chr1	24015585	24015633	DEL	27	48	AA
chr1	24262299	24262347	DEL	12	48	AA
chr1	26134792	26134837	DEL	20	45	AA
chr1	26807054	26812272	DEL	24	5218	AA
chr1	27036863	27036904	DEL	22	41	AA
chr1	28247807	28248116	DEL	44	309	AA
chr1	28834015	28835204	DEL	18	1189	AA
chr1	29227720	29227880	DEL	11	160	AA
chr1	29346973	29347009	DEL	15	36	AA
chr1	30200189	30200327	DEL	17	138	AA
chr1	31244659	31244753	DEL	24	94	AA
chr1	31249064	31249145	DEL	23	81	AA
chr1	31445117	31445166	DEL	19	49	AA
chr1	33439895	33440023	DEL	21	128	AA
chr1	40250196	40250317	DEL	37	121	AA
chr1	40285134	40285189	DEL	25	55	AA
chr1	40962346	40962759	DEL	34	413	AA
chr1	41795100	41795157	DEL	25	57	AA
chr1	42834826	42834860	DEL	12	34	AA
chr1	43544880	43544918	DEL	13	38	AA
chr1	44565501	44565566	DEL	25	65	AA
chr1	45282054	45282296	DEL	14	242	AA
chr1	55179093	55179134	DEL	15	41	AA
chr1	55644352	55644383	DEL	12	31	AA
chr1	59059626	59059951	DEL	14	325	AA
chr1	59116995	59117031	DEL	18	36	AA
chr1	59354098	59354130	DEL	18	32	AA
chr1	59739605	59739649	DEL	12	44	AA
chr1	88457676	88457708	DEL	13	32	AA
chr1	90541417	90541487	DEL	25	70	AA
chr1	90858363	90858403	DEL	11	40	AA
chr1	94288375	94291259	DEL	33	2884	AA
chr1	109066490	109066527	DEL	22	37	AA
chr1	109573231	109575180	DEL	39	1949	AA
chr1	109690879	109690918	DEL	21	39	AA
chr1	110196714	110196797	DEL	41	83	AA
chr1	110227806	110246262	DEL	11	18456	AA
chr1	111957516	111957585	DEL	49	69	AA
chr1	112074696	112074807	DEL	11	111	AA
chr1	112087358	112087537	DEL	17	179	AA
chr1	112548377	112548417	DEL	10	40	AA
chr1	112691792	112704703	DEL	18	12911	AA
chr1	113249054	113249091	DEL	10	37	AA
chr1	113565187	113565221	DEL	26	34	AA
chr1	113715643	113715932	DEL	40	289	AA
chr1	113887465	113888414	DEL	28	949	AA
chr1	114039842	114045877	DEL	34	6035	AA
chr1	115796901	115797185	DEL	28	284	AA
chr1	144710724	144985832	DEL	23	275108	AA
chr1	145142705	145143421	DEL	10	716	AA
chr1	145200789	145202149	DEL	13	1360	AA
chr1	146498759	146498808	DEL	18	49	AA
chr1	146704974	146705017	DEL	14	43	AA
chr1	146961490	146961561	DEL	10	71	AA
chr1	149328934	149332763	DEL	11	3829	AA
chr1	149337470	149337784	DEL	10	314	AA
chr1	149714450	149718286	DEL	10	3836	AA
chr1	150339853	150339911	DEL	12	58	AA
chr1	151573257	151573304	DEL	17	47	AA
chr1	152084404	152084459	DEL	11	55	AA
chr1	152555543	152587741	DEL	23	32198	AA
chr1	154260143	154260182	DEL	14	39	AA
chr1	156297999	156298031	DEL	11	32	AA
chr1	156306102	156306139	DEL	16	37	AA
chr1	157005619	157005674	DEL	14	55	AA
chr1	157540660	157540875	DEL	20	215	AA
chr1	157568880	157568916	DEL	19	36	AA
chr1	157570630	157570750	DEL	22	120	AA
chr1	157937567	157937600	DEL	14	33	AA
chr1	160749930	160749965	DEL	13	35	AA
chr1	161021761	161021797	DEL	12	36	AA
chr1	161251567	161251602	DEL	19	35	AA
chr1	167475466	167475503	DEL	15	37	AA
chr1	167866781	167866813	DEL	13	32	AA
chr1	168441016	168441188	DEL	13	172	AA
chr1	182087849	182087897	DEL	37	48	AA
chr1	182690135	182690197	DEL	15	62	AA
chr1	201226503	201226570	DEL	11	67	AA
chr1	202599018	202599056	DEL	26	38	AA
chr1	204177511	204177560	DEL	17	49	AA
chr1	207489193	207489225	DEL	16	32	AA
chr1	207991607	207991643	DEL	11	36	AA
chr1	208439095	208439144	DEL	24	49	AA
chr1	212494002	212494052	DEL	11	50	AA
chr1	223231271	223231307	DEL	16	36	AA
chr1	224938692	224938793	DEL	28	101	AA
chr1	228965219	228965252	DEL	10	33	AA
chr1	230105161	230105304	DEL	10	143	AA
chr1	234570448	234571873	DEL	12	1425	AA
chr1	234884740	234884774	DEL	28	34	AA
chr2	10694259	10694307	DEL	12	48	AA
chr2	10837799	10837940	DEL	12	141	AA
chr2	10965380	10965415	DEL	13	35	AA
chr2	11253042	11253082	DEL	11	40	AA
chr2	11678739	11678792	DEL	13	53	AA
chr2	12596205	12596347	DEL	17	142	AA
chr2	17497680	17497717	DEL	19	37	AA
chr2	18172993	18173024	DEL	10	31	AA
chr2	18504290	18504326	DEL	32	36	AA
chr2	18936189	18936312	DEL	11	123	AA
chr2	19002874	19003364	DEL	16	490	AA
chr2	19663043	19663082	DEL	15	39	AA
chr2	19767582	19770563	DEL	26	2981	AA
chr2	26878020	26878067	DEL	15	47	AA
chr2	27043474	27043506	DEL	13	32	AA
chr2	27780749	27780788	DEL	10	39	AA
chr2	38159937	38159986	DEL	22	49	AA
chr2	38363931	38363962	DEL	12	31	AA
chr2	38369406	38369444	DEL	19	38	AA
chr2	38629758	38629820	DEL	12	62	AA
chr2	38630739	38630871	DEL	25	132	AA
chr2	39412328	39412406	DEL	16	78	AA
chr2	39855311	39855354	DEL	16	43	AA
chr2	42346257	42347306	DEL	14	1049	AA
chr2	43129251	43129583	DEL	10	332	AA
chr2	44513644	44513698	DEL	40	54	AA
chr2	44783589	44783910	DEL	28	321	AA
chr2	46773596	46773630	DEL	14	34	AA
chr2	47103409	47103539	DEL	12	130	AA
chr2	47818435	47818467	DEL	12	32	AA
chr2	55135014	55135077	DEL	11	63	AA
chr2	55860492	55860671	DEL	14	179	AA
chr2	64480603	64480667	DEL	10	64	AA
chr2	64505049	64505120	DEL	13	71	AA
chr2	66505594	66507558	DEL	15	1964	AA
chr2	71492241	71492273	DEL	10	32	AA
chr2	71570993	71571037	DEL	27	44	AA
chr2	71770341	71770380	DEL	14	39	AA
chr2	73430944	73431255	DEL	10	311	AA
chr2	85335367	85335684	DEL	11	317	AA
chr2	86453520	86453582	DEL	21	62	AA
chr2	86772083	86772199	DEL	22	116	AA
chr2	86772668	86772704	DEL	21	36	AA
chr2	96629688	96629724	DEL	10	36	AA
chr2	99752978	99753313	DEL	10	335	AA
chr2	99868360	99868576	DEL	22	216	AA
chr2	101671103	101671138	DEL	10	35	AA
chr2	101975210	101975544	DEL	10	334	AA
chr2	102232584	102233587	DEL	18	1003	AA
chr2	102619464	102619647	DEL	15	183	AA
chr2	109064553	109064592	DEL	14	39	AA
chr2	111576408	111576640	DEL	16	232	AA
chr2	111980866	111981053	DEL	12	187	AA
chr2	112812403	112812468	DEL	15	65	AA
chr2	112896851	112896956	DEL	15	105	AA
chr2	113888110	113888283	DEL	21	173	AA
chr2	120309872	120309937	DEL	15	65	AA
chr2	121722963	121723000	DEL	19	37	AA
chr2	121782111	121782223	DEL	12	112	AA
chr2	121797809	121798403	DEL	30	594	AA
chr2	128737074	128737162	DEL	29	88	AA
chr2	128899903	128900300	DEL	14	397	AA
chr2	128983302	128983452	DEL	10	150	AA
chr2	143891696	143891736	DEL	20	40	AA
chr2	144558877	144559027	DEL	16	150	AA
chr2	145527405	145527469	DEL	10	64	AA
chr2	151398997	151399097	DEL	14	100	AA
chr2	151850046	151850092	DEL	15	46	AA
chr2	152041205	152041493	DEL	21	288	AA
chr2	160181552	160181600	DEL	21	48	AA
chr2	160976852	160977246	DEL	22	394	AA
chr2	161168182	161168277	DEL	13	95	AA
chr2	161575516	161575548	DEL	17	32	AA
chr2	161877942	161877988	DEL	12	46	AA
chr2	170183699	170183747	DEL	17	48	AA
chr2	170362471	170362519	DEL	12	48	AA
chr2	170431680	170431823	DEL	16	143	AA
chr2	171006370	171006409	DEL	14	39	AA
chr2	172664712	172664822	DEL	15	110	AA
chr2	172756813	172756862	DEL	15	49	AA
chr2	172906225	172910244	DEL	25	4019	AA
chr2	172906638	172906673	DEL	11	35	AA
chr2	173148039	173148096	DEL	25	57	AA
chr2	175028429	175028476	DEL	18	47	AA
chr2	175219298	175219343	DEL	11	45	AA
chr2	191635471	191635523	DEL	16	52	AA
chr2	191675535	191675572	DEL	15	37	AA
chr2	192006148	192006196	DEL	17	48	AA
chr2	192559413	192559741	DEL	14	328	AA
chr2	192562200	192562534	DEL	14	334	AA
chr2	203899013	203904150	DEL	28	5137	AA
chr2	207037330	207037407	DEL	14	77	AA
chr2	207220902	207220949	DEL	18	47	AA
chr2	208474494	208476796	DEL	30	2302	AA
chr2	208910351	208910659	DEL	20	308	AA
chr2	217957764	217957796	DEL	11	32	AA
chr2	218240109	218240140	DEL	17	31	AA
chr2	219213580	219213618	DEL	14	38	AA
chr2	219280638	219280676	DEL	21	38	AA
chr2	220985966	220986035	DEL	15	69	AA
chr2	221263110	221263151	DEL	14	41	AA
chr2	221410909	221410974	DEL	26	65	AA
chr2	221818669	221818730	DEL	30	61	AA
chr2	221882976	221883172	DEL	19	196	AA
chr2	222046288	222046343	DEL	12	55	AA
chr2	223074415	223074447	DEL	10	32	AA
chr2	223635035	223635069	DEL	13	34	AA
chr2	223642528	223642572	DEL	15	44	AA
chr2	227334166	227335253	DEL	23	1087	AA
chr2	228058698	228058748	DEL	21	50	AA
chr2	230607901	230607951	DEL	10	50	AA
chr2	231375188	231375228	DEL	29	40	AA
chr2	231844718	231844855	DEL	29	137	AA
chr2	233364548	233364739	DEL	10	191	AA
chr2	233770816	233770913	DEL	13	97	AA
chr2	233920629	233920665	DEL	22	36	AA
chr2	233930276	233930346	DEL	29	70	AA
chr2	234003741	234053742	DEL	12	50001	AA
chr2	234123712	234123805	DEL	10	93	AA
chr2	234633116	234633153	DEL	10	37	AA
chr2	234699084	234699285	DEL	16	201	AA
chr2	235399712	235399753	DEL	14	41	AA
chr2	236094673	236095001	DEL	14	328	AA
chr2	237145979	237146030	DEL	13	51	AA
chr2	237148107	237148183	DEL	11	76	AA
chr2	238373338	238373397	DEL	27	59	AA
chr2	238373338	238373419	DEL	11	81	AA
chr2	238430542	238430969	DEL	14	427	AA
chr2	238520966	238521018	DEL	12	52	AA
chr2	238556356	238556418	DEL	21	62	AA
chr2	238962638	238962704	DEL	15	66	AA
chr2	239057951	239057994	DEL	13	43	AA
chr2	239204643	239205012	DEL	19	369	AA
chr2	239359682	239359713	DEL	13	31	AA
chr2	239902392	239902565	DEL	15	173	AA
chr2	239939107	239939156	DEL	12	49	AA
chr2	240153318	240153525	DEL	22	207	AA
chr2	240202652	240202993	DEL	15	341	AA
chr2	240389489	240389576	DEL	13	87	AA
chr2	240654857	240654976	DEL	12	119	AA
chr2	240680767	240680810	DEL	11	43	AA
chr2	240838323	240838837	DEL	15	514	AA
chr2	240838450	240838668	DEL	19	218	AA
chr2	241097261	241097591	DEL	16	330	AA
chr2	241120947	241121000	DEL	10	53	AA
chr2	241133891	241133986	DEL	12	95	AA
chr2	241562723	241562788	DEL	11	65	AA
chr2	241782157	241782565	DEL	23	408	AA
chr2	241787502	241787744	DEL	10	242	AA
chr2	242145237	242146023	DEL	18	786	AA
chr2	242146578	242146636	DEL	18	58	AA
chr2	242691480	242691518	DEL	17	38	AA
chr2	242753604	242753644	DEL	10	40	AA
chr2	242761318	242762002	DEL	17	684	AA
chr2	242864530	242864592	DEL	10	62	AA
chr2	242948560	242950374	DEL	10	1814	AA
chr3	11579471	11579511	DEL	12	40	AA
chr3	11921322	11921362	DEL	10	40	AA
chr3	12351954	12352264	DEL	13	310	AA
chr3	31878814	31878852	DEL	17	38	AA
chr3	32102051	32107883	DEL	35	5832	AA
chr3	32420586	32420735	DEL	13	149	AA
chr3	32940761	32940857	DEL	30	96	AA
chr3	32969216	32969252	DEL	17	36	AA
chr3	37553455	37553512	DEL	10	57	AA
chr3	38154939	38155075	DEL	22	136	AA
chr3	45247422	45247464	DEL	36	42	AA
chr3	45609900	45610315	DEL	14	415	AA
chr3	46382238	46382279	DEL	18	41	AA
chr3	46530023	46530054	DEL	12	31	AA
chr3	46782550	46782607	DEL	18	57	AA
chr3	47490669	47493440	DEL	24	2771	AA
chr3	48957809	48958744	DEL	15	935	AA
chr3	49197762	49198085	DEL	20	323	AA
chr3	49494285	49494614	DEL	22	329	AA
chr3	49537512	49537551	DEL	15	39	AA
chr3	51346256	51346294	DEL	27	38	AA
chr3	51895311	51895357	DEL	21	46	AA
chr3	57003273	57003436	DEL	12	163	AA
chr3	72551428	72551536	DEL	14	108	AA
chr3	98556070	98556119	DEL	13	49	AA
chr3	98556391	98556567	DEL	19	176	AA
chr3	98899061	98902390	DEL	36	3329	AA
chr3	99037452	99037764	DEL	32	312	AA
chr3	99605096	99605147	DEL	28	51	AA
chr3	99628783	99629631	DEL	59	848	AA
chr3	99785361	99785667	DEL	30	306	AA
chr3	100904137	100904184	DEL	50	47	AA
chr3	100945076	100945112	DEL	40	36	AA
chr3	101158475	101158700	DEL	26	225	AA
chr3	101188380	101188703	DEL	20	323	AA
chr3	101210169	101210303	DEL	25	134	AA
chr3	101482724	101482769	DEL	22	45	AA
chr3	101615157	101615188	DEL	11	31	AA
chr3	105792322	105793497	DEL	12	1175	AA
chr3	106377803	106377881	DEL	13	78	AA
chr3	106436889	106437085	DEL	23	196	AA
chr3	106735977	106736229	DEL	15	252	AA
chr3	107125104	107125138	DEL	10	34	AA
chr3	108226088	108226124	DEL	26	36	AA
chr3	108478307	108478403	DEL	29	96	AA
chr3	110516587	110516625	DEL	26	38	AA
chr3	110677340	110677387	DEL	38	47	AA
chr3	111243589	111248896	DEL	12	5307	AA
chr3	112061153	112061188	DEL	20	35	AA
chr3	112765341	112765389	DEL	20	48	AA
chr3	119893985	119894445	DEL	29	460	AA
chr3	122138451	122138777	DEL	42	326	AA
chr3	122258358	122258391	DEL	18	33	AA
chr3	122499004	122499052	DEL	40	48	AA
chr3	122499751	122499787	DEL	38	36	AA
chr3	123197532	123197821	DEL	31	289	AA
chr3	124936295	124937163	DEL	17	868	AA
chr3	125347583	125347621	DEL	10	38	AA
chr3	125485752	125486623	DEL	12	871	AA
chr3	126234567	126234659	DEL	18	92	AA
chr3	126358932	126359260	DEL	21	328	AA
chr3	126581570	126581848	DEL	26	278	AA
chr3	126668429	126668465	DEL	14	36	AA
chr3	128673641	128674097	DEL	29	456	AA
chr3	128674344	128674397	DEL	31	53	AA
chr3	128925857	128925927	DEL	46	70	AA
chr3	141070098	141075567	DEL	38	5469	AA
chr3	141650110	141650189	DEL	12	79	AA
chr3	149899025	149899256	DEL	34	231	AA
chr3	150734728	150734829	DEL	19	101	AA
chr3	150748750	150748789	DEL	14	39	AA
chr3	150769750	150769884	DEL	21	134	AA
chr3	151086421	151086470	DEL	20	49	AA
chr3	151860588	151860626	DEL	33	38	AA
chr3	155370911	155370947	DEL	16	36	AA
chr3	156990032	156990069	DEL	15	37	AA
chr3	159737713	159737752	DEL	23	39	AA
chr3	160361668	160361705	DEL	11	37	AA
chr3	160988138	160988176	DEL	22	38	AA
chr3	169190310	169190382	DEL	40	72	AA
chr3	169915807	169915839	DEL	10	32	AA
chr3	171034693	171034758	DEL	25	65	AA
chr3	171688366	171688400	DEL	20	34	AA
chr3	171716385	171716505	DEL	26	120	AA
chr3	184125375	184125571	DEL	31	196	AA
chr3	185290247	185290287	DEL	17	40	AA
chr3	185512051	185512254	DEL	17	203	AA
chr3	187315458	187315495	DEL	13	37	AA
chr3	189264150	189264208	DEL	19	58	AA
chr3	189596524	189596723	DEL	17	199	AA
chr3	189737348	189740528	DEL	20	3180	AA
chr3	193259142	193259194	DEL	62	52	AA
chr3	194288524	194288559	DEL	11	35	AA
chr3	194290306	194290549	DEL	10	243	AA
chr3	194426982	194427024	DEL	17	42	AA
chr3	194566370	194566867	DEL	20	497	AA
chr3	194744057	194744308	DEL	13	251	AA
chr3	194763013	194763056	DEL	14	43	AA
chr3	194993527	194993681	DEL	21	154	AA
chr3	195414210	195414360	DEL	25	150	AA
chr3	195418032	195418283	DEL	22	251	AA
chr3	195426135	195426176	DEL	32	41	AA
chr3	195479448	195479503	DEL	11	55	AA
chr3	195487338	195487489	DEL	11	151	AA
chr3	195557581	195557649	DEL	23	68	AA
chr3	195601374	195601861	DEL	17	487	AA
chr3	195754743	195754821	DEL	22	78	AA
chr3	195872197	195872296	DEL	18	99	AA
chr3	195900088	195900180	DEL	20	92	AA
chr3	196757023	196757189	DEL	11	166	AA
chr3	196859454	196859519	DEL	17	65	AA
chr3	197303825	197303892	DEL	19	67	AA
chr3	197316799	197316871	DEL	30	72	AA
chr3	197647882	197648103	DEL	12	221	AA
chr3	197731446	197731676	DEL	26	230	AA
chr4	1059512	1059798	DEL	13	286	AA
chr4	1086776	1086822	DEL	11	46	AA
chr4	1088872	1090170	DEL	10	1298	AA
chr4	1547575	1548317	DEL	14	742	AA
chr4	1600958	1601023	DEL	11	65	AA
chr4	1602959	1603672	DEL	10	713	AA
chr4	2328998	2329036	DEL	21	38	AA
chr4	2629108	2629250	DEL	19	142	AA
chr4	3492124	3492161	DEL	11	37	AA
chr4	3576466	3576574	DEL	13	108	AA
chr4	3593506	3593580	DEL	23	74	AA
chr4	3596769	3596804	DEL	21	35	AA
chr4	3601189	3601242	DEL	12	53	AA
chr4	3611662	3611734	DEL	17	72	AA
chr4	6338378	6338446	DEL	14	68	AA
chr4	6682391	6685861	DEL	10	3470	AA
chr4	7205222	7205316	DEL	10	94	AA
chr4	7231947	7232011	DEL	33	64	AA
chr4	7232382	7232446	DEL	32	64	AA
chr4	7456904	7457016	DEL	17	112	AA
chr4	7483616	7483891	DEL	11	275	AA
chr4	7524436	7524682	DEL	19	246	AA
chr4	7567548	7567902	DEL	12	354	AA
chr4	7678562	7678682	DEL	10	120	AA
chr4	7799834	7799943	DEL	10	109	AA
chr4	7919892	7919933	DEL	13	41	AA
chr4	8133450	8133491	DEL	11	41	AA
chr4	8235687	8235742	DEL	11	55	AA
chr4	8539424	8539491	DEL	14	67	AA
chr4	8760468	8760842	DEL	20	374	AA
chr4	10412466	10412498	DEL	12	32	AA
chr4	10904883	10904920	DEL	18	37	AA
chr4	11291449	11291493	DEL	10	44	AA
chr4	11719146	11719182	DEL	11	36	AA
chr4	14206334	14206405	DEL	20	71	AA
chr4	14916207	14916277	DEL	13	70	AA
chr4	15791729	15791775	DEL	10	46	AA
chr4	38881706	38881761	DEL	14	55	AA
chr4	38994292	38994358	DEL	21	66	AA
chr4	40010606	40010920	DEL	24	314	AA
chr4	40024925	40026288	DEL	26	1363	AA
chr4	40034446	40034612	DEL	17	166	AA
chr4	41421584	41421639	DEL	19	55	AA
chr4	41445209	41445302	DEL	23	93	AA
chr4	54005545	54005709	DEL	12	164	AA
chr4	55023339	55023384	DEL	18	45	AA
chr4	55426688	55426723	DEL	21	35	AA
chr4	56023144	56023187	DEL	18	43	AA
chr4	56311270	56311421	DEL	23	151	AA
chr4	69063919	69066794	DEL	12	2875	AA
chr4	71383546	71383633	DEL	11	87	AA
chr4	71926417	71926577	DEL	27	160	AA
chr4	74884990	74885035	DEL	17	45	AA
chr4	76112233	76112283	DEL	13	50	AA
chr4	76249984	76250015	DEL	15	31	AA
chr4	76551833	76551889	DEL	26	56	AA
chr4	76980274	76980306	DEL	13	32	AA
chr4	77529781	77529820	DEL	17	39	AA
chr4	78199225	78199277	DEL	11	52	AA
chr4	78236288	78236547	DEL	14	259	AA
chr4	79139075	79139114	DEL	12	39	AA
chr4	81720746	81720849	DEL	15	103	AA
chr4	81721609	81721661	DEL	16	52	AA
chr4	82890582	82890664	DEL	14	82	AA
chr4	83494930	83494978	DEL	11	48	AA
chr4	84021656	84021708	DEL	13	52	AA
chr4	84614105	84614229	DEL	24	124	AA
chr4	84864637	84864686	DEL	31	49	AA
chr4	86564387	86564718	DEL	22	331	AA
chr4	86796199	86796419	DEL	20	220	AA
chr4	87097349	87664775	DEL	13	567426	AA
chr4	88483900	88486329	DEL	19	2429	AA
chr4	88537054	88537189	DEL	16	135	AA
chr4	88735139	88735177	DEL	10	38	AA
chr4	88784476	88784517	DEL	13	41	AA
chr4	89833372	89833424	DEL	18	52	AA
chr4	90018018	90018070	DEL	15	52	AA
chr4	99925605	99925640	DEL	15	35	AA
chr4	100023048	100023381	DEL	16	333	AA
chr4	100277009	100277075	DEL	22	66	AA
chr4	101390633	101390811	DEL	10	178	AA
chr4	101751936	101752261	DEL	31	325	AA
chr4	102477829	102477863	DEL	19	34	AA
chr4	103546996	103547027	DEL	17	31	AA
chr4	109107681	109107982	DEL	11	301	AA
chr4	110748460	110748526	DEL	18	66	AA
chr4	111383202	111383534	DEL	24	332	AA
chr4	111515197	111515234	DEL	11	37	AA
chr4	111804849	111804928	DEL	23	79	AA
chr4	112237521	112242416	DEL	14	4895	AA
chr4	113348506	113348568	DEL	11	62	AA
chr4	113469987	113470295	DEL	19	308	AA
chr4	113985882	113986334	DEL	22	452	AA
chr4	120017252	120017566	DEL	18	314	AA
chr4	120018370	120018408	DEL	13	38	AA
chr4	120027244	120027576	DEL	15	332	AA
chr4	120244572	120244917	DEL	11	345	AA
chr4	120263687	120264657	DEL	10	970	AA
chr4	139775626	139775674	DEL	23	48	AA
chr4	139917771	139917805	DEL	11	34	AA
chr4	142983045	142983077	DEL	10	32	AA
chr4	143029544	143029601	DEL	29	57	AA
chr4	153810911	153810945	DEL	22	34	AA
chr4	169076542	169076631	DEL	12	89	AA
chr4	169120840	169120926	DEL	30	86	AA
chr4	169159569	169159603	DEL	12	34	AA
chr4	170704648	170704721	DEL	25	73	AA
chr4	184474318	184474578	DEL	24	260	AA
chr4	184657001	184657089	DEL	12	88	AA
chr4	184853465	184853514	DEL	23	49	AA
chr4	185883569	185883676	DEL	20	107	AA
chr4	185886356	185886395	DEL	10	39	AA
chr4	186143180	186143415	DEL	27	235	AA
chr4	186143416	186143450	DEL	10	34	AA
chr4	186198869	186199188	DEL	23	319	AA
chr4	186463045	186463147	DEL	12	102	AA
chr4	186702766	186702817	DEL	24	51	AA
chr4	186920830	186920865	DEL	22	35	AA
chr4	186978329	186978751	DEL	15	422	AA
chr4	187397658	187398176	DEL	27	518	AA
chr4	187398541	187398680	DEL	14	139	AA
chr4	187531815	187531861	DEL	11	46	AA
chr4	187826518	187826592	DEL	11	74	AA
chr4	187971257	187972689	DEL	27	1432	AA
chr4	191038451	191038840	DEL	24	389	AA
chr4	191042734	191042837	DEL	18	103	AA
chr5	209203	209403	DEL	15	200	AA
chr5	261798	261989	DEL	12	191	AA
chr5	391661	391759	DEL	33	98	AA
chr5	474274	474492	DEL	10	218	AA
chr5	487013	487624	DEL	41	611	AA
chr5	532587	532646	DEL	14	59	AA
chr5	537033	537249	DEL	13	216	AA
chr5	554494	554546	DEL	17	52	AA
chr5	561917	563655	DEL	23	1738	AA
chr5	562128	562170	DEL	18	42	AA
chr5	563183	563463	DEL	20	280	AA
chr5	563949	564595	DEL	24	646	AA
chr5	595203	595238	DEL	14	35	AA
chr5	608883	608934	DEL	49	51	AA
chr5	628616	628751	DEL	20	135	AA
chr5	630899	633315	DEL	13	2416	AA
chr5	654947	655014	DEL	26	67	AA
chr5	668487	668579	DEL	13	92	AA
chr5	751566	751635	DEL	38	69	AA
chr5	765138	765256	DEL	12	118	AA
chr5	976052	976186	DEL	26	134	AA
chr5	1022623	1024214	DEL	11	1591	AA
chr5	1044007	1044039	DEL	10	32	AA
chr5	1061112	1061496	DEL	16	384	AA
chr5	1070127	1071358	DEL	21	1231	AA
chr5	1072804	1073089	DEL	10	285	AA
chr5	1080307	1080418	DEL	25	111	AA
chr5	1178294	1180733	DEL	20	2439	AA
chr5	1193196	1193235	DEL	11	39	AA
chr5	1197546	1197680	DEL	18	134	AA
chr5	1206482	1206545	DEL	17	63	AA
chr5	1236849	1236884	DEL	16	35	AA
chr5	1393749	1393788	DEL	13	39	AA
chr5	1475883	1475950	DEL	27	67	AA
chr5	1482722	1482794	DEL	23	72	AA
chr5	1562662	1562752	DEL	15	90	AA
chr5	1663052	1663228	DEL	19	176	AA
chr5	1663742	1664198	DEL	41	456	AA
chr5	1828169	1828214	DEL	32	45	AA
chr5	1941151	1941460	DEL	13	309	AA
chr5	1956287	1956714	DEL	20	427	AA
chr5	17773441	17773475	DEL	13	34	AA
chr5	17967853	17967901	DEL	23	48	AA
chr5	33298131	33298170	DEL	23	39	AA
chr5	33329871	33329903	DEL	20	32	AA
chr5	33546748	33633335	DEL	16	86587	AA
chr5	33849521	33849565	DEL	12	44	AA
chr5	33973937	33973977	DEL	57	40	AA
chr5	39610808	39610864	DEL	20	56	AA
chr5	40043989	40044024	DEL	15	35	AA
chr5	40168121	40168162	DEL	30	41	AA
chr5	40662946	40663054	DEL	48	108	AA
chr5	40697327	40697368	DEL	19	41	AA
chr5	40794615	40794976	DEL	48	361	AA
chr5	54498491	54498562	DEL	20	71	AA
chr5	54501732	54501766	DEL	11	34	AA
chr5	54808296	54808364	DEL	35	68	AA
chr5	54991949	54992000	DEL	27	51	AA
chr5	56361620	56361695	DEL	24	75	AA
chr5	56517063	56517162	DEL	26	99	AA
chr5	56660640	56660675	DEL	11	35	AA
chr5	57195577	57195608	DEL	10	31	AA
chr5	58869894	58869947	DEL	19	53	AA
chr5	59205262	59503100	DEL	10	297838	AA
chr5	59248332	59671708	DEL	10	423376	AA
chr5	59866495	59866696	DEL	17	201	AA
chr5	60001709	60003670	DEL	14	1961	AA
chr5	60114849	60114891	DEL	24	42	AA
chr5	66622801	66622877	DEL	18	76	AA
chr5	68260913	68261161	DEL	13	248	AA
chr5	68421590	68421623	DEL	13	33	AA
chr5	70821388	70821440	DEL	33	52	AA
chr5	70853481	70853548	DEL	17	67	AA
chr5	71774098	71774138	DEL	29	40	AA
chr5	73952314	73952348	DEL	21	34	AA
chr5	74519958	74519989	DEL	13	31	AA
chr5	75082301	75082610	DEL	36	309	AA
chr5	76202800	76202834	DEL	16	34	AA
chr5	77290622	77290653	DEL	12	31	AA
chr5	77888534	77888590	DEL	33	56	AA
chr5	88607216	88607287	DEL	17	71	AA
chr5	89860435	89860756	DEL	35	321	AA
chr5	110694942	110695264	DEL	37	322	AA
chr5	122104149	122104185	DEL	31	36	AA
chr5	122572502	122573025	DEL	22	523	AA
chr5	123352635	123352666	DEL	15	31	AA
chr5	124234140	124234221	DEL	12	81	AA
chr5	126180060	126180319	DEL	31	259	AA
chr5	126458377	126458815	DEL	46	438	AA
chr5	132007941	132008312	DEL	42	371	AA
chr5	135115196	135120684	DEL	50	5488	AA
chr5	135222285	135222316	DEL	10	31	AA
chr5	136852670	136852762	DEL	26	92	AA
chr5	137552920	137557671	DEL	14	4751	AA
chr5	137552924	137564214	DEL	10	11290	AA
chr5	137558024	137564212	DEL	14	6188	AA
chr5	141070645	141070776	DEL	35	131	AA
chr5	141455015	141455127	DEL	21	112	AA
chr5	141455702	141455803	DEL	23	101	AA
chr5	141456101	141456141	DEL	24	40	AA
chr5	141459200	141459505	DEL	24	305	AA
chr5	141795994	141796031	DEL	29	37	AA
chr5	142637854	142637892	DEL	31	38	AA
chr5	142824374	142824424	DEL	34	50	AA
chr5	159022309	159022983	DEL	38	674	AA
chr5	171912166	171912200	DEL	30	34	AA
chr5	172145641	172145730	DEL	33	89	AA
chr5	172145944	172145981	DEL	32	37	AA
chr5	172645263	172645295	DEL	15	32	AA
chr5	173495764	173495815	DEL	39	51	AA
chr5	173747564	173747631	DEL	30	67	AA
chr5	173949452	173949492	DEL	11	40	AA
chr5	175542068	175542103	DEL	11	35	AA
chr5	175634473	175634529	DEL	33	56	AA
chr5	175798562	175798599	DEL	21	37	AA
chr5	176286083	176286411	DEL	24	328	AA
chr5	176299211	176299300	DEL	20	89	AA
chr5	176823419	176823607	DEL	41	188	AA
chr5	176847566	176847623	DEL	28	57	AA
chr5	176878329	176878546	DEL	29	217	AA
chr5	177122953	177122992	DEL	43	39	AA
chr5	177130607	177130918	DEL	34	311	AA
chr5	177145631	177145719	DEL	12	88	AA
chr5	177522120	177523366	DEL	38	1246	AA
chr5	177677716	177677760	DEL	19	44	AA
chr5	177696348	177696385	DEL	16	37	AA
chr5	177728969	177729021	DEL	27	52	AA
chr5	179540201	179540386	DEL	23	185	AA
chr5	179961611	179961857	DEL	46	246	AA
chr5	180257570	180257662	DEL	35	92	AA
chr5	180515775	180517381	DEL	15	1606	AA
chr5	180566476	180566510	DEL	22	34	AA
chr6	229618	229709	DEL	19	91	AA
chr6	396783	396831	DEL	36	48	AA
chr6	469223	469580	DEL	23	357	AA
chr6	601206	601724	DEL	35	518	AA
chr6	666375	667820	DEL	26	1445	AA
chr6	676076	676491	DEL	25	415	AA
chr6	775409	775451	DEL	23	42	AA
chr6	780552	780585	DEL	13	33	AA
chr6	1004239	1004274	DEL	12	35	AA
chr6	1319441	1319796	DEL	22	355	AA
chr6	1358162	1358432	DEL	12	270	AA
chr6	1684200	1684300	DEL	30	100	AA
chr6	2562104	2562238	DEL	33	134	AA
chr6	2568178	2571931	DEL	34	3753	AA
chr6	2605491	2605543	DEL	31	52	AA
chr6	3091096	3091420	DEL	16	324	AA
chr6	3092878	3093403	DEL	18	525	AA
chr6	3915060	3915096	DEL	12	36	AA
chr6	10070804	10071118	DEL	21	314	AA
chr6	10308095	10308129	DEL	23	34	AA
chr6	11313653	11313809	DEL	25	156	AA
chr6	11616288	11616414	DEL	27	126	AA
chr6	11903451	11903763	DEL	33	312	AA
chr6	12168189	12168221	DEL	13	32	AA
chr6	12348256	12348293	DEL	12	37	AA
chr6	13231455	13231585	DEL	22	130	AA
chr6	13882549	13883852	DEL	36	1303	AA
chr6	14745281	14745679	DEL	11	398	AA
chr6	16263955	16263996	DEL	27	41	AA
chr6	25529885	25530026	DEL	23	141	AA
chr6	27348508	27348557	DEL	16	49	AA
chr6	27389930	27389971	DEL	19	41	AA
chr6	33583198	33585845	DEL	16	2647	AA
chr6	34012508	34012566	DEL	13	58	AA
chr6	34177581	34177624	DEL	23	43	AA
chr6	34959459	34959494	DEL	13	35	AA
chr6	36070120	36070194	DEL	14	74	AA
chr6	42230180	42230272	DEL	24	92	AA
chr6	42569613	42569774	DEL	23	161	AA
chr6	42575414	42575445	DEL	20	31	AA
chr6	43548438	43548486	DEL	17	48	AA
chr6	45973830	45973877	DEL	13	47	AA
chr6	52520805	52520850	DEL	16	45	AA
chr6	53037878	53037942	DEL	28	64	AA
chr6	56898486	56898546	DEL	32	60	AA
chr6	73067746	73067803	DEL	28	57	AA
chr6	74370218	74370266	DEL	28	48	AA
chr6	74417696	74417732	DEL	28	36	AA
chr6	74596298	74596333	DEL	11	35	AA
chr6	74613834	74620130	DEL	29	6296	AA
chr6	74832504	74833460	DEL	23	956	AA
chr6	74849698	74849813	DEL	31	115	AA
chr6	74932722	74933064	DEL	29	342	AA
chr6	85771751	85771808	DEL	37	57	AA
chr6	90317563	90317686	DEL	18	123	AA
chr6	106357482	106357537	DEL	39	55	AA
chr6	106509205	106509252	DEL	23	47	AA
chr6	107394404	107394442	DEL	11	38	AA
chr6	108103999	108104156	DEL	26	157	AA
chr6	108274824	108275095	DEL	19	271	AA
chr6	108352546	108352652	DEL	32	106	AA
chr6	111624891	111624942	DEL	33	51	AA
chr6	111743781	111743835	DEL	18	54	AA
chr6	113350643	113350754	DEL	16	111	AA
chr6	113899555	113899653	DEL	26	98	AA
chr6	113942927	113942986	DEL	29	59	AA
chr6	130927075	130927117	DEL	37	42	AA
chr6	131417997	131418966	DEL	21	969	AA
chr6	131496049	131496080	DEL	11	31	AA
chr6	134154531	134154661	DEL	21	130	AA
chr6	134527475	134527507	DEL	13	32	AA
chr6	134717315	134717410	DEL	17	95	AA
chr6	137313694	137314187	DEL	42	493	AA
chr6	138776596	138776665	DEL	31	69	AA
chr6	139629121	139629170	DEL	36	49	AA
chr6	139887547	139887683	DEL	10	136	AA
chr6	140858006	140858080	DEL	34	74	AA
chr6	141548623	141550023	DEL	30	1400	AA
chr6	141550158	141550216	DEL	23	58	AA
chr6	141753508	141753548	DEL	22	40	AA
chr6	141999721	141999772	DEL	31	51	AA
chr6	142325014	142325150	DEL	14	136	AA
chr6	149187278	149187322	DEL	26	44	AA
chr6	150693718	150693790	DEL	32	72	AA
chr6	150810262	150810293	DEL	10	31	AA
chr6	151097621	151097834	DEL	18	213	AA
chr6	151131608	151131668	DEL	21	60	AA
chr6	151485868	151486941	DEL	34	1073	AA
chr6	157699863	157703228	DEL	41	3365	AA
chr6	157703934	157704217	DEL	21	283	AA
chr6	158758065	158758097	DEL	19	32	AA
chr6	158770403	158770719	DEL	18	316	AA
chr6	158771280	158771319	DEL	27	39	AA
chr6	158876087	158876415	DEL	40	328	AA
chr6	158912433	158912505	DEL	36	72	AA
chr6	159125847	159126052	DEL	37	205	AA
chr6	159652123	159652436	DEL	47	313	AA
chr6	170209994	170210376	DEL	11	382	AA
chr6	170379976	170380301	DEL	14	325	AA
chr6	170381013	170381501	DEL	21	488	AA
chr6	170399790	170399834	DEL	18	44	AA
chr6	170487119	170487379	DEL	13	260	AA
chr6	170505758	170505801	DEL	19	43	AA
chr6	170506188	170506623	DEL	18	435	AA
chr6	170573965	170574152	DEL	20	187	AA
chr6	170584162	170584241	DEL	13	79	AA
chr6	170768618	170769294	DEL	21	676	AA
chr6	170778446	170778671	DEL	22	225	AA
chr6	170779116	170779222	DEL	20	106	AA
chr6	170811053	170811089	DEL	15	36	AA
chr6	170811839	170811910	DEL	19	71	AA
chr7	140269	140391	DEL	28	122	AA
chr7	208441	208622	DEL	10	181	AA
chr7	215232	215840	DEL	12	608	AA
chr7	220919	221458	DEL	19	539	AA
chr7	232485	282484	DEL	13	49999	AA
chr7	322357	322402	DEL	28	45	AA
chr7	336825	336882	DEL	28	57	AA
chr7	337160	337233	DEL	28	73	AA
chr7	410961	411037	DEL	34	76	AA
chr7	450914	451253	DEL	16	339	AA
chr7	455109	455165	DEL	12	56	AA
chr7	459288	459824	DEL	20	536	AA
chr7	462721	462759	DEL	18	38	AA
chr7	496267	496997	DEL	18	730	AA
chr7	497141	497199	DEL	12	58	AA
chr7	518247	518712	DEL	15	465	AA
chr7	615658	615847	DEL	16	189	AA
chr7	648650	648686	DEL	36	36	AA
chr7	778688	778826	DEL	23	138	AA
chr7	786039	786087	DEL	17	48	AA
chr7	787332	787565	DEL	13	233	AA
chr7	799721	799756	DEL	15	35	AA
chr7	807768	807824	DEL	21	56	AA
chr7	879154	879456	DEL	10	302	AA
chr7	904334	904390	DEL	18	56	AA
chr7	1000072	1000117	DEL	14	45	AA
chr7	1071052	1071144	DEL	14	92	AA
chr7	1099399	1099491	DEL	11	92	AA
chr7	1118572	1118631	DEL	25	59	AA
chr7	1167388	1167675	DEL	21	287	AA
chr7	1168753	1168845	DEL	17	92	AA
chr7	1175740	1175783	DEL	12	43	AA
chr7	1185074	1187654	DEL	45	2580	AA
chr7	1199092	1199300	DEL	38	208	AA
chr7	1536011	1536066	DEL	13	55	AA
chr7	1590799	1590836	DEL	28	37	AA
chr7	1885062	1885190	DEL	30	128	AA
chr7	1898687	1898754	DEL	34	67	AA
[truncated: 9,319 more rows]
