# Supplementary material for: Dynamic Interplay between Structural Variations and 3D Genome Organization in Pancreatic Cancer
Source: Adv Sci (Weinh). 2022 May 15;9(18):2200818. doi: 10.1002/advs.202200818 (PMC9218654; doi:10.1002/advs.202200818)
Supplement: Supplementary file 20 — Supplemental Table 19 [file ADVS-9-2200818-s018.xlsx]

## Sheet: BxPC3_sp SVs_CD
type	Cross-CDB	Inner-CDB	Inter-CDB	Part-Overlap	Total
DEL	32	255	4491	22	4800
DUP	9	43	511	10	573
INS	1	288	5250	16	5555
INV	6	2	46	5	59
TRA	0	31	423	0	454
Total	48	619	10721	53	11441

## Sheet: PANC1_sp SVs_CD
type	Cross-CDB	Inner-CDB	Inter-CDB	Part-Overlap	Total
DEL	12	224	4394	17	4647
DUP	13	40	562	9	624
INS	1	286	5350	23	5660
INV	7	5	68	3	83
TRA	0	9	285	0	294
Total	33	564	10659	52	11308
