# Supplementary material for: Dynamic Interplay between Structural Variations and 3D Genome Organization in Pancreatic Cancer
Source: Adv Sci (Weinh). 2022 May 15;9(18):2200818. doi: 10.1002/advs.202200818 (PMC9218654; doi:10.1002/advs.202200818)
Supplement: Supplementary file 21 — Supplemental Table 20 [file ADVS-9-2200818-s008.xlsx]

## Sheet: BxPC3_Cross-CDB-Del
列1	列2	列3	列4	列5	列6	列7
Chr	Start	End	SV	Reads	Length	CD fusiona
chr3	85587904	85664124	DEL	14	76220	TRUE
chr4	9648471	9769815	DEL	10	121344	TRUE
chr4	87097349	87664775	DEL	13	567426	TRUE
chr4	144807722	144926007	DEL	11	118285	FALSE
chr4	91745927	92026856	DEL	14	280929	PURE
chr4	91950258	92145878	DEL	20	195620	PURE
chr5	4384270	5792186	DEL	32	1407916	TRUE
chr5	59248332	59671708	DEL	10	423376	PURE
chr5	59205262	59503100	DEL	10	297838	PURE
chr6	5342083	5713611	DEL	12	371528	TRUE
chr7	31732126	32037008	DEL	31	304882	TRUE
chr7	132492803	133229445	DEL	21	736642	TRUE
chr8	18856855	19213984	DEL	20	357129	TRUE
chr8	24972433	24990943	DEL	29	18510	FALSE
chr9	21189512	22908164	DEL	10	1718652	PURE
chr9	117428792	118353967	DEL	28	925175	PURE
chr10	73197376	73714406	DEL	13	517030	PURE
chr10	118065260	119291159	DEL	11	1225899	FALSE
chr10	73958151	74024262	DEL	21	66111	PURE
chr10	17931305	18801817	DEL	13	870512	PURE
chr10	127039518	127274386	DEL	13	234868	TRUE
chr11	9644540	10154808	DEL	11	510268	FALSE
chr11	111400723	112345779	DEL	11	945056	TRUE
chr11	120357458	121531166	DEL	24	1173708	TRUE
chr11	11922274	12213359	DEL	23	291085	PURE
chr11	83805142	84336222	DEL	14	531080	TRUE
chr11	90105563	90745226	DEL	11	639663	TRUE
chr13	114189781	114293991	DEL	11	104210	FALSE
chr18	48340376	49372439	DEL	26	1032063	PURE
chr20	13788701	13818672	DEL	25	29971	FALSE
chr20	14690294	15224276	DEL	18	533982	TRUE
chr21	42813770	43646628	DEL	20	832858	PURE
chrX	42972457	43686331	DEL	18	713874	PURE
a. TRUE and PURE indicate that CD fusion could be detected in the high purity and total pure SVs adjacent CDs. FALSE indicate no obvious CD fusion in the low purity SVs adjacent CDs.

## Sheet: PANC1_Cross-CDB-Del
PANC1
Chr	Start	End	SV	Reads	Length	CD fusiona
chr3	119556255	119858481	DEL	28	302226	TRUE
chr4	91304397	91405502	DEL	52	101105	TRUE
chr8	24972434	24990945	DEL	19	18511	FALSE
chr9	21822612	22344973	DEL	40	522361	PURE
chr10	84221733	84706162	DEL	29	484429	TRUE
chr14	107036075	107260688	DEL	11	224613	FALSE
chr14	107038060	107262961	DEL	20	224901	FALSE
chr14	106531320	106783449	DEL	11	252129	FALSE
chr14	72248645	72799358	DEL	10	550713	TRUE
chr16	78445823	78525268	DEL	40	79445	TRUE
chr19	39160026	40826038	DEL	36	1666012	FALSE
a. TRUE and PURE indicate that CD fusion could be detected in the high purity and total pure SVs adjacent CDs. FALSE indicate no obvious CD fusion in the low purity SVs adjacent CDs.
