# Supplementary material for: Dynamic Interplay between Structural Variations and 3D Genome Organization in Pancreatic Cancer
Source: Adv Sci (Weinh). 2022 May 15;9(18):2200818. doi: 10.1002/advs.202200818 (PMC9218654; doi:10.1002/advs.202200818)
Supplement: Supplementary file 22 — Supplemental Table 21 [file ADVS-9-2200818-s015.xlsx]

## Sheet: Gene list
chrs	start1	end1	start2	end2	TAD_gene	SV_gene	OUT_gene
chr3	85415000	85577904	85674124	85865000	CADM2;	CADM2;	CADM2;
chr4	8915000	9638471	9779815	9905000	USP17L15;DRD5;RNA5SP154;ENPP7P10;SLC2A9;UNC93B7;RP11-1396O13.1;RP13-560N11.1;FAM86KP;AC097493.1;ALG1L14P;	FAM86MP;SLC2A9;ALG1L3P;	RP11-448G15.3;MIR3138;RP11-448G15.1;SLC2A9;RP13-560N11.1;WDR1;
chr4	86965000	87087349	87674775	87825000	TECRP1;RP13-514E23.1;SLC10A6;RP13-514E23.2;ARHGAP24;C4orf36;MAPK10;AFF1;PTPN13;RP11-397E7.4;	MAPK10;PTPN13;	TECRP1;RP13-514E23.1;RP13-514E23.2;ARHGAP24;C4orf36;AC098870.1;MAPK10;AFF1;RP11-397E7.4;
chr4	91335000	91735927	92036856	92765000	RP11-354O24.1;CCSER1;	TMSB4XP8;CCSER1;	RP11-354O24.1;CCSER1;
chr4	91335000	91940258	92155878	92765000	TMSB4XP8;RP11-354O24.1;CCSER1;	CCSER1;	RP11-354O24.1;CCSER1;
chr5	3595000	4374270	5802186	5895000	IRX1;	KIAA0947;RP11-445O3.3;ADAMTS16;RP11-445O3.2;RP11-445O3.1;CTD-2297D10.2;RP11-531A21.4;ALG3P1;RP11-531A21.2;RP11-531A21.3;
chr5	59095000	59238332	59681708	59995000	AC109133.1;DEPDC1B;PDE4D;CTD-2003D5.1;KRT8P31;FKSG52;PART1;	PDE4D;	GNL3LP1;DEPDC1B;PDE4D;ERCC8;ELOVL7;KRT8P31;RP11-231G3.1;
chr5	59095000	59195262	59513100	59595000	PDE4D;	PDE4D;	PDE4D;FKSG52;PART1;
chr6	5135000	5332083	5723611	6015000	RP1-182O16.2;MIR3691;LYRM4;PKMP5;PPP1R3G;FARS2;NRN1;RP3-380B8.4;RN7SL221P;	RP1-256G22.2;RP1-232P20.1;FARS2;	CDYL;RPP40;RP11-428J1.4;RP11-530A18.1;LYRM4;RP11-428J1.5;PPP1R3G;F13A1;RMRPP2;
chr7	31675000	31722126	32047008	32255000	PDE1C;	PDE1C;	PDE1C;
chr7	132265000	132482803	133239445	133545000	AC007790.4;PLXNA4;CHCHD3;COX5BP3;EXOC4;AC009365.3;	AC009518.8;CHCHD3;AC083873.4;EXOC4;	PLXNA4;EXOC4;
chr8	18765000	18846855	19223984	19525000	SH2D4A;RP11-1105O14.1;PSD3;CSGALNACT1;	SH2D4A;PSD3;RP11-1080G15.1;	INTS10;RP11-1105O14.1;PSD3;AC090420.1;CSGALNACT1;
chr9	117255000	117418792	118363967	118455000	RP11-402G3.5;AL160275.1;RP11-9M16.3;DFNB31;ATP6V1G1;C9orf91;	DEC1;RP11-402G3.5;TNFSF15;RP11-402G3.3;TNC;RP11-523L1.2;TNFSF8;	COL27A1;RP11-9M16.2;AKNA;ORM1;RP11-9M16.3;ORM2;DFNB31;
chr10	73145000	73187376	73724406	73815000	CHST3;SPOCK2;RP11-150D20.5;CDH23;ASCC1;SLC29A3;	C10orf105;CHST3;C10orf54;CDH23;PSAP;RP11-472G21.2;	AL359832.1;SPOCK2;UNC5B;Y_RNA;ANAPC16;snoU13;ASCC1;UNC5B-AS1;RP11-570G20.1;SLC29A3;
chr10	73865000	73948151	74034262	74115000	DDIT4;SPOCK2;MICU1;ASCC1;RNU6-805P;DNAJB12;	DDIT4;Y_RNA;ANAPC16;ASCC1;RP11-570G20.1;	CHST3;SPOCK2;MICU1;RP11-150D20.5;ASCC1;RNU6-805P;
chr10	17485000	17921305	18811817	18975000	ARL5B-AS1;TMEM236;ST8SIA6;RP11-390B4.5;MRC1L1;ST8SIA6-AS1;RP11-499P20.2;RP11-383B4.4;CACNB2;PTPLA;ARL5B;PRPF38AP2;STAM;Y_RNA;NSUN6;RP11-390B4.3;	TMEM236;MRC1L1;RP11-499P20.2;MRC1;CACNB2;	ST8SIA6;ST8SIA6-AS1;Y_RNA;
chr10	126845000	127029518	127284386	127415000	RP11-383C5.5;MMP21;EDRF1-AS1;RP11-383C5.3;CTBP2;RP11-383C5.4;MRPS21P6;EDRF1;TEX36;	TEX36;	ZRANB1;MMP21;EDRF1-AS1;MIR4484;FANK1;UROS;CTBP2;AL360176.1;MIR4296;DHX32;BCCIP;EDRF1;RNU2-42P;
chr11	111315000	111390723	112355779	112465000	C11orf88;MIR34C;RP11-794P6.1;BTG4;POU2AF1;RP11-65M17.3;	DIXDC1;BCO2;CRYAB;DLAT;C11orf88;PLET1;RP11-356J5.4;RP11-356J5.12;RNU6-893P;RP11-108O10.2;ALG9;SIK2;SDHD;LAYN;RN7SKP273;ALG9-IT1;MRPS36P4;AP000925.2;PPIHP1;RP11-708L7.7;HSPB2;RPL37AP8;PPP2R1B;RP11-356J5.5;C11orf1;RP11-65M17.3;PTS;TEX12;IL18;FDXACB1;TIMM8B;C11orf57;PIH1D2;AP002884.2;RP11-708L7.6;	C11orf53;RP11-794P6.1;COLCA1;POU2AF1;RP11-65M17.3;COLCA2;
chr11	120295000	120347458	121541166	121975000	MIR125B1;MIR100;ARHGEF12;RP11-166D19.1;BLID;MIRLET7A2;	GRIK4;SC5D;TECTA;BMPR1APS2;SORL1;ARHGEF12;TBCEL;TCEB1P22;	OAF;MIR100;ARHGEF12;POU2F3;RP11-820L6.1;RP11-166D19.1;RP11-716H6.2;TMEM136;BLID;MIRLET7A2;
chr11	11805000	11912274	12223359	12315000	USP47;CTD-2381F24.1;MICAL2;MICALCL;	USP47;DKK3;RP13-631K18.3;RP13-631K18.5;RP13-631K18.2;MICAL2;	GALNT18;MICALCL;PARVA;
chr11	83535000	83795142	84346222	84435000	DLG2;	DLG2;	RP11-160H12.2;DLG2;
chr11	89345000	90095563	90755226	90985000	NAALAD2;RP11-121L10.3;NOX4;DISC1FP1;CHORDC1;	DISC1FP1;	NOX4;
chr18	48025000	48330376	49382439	49825000	MRO;MAPK4;DCC;	MRO;RN7SL695P;ME2;MEX3C;ELAC1;SMAD4;SRSF10P1;	SKA1;DCC;
chr20	14315000	14680294	15234276	15915000	FLRT3;MACROD2;MACROD2-IT1;	MACROD2;	FLRT3;MACROD2;
chr21	42645000	42803770	43656628	43725000	ABCG1;MX1;MX2;TFF3;TFF2;BACE2;FAM3B;AP001623.1;	ABCG1;MX1;PRDM15;ZBTB21;ZNF295-AS1;LINC00111;AP001619.2;TMPRSS2;LINC00479;AP001610.5;LINC00112;AP001619.3;UMODL1;RIPK4;C2CD2;	TFF3;TFF2;TFF1;TMPRSS3;UBASH3A;RNU6-1149P;BACE2-IT1;BACE2;MIR3197;SLC37A1;PLAC4;RSPH1;
chrX	41775000	42962457	43696331	43815000	CASK;NDP;MAOB;RNU6-202P;PPP1R2P9;ATP5G2P4;	RP3-326I13.1;MAOB;MAOA;	GPR82;CASK;EFHC2;NDP;RP5-1174J21.1;RP6-218J18.2;

## Sheet: Expressional change
GeneName	Log2FoldChange	pval	padj	Up/Down	Significant	BxPC3	PANC1	HPDE6C7
MICAL2	-3.09981	0	0	down	yes	0.896888	11.0116	8.03518
USP47	-6.10098	0	0	down	yes	0.183474	9.45676	13.1629
MX2	4.74017	0	0	up	yes	6.96652	5.54978	0.273136
PTPN13	1.98606	1.93e-236	5.23e-235	up	yes	9.69011	0.871963	2.55638
TMPRSS3	-4.70446	8.57e-212	2.02e-210	down	yes	0.322006	0	8.78211
PARVA	-1.49763	6.62e-181	1.3e-179	down	yes	5.21514	3.38299	15.3806
ARL5B	1.62321	2.35e-161	4.1e-160	up	yes	12.7058	7.53527	4.31007
COL27A1	1.62064	2.68e-147	4.23e-146	up	yes	5.39683	1.0628	1.83344
MAOB	-5.0891	2.65e-143	4.07e-142	down	yes	0.316478	0.00482989	11.2476
ABCG1	-3.82214	8.81e-122	1.15e-120	down	yes	0.300623	0.0881229	4.44088
UNC5B	1.71562	1.45e-111	1.72e-110	up	yes	8.1372	0.18529	2.59107
ZRANB1	1.62737	4.81e-93	4.89e-92	up	yes	8.37523	7.9199	2.83251
CDYL	-1.04692	1.02e-92	1.03e-91	down	yes	11.0676	9.98607	23.8944
RPP40	-2.27629	3.25e-81	2.98e-80	down	yes	2.7816	8.2299	14.0865
DHX32	1.33617	4.98e-71	4.13e-70	up	yes	12.2621	23.5475	5.07305
ATP6V1G1	-0.781993	8.23e-66	6.45e-65	down	no	60.5663	63.9448	108.797
DNAJB12	-0.878136	1.05e-56	7.39e-56	down	no	7.70928	10.2576	14.8053
TMEM136	-2.97287	5.09e-48	3.2e-47	down	yes	0.325361	3.91502	2.66981
ELOVL7	1.48592	9.25e-42	5.36e-41	up	yes	5.54595	0.928607	2.07089
COLCA2	3.69967	1.97e-36	1.05e-35	up	yes	3.72625	0.0788968	0.302098
SLC37A1	0.945966	1.85e-34	9.49e-34	up	no	6.4874	0.173466	3.51834
GALNT18	4.4394	3.46e-30	1.65e-29	up	yes	1.68937	19.2632	0.0810974
ANAPC16	-12.3629	1.04e-25	4.52e-25	down	yes	0.00382554	16.9602	22.1212
BCCIP	0.636639	2.77e-25	1.2e-24	up	no	13.5546	15.9147	9.10713
TMSB4XP8	-0.583851	1.83e-23	7.62e-23	down	no	89.5582	89.0859	140.255
OAF	0.490593	8.86e-21	3.45e-20	up	no	25.3637	0.831393	18.862
TFF1	3.92501	8.18e-20	3.11e-19	up	yes	7.01389	0.527137	0.484049
RP11-428J1.5	-3.57674	1.8e-19	6.79e-19	down	yes	0.230267	0.450309	2.85969
MX1	1.62212	3.04e-19	1.14e-18	up	yes	1.32431	0.233294	0.448351
CHCHD3	-0.298145	4.34e-19	1.62e-18	down	no	46.3137	56.4757	59.4909
FARS2	-1.36447	5.8e-19	2.16e-18	down	yes	1.972	3.7754	5.30282
SH2D4A	-0.77155	7.11e-19	2.64e-18	down	no	4.21126	3.74588	7.5107
FANK1	2.81704	1.31e-18	4.85e-18	up	yes	1.07079	5.88496	0.158189
RP11-448G15.3	2.69791	3.36e-16	1.16e-15	up	yes	1.12065	0.772654	0.179722
WDR1	0.255621	1.04e-14	3.45e-14	up	no	33.0722	47.4593	28.942
UNC5B-AS1	8.44175	1.92e-12	5.92e-12	up	yes	7.47156	0	0.0201463
INTS10	-0.283787	1.21e-09	3.35e-09	down	no	11.0494	4.21362	14.0534
RMRPP2	-4.89113	2.2e-09	6.06e-09	down	yes	0.115333	0.565371	3.55364
DDIT4	0.323216	2.63e-09	7.22e-09	up	no	37.0034	12.1736	30.9094
PTPLA	-0.696723	4.67e-09	1.27e-08	down	no	5.34478	20.4093	9.06008
UROS	-0.430827	1.15e-08	3.05e-08	down	no	6.79222	13.384	9.56801
RSPH1	-2.57382	4.29e-08	1.11e-07	down	yes	0.129943	0.0147298	0.806141
AKNA	-0.844356	5.63e-08	1.45e-07	down	no	0.512184	0.942676	0.961722
RP11-820L6.1	-4.15806	9.44e-08	2.4e-07	down	yes	0.0364262	0.0705818	0.671586
CHORDC1	-0.264202	1.32e-06	3.15e-06	down	no	5.40954	9.41148	6.78708
SKA1	-0.450215	1.62e-06	3.87e-06	down	no	5.87841	12.4261	8.39536
C9orf91	-0.439359	2.71e-05	6e-05	down	no	2.81722	3.50221	3.99117
AP001623.1	-5.34701	6.4e-05	0.000137771	down	yes	0.206291	0	9.41909
C11orf53	1.69304	0.000715127	0.00142399	up	yes	1.13712	0	0.367157
ERCC8	0.486816	0.00191906	0.00365607	up	no	1.93584	1.80687	1.44417
STAM	-0.211056	0.0101781	0.017764	down	no	7.37685	13.2043	8.92118
RP11-499P20.2	-0.880389	0.0335598	0.0537743	down	no	0.492925	0.129684	0.945834
MIR3138	2.23452	0.054714	0.0840834	up	no	3.25055	0.896036	0.725155
AL359832.1	2.76942	0.149111	0.205353	up	no	1.43876	0	0.197825
ATP5G2P4	-1.40518	0.211857	0.276873	down	no	0.213701	0.243265	0.587113
NSUN6	-0.210623	0.267771	0.33823	down	no	1.90129	0.99394	2.29765
RP11-121L10.3	-0.57097	0.309568	0.382837	down	no	0.334071	0.692885	0.515812
AL360176.1	1.40717	0.493601	0.567574	up	no	0.866817	1.19144	0.339563
snoU13	0.174294	0.841589	0.872493	up	no	0	0.13536	0.134372
MIR4484	1.55969	0.535111		up	no	0.540837	0	0.186602
