# Supplementary material for: Dynamic Interplay between Structural Variations and 3D Genome Organization in Pancreatic Cancer
Source: Adv Sci (Weinh). 2022 May 15;9(18):2200818. doi: 10.1002/advs.202200818 (PMC9218654; doi:10.1002/advs.202200818)
Supplement: Supplementary file 23 — Supplemental Table 22 [file ADVS-9-2200818-s012.xlsx]

## Sheet: Gene list
chrs	start1	end1	start2	end2	TAD_gene	SV_gene	OUT_gene
chr3	119395000	119546255	119868481	119955000	POPDC2;PLA1A;GPR156;NR1I2;MAATS1;COX17;GSK3B;	RP11-767L7.2;RP11-18H7.1;RN7SL397P;GSK3B;RP11-767L7.1;RN7SL762P;	POPDC2;PLA1A;RP11-190C22.8;GPR156;LRRC58;RP11-174O3.1;RP11-174O3.3;CD80;FSTL1;COX17;TIMMDC1;RP11-174O3.4;POGLUT1;ADPRH;
chr4	91225000	91294397	91415502	92025000	TMSB4XP8;CCSER1;	CCSER1;	CCSER1;
chr9	21685000	21812612	22354973	22455000	MTAP;TUBB8P1;KHSRPP1;RN7SL151P;DMRTA1;AL359922.1;	MTAP;RP11-149I2.5;CDKN2B-AS1;RP11-149I2.4;RP11-70L8.4;UBA52P6;RP11-408N14.1;CDKN2A;CDKN2B;C9orf53;	MIR31;MIR31HG;DMRTA1;RP11-399D6.2;SNORD39;
chr10	83575000	84211733	84716162	85645000
chr14	72215000	72238645	72809358	72885000	RGS6;SIPA1L1;	RGS6;RP6-114E22.1;AC005477.1;	RGS6;SIPA1L1;
chr16	78265000	78435823	78535268	78825000	WWOX;	WWOX;	WWOX;CLEC3A;PIH1;

## Sheet: Expressional change
GeneName	Log2FoldChange	pval	padj	Up/Down	Significant	BxPC3	PANC1	HPDE6C7
GSK3B	-1.79196	0	0	down	yes	13.6574	5.59108	18.7674
MTAP	-8.99347	1.03181e-109	1.24095e-108	down	yes	0	0.0236091	11.7084
TIMMDC1	-0.302304	1.95224e-12	6.01614e-12	down	no	22.8886	34.2775	40.9915
ADPRH	3.51051	1.39514e-105	1.62626e-104	up	yes	0.0193821	5.03625	0.428384
POGLUT1	1.11452	2.40891e-43	1.46723e-42	up	yes	3.66881	5.3921	2.41481
LRRC58	-0.120813	0.0242734	0.0397879	down	no	12.8002	9.65256	10.1745
FSTL1	-6.53958	0	0	down	yes	2.79068	1.20893	109.044
MIR31HG	0.943126	0.000592357	0.0011719	up	no	0	4.04715	2.04212
TMSB4XP8	-0.699357	3.66573e-39	2.08851e-38	down	no	89.5582	89.0859	140.255
MIR31	-0.918601	0.470974	0.549463	down	no	0	1.01995	1.87825
TUBB8P1	-0.830132	0.227394	0.29562	down	no	0	0.400825	0.692065
KHSRPP1	7.50898	1.08929e-35	5.84603e-35	up	yes	0.008401	9.40985	0.0503524
RP11-399D6.2	3.53393	8.00963e-33	4.09076e-32	up	yes	0	2.67678	0.224146
RN7SL151P	5.00215	1.06986e-05	2.41345e-05	up	yes	0	3.79805	0.115686
SNORD39	2.63784	0.159661	0.218692	up	no	0	1.33932	0.203789
