# Supplementary material for: Dynamic Interplay between Structural Variations and 3D Genome Organization in Pancreatic Cancer
Source: Adv Sci (Weinh). 2022 May 15;9(18):2200818. doi: 10.1002/advs.202200818 (PMC9218654; doi:10.1002/advs.202200818)
Supplement: Supplementary file 24 — Supplemental Table 23 [file ADVS-9-2200818-s009.xlsx]

## Sheet: fpkm
chrs	start	end	strand	GeneName	BxPC3	PANC1	HPDE6C7	BxPC3_log2FC	BxPC3_qval	PANC1_log2FC	PANC1_qval	BP_log2FC	BP_qval	gene
chr9	21512114	21512184	-	MIR31	0	1.01995	1.87825	-3.96108	0.056846	-0.918601	0.549463	-2.42328	0.301638	ENSG00000199177
chr9	21802542	21931646	+	MTAP	0	0.0236091	11.7084	-13.4173	2.62483e-29	-8.99347	1.24095e-108	-3.64259	0.00890511	ENSG00000099810
chr9	21278049	21278618	-	IFNA22P	0	0.0251722	0.0543437	-1.84499	0	-1.00982	0	-0.828759	1	ENSG00000224416
chr9	21994777	22121096	+	CDKN2B-AS1	0	0	0.386596	-7.57722	3.65607e-09	-7.7115	1.53773e-09	0.1834	1	ENSG00000240498
chr9	20341663	20622542	-	MLLT3	2.84247	0.629258	2.64265	0.167797	0.113133	-2.11508	1.00223e-61	2.30171	2.93065e-87	ENSG00000171843
chr9	20658308	20995954	+	FOCAD	2.31888	1.7568	6.15618	-1.34559	2.07233e-85	-1.85366	5.67073e-151	0.528238	7.07735e-12	ENSG00000188352
chr9	21329670	21335379	-	KLHL9	0	5.32778	6.21912	-12.0188	1.13286e-23	-0.267934	0.00124041	-10.8729	0	ENSG00000198642
chr9	21455641	21559668	-	MIR31HG	0	4.04715	2.04212	-7.47377	6.76327e-09	0.943126	0.0011719	-7.54443	1.03291e-44	ENSG00000171889
chr9	21480841	21482312	-	IFNE	0	0.376244	0.76768	-7.04287	1.07162e-07	-1.07049	0.0330893	-5.12569	5.41378e-08	ENSG00000184995
chr9	22446840	22455739	+	DMRTA1	0	0.722079	1.03611	-9.39798	1.57032e-14	-0.566665	0.00495045	-7.95822	1.35312e-59	ENSG00000176399
chr9	20716104	20716187	+	MIR491	0	0	0.169565	-0.891286	0	-1.02555	0	0.1834	1	ENSG00000207609
chr9	20411146	20411236	-	MIR4473	0.159316	0	0.320906	-0.814319	0	-1.91106	0	1.17345	1	ENSG00000263790
chr9	21440440	21441315	+	IFNA1	0	0.132242	0.154861	-3.98115	0.0792968	-0.256673	0.871755	-3.01275	0.0845344	ENSG00000197919
chr9	21967751	21995300	-	CDKN2A	0.0138032	0	83.2623	-12.5283	1.53397e-66	-15.52	7.37434e-39	2.50533	0.296457	ENSG00000147889
chr9	22002902	22009362	-	CDKN2B	0	0	30.9429	-13.8408	3.92126e-31	-13.9751	1.03529e-31	0.1834	1	ENSG00000147883
chr9	21077104	21077943	-	IFNB1	0.0698828	0	0.0353945	1.05313	0.676494	-1.92727	0	2.50317	0.313362	ENSG00000171855
chr9	20995306	21031635	-	PTPLAD2	0.0714919	0.0597447	0.732186	-3.29394	1.88516e-30	-3.66106	1.93747e-35	0.382355	0.479073	ENSG00000188921
chr9	20683303	20684687	-	RP11-4E23.2	0.0351134	0.0348255	0.073229	-0.877283	0	-1.00974	0	0.161877	1	ENSG00000227071
chr9	22646199	22824212	+	LINC01239	0	2.67678	0.224146	-6.07158	2.1452e-05	3.53393	4.09076e-32	-8.72927	4.57163e-100	ENSG00000234840

## Sheet: Raw count number
name	BxPC1	BxPC2	BxPC3	HPDE6C1	HPDE6C2	HPDE6C3	PANC1	PANC2	PANC3	Gene
ENSG00000171889	0	0	0	33	37	33	65	68	74	MIR31HG
ENSG00000199177	0	0	0	2	4	3	1	1	3	MIR31
ENSG00000198642	0	0	0	790	868	748	659	742	686	KLHL9
ENSG00000188921	19	11	17	154	172	158	16	13	11	HACD4
ENSG00000184995	0	0	0	20	25	31	15	11	12	IFNE
ENSG00000188352	504	540	524	1471	1416	1301	397	397	416	FOCAD
ENSG00000171843	543	535	477	515	482	459	134	104	113	MLLT3
ENSG00000227071	0	1	0	0	0	2	0	1	0	FOCAD-AS1
ENSG00000186803	0	0	0	0	0	0	0	0	0	IFNA10
ENSG00000197919	0	0	0	3	0	6	1	2	5	IFNA1
ENSG00000188379	0	0	0	0	0	0	0	2	0	IFNA2
ENSG00000120242	0	0	0	0	0	0	0	0	2	IFNA8
ENSG00000236637	0	0	0	0	0	0	0	0	0	IFNA4
ENSG00000147873	0	0	0	0	0	0	0	0	1	IFNA5
ENSG00000214042	0	0	0	0	0	0	0	0	0	IFNA7
ENSG00000228083	0	0	0	0	0	0	0	0	0	IFNA14
ENSG00000224416	0	0	0	0	0	2	0	0	1	IFNA22P
ENSG00000233816	0	0	0	0	0	0	3	0	1	IFNA13
ENSG00000234829	0	0	0	0	0	0	0	0	0	IFNA17
ENSG00000147885	0	0	0	0	0	0	0	0	0	IFNA16
ENSG00000120235	0	0	0	0	0	0	1	1	1	IFNA6
ENSG00000171855	0	2	2	1	0	1	0	0	0	IFNB1
ENSG00000177047	0	0	0	0	0	0	0	0	0	IFNW1
ENSG00000207609	0	0	0	1	0	0	0	0	0	MIR491
ENSG00000264941	0	0	0	0	0	0	0	0	0	MIR4474
ENSG00000263790	0	0	1	0	2	0	0	0	0	MIR4473
ENSG00000176399	0	0	0	138	146	108	86	94	96	DMRTA1
ENSG00000234840	0	0	0	15	11	13	151	150	171	LINC01239
ENSG00000107105	0	0	0	0	0	0	0	1	0	ELAVL2
ENSG00000283982										LOC101929563	Novel Transcript (Ensembl)
