# Supplementary material for: Dynamic Interplay between Structural Variations and 3D Genome Organization in Pancreatic Cancer
Source: Adv Sci (Weinh). 2022 May 15;9(18):2200818. doi: 10.1002/advs.202200818 (PMC9218654; doi:10.1002/advs.202200818)
Supplement: Supplementary file 25 — Supplemental Table 24 [file ADVS-9-2200818-s019.xlsx]

## Sheet: Sheet1
	Sample.Id	cnv	MIR31HG..Copy.Number.Alterations	MIR31HG..mRNA.expression..RNA.Seq.RPKM...log2.value...1..	Copy.Number.Alterations	cnv4	number1
1	A101D_SKIN	Co-DEL	Diploid	0.6702	MIR31HG: Diploid	Diploid	0.6702
2	A1207_CENTRAL_NERVOUS_SYSTEM	Co-DEL	Diploid	1.78088	MIR31HG: Diploid	Diploid	1.78088
3	A172_CENTRAL_NERVOUS_SYSTEM	Co-DEL	Deep Deletion	0	MIR31HG: Deep Deletion	Deep Deletion	0
4	A204_SOFT_TISSUE	Normal	Diploid	0.1515	MIR31HG: Diploid	No changes	0.1515
5	A253_SALIVARY_GLAND	Normal	Diploid	4.40345	MIR31HG: Diploid	No changes	4.40345
6	A2780_OVARY	Normal	Diploid	0.01882	MIR31HG: Diploid	No changes	0.01882
7	A3KAW_HAEMATOPOIETIC_AND_LYMPHOID_TISSUE	Co-DEL	Deep Deletion	0.0196	MIR31HG: Deep Deletion	Deep Deletion	0.0196
8	A4FUK_HAEMATOPOIETIC_AND_LYMPHOID_TISSUE	Normal	Diploid	0	MIR31HG: Diploid	No changes	0
9	A549_LUNG	Co-DEL	Diploid	5.2699	MIR31HG: Diploid	Diploid	5.2699
10	A673_BONE	Co-DEL	Deep Deletion	0	MIR31HG: Deep Deletion	Deep Deletion	0
11	A704_KIDNEY	Co-DEL	Deep Deletion	2.76668	MIR31HG: Deep Deletion	Deep Deletion	2.76668
12	ABC1_LUNG	Co-DEL	Deep Deletion	0.44338	MIR31HG: Deep Deletion	Deep Deletion	0.44338
13	AGS_STOMACH	Normal	Diploid	9.50337	MIR31HG: Diploid	No changes	9.50337
14	ALLSIL_HAEMATOPOIETIC_AND_LYMPHOID_TISSUE	Co-DEL	Deep Deletion	0.02133	MIR31HG: Deep Deletion	Deep Deletion	0.02133
15	AM38_CENTRAL_NERVOUS_SYSTEM	Co-DEL	Deep Deletion	0	MIR31HG: Deep Deletion	Deep Deletion	0
16	AML193_HAEMATOPOIETIC_AND_LYMPHOID_TISSUE	Normal	Diploid	0	MIR31HG: Diploid	No changes	0
17	AMO1_HAEMATOPOIETIC_AND_LYMPHOID_TISSUE	Normal	Diploid	0.09757	MIR31HG: Diploid	No changes	0.09757
18	AN3CA_ENDOMETRIUM	Normal	Diploid	0.09687	MIR31HG: Diploid	No changes	0.09687
19	ASPC1_PANCREAS	Co-DEL	Deep Deletion	2.20217	MIR31HG: Deep Deletion	Deep Deletion	2.20217
20	AU565_BREAST	Normal	Diploid	0.10621	MIR31HG: Diploid	No changes	0.10621
21	BC3C_URINARY_TRACT	Co-DEL	Deep Deletion	1.10847	MIR31HG: Deep Deletion	Deep Deletion	1.10847
22	BCP1_HAEMATOPOIETIC_AND_LYMPHOID_TISSUE	Normal	Diploid	0	MIR31HG: Diploid	No changes	0
23	BCPAP_THYROID	Normal	Diploid	5.11203	MIR31HG: Diploid	No changes	5.11203
24	BDCM_HAEMATOPOIETIC_AND_LYMPHOID_TISSUE	Normal	Diploid	0.10521	MIR31HG: Diploid	No changes	0.10521
25	BEN_LUNG	Co-DEL	Deep Deletion	1.05304	MIR31HG: Deep Deletion	Deep Deletion	1.05304
26	BFTC905_URINARY_TRACT	Co-DEL	Deep Deletion	0.6933	MIR31HG: Deep Deletion	Deep Deletion	0.6933
27	BFTC909_KIDNEY	Co-DEL	Deep Deletion	0.0211	MIR31HG: Deep Deletion	Deep Deletion	0.0211
28	BHT101_THYROID	Normal	Diploid	1.04989	MIR31HG: Diploid	No changes	1.04989
29	BHY_UPPER_AERODIGESTIVE_TRACT	Normal	Diploid	5.6579	MIR31HG: Diploid	No changes	5.6579
30	BICR18_UPPER_AERODIGESTIVE_TRACT	Co-DEL	Diploid	0.43792	MIR31HG: Diploid	Diploid	0.43792
31	BICR56_UPPER_AERODIGESTIVE_TRACT	Normal	Diploid	4.54258	MIR31HG: Diploid	No changes	4.54258
32	BL41_HAEMATOPOIETIC_AND_LYMPHOID_TISSUE	Normal	Diploid	0	MIR31HG: Diploid	No changes	0
33	BL70_HAEMATOPOIETIC_AND_LYMPHOID_TISSUE	Normal	Diploid	0.04615	MIR31HG: Diploid	No changes	0.04615
34	BT474_BREAST	Co-DEL	Deep Deletion	0	MIR31HG: Deep Deletion	Deep Deletion	0
35	BT483_BREAST	Normal	Diploid	0	MIR31HG: Diploid	No changes	0
36	BT549_BREAST	Normal	Diploid	6.14299	MIR31HG: Diploid	No changes	6.14299
37	BV173_HAEMATOPOIETIC_AND_LYMPHOID_TISSUE	Co-DEL	Diploid	0	MIR31HG: Diploid	Diploid	0
38	BXPC3_PANCREAS	Co-DEL	Deep Deletion	0	MIR31HG: Deep Deletion	Deep Deletion	0
39	C2BBE1_LARGE_INTESTINE	Co-DEL	Deep Deletion	0.1912	MIR31HG: Deep Deletion	Deep Deletion	0.1912
40	C32_SKIN	Co-DEL	Diploid	0	MIR31HG: Diploid	Diploid	0
41	CA46_HAEMATOPOIETIC_AND_LYMPHOID_TISSUE	Normal	Diploid	0	MIR31HG: Diploid	No changes	0
42	CADOES1_BONE	Co-DEL	Diploid	0	MIR31HG: Diploid	Diploid	0
43	CAL120_BREAST	Normal	Diploid	2.74464	MIR31HG: Diploid	No changes	2.74464
44	CAL12T_LUNG	Normal	Diploid	1.44436	MIR31HG: Diploid	No changes	1.44436
45	CAL148_BREAST	Normal	Diploid	0.03302	MIR31HG: Diploid	No changes	0.03302
46	CAL27_UPPER_AERODIGESTIVE_TRACT	Normal	Diploid	3.60909	MIR31HG: Diploid	No changes	3.60909
47	CAL29_URINARY_TRACT	Co-DEL	Deep Deletion	0	MIR31HG: Deep Deletion	Deep Deletion	0
48	CAL51_BREAST	Normal	Diploid	0.02401	MIR31HG: Diploid	No changes	0.02401
49	CAL54_KIDNEY	Co-DEL	Deep Deletion	0	MIR31HG: Deep Deletion	Deep Deletion	0
50	CAL62_THYROID	Co-DEL	Diploid	10.6415	MIR31HG: Diploid	Diploid	10.6415
51	CAL78_BONE	Co-DEL	Deep Deletion	0.44843	MIR31HG: Deep Deletion	Deep Deletion	0.44843
52	CAL851_BREAST	Normal	Diploid	2.05005	MIR31HG: Diploid	No changes	2.05005
53	CALU1_LUNG	Normal	Diploid	22.4102	MIR31HG: Diploid	No changes	22.4102
54	CALU3_LUNG	Normal	Diploid	6.78578	MIR31HG: Diploid	No changes	6.78578
55	CALU6_LUNG	Normal	Diploid	2.62755	MIR31HG: Diploid	No changes	2.62755
56	CAMA1_BREAST	Normal	Diploid	0.02031	MIR31HG: Diploid	No changes	0.02031
57	CAOV3_OVARY	Normal	Diploid	1.86461	MIR31HG: Diploid	No changes	1.86461
58	CAOV4_OVARY	Normal	Diploid	1.77855	MIR31HG: Diploid	No changes	1.77855
59	CAPAN1_PANCREAS	Co-DEL	Deep Deletion	0	MIR31HG: Deep Deletion	Deep Deletion	0
60	CAPAN2_PANCREAS	Normal	Diploid	14.9946	MIR31HG: Diploid	No changes	14.9946
61	CAS1_CENTRAL_NERVOUS_SYSTEM	Co-DEL	Deep Deletion	8.83246	MIR31HG: Deep Deletion	Deep Deletion	8.83246
62	CCFSTTG1_CENTRAL_NERVOUS_SYSTEM	Co-DEL	Deep Deletion	0.53337	MIR31HG: Deep Deletion	Deep Deletion	0.53337
63	CCK81_LARGE_INTESTINE	Normal	Diploid	0.06619	MIR31HG: Diploid	No changes	0.06619
64	CFPAC1_PANCREAS	Normal	Diploid	4.01668	MIR31HG: Diploid	No changes	4.01668
65	CH157MN_CENTRAL_NERVOUS_SYSTEM	Co-DEL	Diploid	8.74686	MIR31HG: Diploid	Diploid	8.74686
66	CHAGOK1_LUNG	Co-DEL	Deep Deletion	1.36496	MIR31HG: Deep Deletion	Deep Deletion	1.36496
67	CHP126_AUTONOMIC_GANGLIA	Normal	Diploid	0.04835	MIR31HG: Diploid	No changes	0.04835
68	CHP212_AUTONOMIC_GANGLIA	Normal	Diploid	0	MIR31HG: Diploid	No changes	0
69	CI1_HAEMATOPOIETIC_AND_LYMPHOID_TISSUE	Normal	Diploid	0	MIR31HG: Diploid	No changes	0
70	CJM_SKIN	Normal	Diploid	20.1526	MIR31HG: Diploid	No changes	20.1526
71	CL11_LARGE_INTESTINE	Normal	Diploid	2.33814	MIR31HG: Diploid	No changes	2.33814
72	CL14_LARGE_INTESTINE	Normal	Diploid	0.40152	MIR31HG: Diploid	No changes	0.40152
73	CL34_LARGE_INTESTINE	Normal	Diploid	1.46539	MIR31HG: Diploid	No changes	1.46539
74	CL40_LARGE_INTESTINE	Normal	Diploid	0.66392	MIR31HG: Diploid	No changes	0.66392
75	CMK_HAEMATOPOIETIC_AND_LYMPHOID_TISSUE	Co-DEL	Deep Deletion	0	MIR31HG: Deep Deletion	Deep Deletion	0
76	CMLT1_HAEMATOPOIETIC_AND_LYMPHOID_TISSUE	Co-DEL	Diploid	0.02397	MIR31HG: Diploid	Diploid	0.02397
77	COLO320_LARGE_INTESTINE	Co-DEL	Diploid	0.04756	MIR31HG: Diploid	Diploid	0.04756
78	COLO668_LUNG	Normal	Diploid	0.85207	MIR31HG: Diploid	No changes	0.85207
79	COLO678_LARGE_INTESTINE	Co-DEL	Diploid	0.65274	MIR31HG: Diploid	Diploid	0.65274
80	COLO679_SKIN	Co-DEL	Deep Deletion	0.09163	MIR31HG: Deep Deletion	Deep Deletion	0.09163
81	COLO684_ENDOMETRIUM	Normal	Diploid	0	MIR31HG: Diploid	No changes	0
82	COLO741_SKIN	Co-DEL	Deep Deletion	0.72943	MIR31HG: Deep Deletion	Deep Deletion	0.72943
83	COLO783_SKIN	Normal	Diploid	0.02099	MIR31HG: Diploid	No changes	0.02099
84	COLO792_SKIN	Normal	Diploid	0.0207	MIR31HG: Diploid	No changes	0.0207
85	COLO829_SKIN	Normal	Diploid	0.28925	MIR31HG: Diploid	No changes	0.28925
86	CORL24_LUNG	Normal	Diploid	0	MIR31HG: Diploid	No changes	0
87	CORL279_LUNG	Normal	Diploid	0	MIR31HG: Diploid	No changes	0
88	CORL311_LUNG	Normal	Diploid	0	MIR31HG: Diploid	No changes	0
89	CORL47_LUNG	Normal	Diploid	0.2686	MIR31HG: Diploid	No changes	0.2686
90	CORL88_LUNG	Normal	Diploid	0.02631	MIR31HG: Diploid	No changes	0.02631
91	CORL95_LUNG	Normal	Diploid	0	MIR31HG: Diploid	No changes	0
92	COV318_OVARY	Normal	Diploid	1.07384	MIR31HG: Diploid	No changes	1.07384
93	COV362_OVARY	Normal	Diploid	5.13637	MIR31HG: Diploid	No changes	5.13637
94	COV434_OVARY	Normal	Diploid	0	MIR31HG: Diploid	No changes	0
95	COV504_OVARY	Co-DEL	Diploid	10.2736	MIR31HG: Diploid	Diploid	10.2736
96	COV644_OVARY	Normal	Diploid	1.06072	MIR31HG: Diploid	No changes	1.06072
97	CW2_LARGE_INTESTINE	Normal	Diploid	0.02288	MIR31HG: Diploid	No changes	0.02288
98	D283MED_CENTRAL_NERVOUS_SYSTEM	Normal	Diploid	0	MIR31HG: Diploid	No changes	0
99	D341MED_CENTRAL_NERVOUS_SYSTEM	Normal	Diploid	0	MIR31HG: Diploid	No changes	0
100	DANG_PANCREAS	Co-DEL	Deep Deletion	0	MIR31HG: Deep Deletion	Deep Deletion	0
101	DAOY_CENTRAL_NERVOUS_SYSTEM	Co-DEL	Deep Deletion	0	MIR31HG: Deep Deletion	Deep Deletion	0
102	DAUDI_HAEMATOPOIETIC_AND_LYMPHOID_TISSUE	Normal	Diploid	0	MIR31HG: Diploid	No changes	0
103	DB_HAEMATOPOIETIC_AND_LYMPHOID_TISSUE	Normal	Diploid	0	MIR31HG: Diploid	No changes	0
104	DEL_HAEMATOPOIETIC_AND_LYMPHOID_TISSUE	Normal	Diploid	0	MIR31HG: Diploid	No changes	0
105	DKMG_CENTRAL_NERVOUS_SYSTEM	Co-DEL	Deep Deletion	0	MIR31HG: Deep Deletion	Deep Deletion	0
106	DLD1_LARGE_INTESTINE	Normal	Diploid	0.49997	MIR31HG: Diploid	No changes	0.49997
107	DMS114_LUNG	Normal	Diploid	0	MIR31HG: Diploid	No changes	0
108	DMS153_LUNG	Normal	Diploid	0.74489	MIR31HG: Diploid	No changes	0.74489
109	DMS273_LUNG	Normal	Diploid	0.03939	MIR31HG: Diploid	No changes	0.03939
110	DMS454_LUNG	Normal	Diploid	0.5215	MIR31HG: Diploid	No changes	0.5215
111	DMS53_LUNG	Normal	Diploid	1.68646	MIR31HG: Diploid	No changes	1.68646
112	DMS79_LUNG	Normal	Diploid	0	MIR31HG: Diploid	No changes	0
113	DND41_HAEMATOPOIETIC_AND_LYMPHOID_TISSUE	Normal	Diploid	0	MIR31HG: Diploid	No changes	0
114	DOHH2_HAEMATOPOIETIC_AND_LYMPHOID_TISSUE	Co-DEL	Diploid	0	MIR31HG: Diploid	Diploid	0
115	DU145_PROSTATE	Normal	Diploid	3.54819	MIR31HG: Diploid	No changes	3.54819
116	DU4475_BREAST	Normal	Diploid	2.34958	MIR31HG: Diploid	No changes	2.34958
117	DV90_LUNG	Normal	Diploid	0	MIR31HG: Diploid	No changes	0
118	EB1_HAEMATOPOIETIC_AND_LYMPHOID_TISSUE	Normal	Diploid	0.01705	MIR31HG: Diploid	No changes	0.01705
119	EBC1_LUNG	Co-DEL	Deep Deletion	2.62021	MIR31HG: Deep Deletion	Deep Deletion	2.62021
120	ECC10_STOMACH	Normal	Diploid	1.46931	MIR31HG: Diploid	No changes	1.46931
121	ECC12_STOMACH	Normal	Diploid	0	MIR31HG: Diploid	No changes	0
122	EFE184_ENDOMETRIUM	Normal	Diploid	0.98706	MIR31HG: Diploid	No changes	0.98706
123	EFM19_BREAST	Co-DEL	Diploid	0.02124	MIR31HG: Diploid	Diploid	0.02124
124	EFM192A_BREAST	Co-DEL	Deep Deletion	0	MIR31HG: Deep Deletion	Deep Deletion	0
125	EFO21_OVARY	Normal	Diploid	4.1759	MIR31HG: Diploid	No changes	4.1759
126	EFO27_OVARY	Co-DEL	Deep Deletion	5.13659	MIR31HG: Deep Deletion	Deep Deletion	5.13659
127	EHEB_HAEMATOPOIETIC_AND_LYMPHOID_TISSUE	Normal	Diploid	0.14665	MIR31HG: Diploid	No changes	0.14665
128	EJM_HAEMATOPOIETIC_AND_LYMPHOID_TISSUE	Normal	Diploid	0.11231	MIR31HG: Diploid	No changes	0.11231
129	EKVX_LUNG	Normal	Diploid	2.42692	MIR31HG: Diploid	No changes	2.42692
130	EM2_HAEMATOPOIETIC_AND_LYMPHOID_TISSUE	Co-DEL	Deep Deletion	0.04127	MIR31HG: Deep Deletion	Deep Deletion	0.04127
131	EN_ENDOMETRIUM	Normal	Diploid	0.05229	MIR31HG: Diploid	No changes	0.05229
132	EOL1_HAEMATOPOIETIC_AND_LYMPHOID_TISSUE	Co-DEL	Deep Deletion	0	MIR31HG: Deep Deletion	Deep Deletion	0
133	EPLC272H_LUNG	Normal	Diploid	1.14816	MIR31HG: Diploid	No changes	1.14816
134	ES2_OVARY	Normal	Diploid	2.33318	MIR31HG: Diploid	No changes	2.33318
135	ESS1_ENDOMETRIUM	Normal	Diploid	2.07735	MIR31HG: Diploid	No changes	2.07735
136	EW8_BONE	Normal	Diploid	0.14979	MIR31HG: Diploid	No changes	0.14979
137	EWS502_BONE	Normal	Diploid	0.03662	MIR31HG: Diploid	No changes	0.03662
138	F36P_HAEMATOPOIETIC_AND_LYMPHOID_TISSUE	Co-DEL	Deep Deletion	0	MIR31HG: Deep Deletion	Deep Deletion	0
139	F5_CENTRAL_NERVOUS_SYSTEM	Normal	Diploid	1.31307	MIR31HG: Diploid	No changes	1.31307
140	FADU_UPPER_AERODIGESTIVE_TRACT	Normal	Diploid	3.47521	MIR31HG: Diploid	No changes	3.47521
141	FTC133_THYROID	Normal	Diploid	4.187	MIR31HG: Diploid	No changes	4.187
142	FTC238_THYROID	Normal	Diploid	2.50157	MIR31HG: Diploid	No changes	2.50157
143	FU97_STOMACH	Normal	Diploid	0	MIR31HG: Diploid	No changes	0
144	FUOV1_OVARY	Normal	Diploid	0	MIR31HG: Diploid	No changes	0
145	G292CLONEA141B1_BONE	Co-DEL	Deep Deletion	16.4802	MIR31HG: Deep Deletion	Deep Deletion	16.4802
146	G401_SOFT_TISSUE	Normal	Diploid	0	MIR31HG: Diploid	No changes	0
147	G402_SOFT_TISSUE	Normal	Diploid	0.08622	MIR31HG: Diploid	No changes	0.08622
148	GA10_HAEMATOPOIETIC_AND_LYMPHOID_TISSUE	Normal	Diploid	0	MIR31HG: Diploid	No changes	0
149	GB1_CENTRAL_NERVOUS_SYSTEM	Co-DEL	Deep Deletion	0.025	MIR31HG: Deep Deletion	Deep Deletion	0.025
150	GCIY_STOMACH	Normal	Diploid	0.39424	MIR31HG: Diploid	No changes	0.39424
151	GCT_SOFT_TISSUE	Normal	Diploid	6.62876	MIR31HG: Diploid	No changes	6.62876
152	GDM1_HAEMATOPOIETIC_AND_LYMPHOID_TISSUE	Normal	Diploid	0	MIR31HG: Diploid	No changes	0
153	GI1_CENTRAL_NERVOUS_SYSTEM	Normal	Diploid	13.7128	MIR31HG: Diploid	No changes	13.7128
154	GMS10_CENTRAL_NERVOUS_SYSTEM	Normal	Diploid	4.15497	MIR31HG: Diploid	No changes	4.15497
155	GP2D_LARGE_INTESTINE	Normal	Diploid	0	MIR31HG: Diploid	No changes	0
156	GRANTA519_HAEMATOPOIETIC_AND_LYMPHOID_TISSUE	Co-DEL	Deep Deletion	0	MIR31HG: Deep Deletion	Deep Deletion	0
157	GSS_STOMACH	Normal	Diploid	0.07588	MIR31HG: Diploid	No changes	0.07588
158	H4_CENTRAL_NERVOUS_SYSTEM	Co-DEL	Deep Deletion	0	MIR31HG: Deep Deletion	Deep Deletion	0
159	HARA_LUNG	Normal	Diploid	0.99156	MIR31HG: Diploid	No changes	0.99156
160	HCC1143_BREAST	Co-DEL	Deep Deletion	0.49361	MIR31HG: Deep Deletion	Deep Deletion	0.49361
161	HCC1171_LUNG	Co-DEL	Deep Deletion	0.98588	MIR31HG: Deep Deletion	Deep Deletion	0.98588
162	HCC1187_BREAST	Normal	Diploid	0.42678	MIR31HG: Diploid	No changes	0.42678
163	HCC1195_LUNG	Normal	Diploid	0.21245	MIR31HG: Diploid	No changes	0.21245
164	HCC1359_LUNG	Co-DEL	Deep Deletion	0.04425	MIR31HG: Deep Deletion	Deep Deletion	0.04425
165	HCC1395_BREAST	Co-DEL	Diploid	3.57511	MIR31HG: Diploid	Diploid	3.57511
166	HCC1419_BREAST	Co-DEL	Deep Deletion	0.04	MIR31HG: Deep Deletion	Deep Deletion	0.04
167	HCC1428_BREAST	Normal	Diploid	0	MIR31HG: Diploid	No changes	0
168	HCC15_LUNG	Co-DEL	Diploid	0.7142	MIR31HG: Diploid	Diploid	0.7142
169	HCC1500_BREAST	Co-DEL	Deep Deletion	0.02097	MIR31HG: Deep Deletion	Deep Deletion	0.02097
170	HCC1569_BREAST	Normal	Diploid	0.15506	MIR31HG: Diploid	No changes	0.15506
171	HCC1599_BREAST	Normal	Diploid	0.66073	MIR31HG: Diploid	No changes	0.66073
172	HCC1806_BREAST	Co-DEL	Deep Deletion	1.66556	MIR31HG: Deep Deletion	Deep Deletion	1.66556
173	HCC1937_BREAST	Normal	Diploid	8.50794	MIR31HG: Diploid	No changes	8.50794
174	HCC1954_BREAST	Normal	Diploid	1.99019	MIR31HG: Diploid	No changes	1.99019
175	HCC202_BREAST	Normal	Diploid	0.04437	MIR31HG: Diploid	No changes	0.04437
176	HCC2218_BREAST	Normal	Diploid	0	MIR31HG: Diploid	No changes	0
177	HCC2279_LUNG	Co-DEL	Deep Deletion	0.02084	MIR31HG: Deep Deletion	Deep Deletion	0.02084
178	HCC2814_LUNG	Normal	Diploid	1.2136	MIR31HG: Diploid	No changes	1.2136
179	HCC2935_LUNG	Co-DEL	Deep Deletion	0.03907	MIR31HG: Deep Deletion	Deep Deletion	0.03907
180	HCC33_LUNG	Normal	Diploid	0	MIR31HG: Diploid	No changes	0
181	HCC364_LUNG	Normal	Diploid	9.19491	MIR31HG: Diploid	No changes	9.19491
182	HCC366_LUNG	Normal	Diploid	4.57721	MIR31HG: Diploid	No changes	4.57721
183	HCC38_BREAST	Co-DEL	Diploid	0.50372	MIR31HG: Diploid	Diploid	0.50372
184	HCC4006_LUNG	Co-DEL	Diploid	3.01564	MIR31HG: Diploid	Diploid	3.01564
185	HCC44_LUNG	Normal	Diploid	1.8686	MIR31HG: Diploid	No changes	1.8686
186	HCC56_LARGE_INTESTINE	Normal	Diploid	0.09837	MIR31HG: Diploid	No changes	0.09837
187	HCC827_LUNG	Normal	Diploid	2.2123	MIR31HG: Diploid	No changes	2.2123
188	HCT116_LARGE_INTESTINE	Normal	Diploid	0.81636	MIR31HG: Diploid	No changes	0.81636
189	HCT15_LARGE_INTESTINE	Normal	Diploid	0.4924	MIR31HG: Diploid	No changes	0.4924
190	HDQP1_BREAST	Normal	Diploid	7.50563	MIR31HG: Diploid	No changes	7.50563
191	HEC108_ENDOMETRIUM	Normal	Diploid	0.04138	MIR31HG: Diploid	No changes	0.04138
192	HEC151_ENDOMETRIUM	Normal	Diploid	3.21646	MIR31HG: Diploid	No changes	3.21646
193	HEC1A_ENDOMETRIUM	Co-DEL	Deep Deletion	2.31575	MIR31HG: Deep Deletion	Deep Deletion	2.31575
194	HEC1B_ENDOMETRIUM	Normal	Diploid	5.09333	MIR31HG: Diploid	No changes	5.09333
195	HEC251_ENDOMETRIUM	Normal	Diploid	3.7644	MIR31HG: Diploid	No changes	3.7644
196	HEC265_ENDOMETRIUM	Normal	Diploid	3.60616	MIR31HG: Diploid	No changes	3.60616
197	HEC50B_ENDOMETRIUM	Co-DEL	Deep Deletion	0.08763	MIR31HG: Deep Deletion	Deep Deletion	0.08763
198	HEC59_ENDOMETRIUM	Normal	Diploid	6.7196	MIR31HG: Diploid	No changes	6.7196
199	HEC6_ENDOMETRIUM	Normal	Diploid	9.38551	MIR31HG: Diploid	No changes	9.38551
200	HEKTE_KIDNEY	Normal	Diploid	2.24863	MIR31HG: Diploid	No changes	2.24863
201	HEL_HAEMATOPOIETIC_AND_LYMPHOID_TISSUE	Co-DEL	Deep Deletion	0.03993	MIR31HG: Deep Deletion	Deep Deletion	0.03993
202	HEL9217_HAEMATOPOIETIC_AND_LYMPHOID_TISSUE	Co-DEL	Deep Deletion	0.01853	MIR31HG: Deep Deletion	Deep Deletion	0.01853
203	HEP3B217_LIVER	Normal	Diploid	0.0415	MIR31HG: Diploid	No changes	0.0415
204	HEPG2_LIVER	Normal	Diploid	0.01995	MIR31HG: Diploid	No changes	0.01995
205	HEYA8_OVARY	Co-DEL	Deep Deletion	0.07081	MIR31HG: Deep Deletion	Deep Deletion	0.07081
206	HGC27_STOMACH	Normal	Diploid	0	MIR31HG: Diploid	No changes	0
207	HH_HAEMATOPOIETIC_AND_LYMPHOID_TISSUE	Normal	Diploid	0.018	MIR31HG: Diploid	No changes	0.018
208	HL60_HAEMATOPOIETIC_AND_LYMPHOID_TISSUE	Co-DEL	Deep Deletion	0.02489	MIR31HG: Deep Deletion	Deep Deletion	0.02489
209	HLF_LIVER	Normal	Diploid	1.2214	MIR31HG: Diploid	No changes	1.2214
210	HMC18_BREAST	Co-DEL	Deep Deletion	0.01908	MIR31HG: Deep Deletion	Deep Deletion	0.01908
211	HMCB_SKIN	Normal	Diploid	0.05533	MIR31HG: Diploid	No changes	0.05533
212	HMEL_BREAST	Normal	Diploid	10.609	MIR31HG: Diploid	No changes	10.609
213	HOP92_LUNG	Normal	Diploid	2.19391	MIR31HG: Diploid	No changes	2.19391
214	HOS_BONE	Co-DEL	Diploid	0.31266	MIR31HG: Diploid	Diploid	0.31266
215	HPAC_PANCREAS	Normal	Diploid	26.6886	MIR31HG: Diploid	No changes	26.6886
216	HPAFII_PANCREAS	Normal	Diploid	12.0379	MIR31HG: Diploid	No changes	12.0379
217	HPBALL_HAEMATOPOIETIC_AND_LYMPHOID_TISSUE	Normal	Diploid	0.01598	MIR31HG: Diploid	No changes	0.01598
218	HS274T_BREAST	Normal	Diploid	5.60962	MIR31HG: Diploid	No changes	5.60962
219	HS294T_SKIN	Co-DEL	Diploid	1.31538	MIR31HG: Diploid	Diploid	1.31538
220	HS611T_HAEMATOPOIETIC_AND_LYMPHOID_TISSUE	Normal	Diploid	0.11553	MIR31HG: Diploid	No changes	0.11553
221	HS683_CENTRAL_NERVOUS_SYSTEM	Co-DEL	Deep Deletion	0	MIR31HG: Deep Deletion	Deep Deletion	0
222	HS695T_SKIN	Normal	Diploid	0.07857	MIR31HG: Diploid	No changes	0.07857
223	HS706T_BONE	Normal	Diploid	1.20635	MIR31HG: Diploid	No changes	1.20635
224	HS729_SOFT_TISSUE	Normal	Diploid	7.86828	MIR31HG: Diploid	No changes	7.86828
225	HS746T_STOMACH	Normal	Diploid	4.34333	MIR31HG: Diploid	No changes	4.34333
226	HS751T_HAEMATOPOIETIC_AND_LYMPHOID_TISSUE	Normal	Diploid	3.61699	MIR31HG: Diploid	No changes	3.61699
227	HS766T_PANCREAS	Normal	Diploid	21.6113	MIR31HG: Diploid	No changes	21.6113
228	HS852T_SKIN	Co-DEL	Deep Deletion	0.12122	MIR31HG: Deep Deletion	Deep Deletion	0.12122
229	HS936T_SKIN	Normal	Diploid	0.07503	MIR31HG: Diploid	No changes	0.07503
230	HS939T_SKIN	Normal	Diploid	0.61238	MIR31HG: Diploid	No changes	0.61238
231	HS944T_SKIN	Normal	Diploid	0.36956	MIR31HG: Diploid	No changes	0.36956
232	HSC2_UPPER_AERODIGESTIVE_TRACT	Normal	Diploid	9.32007	MIR31HG: Diploid	No changes	9.32007
233	HSC3_UPPER_AERODIGESTIVE_TRACT	Normal	Diploid	12.1578	MIR31HG: Diploid	No changes	12.1578
234	HSC4_UPPER_AERODIGESTIVE_TRACT	Normal	Diploid	13.908	MIR31HG: Diploid	No changes	13.908
235	HT_HAEMATOPOIETIC_AND_LYMPHOID_TISSUE	Normal	Diploid	0	MIR31HG: Diploid	No changes	0
236	HT1080_SOFT_TISSUE	Co-DEL	Diploid	1.51771	MIR31HG: Diploid	Diploid	1.51771
237	HT115_LARGE_INTESTINE	Normal	Diploid	0.7166	MIR31HG: Diploid	No changes	0.7166
238	HT1197_URINARY_TRACT	Normal	Diploid	0.39005	MIR31HG: Diploid	No changes	0.39005
239	HT1376_URINARY_TRACT	Normal	Diploid	0.43126	MIR31HG: Diploid	No changes	0.43126
240	HT29_LARGE_INTESTINE	Normal	Diploid	5.06573	MIR31HG: Diploid	No changes	5.06573
241	HT55_LARGE_INTESTINE	Normal	Diploid	0.02107	MIR31HG: Diploid	No changes	0.02107
242	HUCCT1_BILIARY_TRACT	Normal	Diploid	1.90377	MIR31HG: Diploid	No changes	1.90377
243	HUG1N_STOMACH	Co-DEL	Deep Deletion	0.01723	MIR31HG: Deep Deletion	Deep Deletion	0.01723
244	HUH1_LIVER	Co-DEL	Deep Deletion	0.17874	MIR31HG: Deep Deletion	Deep Deletion	0.17874
245	HUH28_BILIARY_TRACT	Normal	Diploid	2.90539	MIR31HG: Diploid	No changes	2.90539
246	HUH6_LIVER	Normal	Diploid	0	MIR31HG: Diploid	No changes	0
247	HUH7_LIVER	Normal	Diploid	0.03711	MIR31HG: Diploid	No changes	0.03711
248	HUNS1_HAEMATOPOIETIC_AND_LYMPHOID_TISSUE	Normal	Diploid	0	MIR31HG: Diploid	No changes	0
249	HUPT3_PANCREAS	Co-DEL	Deep Deletion	0.01867	MIR31HG: Deep Deletion	Deep Deletion	0.01867
250	HUPT4_PANCREAS	Co-DEL	Diploid	8.15514	MIR31HG: Diploid	Diploid	8.15514
251	HUT102_HAEMATOPOIETIC_AND_LYMPHOID_TISSUE	Normal	Diploid	0	MIR31HG: Diploid	No changes	0
252	HUT78_HAEMATOPOIETIC_AND_LYMPHOID_TISSUE	Co-DEL	Deep Deletion	0.10476	MIR31HG: Deep Deletion	Deep Deletion	0.10476
253	IALM_LUNG	Normal	Diploid	6.25094	MIR31HG: Diploid	No changes	6.25094
254	IGR1_SKIN	Co-DEL	Amplification	0.06816	MIR31HG: Amplification	Amplification	0.06816
255	IGR37_SKIN	Normal	Diploid	0.12529	MIR31HG: Diploid	No changes	0.12529
256	IGR39_SKIN	Normal	Diploid	1.17461	MIR31HG: Diploid	No changes	1.17461
257	IGROV1_OVARY	Normal	Diploid	0	MIR31HG: Diploid	No changes	0
258	IM95_STOMACH	Normal	Diploid	0.26124	MIR31HG: Diploid	No changes	0.26124
259	IMR32_AUTONOMIC_GANGLIA	Normal	Diploid	0	MIR31HG: Diploid	No changes	0
260	IPC298_SKIN	Co-DEL	Deep Deletion	0.05484	MIR31HG: Deep Deletion	Deep Deletion	0.05484
261	ISHIKAWAHERAKLIO02ER_ENDOMETRIUM	Normal	Diploid	0.23276	MIR31HG: Diploid	No changes	0.23276
262	ISTMES1_PLEURA	Co-DEL	Deep Deletion	0	MIR31HG: Deep Deletion	Deep Deletion	0
263	ISTMES2_PLEURA	Co-DEL	Deep Deletion	0	MIR31HG: Deep Deletion	Deep Deletion	0
264	J82_URINARY_TRACT	Normal	Diploid	12.3644	MIR31HG: Diploid	No changes	12.3644
265	JEKO1_HAEMATOPOIETIC_AND_LYMPHOID_TISSUE	Co-DEL	Deep Deletion	0.01833	MIR31HG: Deep Deletion	Deep Deletion	0.01833
266	JHESOAD1_OESOPHAGUS	Co-DEL	Diploid	0.36281	MIR31HG: Diploid	Diploid	0.36281
267	JHH1_LIVER	Normal	Diploid	0.04718	MIR31HG: Diploid	No changes	0.04718
268	JHH2_LIVER	Co-DEL	Deep Deletion	5.7324	MIR31HG: Deep Deletion	Deep Deletion	5.7324
269	JHH4_LIVER	Normal	Diploid	1.35198	MIR31HG: Diploid	No changes	1.35198
270	JHH5_LIVER	Co-DEL	Deep Deletion	0	MIR31HG: Deep Deletion	Deep Deletion	0
271	JHH6_LIVER	Normal	Diploid	8.07238	MIR31HG: Diploid	No changes	8.07238
272	JHH7_LIVER	Normal	Diploid	0.0672	MIR31HG: Diploid	No changes	0.0672
273	JHOM1_OVARY	Co-DEL	Diploid	4.39726	MIR31HG: Diploid	Diploid	4.39726
274	JHOM2B_OVARY	Normal	Diploid	1.82397	MIR31HG: Diploid	No changes	1.82397
275	JHOS2_OVARY	Co-DEL	Deep Deletion	0	MIR31HG: Deep Deletion	Deep Deletion	0
276	JHUEM1_ENDOMETRIUM	Normal	Diploid	0.07478	MIR31HG: Diploid	No changes	0.07478
277	JHUEM2_ENDOMETRIUM	Normal	Diploid	0	MIR31HG: Diploid	No changes	0
278	JHUEM3_ENDOMETRIUM	Co-DEL	Deep Deletion	1.54826	MIR31HG: Deep Deletion	Deep Deletion	1.54826
279	JHUEM7_ENDOMETRIUM	Normal	Diploid	1.55218	MIR31HG: Diploid	No changes	1.55218
280	JIMT1_BREAST	Normal	Diploid	1.41133	MIR31HG: Diploid	No changes	1.41133
281	JJN3_HAEMATOPOIETIC_AND_LYMPHOID_TISSUE	Normal	Diploid	0	MIR31HG: Diploid	No changes	0
282	JK1_HAEMATOPOIETIC_AND_LYMPHOID_TISSUE	Normal	Diploid	0	MIR31HG: Diploid	No changes	0
283	JL1_PLEURA	Co-DEL	Deep Deletion	0.02218	MIR31HG: Deep Deletion	Deep Deletion	0.02218
284	JM1_HAEMATOPOIETIC_AND_LYMPHOID_TISSUE	Co-DEL	Diploid	0.01345	MIR31HG: Diploid	Diploid	0.01345
285	JMSU1_URINARY_TRACT	Normal	Diploid	1.13105	MIR31HG: Diploid	No changes	1.13105
286	JURKAT_HAEMATOPOIETIC_AND_LYMPHOID_TISSUE	Co-DEL	Deep Deletion	0	MIR31HG: Deep Deletion	Deep Deletion	0
287	JURLMK1_HAEMATOPOIETIC_AND_LYMPHOID_TISSUE	Co-DEL	Deep Deletion	0	MIR31HG: Deep Deletion	Deep Deletion	0
288	JVM2_HAEMATOPOIETIC_AND_LYMPHOID_TISSUE	Normal	Diploid	0.02778	MIR31HG: Diploid	No changes	0.02778
289	JVM3_HAEMATOPOIETIC_AND_LYMPHOID_TISSUE	Normal	Diploid	0	MIR31HG: Diploid	No changes	0
290	K029AX_SKIN	Co-DEL	Deep Deletion	0.02433	MIR31HG: Deep Deletion	Deep Deletion	0.02433
291	K562_HAEMATOPOIETIC_AND_LYMPHOID_TISSUE	Co-DEL	Deep Deletion	0	MIR31HG: Deep Deletion	Deep Deletion	0
292	KALS1_CENTRAL_NERVOUS_SYSTEM	Normal	Diploid	3.16532	MIR31HG: Diploid	No changes	3.16532
293	KARPAS299_HAEMATOPOIETIC_AND_LYMPHOID_TISSUE	Normal	Diploid	0	MIR31HG: Diploid	No changes	0
294	KARPAS422_HAEMATOPOIETIC_AND_LYMPHOID_TISSUE	Normal	Diploid	0	MIR31HG: Diploid	No changes	0
295	KARPAS620_HAEMATOPOIETIC_AND_LYMPHOID_TISSUE	Normal	Diploid	0	MIR31HG: Diploid	No changes	0
296	KASUMI1_HAEMATOPOIETIC_AND_LYMPHOID_TISSUE	Co-DEL	Deep Deletion	0.02161	MIR31HG: Deep Deletion	Deep Deletion	0.02161
297	KASUMI2_HAEMATOPOIETIC_AND_LYMPHOID_TISSUE	Normal	Diploid	0	MIR31HG: Diploid	No changes	0
298	KASUMI6_HAEMATOPOIETIC_AND_LYMPHOID_TISSUE	Normal	Diploid	0	MIR31HG: Diploid	No changes	0
299	KATOIII_STOMACH	Normal	Diploid	0.26759	MIR31HG: Diploid	No changes	0.26759
300	KCL22_HAEMATOPOIETIC_AND_LYMPHOID_TISSUE	Normal	Diploid	0.0472	MIR31HG: Diploid	No changes	0.0472
301	KE39_STOMACH	Normal	Diploid	0.29779	MIR31HG: Diploid	No changes	0.29779
302	KE97_HAEMATOPOIETIC_AND_LYMPHOID_TISSUE	Normal	Diploid	0.02137	MIR31HG: Diploid	No changes	0.02137
303	KELLY_AUTONOMIC_GANGLIA	Normal	Diploid	0	MIR31HG: Diploid	No changes	0
304	KG1_HAEMATOPOIETIC_AND_LYMPHOID_TISSUE	Normal	Diploid	0	MIR31HG: Diploid	No changes	0
305	KG1C_CENTRAL_NERVOUS_SYSTEM	Co-DEL	Deep Deletion	0.01916	MIR31HG: Deep Deletion	Deep Deletion	0.01916
306	KHM1B_HAEMATOPOIETIC_AND_LYMPHOID_TISSUE	Normal	Diploid	0	MIR31HG: Diploid	No changes	0
307	KIJK_HAEMATOPOIETIC_AND_LYMPHOID_TISSUE	Normal	Diploid	0	MIR31HG: Diploid	No changes	0
308	KLE_ENDOMETRIUM	Normal	Diploid	1.74479	MIR31HG: Diploid	No changes	1.74479
309	KM12_LARGE_INTESTINE	Normal	Diploid	0.91128	MIR31HG: Diploid	No changes	0.91128
310	KMBC2_URINARY_TRACT	Normal	Diploid	12.2714	MIR31HG: Diploid	No changes	12.2714
311	KMH2_HAEMATOPOIETIC_AND_LYMPHOID_TISSUE	Normal	Diploid	0	MIR31HG: Diploid	No changes	0
312	KMM1_HAEMATOPOIETIC_AND_LYMPHOID_TISSUE	Normal	Diploid	0	MIR31HG: Diploid	No changes	0
313	KMRC2_KIDNEY	Co-DEL	Deep Deletion	0.17273	MIR31HG: Deep Deletion	Deep Deletion	0.17273
314	KMRC3_KIDNEY	Normal	Diploid	0.92982	MIR31HG: Diploid	No changes	0.92982
315	KMS11_HAEMATOPOIETIC_AND_LYMPHOID_TISSUE	Normal	Diploid	0	MIR31HG: Diploid	No changes	0
316	KMS12BM_HAEMATOPOIETIC_AND_LYMPHOID_TISSUE	Normal	Diploid	0	MIR31HG: Diploid	No changes	0
317	KMS18_HAEMATOPOIETIC_AND_LYMPHOID_TISSUE	Normal	Diploid	0.0584	MIR31HG: Diploid	No changes	0.0584
318	KMS20_HAEMATOPOIETIC_AND_LYMPHOID_TISSUE	Normal	Diploid	0.05395	MIR31HG: Diploid	No changes	0.05395
319	KMS21BM_HAEMATOPOIETIC_AND_LYMPHOID_TISSUE	Normal	Diploid	0.02144	MIR31HG: Diploid	No changes	0.02144
320	KMS26_HAEMATOPOIETIC_AND_LYMPHOID_TISSUE	Normal	Diploid	0	MIR31HG: Diploid	No changes	0
321	KMS27_HAEMATOPOIETIC_AND_LYMPHOID_TISSUE	Normal	Diploid	0	MIR31HG: Diploid	No changes	0
322	KMS28BM_HAEMATOPOIETIC_AND_LYMPHOID_TISSUE	Normal	Diploid	0	MIR31HG: Diploid	No changes	0
323	KMS34_HAEMATOPOIETIC_AND_LYMPHOID_TISSUE	Normal	Diploid	0	MIR31HG: Diploid	No changes	0
324	KNS42_CENTRAL_NERVOUS_SYSTEM	Normal	Diploid	3.65801	MIR31HG: Diploid	No changes	3.65801
325	KNS62_LUNG	Normal	Diploid	5.40713	MIR31HG: Diploid	No changes	5.40713
326	KO52_HAEMATOPOIETIC_AND_LYMPHOID_TISSUE	Normal	Diploid	0.02054	MIR31HG: Diploid	No changes	0.02054
327	KOPN8_HAEMATOPOIETIC_AND_LYMPHOID_TISSUE	Normal	Diploid	0.02233	MIR31HG: Diploid	No changes	0.02233
328	KP3_PANCREAS	Normal	Diploid	2.64419	MIR31HG: Diploid	No changes	2.64419
329	KP4_PANCREAS	Co-DEL	Deep Deletion	0	MIR31HG: Deep Deletion	Deep Deletion	0
330	KPL1_BREAST	Co-DEL	Diploid	0	MIR31HG: Diploid	Diploid	0
331	KPNRTBM1_AUTONOMIC_GANGLIA	Normal	Diploid	0	MIR31HG: Diploid	No changes	0
332	KPNSI9S_AUTONOMIC_GANGLIA	Normal	Diploid	0	MIR31HG: Diploid	No changes	0
333	KPNYN_AUTONOMIC_GANGLIA	Normal	Diploid	0	MIR31HG: Diploid	No changes	0
334	KS1_CENTRAL_NERVOUS_SYSTEM	Co-DEL	Deep Deletion	0	MIR31HG: Deep Deletion	Deep Deletion	0
335	KU1919_URINARY_TRACT	Co-DEL	Deep Deletion	0.02636	MIR31HG: Deep Deletion	Deep Deletion	0.02636
336	KU812_HAEMATOPOIETIC_AND_LYMPHOID_TISSUE	Normal	Diploid	0	MIR31HG: Diploid	No changes	0
337	KURAMOCHI_OVARY	Normal	Diploid	3.72615	MIR31HG: Diploid	No changes	3.72615
338	KYM1_SOFT_TISSUE	Normal	Diploid	0	MIR31HG: Diploid	No changes	0
339	KYO1_HAEMATOPOIETIC_AND_LYMPHOID_TISSUE	Co-DEL	Deep Deletion	0	MIR31HG: Deep Deletion	Deep Deletion	0
340	KYSE150_OESOPHAGUS	Normal	Diploid	3.39768	MIR31HG: Diploid	No changes	3.39768
341	KYSE30_OESOPHAGUS	Normal	Diploid	7.2494	MIR31HG: Diploid	No changes	7.2494
342	KYSE410_OESOPHAGUS	Normal	Diploid	10.7713	MIR31HG: Diploid	No changes	10.7713
343	KYSE520_OESOPHAGUS	Co-DEL	Deep Deletion	4.84717	MIR31HG: Deep Deletion	Deep Deletion	4.84717
344	L1236_HAEMATOPOIETIC_AND_LYMPHOID_TISSUE	Normal	Diploid	1.42922	MIR31HG: Diploid	No changes	1.42922
345	L33_PANCREAS	Normal	Diploid	0.91592	MIR31HG: Diploid	No changes	0.91592
346	L363_HAEMATOPOIETIC_AND_LYMPHOID_TISSUE	Co-DEL	Diploid	0	MIR31HG: Diploid	Diploid	0
347	L428_HAEMATOPOIETIC_AND_LYMPHOID_TISSUE	Normal	Diploid	0	MIR31HG: Diploid	No changes	0
348	L540_HAEMATOPOIETIC_AND_LYMPHOID_TISSUE	Normal	Diploid	0.05637	MIR31HG: Diploid	No changes	0.05637
349	LC1F_LUNG	Co-DEL	Deep Deletion	0	MIR31HG: Deep Deletion	Deep Deletion	0
350	LCLC97TM1_LUNG	Co-DEL	Diploid	1.64054	MIR31HG: Diploid	Diploid	1.64054
351	LI7_LIVER	Co-DEL	Diploid	0	MIR31HG: Diploid	Diploid	0
352	LK2_LUNG	Normal	Diploid	0.7243	MIR31HG: Diploid	No changes	0.7243
353	LMSU_STOMACH	Co-DEL	Deep Deletion	0.0446	MIR31HG: Deep Deletion	Deep Deletion	0.0446
354	LN18_CENTRAL_NERVOUS_SYSTEM	Co-DEL	Deep Deletion	0.04447	MIR31HG: Deep Deletion	Deep Deletion	0.04447
355	LN235_CENTRAL_NERVOUS_SYSTEM	Normal	Diploid	1.83933	MIR31HG: Diploid	No changes	1.83933
356	LN319_CENTRAL_NERVOUS_SYSTEM	Normal	Diploid	2.24152	MIR31HG: Diploid	No changes	2.24152
357	LN382_CENTRAL_NERVOUS_SYSTEM	Co-DEL	Diploid	8.38675	MIR31HG: Diploid	Diploid	8.38675
358	LN443_CENTRAL_NERVOUS_SYSTEM	Co-DEL	Deep Deletion	0	MIR31HG: Deep Deletion	Deep Deletion	0
359	LNCAPCLONEFGC_PROSTATE	Normal	Diploid	0	MIR31HG: Diploid	No changes	0
360	LNZ308_CENTRAL_NERVOUS_SYSTEM	Normal	Diploid	1.12511	MIR31HG: Diploid	No changes	1.12511
361	LOUCY_HAEMATOPOIETIC_AND_LYMPHOID_TISSUE	Co-DEL	Deep Deletion	0	MIR31HG: Deep Deletion	Deep Deletion	0
362	LOVO_LARGE_INTESTINE	Normal	Diploid	0.57066	MIR31HG: Diploid	No changes	0.57066
363	LP1_HAEMATOPOIETIC_AND_LYMPHOID_TISSUE	Normal	Diploid	0	MIR31HG: Diploid	No changes	0
364	LS1034_LARGE_INTESTINE	Normal	Diploid	0.41786	MIR31HG: Diploid	No changes	0.41786
365	LS180_LARGE_INTESTINE	Normal	Diploid	0.54213	MIR31HG: Diploid	No changes	0.54213
366	LS411N_LARGE_INTESTINE	Normal	Diploid	0.08681	MIR31HG: Diploid	No changes	0.08681
367	LS513_LARGE_INTESTINE	Normal	Diploid	1.40458	MIR31HG: Diploid	No changes	1.40458
368	LU65_LUNG	Normal	Diploid	11.5	MIR31HG: Diploid	No changes	11.5
369	LU99_LUNG	Co-DEL	Deep Deletion	0	MIR31HG: Deep Deletion	Deep Deletion	0
370	LUDLU1_LUNG	Co-DEL	Deep Deletion	0.20847	MIR31HG: Deep Deletion	Deep Deletion	0.20847
371	LXF289_LUNG	Normal	Diploid	10.0052	MIR31HG: Diploid	No changes	10.0052
372	M059K_CENTRAL_NERVOUS_SYSTEM	Normal	Diploid	8.54482	MIR31HG: Diploid	No changes	8.54482
373	M07E_HAEMATOPOIETIC_AND_LYMPHOID_TISSUE	Normal	Diploid	0	MIR31HG: Diploid	No changes	0
374	MALME3M_SKIN	Co-DEL	Deep Deletion	0.04112	MIR31HG: Deep Deletion	Deep Deletion	0.04112
375	MC116_HAEMATOPOIETIC_AND_LYMPHOID_TISSUE	Normal	Diploid	0	MIR31HG: Diploid	No changes	0
376	MCAS_OVARY	Normal	Diploid	4.37946	MIR31HG: Diploid	No changes	4.37946
377	MCF7_BREAST	Co-DEL	Diploid	0	MIR31HG: Diploid	Diploid	0
378	MDAMB134VI_BREAST	Normal	Diploid	0.05711	MIR31HG: Diploid	No changes	0.05711
379	MDAMB157_BREAST	Normal	Diploid	0.38678	MIR31HG: Diploid	No changes	0.38678
380	MDAMB175VII_BREAST	Normal	Diploid	0.48913	MIR31HG: Diploid	No changes	0.48913
381	MDAMB231_BREAST	Co-DEL	Deep Deletion	0	MIR31HG: Deep Deletion	Deep Deletion	0
382	MDAMB361_BREAST	Co-DEL	Deep Deletion	0.75674	MIR31HG: Deep Deletion	Deep Deletion	0.75674
383	MDAMB415_BREAST	Normal	Diploid	0.11491	MIR31HG: Diploid	No changes	0.11491
384	MDAMB435S_SKIN	Normal	Diploid	1.96064	MIR31HG: Diploid	No changes	1.96064
385	MDAMB436_BREAST	Normal	Diploid	1.09542	MIR31HG: Diploid	No changes	1.09542
386	MDAMB453_BREAST	Co-DEL	Deep Deletion	0	MIR31HG: Deep Deletion	Deep Deletion	0
387	MDAMB468_BREAST	Normal	Diploid	3.33729	MIR31HG: Diploid	No changes	3.33729
388	MDAPCA2B_PROSTATE	Normal	Diploid	0	MIR31HG: Diploid	No changes	0
389	MDST8_LARGE_INTESTINE	Normal	Diploid	9.73234	MIR31HG: Diploid	No changes	9.73234
390	ME1_HAEMATOPOIETIC_AND_LYMPHOID_TISSUE	Normal	Diploid	0	MIR31HG: Diploid	No changes	0
391	MEC1_HAEMATOPOIETIC_AND_LYMPHOID_TISSUE	Co-DEL	Deep Deletion	0	MIR31HG: Deep Deletion	Deep Deletion	0
392	MEG01_HAEMATOPOIETIC_AND_LYMPHOID_TISSUE	Normal	Diploid	0	MIR31HG: Diploid	No changes	0
393	MELJUSO_SKIN	Co-DEL	Deep Deletion	0.02136	MIR31HG: Deep Deletion	Deep Deletion	0.02136
394	MESSA_SOFT_TISSUE	Co-DEL	Diploid	0	MIR31HG: Diploid	Diploid	0
395	MEWO_SKIN	Co-DEL	Deep Deletion	0.04355	MIR31HG: Deep Deletion	Deep Deletion	0.04355
396	MFE280_ENDOMETRIUM	Normal	Diploid	2.3182	MIR31HG: Diploid	No changes	2.3182
397	MFE296_ENDOMETRIUM	Normal	Diploid	0.06669	MIR31HG: Diploid	No changes	0.06669
398	MFE319_ENDOMETRIUM	Normal	Diploid	1.36997	MIR31HG: Diploid	No changes	1.36997
399	MG63_BONE	Co-DEL	Amplification	43.6339	MIR31HG: Amplification	Amplification	43.6339
400	MHHCALL2_HAEMATOPOIETIC_AND_LYMPHOID_TISSUE	Co-DEL	Diploid	0.03265	MIR31HG: Diploid	Diploid	0.03265
401	MHHCALL3_HAEMATOPOIETIC_AND_LYMPHOID_TISSUE	Co-DEL	Deep Deletion	0	MIR31HG: Deep Deletion	Deep Deletion	0
402	MHHNB11_AUTONOMIC_GANGLIA	Normal	Diploid	0	MIR31HG: Diploid	No changes	0
403	MIAPACA2_PANCREAS	Co-DEL	Deep Deletion	0	MIR31HG: Deep Deletion	Deep Deletion	0
404	MINO_HAEMATOPOIETIC_AND_LYMPHOID_TISSUE	Normal	Diploid	0	MIR31HG: Diploid	No changes	0
405	MJ_HAEMATOPOIETIC_AND_LYMPHOID_TISSUE	Normal	Diploid	0	MIR31HG: Diploid	No changes	0
406	MKN1_STOMACH	Normal	Diploid	3.02551	MIR31HG: Diploid	No changes	3.02551
407	MKN45_STOMACH	Co-DEL	Deep Deletion	0	MIR31HG: Deep Deletion	Deep Deletion	0
408	MKN74_STOMACH	Co-DEL	Deep Deletion	0.29761	MIR31HG: Deep Deletion	Deep Deletion	0.29761
409	ML1_THYROID	Normal	Diploid	0.74672	MIR31HG: Diploid	No changes	0.74672
410	MM1S_HAEMATOPOIETIC_AND_LYMPHOID_TISSUE	Co-DEL	Deep Deletion	0	MIR31HG: Deep Deletion	Deep Deletion	0
411	MOLM13_HAEMATOPOIETIC_AND_LYMPHOID_TISSUE	Co-DEL	Deep Deletion	0	MIR31HG: Deep Deletion	Deep Deletion	0
412	MOLM16_HAEMATOPOIETIC_AND_LYMPHOID_TISSUE	Normal	Diploid	0	MIR31HG: Diploid	No changes	0
413	MOLM6_HAEMATOPOIETIC_AND_LYMPHOID_TISSUE	Normal	Diploid	0.03296	MIR31HG: Diploid	No changes	0.03296
414	MOLP2_HAEMATOPOIETIC_AND_LYMPHOID_TISSUE	Normal	Diploid	0	MIR31HG: Diploid	No changes	0
415	MOLP8_HAEMATOPOIETIC_AND_LYMPHOID_TISSUE	Co-DEL	Deep Deletion	0	MIR31HG: Deep Deletion	Deep Deletion	0
416	MOLT13_HAEMATOPOIETIC_AND_LYMPHOID_TISSUE	Co-DEL	Diploid	0	MIR31HG: Diploid	Diploid	0
417	MONOMAC1_HAEMATOPOIETIC_AND_LYMPHOID_TISSUE	Normal	Diploid	0	MIR31HG: Diploid	No changes	0
418	MONOMAC6_HAEMATOPOIETIC_AND_LYMPHOID_TISSUE	Normal	Diploid	0.03947	MIR31HG: Diploid	No changes	0.03947
419	MORCPR_LUNG	Co-DEL	Deep Deletion	0.0453	MIR31HG: Deep Deletion	Deep Deletion	0.0453
420	MPP89_PLEURA	Normal	Diploid	4.32547	MIR31HG: Diploid	No changes	4.32547
421	MUTZ5_HAEMATOPOIETIC_AND_LYMPHOID_TISSUE	Co-DEL	Deep Deletion	0	MIR31HG: Deep Deletion	Deep Deletion	0
422	MV411_HAEMATOPOIETIC_AND_LYMPHOID_TISSUE	Normal	Diploid	0	MIR31HG: Diploid	No changes	0
423	NALM1_HAEMATOPOIETIC_AND_LYMPHOID_TISSUE	Co-DEL	Deep Deletion	0	MIR31HG: Deep Deletion	Deep Deletion	0
424	NALM19_HAEMATOPOIETIC_AND_LYMPHOID_TISSUE	Co-DEL	Deep Deletion	0.01521	MIR31HG: Deep Deletion	Deep Deletion	0.01521
425	NALM6_HAEMATOPOIETIC_AND_LYMPHOID_TISSUE	Co-DEL	Deep Deletion	0	MIR31HG: Deep Deletion	Deep Deletion	0
426	NAMALWA_HAEMATOPOIETIC_AND_LYMPHOID_TISSUE	Normal	Diploid	0	MIR31HG: Diploid	No changes	0
427	NB1_AUTONOMIC_GANGLIA	Normal	Diploid	0	MIR31HG: Diploid	No changes	0
428	NB4_HAEMATOPOIETIC_AND_LYMPHOID_TISSUE	Co-DEL	Deep Deletion	0	MIR31HG: Deep Deletion	Deep Deletion	0
429	NCCSTCK140_STOMACH	Co-DEL	Deep Deletion	0.01454	MIR31HG: Deep Deletion	Deep Deletion	0.01454
430	NCIH1048_LUNG	Normal	Diploid	2.25321	MIR31HG: Diploid	No changes	2.25321
431	NCIH1092_LUNG	Normal	Diploid	0	MIR31HG: Diploid	No changes	0
432	NCIH1105_LUNG	Normal	Diploid	0.09873	MIR31HG: Diploid	No changes	0.09873
433	NCIH1155_LUNG	Normal	Diploid	0.39114	MIR31HG: Diploid	No changes	0.39114
434	NCIH1184_LUNG	Normal	Diploid	0	MIR31HG: Diploid	No changes	0
435	NCIH1299_LUNG	Normal	Diploid	2.30932	MIR31HG: Diploid	No changes	2.30932
436	NCIH1339_LUNG	Normal	Diploid	1.42288	MIR31HG: Diploid	No changes	1.42288
437	NCIH1341_LUNG	Normal	Diploid	2.10469	MIR31HG: Diploid	No changes	2.10469
438	NCIH1355_LUNG	Normal	Diploid	2.36431	MIR31HG: Diploid	No changes	2.36431
439	NCIH1373_LUNG	Normal	Diploid	11.155	MIR31HG: Diploid	No changes	11.155
440	NCIH1385_LUNG	Normal	Diploid	0	MIR31HG: Diploid	No changes	0
441	NCIH1395_LUNG	Normal	Diploid	0.68556	MIR31HG: Diploid	No changes	0.68556
442	NCIH1435_LUNG	Co-DEL	Deep Deletion	0.13846	MIR31HG: Deep Deletion	Deep Deletion	0.13846
443	NCIH1436_LUNG	Normal	Diploid	0	MIR31HG: Diploid	No changes	0
444	NCIH1437_LUNG	Co-DEL	Deep Deletion	0.02475	MIR31HG: Deep Deletion	Deep Deletion	0.02475
445	NCIH146_LUNG	Normal	Diploid	0.02103	MIR31HG: Diploid	No changes	0.02103
446	NCIH1563_LUNG	Co-DEL	Deep Deletion	0	MIR31HG: Deep Deletion	Deep Deletion	0
447	NCIH1568_LUNG	Normal	Diploid	1.98208	MIR31HG: Diploid	No changes	1.98208
448	NCIH1573_LUNG	Normal	Diploid	2.00819	MIR31HG: Diploid	No changes	2.00819
449	NCIH1581_LUNG	Normal	Diploid	0	MIR31HG: Diploid	No changes	0
450	NCIH1618_LUNG	Normal	Diploid	0	MIR31HG: Diploid	No changes	0
451	NCIH1623_LUNG	Co-DEL	Deep Deletion	1.38803	MIR31HG: Deep Deletion	Deep Deletion	1.38803
452	NCIH1648_LUNG	Co-DEL	Deep Deletion	0.22868	MIR31HG: Deep Deletion	Deep Deletion	0.22868
453	NCIH1650_LUNG	Co-DEL	Diploid	9.79768	MIR31HG: Diploid	Diploid	9.79768
454	NCIH1651_LUNG	Co-DEL	Deep Deletion	0	MIR31HG: Deep Deletion	Deep Deletion	0
455	NCIH1666_LUNG	Co-DEL	Deep Deletion	0.04512	MIR31HG: Deep Deletion	Deep Deletion	0.04512
456	NCIH1693_LUNG	Normal	Diploid	0.95041	MIR31HG: Diploid	No changes	0.95041
457	NCIH1694_LUNG	Normal	Diploid	0	MIR31HG: Diploid	No changes	0
458	NCIH1703_LUNG	Co-DEL	Deep Deletion	1.41027	MIR31HG: Deep Deletion	Deep Deletion	1.41027
459	NCIH1734_LUNG	Normal	Diploid	1.88273	MIR31HG: Diploid	No changes	1.88273
460	NCIH1755_LUNG	Co-DEL	Deep Deletion	0	MIR31HG: Deep Deletion	Deep Deletion	0
461	NCIH1781_LUNG	Normal	Diploid	0.77219	MIR31HG: Diploid	No changes	0.77219
462	NCIH1792_LUNG	Co-DEL	Diploid	0.82209	MIR31HG: Diploid	Diploid	0.82209
463	NCIH1836_LUNG	Normal	Diploid	0.02962	MIR31HG: Diploid	No changes	0.02962
464	NCIH1838_LUNG	Co-DEL	Deep Deletion	1.7656	MIR31HG: Deep Deletion	Deep Deletion	1.7656
465	NCIH1915_LUNG	Co-DEL	Deep Deletion	9.17063	MIR31HG: Deep Deletion	Deep Deletion	9.17063
466	NCIH1930_LUNG	Normal	Diploid	0.75156	MIR31HG: Diploid	No changes	0.75156
467	NCIH1944_LUNG	Co-DEL	Deep Deletion	0.90061	MIR31HG: Deep Deletion	Deep Deletion	0.90061
468	NCIH196_LUNG	Normal	Diploid	3.14381	MIR31HG: Diploid	No changes	3.14381
469	NCIH1963_LUNG	Normal	Diploid	0	MIR31HG: Diploid	No changes	0
470	NCIH1975_LUNG	Co-DEL	Deep Deletion	2.11708	MIR31HG: Deep Deletion	Deep Deletion	2.11708
472	NCIH2023_LUNG	Co-DEL	Deep Deletion	0.66345	MIR31HG: Deep Deletion	Deep Deletion	0.66345
473	NCIH2029_LUNG	Normal	Diploid	0	MIR31HG: Diploid	No changes	0
474	NCIH2030_LUNG	Co-DEL	Deep Deletion	3.73656	MIR31HG: Deep Deletion	Deep Deletion	3.73656
475	NCIH2052_PLEURA	Co-DEL	Diploid	6.31172	MIR31HG: Diploid	Diploid	6.31172
476	NCIH2066_LUNG	Normal	Diploid	0.12827	MIR31HG: Diploid	No changes	0.12827
477	NCIH2073_LUNG	Normal	Diploid	3.80127	MIR31HG: Diploid	No changes	3.80127
478	NCIH2081_LUNG	Normal	Diploid	0.49639	MIR31HG: Diploid	No changes	0.49639
479	NCIH2085_LUNG	Normal	Diploid	2.39373	MIR31HG: Diploid	No changes	2.39373
480	NCIH2087_LUNG	Co-DEL	Deep Deletion	1.07344	MIR31HG: Deep Deletion	Deep Deletion	1.07344
481	NCIH209_LUNG	Normal	Diploid	0	MIR31HG: Diploid	No changes	0
482	NCIH2106_LUNG	Normal	Diploid	0	MIR31HG: Diploid	No changes	0
483	NCIH211_LUNG	Normal	Diploid	0.01812	MIR31HG: Diploid	No changes	0.01812
484	NCIH2110_LUNG	Normal	Diploid	1.37026	MIR31HG: Diploid	No changes	1.37026
485	NCIH2126_LUNG	Co-DEL	Deep Deletion	0.033	MIR31HG: Deep Deletion	Deep Deletion	0.033
486	NCIH2170_LUNG	Co-DEL	Diploid	0.06933	MIR31HG: Diploid	Diploid	0.06933
487	NCIH2171_LUNG	Normal	Diploid	0	MIR31HG: Diploid	No changes	0
488	NCIH2172_LUNG	Normal	Diploid	2.60398	MIR31HG: Diploid	No changes	2.60398
489	NCIH2196_LUNG	Normal	Diploid	0	MIR31HG: Diploid	No changes	0
490	NCIH2227_LUNG	Normal	Diploid	0.02297	MIR31HG: Diploid	No changes	0.02297
491	NCIH2228_LUNG	Co-DEL	Deep Deletion	0	MIR31HG: Deep Deletion	Deep Deletion	0
492	NCIH226_LUNG	Co-DEL	Deep Deletion	2.00878	MIR31HG: Deep Deletion	Deep Deletion	2.00878
493	NCIH2286_LUNG	Normal	Diploid	0.56345	MIR31HG: Diploid	No changes	0.56345
494	NCIH2291_LUNG	Normal	Diploid	2.28832	MIR31HG: Diploid	No changes	2.28832
495	NCIH23_LUNG	Co-DEL	Deep Deletion	0.80195	MIR31HG: Deep Deletion	Deep Deletion	0.80195
496	NCIH2342_LUNG	Co-DEL	Deep Deletion	0.08005	MIR31HG: Deep Deletion	Deep Deletion	0.08005
497	NCIH2347_LUNG	Co-DEL	Deep Deletion	0.06887	MIR31HG: Deep Deletion	Deep Deletion	0.06887
498	NCIH2444_LUNG	Normal	Diploid	11.3106	MIR31HG: Diploid	No changes	11.3106
499	NCIH2452_PLEURA	Co-DEL	Deep Deletion	0.03576	MIR31HG: Deep Deletion	Deep Deletion	0.03576
500	NCIH28_PLEURA	Co-DEL	Deep Deletion	0	MIR31HG: Deep Deletion	Deep Deletion	0
501	NCIH292_LUNG	Co-DEL	Deep Deletion	0.84773	MIR31HG: Deep Deletion	Deep Deletion	0.84773
502	NCIH322_LUNG	Co-DEL	Deep Deletion	0	MIR31HG: Deep Deletion	Deep Deletion	0
503	NCIH3255_LUNG	Co-DEL	Deep Deletion	0.10477	MIR31HG: Deep Deletion	Deep Deletion	0.10477
504	NCIH358_LUNG	Normal	Diploid	0.72707	MIR31HG: Diploid	No changes	0.72707
505	NCIH441_LUNG	Co-DEL	Deep Deletion	0.01535	MIR31HG: Deep Deletion	Deep Deletion	0.01535
506	NCIH446_LUNG	Normal	Diploid	0	MIR31HG: Diploid	No changes	0
507	NCIH508_LARGE_INTESTINE	Normal	Diploid	0.37608	MIR31HG: Diploid	No changes	0.37608
508	NCIH510_LUNG	Normal	Diploid	0	MIR31HG: Diploid	No changes	0
509	NCIH520_LUNG	Normal	Diploid	0.15363	MIR31HG: Diploid	No changes	0.15363
510	NCIH522_LUNG	Normal	Diploid	1.20361	MIR31HG: Diploid	No changes	1.20361
511	NCIH524_LUNG	Normal	Diploid	0.52213	MIR31HG: Diploid	No changes	0.52213
512	NCIH526_LUNG	Normal	Diploid	0	MIR31HG: Diploid	No changes	0
513	NCIH596_LUNG	Normal	Diploid	8.14496	MIR31HG: Diploid	No changes	8.14496
514	NCIH647_LUNG	Co-DEL	Amplification	3.56524	MIR31HG: Amplification	Amplification	3.56524
515	NCIH650_LUNG	Normal	Diploid	2.16263	MIR31HG: Diploid	No changes	2.16263
516	NCIH660_PROSTATE	Normal	Diploid	0	MIR31HG: Diploid	No changes	0
517	NCIH661_LUNG	Normal	Diploid	0.02995	MIR31HG: Diploid	No changes	0.02995
518	NCIH69_LUNG	Normal	Diploid	0.02084	MIR31HG: Diploid	No changes	0.02084
519	NCIH716_LARGE_INTESTINE	Co-DEL	Deep Deletion	0.17788	MIR31HG: Deep Deletion	Deep Deletion	0.17788
520	NCIH727_LUNG	Co-DEL	Deep Deletion	0.61318	MIR31HG: Deep Deletion	Deep Deletion	0.61318
521	NCIH747_LARGE_INTESTINE	Normal	Diploid	9.12384	MIR31HG: Diploid	No changes	9.12384
522	NCIH810_LUNG	Normal	Diploid	0.14674	MIR31HG: Diploid	No changes	0.14674
523	NCIH82_LUNG	Normal	Diploid	0	MIR31HG: Diploid	No changes	0
524	NCIH838_LUNG	Co-DEL	Deep Deletion	0	MIR31HG: Deep Deletion	Deep Deletion	0
525	NCIH841_LUNG	Normal	Diploid	6.22958	MIR31HG: Diploid	No changes	6.22958
526	NCIH854_LUNG	Co-DEL	Deep Deletion	0.19377	MIR31HG: Deep Deletion	Deep Deletion	0.19377
527	NCIH929_HAEMATOPOIETIC_AND_LYMPHOID_TISSUE	Normal	Diploid	0	MIR31HG: Diploid	No changes	0
528	NCIN87_STOMACH	Normal	Diploid	6.83099	MIR31HG: Diploid	No changes	6.83099
529	NCO2_HAEMATOPOIETIC_AND_LYMPHOID_TISSUE	Normal	Diploid	0	MIR31HG: Diploid	No changes	0
530	NH6_AUTONOMIC_GANGLIA	Normal	Diploid	0.06312	MIR31HG: Diploid	No changes	0.06312
531	NIHOVCAR3_OVARY	Normal	Diploid	3.19457	MIR31HG: Diploid	No changes	3.19457
532	NOMO1_HAEMATOPOIETIC_AND_LYMPHOID_TISSUE	Co-DEL	Deep Deletion	0	MIR31HG: Deep Deletion	Deep Deletion	0
533	NUDHL1_HAEMATOPOIETIC_AND_LYMPHOID_TISSUE	Co-DEL	Deep Deletion	0	MIR31HG: Deep Deletion	Deep Deletion	0
534	NUDUL1_HAEMATOPOIETIC_AND_LYMPHOID_TISSUE	Normal	Diploid	0	MIR31HG: Diploid	No changes	0
535	NUGC2_STOMACH	Co-DEL	Diploid	14.1932	MIR31HG: Diploid	Diploid	14.1932
536	NUGC3_STOMACH	Normal	Diploid	3.87204	MIR31HG: Diploid	No changes	3.87204
537	OAW28_OVARY	Normal	Diploid	0	MIR31HG: Diploid	No changes	0
538	OAW42_OVARY	Normal	Diploid	0.22748	MIR31HG: Diploid	No changes	0.22748
539	OC314_OVARY	Normal	Diploid	0.37724	MIR31HG: Diploid	No changes	0.37724
540	OC316_OVARY	Normal	Diploid	0.49009	MIR31HG: Diploid	No changes	0.49009
541	OCIAML2_HAEMATOPOIETIC_AND_LYMPHOID_TISSUE	Normal	Diploid	0.02059	MIR31HG: Diploid	No changes	0.02059
542	OCIAML3_HAEMATOPOIETIC_AND_LYMPHOID_TISSUE	Normal	Diploid	0	MIR31HG: Diploid	No changes	0
543	OCILY19_HAEMATOPOIETIC_AND_LYMPHOID_TISSUE	Co-DEL	Deep Deletion	0	MIR31HG: Deep Deletion	Deep Deletion	0
544	OCILY3_HAEMATOPOIETIC_AND_LYMPHOID_TISSUE	Co-DEL	Diploid	0	MIR31HG: Diploid	Diploid	0
545	OCIM1_HAEMATOPOIETIC_AND_LYMPHOID_TISSUE	Normal	Diploid	0	MIR31HG: Diploid	No changes	0
546	OCUM1_STOMACH	Normal	Diploid	15.4171	MIR31HG: Diploid	No changes	15.4171
547	OE19_OESOPHAGUS	Normal	Diploid	0.34339	MIR31HG: Diploid	No changes	0.34339
548	OE33_OESOPHAGUS	Normal	Diploid	2.12398	MIR31HG: Diploid	No changes	2.12398
549	OELE_OVARY	Normal	Diploid	4.37399	MIR31HG: Diploid	No changes	4.37399
550	ONCODG1_OVARY	Normal	Diploid	3.44248	MIR31HG: Diploid	No changes	3.44248
551	ONS76_CENTRAL_NERVOUS_SYSTEM	Co-DEL	Diploid	9.85311	MIR31HG: Diploid	Diploid	9.85311
552	OPM2_HAEMATOPOIETIC_AND_LYMPHOID_TISSUE	Normal	Diploid	0.02312	MIR31HG: Diploid	No changes	0.02312
553	OSRC2_KIDNEY	Co-DEL	Diploid	1.06154	MIR31HG: Diploid	Diploid	1.06154
554	OUMS23_LARGE_INTESTINE	Normal	Diploid	0.23918	MIR31HG: Diploid	No changes	0.23918
555	OV56_OVARY	Normal	Diploid	0.81492	MIR31HG: Diploid	No changes	0.81492
556	OV7_OVARY	Normal	Diploid	4.70752	MIR31HG: Diploid	No changes	4.70752
557	OV90_OVARY	Co-DEL	Deep Deletion	1.27878	MIR31HG: Deep Deletion	Deep Deletion	1.27878
558	OVCAR4_OVARY	Normal	Diploid	3.93518	MIR31HG: Diploid	No changes	3.93518
559	OVCAR8_OVARY	Normal	Diploid	0.52082	MIR31HG: Diploid	No changes	0.52082
560	OVISE_OVARY	Normal	Diploid	3.06423	MIR31HG: Diploid	No changes	3.06423
561	OVK18_OVARY	Normal	Diploid	0	MIR31HG: Diploid	No changes	0
562	OVKATE_OVARY	Co-DEL	Deep Deletion	1.05667	MIR31HG: Deep Deletion	Deep Deletion	1.05667
563	OVMANA_OVARY	Normal	Diploid	1.51871	MIR31HG: Diploid	No changes	1.51871
564	OVSAHO_OVARY	Normal	Diploid	0.46378	MIR31HG: Diploid	No changes	0.46378
565	P31FUJ_HAEMATOPOIETIC_AND_LYMPHOID_TISSUE	Normal	Diploid	0	MIR31HG: Diploid	No changes	0
566	P3HR1_HAEMATOPOIETIC_AND_LYMPHOID_TISSUE	Normal	Diploid	0	MIR31HG: Diploid	No changes	0
567	PANC0203_PANCREAS	Normal	Diploid	6.66167	MIR31HG: Diploid	No changes	6.66167
568	PANC0213_PANCREAS	Co-DEL	Deep Deletion	0	MIR31HG: Deep Deletion	Deep Deletion	0
569	PANC0403_PANCREAS	Normal	Diploid	6.15095	MIR31HG: Diploid	No changes	6.15095
570	PANC0504_PANCREAS	Co-DEL	Diploid	5.39308	MIR31HG: Diploid	Diploid	5.39308
571	PANC1_PANCREAS	Co-DEL	Deep Deletion	5.69886	MIR31HG: Deep Deletion	Deep Deletion	5.69886
572	PANC1005_PANCREAS	Normal	Diploid	6.13811	MIR31HG: Diploid	No changes	6.13811
573	PATU8902_PANCREAS	Normal	Diploid	23.9355	MIR31HG: Diploid	No changes	23.9355
574	PATU8988S_PANCREAS	Co-DEL	Deep Deletion	2.2163	MIR31HG: Deep Deletion	Deep Deletion	2.2163
575	PATU8988T_PANCREAS	Normal	Diploid	0.50677	MIR31HG: Diploid	No changes	0.50677
576	PC14_LUNG	Normal	Diploid	7.93179	MIR31HG: Diploid	No changes	7.93179
577	PC3_PROSTATE	Normal	Diploid	10.8021	MIR31HG: Diploid	No changes	10.8021
578	PECAPJ41CLONED2_UPPER_AERODIGESTIVE_TRACT	Co-DEL	Deep Deletion	4.46866	MIR31HG: Deep Deletion	Deep Deletion	4.46866
579	PECAPJ49_UPPER_AERODIGESTIVE_TRACT	Normal	Diploid	7.11759	MIR31HG: Diploid	No changes	7.11759
580	PF382_HAEMATOPOIETIC_AND_LYMPHOID_TISSUE	Co-DEL	Deep Deletion	0	MIR31HG: Deep Deletion	Deep Deletion	0
581	PFEIFFER_HAEMATOPOIETIC_AND_LYMPHOID_TISSUE	Normal	Diploid	0	MIR31HG: Diploid	No changes	0
582	PK45H_PANCREAS	Co-DEL	Deep Deletion	0	MIR31HG: Deep Deletion	Deep Deletion	0
583	PK59_PANCREAS	Co-DEL	Deep Deletion	7.13872	MIR31HG: Deep Deletion	Deep Deletion	7.13872
584	PL21_HAEMATOPOIETIC_AND_LYMPHOID_TISSUE	Normal	Diploid	0	MIR31HG: Diploid	No changes	0
585	PLB985_HAEMATOPOIETIC_AND_LYMPHOID_TISSUE	Co-DEL	Deep Deletion	0.03819	MIR31HG: Deep Deletion	Deep Deletion	0.03819
586	PLCPRF5_LIVER	Co-DEL	Deep Deletion	0	MIR31HG: Deep Deletion	Deep Deletion	0
587	PRECLH_PROSTATE	Normal	Diploid	5.8744	MIR31HG: Diploid	No changes	5.8744
588	PSN1_PANCREAS	Co-DEL	Deep Deletion	0.28308	MIR31HG: Deep Deletion	Deep Deletion	0.28308
589	QGP1_PANCREAS	Normal	Diploid	0.01755	MIR31HG: Diploid	No changes	0.01755
590	RAJI_HAEMATOPOIETIC_AND_LYMPHOID_TISSUE	Normal	Diploid	0	MIR31HG: Diploid	No changes	0
591	RCHACV_HAEMATOPOIETIC_AND_LYMPHOID_TISSUE	Normal	Diploid	0.02849	MIR31HG: Diploid	No changes	0.02849
592	RCM1_LARGE_INTESTINE	Normal	Diploid	0.61423	MIR31HG: Diploid	No changes	0.61423
593	RD_SOFT_TISSUE	Co-DEL	Deep Deletion	0.02979	MIR31HG: Deep Deletion	Deep Deletion	0.02979
594	RDES_BONE	Co-DEL	Deep Deletion	0	MIR31HG: Deep Deletion	Deep Deletion	0
595	REC1_HAEMATOPOIETIC_AND_LYMPHOID_TISSUE	Co-DEL	Deep Deletion	0	MIR31HG: Deep Deletion	Deep Deletion	0
596	REH_HAEMATOPOIETIC_AND_LYMPHOID_TISSUE	Co-DEL	Deep Deletion	0.09388	MIR31HG: Deep Deletion	Deep Deletion	0.09388
597	RERFGC1B_STOMACH	Co-DEL	Deep Deletion	0.60781	MIR31HG: Deep Deletion	Deep Deletion	0.60781
598	RERFLCAD1_LUNG	Co-DEL	Deep Deletion	0	MIR31HG: Deep Deletion	Deep Deletion	0
599	RERFLCAD2_LUNG	Normal	Diploid	2.35543	MIR31HG: Diploid	No changes	2.35543
600	RERFLCAI_LUNG	Co-DEL	Deep Deletion	0.39637	MIR31HG: Deep Deletion	Deep Deletion	0.39637
601	RERFLCKJ_LUNG	Normal	Diploid	0.85985	MIR31HG: Diploid	No changes	0.85985
602	RERFLCMS_LUNG	Normal	Diploid	3.78491	MIR31HG: Diploid	No changes	3.78491
603	RERFLCSQ1_LUNG	Co-DEL	Deep Deletion	0	MIR31HG: Deep Deletion	Deep Deletion	0
604	RH30_SOFT_TISSUE	Co-DEL	Deep Deletion	0.08137	MIR31HG: Deep Deletion	Deep Deletion	0.08137
605	RH41_SOFT_TISSUE	Normal	Diploid	0	MIR31HG: Diploid	No changes	0
606	RI1_HAEMATOPOIETIC_AND_LYMPHOID_TISSUE	Co-DEL	Diploid	0	MIR31HG: Diploid	Diploid	0
607	RKO_LARGE_INTESTINE	Normal	Diploid	2.36532	MIR31HG: Diploid	No changes	2.36532
608	RL_HAEMATOPOIETIC_AND_LYMPHOID_TISSUE	Normal	Diploid	0	MIR31HG: Diploid	No changes	0
609	RL952_ENDOMETRIUM	Normal	Diploid	1.54369	MIR31HG: Diploid	No changes	1.54369
610	RMUGS_OVARY	Co-DEL	Deep Deletion	0.08233	MIR31HG: Deep Deletion	Deep Deletion	0.08233
611	RPMI7951_SKIN	Normal	Diploid	0.38491	MIR31HG: Diploid	No changes	0.38491
612	RPMI8226_HAEMATOPOIETIC_AND_LYMPHOID_TISSUE	Normal	Diploid	0.41869	MIR31HG: Diploid	No changes	0.41869
613	RPMI8402_HAEMATOPOIETIC_AND_LYMPHOID_TISSUE	Co-DEL	Diploid	0	MIR31HG: Diploid	Diploid	0
614	RS411_HAEMATOPOIETIC_AND_LYMPHOID_TISSUE	Co-DEL	Deep Deletion	0	MIR31HG: Deep Deletion	Deep Deletion	0
615	RT112_URINARY_TRACT	Co-DEL	Deep Deletion	0.02086	MIR31HG: Deep Deletion	Deep Deletion	0.02086
616	RT11284_URINARY_TRACT	Co-DEL	Deep Deletion	0	MIR31HG: Deep Deletion	Deep Deletion	0
617	RT4_URINARY_TRACT	Co-DEL	Deep Deletion	0	MIR31HG: Deep Deletion	Deep Deletion	0
618	S117_SOFT_TISSUE	Co-DEL	Amplification	3.28972	MIR31HG: Amplification	Amplification	3.28972
619	SALE_LUNG	Normal	Diploid	4.33831	MIR31HG: Diploid	No changes	4.33831
620	SBC5_LUNG	Normal	Diploid	0	MIR31HG: Diploid	No changes	0
621	SCABER_URINARY_TRACT	Co-DEL	Deep Deletion	7.05142	MIR31HG: Deep Deletion	Deep Deletion	7.05142
622	SCC15_UPPER_AERODIGESTIVE_TRACT	Normal	Diploid	2.83904	MIR31HG: Diploid	No changes	2.83904
623	SCC4_UPPER_AERODIGESTIVE_TRACT	Normal	Diploid	8.83573	MIR31HG: Diploid	No changes	8.83573
624	SCLC21H_LUNG	Normal	Diploid	0.06545	MIR31HG: Diploid	No changes	0.06545
625	SEM_HAEMATOPOIETIC_AND_LYMPHOID_TISSUE	Normal	Diploid	0	MIR31HG: Diploid	No changes	0
626	SET2_HAEMATOPOIETIC_AND_LYMPHOID_TISSUE	Co-DEL	Deep Deletion	0	MIR31HG: Deep Deletion	Deep Deletion	0
627	SF126_CENTRAL_NERVOUS_SYSTEM	Co-DEL	Deep Deletion	2.83915	MIR31HG: Deep Deletion	Deep Deletion	2.83915
628	SF172_CENTRAL_NERVOUS_SYSTEM	Co-DEL	Deep Deletion	0.03698	MIR31HG: Deep Deletion	Deep Deletion	0.03698
629	SF268_CENTRAL_NERVOUS_SYSTEM	Co-DEL	Deep Deletion	0	MIR31HG: Deep Deletion	Deep Deletion	0
630	SF295_CENTRAL_NERVOUS_SYSTEM	Co-DEL	Deep Deletion	6.99514	MIR31HG: Deep Deletion	Deep Deletion	6.99514
631	SF539_CENTRAL_NERVOUS_SYSTEM	Normal	Diploid	2.40993	MIR31HG: Diploid	No changes	2.40993
632	SF767_CENTRAL_NERVOUS_SYSTEM	Normal	Diploid	13.3399	MIR31HG: Diploid	No changes	13.3399
633	SH10TC_STOMACH	Co-DEL	Deep Deletion	0.64223	MIR31HG: Deep Deletion	Deep Deletion	0.64223
634	SH4_SKIN	Co-DEL	Diploid	0.03276	MIR31HG: Diploid	Diploid	0.03276
635	SHP77_LUNG	Co-DEL	Deep Deletion	0.04189	MIR31HG: Deep Deletion	Deep Deletion	0.04189
636	SIGM5_HAEMATOPOIETIC_AND_LYMPHOID_TISSUE	Normal	Diploid	0	MIR31HG: Diploid	No changes	0
637	SIMA_AUTONOMIC_GANGLIA	Normal	Diploid	0	MIR31HG: Diploid	No changes	0
638	SJSA1_BONE	Co-DEL	Deep Deletion	0.72446	MIR31HG: Deep Deletion	Deep Deletion	0.72446
639	SKBR3_BREAST	Normal	Diploid	0.1288	MIR31HG: Diploid	No changes	0.1288
640	SKES1_BONE	Co-DEL	Deep Deletion	0.01774	MIR31HG: Deep Deletion	Deep Deletion	0.01774
641	SKHEP1_LIVER	Co-DEL	Deep Deletion	0	MIR31HG: Deep Deletion	Deep Deletion	0
642	SKLMS1_SOFT_TISSUE	Co-DEL	Diploid	14.9291	MIR31HG: Diploid	Diploid	14.9291
643	SKLU1_LUNG	Co-DEL	Deep Deletion	0	MIR31HG: Deep Deletion	Deep Deletion	0
644	SKM1_HAEMATOPOIETIC_AND_LYMPHOID_TISSUE	Normal	Diploid	0.01738	MIR31HG: Diploid	No changes	0.01738
645	SKMEL1_SKIN	Co-DEL	Deep Deletion	0.12698	MIR31HG: Deep Deletion	Deep Deletion	0.12698
646	SKMEL24_SKIN	Co-DEL	Deep Deletion	0.11477	MIR31HG: Deep Deletion	Deep Deletion	0.11477
647	SKMEL28_SKIN	Normal	Diploid	0.04586	MIR31HG: Diploid	No changes	0.04586
648	SKMEL3_SKIN	Co-DEL	Deep Deletion	0.03839	MIR31HG: Deep Deletion	Deep Deletion	0.03839
649	SKMEL30_SKIN	Normal	Diploid	0.15046	MIR31HG: Diploid	No changes	0.15046
650	SKMEL31_SKIN	Normal	Diploid	0.35088	MIR31HG: Diploid	No changes	0.35088
651	SKMEL5_SKIN	Co-DEL	Deep Deletion	0.12258	MIR31HG: Deep Deletion	Deep Deletion	0.12258
652	SKMM2_HAEMATOPOIETIC_AND_LYMPHOID_TISSUE	Co-DEL	Deep Deletion	0.02	MIR31HG: Deep Deletion	Deep Deletion	0.02
653	SKNAS_AUTONOMIC_GANGLIA	Co-DEL	Deep Deletion	0	MIR31HG: Deep Deletion	Deep Deletion	0
654	SKNBE2_AUTONOMIC_GANGLIA	Normal	Diploid	0.01802	MIR31HG: Diploid	No changes	0.01802
655	SKNDZ_AUTONOMIC_GANGLIA	Co-DEL	Deep Deletion	0	MIR31HG: Deep Deletion	Deep Deletion	0
656	SKNFI_AUTONOMIC_GANGLIA	Normal	Diploid	0	MIR31HG: Diploid	No changes	0
657	SKNMC_BONE	Normal	Diploid	0.06974	MIR31HG: Diploid	No changes	0.06974
658	SKNO1_HAEMATOPOIETIC_AND_LYMPHOID_TISSUE	Normal	Diploid	0	MIR31HG: Diploid	No changes	0
659	SKNSH_AUTONOMIC_GANGLIA	Normal	Diploid	0.33979	MIR31HG: Diploid	No changes	0.33979
660	SKOV3_OVARY	Co-DEL	Deep Deletion	5.81652	MIR31HG: Deep Deletion	Deep Deletion	5.81652
661	SKUT1_SOFT_TISSUE	Normal	Diploid	3.16388	MIR31HG: Diploid	No changes	3.16388
662	SLR20_KIDNEY	Normal	Diploid	2.47513	MIR31HG: Diploid	No changes	2.47513
663	SLR23_KIDNEY	Co-DEL	Diploid	0.61504	MIR31HG: Diploid	Diploid	0.61504
664	SLR24_KIDNEY	Co-DEL	Deep Deletion	1.07218	MIR31HG: Deep Deletion	Deep Deletion	1.07218
665	SLR25_KIDNEY	Co-DEL	Deep Deletion	2.04825	MIR31HG: Deep Deletion	Deep Deletion	2.04825
666	SNB75_CENTRAL_NERVOUS_SYSTEM	Normal	Diploid	2.31631	MIR31HG: Diploid	No changes	2.31631
667	SNGM_ENDOMETRIUM	Normal	Diploid	2.75896	MIR31HG: Diploid	No changes	2.75896
668	SNU1_STOMACH	Normal	Diploid	0.03231	MIR31HG: Diploid	No changes	0.03231
669	SNU1040_LARGE_INTESTINE	Normal	Diploid	0.20271	MIR31HG: Diploid	No changes	0.20271
670	SNU1076_UPPER_AERODIGESTIVE_TRACT	Co-DEL	Deep Deletion	6.34542	MIR31HG: Deep Deletion	Deep Deletion	6.34542
671	SNU1077_ENDOMETRIUM	Normal	Diploid	0.72102	MIR31HG: Diploid	No changes	0.72102
672	SNU1105_CENTRAL_NERVOUS_SYSTEM	Co-DEL	Deep Deletion	0	MIR31HG: Deep Deletion	Deep Deletion	0
673	SNU1197_LARGE_INTESTINE	Normal	Diploid	9.6796	MIR31HG: Diploid	No changes	9.6796
674	SNU1214_UPPER_AERODIGESTIVE_TRACT	Co-DEL	Deep Deletion	20.5727	MIR31HG: Deep Deletion	Deep Deletion	20.5727
675	SNU1272_KIDNEY	Co-DEL	Diploid	1.33463	MIR31HG: Diploid	Diploid	1.33463
676	SNU16_STOMACH	Co-DEL	Deep Deletion	0	MIR31HG: Deep Deletion	Deep Deletion	0
677	SNU175_LARGE_INTESTINE	Normal	Diploid	0	MIR31HG: Diploid	No changes	0
678	SNU182_LIVER	Normal	Diploid	6.47755	MIR31HG: Diploid	No changes	6.47755
679	SNU201_CENTRAL_NERVOUS_SYSTEM	Co-DEL	Deep Deletion	0	MIR31HG: Deep Deletion	Deep Deletion	0
680	SNU213_PANCREAS	Co-DEL	Deep Deletion	1.42764	MIR31HG: Deep Deletion	Deep Deletion	1.42764
681	SNU216_STOMACH	Co-DEL	Deep Deletion	2.18998	MIR31HG: Deep Deletion	Deep Deletion	2.18998
682	SNU245_BILIARY_TRACT	Normal	Diploid	0.01931	MIR31HG: Diploid	No changes	0.01931
683	SNU283_LARGE_INTESTINE	Normal	Diploid	0	MIR31HG: Diploid	No changes	0
684	SNU308_BILIARY_TRACT	Normal	Diploid	8.3101	MIR31HG: Diploid	No changes	8.3101
685	SNU324_PANCREAS	Normal	Diploid	0.59298	MIR31HG: Diploid	No changes	0.59298
686	SNU349_KIDNEY	Normal	Diploid	1.35607	MIR31HG: Diploid	No changes	1.35607
687	SNU387_LIVER	Co-DEL	Deep Deletion	0.02179	MIR31HG: Deep Deletion	Deep Deletion	0.02179
688	SNU398_LIVER	Normal	Diploid	0	MIR31HG: Diploid	No changes	0
689	SNU407_LARGE_INTESTINE	Normal	Diploid	1.0275	MIR31HG: Diploid	No changes	1.0275
690	SNU410_PANCREAS	Co-DEL	Deep Deletion	0	MIR31HG: Deep Deletion	Deep Deletion	0
691	SNU423_LIVER	Normal	Diploid	1.11308	MIR31HG: Diploid	No changes	1.11308
692	SNU449_LIVER	Co-DEL	Deep Deletion	0.01809	MIR31HG: Deep Deletion	Deep Deletion	0.01809
693	SNU46_UPPER_AERODIGESTIVE_TRACT	Normal	Diploid	8.3421	MIR31HG: Diploid	No changes	8.3421
694	SNU466_CENTRAL_NERVOUS_SYSTEM	Co-DEL	Deep Deletion	0.01981	MIR31HG: Deep Deletion	Deep Deletion	0.01981
695	SNU475_LIVER	Normal	Diploid	0.58449	MIR31HG: Diploid	No changes	0.58449
696	SNU489_CENTRAL_NERVOUS_SYSTEM	Co-DEL	Deep Deletion	4.28942	MIR31HG: Deep Deletion	Deep Deletion	4.28942
697	SNU5_STOMACH	Co-DEL	Deep Deletion	1.04266	MIR31HG: Deep Deletion	Deep Deletion	1.04266
698	SNU503_LARGE_INTESTINE	Normal	Diploid	1.22425	MIR31HG: Diploid	No changes	1.22425
699	SNU520_STOMACH	Normal	Diploid	1.04124	MIR31HG: Diploid	No changes	1.04124
700	SNU601_STOMACH	Normal	Diploid	2.06849	MIR31HG: Diploid	No changes	2.06849
701	SNU61_LARGE_INTESTINE	Normal	Diploid	1.17383	MIR31HG: Diploid	No changes	1.17383
702	SNU620_STOMACH	Normal	Diploid	0.98917	MIR31HG: Diploid	No changes	0.98917
703	SNU626_CENTRAL_NERVOUS_SYSTEM	Normal	Diploid	0.16726	MIR31HG: Diploid	No changes	0.16726
704	SNU668_STOMACH	Co-DEL	Deep Deletion	0.01879	MIR31HG: Deep Deletion	Deep Deletion	0.01879
705	SNU685_ENDOMETRIUM	Normal	Diploid	0.61259	MIR31HG: Diploid	No changes	0.61259
706	SNU719_STOMACH	Normal	Diploid	1.19439	MIR31HG: Diploid	No changes	1.19439
707	SNU738_CENTRAL_NERVOUS_SYSTEM	Co-DEL	Deep Deletion	0	MIR31HG: Deep Deletion	Deep Deletion	0
708	SNU761_LIVER	Normal	Diploid	1.36129	MIR31HG: Diploid	No changes	1.36129
709	SNU8_OVARY	Normal	Diploid	3.86084	MIR31HG: Diploid	No changes	3.86084
710	SNU81_LARGE_INTESTINE	Normal	Diploid	1.48253	MIR31HG: Diploid	No changes	1.48253
711	SNU840_OVARY	Co-DEL	Deep Deletion	1.01212	MIR31HG: Deep Deletion	Deep Deletion	1.01212
712	SNU878_LIVER	Normal	Diploid	0.13922	MIR31HG: Diploid	No changes	0.13922
713	SNU886_LIVER	Co-DEL	Deep Deletion	3.92564	MIR31HG: Deep Deletion	Deep Deletion	3.92564
714	SNU899_UPPER_AERODIGESTIVE_TRACT	Normal	Diploid	3.1465	MIR31HG: Diploid	No changes	3.1465
715	SNUC1_LARGE_INTESTINE	Normal	Diploid	0.06233	MIR31HG: Diploid	No changes	0.06233
716	SNUC2A_LARGE_INTESTINE	Co-DEL	Deep Deletion	1.40844	MIR31HG: Deep Deletion	Deep Deletion	1.40844
717	SNUC5_LARGE_INTESTINE	Normal	Diploid	5.39	MIR31HG: Diploid	No changes	5.39
718	SQ1_LUNG	Co-DEL	Deep Deletion	1.99742	MIR31HG: Deep Deletion	Deep Deletion	1.99742
719	SR786_HAEMATOPOIETIC_AND_LYMPHOID_TISSUE	Co-DEL	Deep Deletion	0	MIR31HG: Deep Deletion	Deep Deletion	0
720	ST486_HAEMATOPOIETIC_AND_LYMPHOID_TISSUE	Normal	Diploid	0.02016	MIR31HG: Diploid	No changes	0.02016
721	SU8686_PANCREAS	Co-DEL	Deep Deletion	0	MIR31HG: Deep Deletion	Deep Deletion	0
722	SUDHL1_HAEMATOPOIETIC_AND_LYMPHOID_TISSUE	Co-DEL	Deep Deletion	0	MIR31HG: Deep Deletion	Deep Deletion	0
723	SUDHL10_HAEMATOPOIETIC_AND_LYMPHOID_TISSUE	Normal	Diploid	0	MIR31HG: Diploid	No changes	0
724	SUDHL4_HAEMATOPOIETIC_AND_LYMPHOID_TISSUE	Normal	Diploid	0	MIR31HG: Diploid	No changes	0
725	SUDHL5_HAEMATOPOIETIC_AND_LYMPHOID_TISSUE	Normal	Diploid	0.04492	MIR31HG: Diploid	No changes	0.04492
726	SUDHL6_HAEMATOPOIETIC_AND_LYMPHOID_TISSUE	Normal	Diploid	0.06801	MIR31HG: Diploid	No changes	0.06801
727	SUDHL8_HAEMATOPOIETIC_AND_LYMPHOID_TISSUE	Normal	Diploid	0	MIR31HG: Diploid	No changes	0
728	SUPB15_HAEMATOPOIETIC_AND_LYMPHOID_TISSUE	Co-DEL	Diploid	0	MIR31HG: Diploid	Diploid	0
729	SUPM2_HAEMATOPOIETIC_AND_LYMPHOID_TISSUE	Co-DEL	Deep Deletion	0.02119	MIR31HG: Deep Deletion	Deep Deletion	0.02119
730	SUPT11_HAEMATOPOIETIC_AND_LYMPHOID_TISSUE	Co-DEL	Deep Deletion	0.01954	MIR31HG: Deep Deletion	Deep Deletion	0.01954
731	SW1088_CENTRAL_NERVOUS_SYSTEM	Co-DEL	Deep Deletion	0.04477	MIR31HG: Deep Deletion	Deep Deletion	0.04477
732	SW1116_LARGE_INTESTINE	Normal	Diploid	0.39771	MIR31HG: Diploid	No changes	0.39771
733	SW1271_LUNG	Co-DEL	Deep Deletion	0.25806	MIR31HG: Deep Deletion	Deep Deletion	0.25806
734	SW1353_BONE	Normal	Diploid	3.42853	MIR31HG: Diploid	No changes	3.42853
735	SW1417_LARGE_INTESTINE	Normal	Diploid	0.25301	MIR31HG: Diploid	No changes	0.25301
736	SW1463_LARGE_INTESTINE	Normal	Diploid	0.10369	MIR31HG: Diploid	No changes	0.10369
737	SW1573_LUNG	Co-DEL	Diploid	0	MIR31HG: Diploid	Diploid	0
738	SW1710_URINARY_TRACT	Co-DEL	Deep Deletion	1.3144	MIR31HG: Deep Deletion	Deep Deletion	1.3144
739	SW1783_CENTRAL_NERVOUS_SYSTEM	Normal	Diploid	16.9113	MIR31HG: Diploid	No changes	16.9113
740	SW403_LARGE_INTESTINE	Normal	Diploid	0.04013	MIR31HG: Diploid	No changes	0.04013
741	SW48_LARGE_INTESTINE	Normal	Diploid	120.151	MIR31HG: Diploid	No changes	120.151
742	SW480_LARGE_INTESTINE	Normal	Diploid	0.44836	MIR31HG: Diploid	No changes	0.44836
743	SW579_THYROID	Co-DEL	Diploid	0.07623	MIR31HG: Diploid	Diploid	0.07623
744	SW620_LARGE_INTESTINE	Normal	Diploid	0.33138	MIR31HG: Diploid	No changes	0.33138
745	SW780_URINARY_TRACT	Co-DEL	Deep Deletion	0	MIR31HG: Deep Deletion	Deep Deletion	0
746	SW837_LARGE_INTESTINE	Normal	Diploid	8.58972	MIR31HG: Diploid	No changes	8.58972
747	SW900_LUNG	Co-DEL	Diploid	1.07853	MIR31HG: Diploid	Diploid	1.07853
748	SW948_LARGE_INTESTINE	Normal	Diploid	0.22071	MIR31HG: Diploid	No changes	0.22071
749	T24_URINARY_TRACT	Normal	Diploid	5.80104	MIR31HG: Diploid	No changes	5.80104
750	T3M10_LUNG	Normal	Diploid	13.3957	MIR31HG: Diploid	No changes	13.3957
751	T3M4_PANCREAS	Normal	Diploid	9.29866	MIR31HG: Diploid	No changes	9.29866
752	T47D_BREAST	Normal	Diploid	0	MIR31HG: Diploid	No changes	0
753	T84_LARGE_INTESTINE	Co-DEL	Deep Deletion	0.64547	MIR31HG: Deep Deletion	Deep Deletion	0.64547
754	TALL1_HAEMATOPOIETIC_AND_LYMPHOID_TISSUE	Normal	Diploid	0.03048	MIR31HG: Diploid	No changes	0.03048
755	TC32_BONE	Co-DEL	Diploid	0	MIR31HG: Diploid	Diploid	0
756	TC71_BONE	Co-DEL	Deep Deletion	0	MIR31HG: Deep Deletion	Deep Deletion	0
757	TCCPAN2_PANCREAS	Co-DEL	Diploid	13.8446	MIR31HG: Diploid	Diploid	13.8446
758	TCCSUP_URINARY_TRACT	Normal	Diploid	15.3352	MIR31HG: Diploid	No changes	15.3352
759	TE1_OESOPHAGUS	Normal	Diploid	6.85633	MIR31HG: Diploid	No changes	6.85633
760	TE10_OESOPHAGUS	Co-DEL	Deep Deletion	0	MIR31HG: Deep Deletion	Deep Deletion	0
761	TE14_OESOPHAGUS	Co-DEL	Deep Deletion	0.07925	MIR31HG: Deep Deletion	Deep Deletion	0.07925
762	TE15_OESOPHAGUS	Co-DEL	Diploid	21.8091	MIR31HG: Diploid	Diploid	21.8091
763	TE4_OESOPHAGUS	Co-DEL	Deep Deletion	0.54024	MIR31HG: Deep Deletion	Deep Deletion	0.54024
764	TE441T_SOFT_TISSUE	Normal	Diploid	0.04153	MIR31HG: Diploid	No changes	0.04153
765	TE6_OESOPHAGUS	Co-DEL	Diploid	0.02829	MIR31HG: Diploid	Diploid	0.02829
766	TE617T_SOFT_TISSUE	Normal	Diploid	0.10261	MIR31HG: Diploid	No changes	0.10261
767	TEN_ENDOMETRIUM	Normal	Diploid	9.79924	MIR31HG: Diploid	No changes	9.79924
768	TF1_HAEMATOPOIETIC_AND_LYMPHOID_TISSUE	Normal	Diploid	0.06912	MIR31HG: Diploid	No changes	0.06912
769	TGBC11TKB_STOMACH	Normal	Diploid	0.47747	MIR31HG: Diploid	No changes	0.47747
770	THP1_HAEMATOPOIETIC_AND_LYMPHOID_TISSUE	Co-DEL	Deep Deletion	0	MIR31HG: Deep Deletion	Deep Deletion	0
771	TM31_CENTRAL_NERVOUS_SYSTEM	Co-DEL	Deep Deletion	0.01906	MIR31HG: Deep Deletion	Deep Deletion	0.01906
772	TOLEDO_HAEMATOPOIETIC_AND_LYMPHOID_TISSUE	Co-DEL	Diploid	0.01643	MIR31HG: Diploid	Diploid	0.01643
773	TOV112D_OVARY	Normal	Diploid	0	MIR31HG: Diploid	No changes	0
774	TOV21G_OVARY	Normal	Diploid	5.62221	MIR31HG: Diploid	No changes	5.62221
775	TT_OESOPHAGUS	Normal	Diploid	2.87287	MIR31HG: Diploid	No changes	2.87287
776	TT_THYROID	Co-DEL	Deep Deletion	0.02355	MIR31HG: Deep Deletion	Deep Deletion	0.02355
777	TT2609C02_THYROID	Co-DEL	Deep Deletion	3.69831	MIR31HG: Deep Deletion	Deep Deletion	3.69831
778	TUHR10TKB_KIDNEY	Co-DEL	Deep Deletion	1.41513	MIR31HG: Deep Deletion	Deep Deletion	1.41513
779	TUHR14TKB_KIDNEY	Co-DEL	Deep Deletion	0	MIR31HG: Deep Deletion	Deep Deletion	0
780	U118MG_CENTRAL_NERVOUS_SYSTEM	Co-DEL	Deep Deletion	0	MIR31HG: Deep Deletion	Deep Deletion	0
781	U178_CENTRAL_NERVOUS_SYSTEM	Co-DEL	Diploid	4.48722	MIR31HG: Diploid	Diploid	4.48722
782	U266B1_HAEMATOPOIETIC_AND_LYMPHOID_TISSUE	Normal	Diploid	0	MIR31HG: Diploid	No changes	0
783	U2OS_BONE	Normal	Diploid	0.09303	MIR31HG: Diploid	No changes	0.09303
784	U87MG_CENTRAL_NERVOUS_SYSTEM	Co-DEL	Deep Deletion	0.0196	MIR31HG: Deep Deletion	Deep Deletion	0.0196
785	U937_HAEMATOPOIETIC_AND_LYMPHOID_TISSUE	Normal	Diploid	0	MIR31HG: Diploid	No changes	0
786	UACC257_SKIN	Normal	Diploid	0	MIR31HG: Diploid	No changes	0
787	UACC812_BREAST	Normal	Diploid	0.08039	MIR31HG: Diploid	No changes	0.08039
788	UACC893_BREAST	Normal	Diploid	0.05886	MIR31HG: Diploid	No changes	0.05886
789	UMUC1_URINARY_TRACT	Co-DEL	Deep Deletion	5.7218	MIR31HG: Deep Deletion	Deep Deletion	5.7218
790	UMUC3_URINARY_TRACT	Co-DEL	Diploid	0.87698	MIR31HG: Diploid	Diploid	0.87698
791	VCAP_PROSTATE	Normal	Diploid	0	MIR31HG: Diploid	No changes	0
792	VMCUB1_URINARY_TRACT	Normal	Diploid	5.4043	MIR31HG: Diploid	No changes	5.4043
793	VMRCRCW_KIDNEY	Normal	Diploid	4.67764	MIR31HG: Diploid	No changes	4.67764
794	VMRCRCZ_KIDNEY	Co-DEL	Deep Deletion	0.83989	MIR31HG: Deep Deletion	Deep Deletion	0.83989
795	WM115_SKIN	Co-DEL	Deep Deletion	0.07304	MIR31HG: Deep Deletion	Deep Deletion	0.07304
796	WM2664_SKIN	Co-DEL	Deep Deletion	0	MIR31HG: Deep Deletion	Deep Deletion	0
797	WM793_SKIN	Normal	Diploid	2.33246	MIR31HG: Diploid	No changes	2.33246
798	WM88_SKIN	Co-DEL	Deep Deletion	0	MIR31HG: Deep Deletion	Deep Deletion	0
799	WM983B_SKIN	Co-DEL	Deep Deletion	0.05961	MIR31HG: Deep Deletion	Deep Deletion	0.05961
800	WSUDLCL2_HAEMATOPOIETIC_AND_LYMPHOID_TISSUE	Normal	Diploid	0	MIR31HG: Diploid	No changes	0
801	YD10B_UPPER_AERODIGESTIVE_TRACT	Normal	Diploid	11.9495	MIR31HG: Diploid	No changes	11.9495
802	YD15_SALIVARY_GLAND	Normal	Diploid	0.87318	MIR31HG: Diploid	No changes	0.87318
803	YD38_UPPER_AERODIGESTIVE_TRACT	Normal	Diploid	2.16158	MIR31HG: Diploid	No changes	2.16158
804	YD8_UPPER_AERODIGESTIVE_TRACT	Normal	Diploid	8.74112	MIR31HG: Diploid	No changes	8.74112
805	YH13_CENTRAL_NERVOUS_SYSTEM	Co-DEL	Deep Deletion	0.04741	MIR31HG: Deep Deletion	Deep Deletion	0.04741
806	YKG1_CENTRAL_NERVOUS_SYSTEM	Co-DEL	Diploid	23.4091	MIR31HG: Diploid	Diploid	23.4091
807	ZR751_BREAST	Normal	Diploid	0.0423	MIR31HG: Diploid	No changes	0.0423
808	ZR7530_BREAST	Normal	Diploid	0.06603	MIR31HG: Diploid	No changes	0.06603
