# Supplementary material for: Dynamic Interplay between Structural Variations and 3D Genome Organization in Pancreatic Cancer
Source: Adv Sci (Weinh). 2022 May 15;9(18):2200818. doi: 10.1002/advs.202200818 (PMC9218654; doi:10.1002/advs.202200818)
Supplement: Supplementary file 26 — Supplemental Table 25 [file ADVS-9-2200818-s002.xlsx]

## Sheet: Sheet1
	Sample.Id	cnv	MIR31HG..Putative.copy.number.alterations.from.GISTIC	MIR31HG..mRNA.Expression..RSEM..Batch.normalized.from.Illumina.HiSeq_RNASeqV2...log2.value...1..	Mutations	Copy.Number.Alterations	cnv4	number1
1	TCGA-02-0047-01	Deep Deletion	Deep Deletion	4.3025	-	MIR31HG: Deep Deletion	MIR31HG: Deep Deletion	4.3025
2	TCGA-02-0055-01	No changes	Diploid	266.853	-	MIR31HG: Diploid	No changes	266.853
3	TCGA-02-2483-01	Deep Deletion	Deep Deletion	2.1108	-	MIR31HG: Deep Deletion	MIR31HG: Deep Deletion	2.1108
4	TCGA-02-2485-01	No changes	Diploid	67.619	-	MIR31HG: Diploid	No changes	67.619
5	TCGA-02-2486-01	Deep Deletion	Deep Deletion	4.2683	-	MIR31HG: Deep Deletion	MIR31HG: Deep Deletion	4.2683
6	TCGA-04-1348-01	No changes	Diploid	11.4118	-	MIR31HG: Diploid	No changes	11.4118
7	TCGA-04-1357-01	Shallow Deletion	Shallow Deletion	15.9853	-	MIR31HG: Shallow Deletion	Shallow Deletion	15.9853
8	TCGA-04-1362-01	Shallow Deletion	Shallow Deletion	2.76959	-	MIR31HG: Shallow Deletion	Shallow Deletion	2.76959
9	TCGA-04-1364-01	Shallow Deletion	Shallow Deletion	4.36673	-	MIR31HG: Shallow Deletion	Shallow Deletion	4.36673
10	TCGA-04-1365-01	No changes	Diploid	69.0409	-	MIR31HG: Diploid	No changes	69.0409
11	TCGA-04-1514-01	No changes	Diploid	38.6752	-	MIR31HG: Diploid	No changes	38.6752
12	TCGA-04-1519-01	Shallow Deletion	Shallow Deletion	2.05577	-	MIR31HG: Shallow Deletion	Shallow Deletion	2.05577
13	TCGA-05-4244-01	Shallow Deletion	Shallow Deletion	3.8398	-	MIR31HG: Shallow Deletion	Shallow Deletion	3.8398
14	TCGA-05-4249-01	Shallow Deletion	Shallow Deletion	0.322	-	MIR31HG: Shallow Deletion	Shallow Deletion	0.322
15	TCGA-05-4250-01	Shallow Deletion	Shallow Deletion	87.5404	-	MIR31HG: Shallow Deletion	Shallow Deletion	87.5404
16	TCGA-05-4382-01	Shallow Deletion	Shallow Deletion	2.6323	-	MIR31HG: Shallow Deletion	Shallow Deletion	2.6323
17	TCGA-05-4384-01	Shallow Deletion	Shallow Deletion	0	-	MIR31HG: Shallow Deletion	Shallow Deletion	0
18	TCGA-05-4389-01	Deep Deletion	Deep Deletion	48.9933	-	MIR31HG: Deep Deletion	MIR31HG: Deep Deletion	48.9933
19	TCGA-05-4395-01	Shallow Deletion	Shallow Deletion	129.925	-	MIR31HG: Shallow Deletion	Shallow Deletion	129.925
20	TCGA-05-4396-01	Shallow Deletion	Shallow Deletion	37.1494	-	MIR31HG: Shallow Deletion	Shallow Deletion	37.1494
21	TCGA-05-4397-01	No changes	Diploid	19.6576	-	MIR31HG: Diploid	No changes	19.6576
22	TCGA-05-4398-01	No changes	Diploid	0	-	MIR31HG: Diploid	No changes	0
23	TCGA-05-4402-01	Deep Deletion	Shallow Deletion	9.6508	-	MIR31HG: Shallow Deletion	MIR31HG: Shallow Deletion	9.6508
24	TCGA-05-4403-01	Deep Deletion	Diploid	264.943	-	MIR31HG: Diploid	MIR31HG: Diploid	264.943
25	TCGA-05-4405-01	Shallow Deletion	Shallow Deletion	2.6505	-	MIR31HG: Shallow Deletion	Shallow Deletion	2.6505
26	TCGA-05-4415-01	Shallow Deletion	Shallow Deletion	167.556	-	MIR31HG: Shallow Deletion	Shallow Deletion	167.556
27	TCGA-05-4417-01	No changes	Diploid	1.9061	-	MIR31HG: Diploid	No changes	1.9061
28	TCGA-05-4418-01	Deep Deletion	Deep Deletion	1.3295	-	MIR31HG: Deep Deletion	MIR31HG: Deep Deletion	1.3295
29	TCGA-05-4420-01	Shallow Deletion	Shallow Deletion	1.3148	-	MIR31HG: Shallow Deletion	Shallow Deletion	1.3148
30	TCGA-05-4422-01	No changes	Diploid	0.9132	-	MIR31HG: Diploid	No changes	0.9132
31	TCGA-05-4424-01	Shallow Deletion	Shallow Deletion	0.9533	-	MIR31HG: Shallow Deletion	Shallow Deletion	0.9533
32	TCGA-05-4425-01	No changes	Diploid	15.1091	-	MIR31HG: Diploid	No changes	15.1091
33	TCGA-05-4426-01	No changes	Diploid	38.8292	-	MIR31HG: Diploid	No changes	38.8292
34	TCGA-05-4430-01	No changes	Diploid	6.3796	-	MIR31HG: Diploid	No changes	6.3796
35	TCGA-05-4432-01	Deep Deletion	Deep Deletion	8.653	-	MIR31HG: Deep Deletion	MIR31HG: Deep Deletion	8.653
36	TCGA-05-4433-01	Shallow Deletion	Shallow Deletion	47.1074	-	MIR31HG: Shallow Deletion	Shallow Deletion	47.1074
37	TCGA-05-4434-01	No changes	Diploid	86.5928	-	MIR31HG: Diploid	No changes	86.5928
38	TCGA-05-5423-01	Shallow Deletion	Shallow Deletion	1.4652	-	MIR31HG: Shallow Deletion	Shallow Deletion	1.4652
39	TCGA-05-5425-01	Shallow Deletion	Shallow Deletion	1.1312	-	MIR31HG: Shallow Deletion	Shallow Deletion	1.1312
40	TCGA-05-5428-01	No changes	Diploid	4.3601	-	MIR31HG: Diploid	No changes	4.3601
41	TCGA-05-5715-01	Deep Deletion	Shallow Deletion	0	-	MIR31HG: Shallow Deletion	MIR31HG: Shallow Deletion	0
42	TCGA-06-0125-01	Deep Deletion	Deep Deletion	0.8148	-	MIR31HG: Deep Deletion	MIR31HG: Deep Deletion	0.8148
43	TCGA-06-0129-01	No changes	Diploid	0.412	-	MIR31HG: Diploid	No changes	0.412
44	TCGA-06-0132-01	Shallow Deletion	Shallow Deletion	7.8408	-	MIR31HG: Shallow Deletion	Shallow Deletion	7.8408
45	TCGA-06-0138-01	No changes	Diploid	68.4174	-	MIR31HG: Diploid	No changes	68.4174
46	TCGA-06-0141-01	Shallow Deletion	Shallow Deletion	19.5072	-	MIR31HG: Shallow Deletion	Shallow Deletion	19.5072
47	TCGA-06-0157-01	No changes	Diploid	61.3897	-	MIR31HG: Diploid	No changes	61.3897
48	TCGA-06-0158-01	Deep Deletion	Deep Deletion	1.3211	-	MIR31HG: Deep Deletion	MIR31HG: Deep Deletion	1.3211
49	TCGA-06-0168-01	No changes	Diploid	2.2936	-	MIR31HG: Diploid	No changes	2.2936
50	TCGA-06-0174-01	No changes	Diploid	17.65	-	MIR31HG: Diploid	No changes	17.65
51	TCGA-06-0178-01	No changes	Diploid	3.8439	-	MIR31HG: Diploid	No changes	3.8439
52	TCGA-06-0184-01	No changes	Diploid	0.9809	-	MIR31HG: Diploid	No changes	0.9809
53	TCGA-06-0187-01	Deep Deletion	Shallow Deletion	3.0229	-	MIR31HG: Shallow Deletion	MIR31HG: Shallow Deletion	3.0229
54	TCGA-06-0190-01	Shallow Deletion	Shallow Deletion	19.297	-	MIR31HG: Shallow Deletion	Shallow Deletion	19.297
55	TCGA-06-0210-01	Deep Deletion	Deep Deletion	0.9681	-	MIR31HG: Deep Deletion	MIR31HG: Deep Deletion	0.9681
56	TCGA-06-0211-01	Deep Deletion	Deep Deletion	1.3624	-	MIR31HG: Deep Deletion	MIR31HG: Deep Deletion	1.3624
57	TCGA-06-0238-01	No changes	Diploid	35.7555	-	MIR31HG: Diploid	No changes	35.7555
58	TCGA-06-0644-01	Deep Deletion	Deep Deletion	3.7145	-	MIR31HG: Deep Deletion	MIR31HG: Deep Deletion	3.7145
59	TCGA-06-0645-01	Shallow Deletion	Shallow Deletion	7.3183	-	MIR31HG: Shallow Deletion	Shallow Deletion	7.3183
60	TCGA-06-0686-01	No changes	Diploid	4.4395	-	MIR31HG: Diploid	No changes	4.4395
61	TCGA-06-0743-01	Deep Deletion	Deep Deletion	0.5299	-	MIR31HG: Deep Deletion	MIR31HG: Deep Deletion	0.5299
62	TCGA-06-0744-01	Shallow Deletion	Shallow Deletion	2.1604	-	MIR31HG: Shallow Deletion	Shallow Deletion	2.1604
63	TCGA-06-0745-01	Deep Deletion	Deep Deletion	3.3941	-	MIR31HG: Deep Deletion	MIR31HG: Deep Deletion	3.3941
64	TCGA-06-0749-01	Deep Deletion	Diploid	7.3948	-	MIR31HG: Diploid	MIR31HG: Diploid	7.3948
65	TCGA-06-0750-01	Deep Deletion	Deep Deletion	1.6369	-	MIR31HG: Deep Deletion	MIR31HG: Deep Deletion	1.6369
66	TCGA-06-0878-01	Deep Deletion	Deep Deletion	1.0599	-	MIR31HG: Deep Deletion	MIR31HG: Deep Deletion	1.0599
67	TCGA-06-0882-01	Deep Deletion	Shallow Deletion	102.781	-	MIR31HG: Shallow Deletion	MIR31HG: Shallow Deletion	102.781
68	TCGA-06-1804-01	Shallow Deletion	Shallow Deletion	21.1908	-	MIR31HG: Shallow Deletion	Shallow Deletion	21.1908
69	TCGA-06-2557-01	Shallow Deletion	Shallow Deletion	1.246	-	MIR31HG: Shallow Deletion	Shallow Deletion	1.246
70	TCGA-06-2558-01	No changes	Diploid	5.0505	-	MIR31HG: Diploid	No changes	5.0505
71	TCGA-06-2559-01	No changes	Diploid	2.0986	-	MIR31HG: Diploid	No changes	2.0986
72	TCGA-06-2561-01	Deep Deletion	Shallow Deletion	21.4085	-	MIR31HG: Shallow Deletion	MIR31HG: Shallow Deletion	21.4085
73	TCGA-06-2563-01	Deep Deletion	Deep Deletion	1.4159	-	MIR31HG: Deep Deletion	MIR31HG: Deep Deletion	1.4159
74	TCGA-06-2564-01	Shallow Deletion	Shallow Deletion	0.4001	-	MIR31HG: Shallow Deletion	Shallow Deletion	0.4001
75	TCGA-06-2565-01	Deep Deletion	Deep Deletion	0.4252	-	MIR31HG: Deep Deletion	MIR31HG: Deep Deletion	0.4252
76	TCGA-06-2567-01	Shallow Deletion	Shallow Deletion	4.6754	-	MIR31HG: Shallow Deletion	Shallow Deletion	4.6754
77	TCGA-06-2569-01	Shallow Deletion	Shallow Deletion	0	-	MIR31HG: Shallow Deletion	Shallow Deletion	0
78	TCGA-06-2570-01	No changes	Diploid	3.4001	-	MIR31HG: Diploid	No changes	3.4001
79	TCGA-06-5408-01	Deep Deletion	Shallow Deletion	80.3976	-	MIR31HG: Shallow Deletion	MIR31HG: Shallow Deletion	80.3976
80	TCGA-06-5410-01	Shallow Deletion	Shallow Deletion	4.091	-	MIR31HG: Shallow Deletion	Shallow Deletion	4.091
81	TCGA-06-5412-01	Shallow Deletion	Shallow Deletion	7.9491	-	MIR31HG: Shallow Deletion	Shallow Deletion	7.9491
82	TCGA-06-5413-01	Deep Deletion	Deep Deletion	6.5851	-	MIR31HG: Deep Deletion	MIR31HG: Deep Deletion	6.5851
83	TCGA-06-5414-01	Deep Deletion	Shallow Deletion	1.9616	-	MIR31HG: Shallow Deletion	MIR31HG: Shallow Deletion	1.9616
84	TCGA-06-5415-01	Deep Deletion	Deep Deletion	0.8562	-	MIR31HG: Deep Deletion	MIR31HG: Deep Deletion	0.8562
85	TCGA-06-5418-01	Deep Deletion	Deep Deletion	0.9926	-	MIR31HG: Deep Deletion	MIR31HG: Deep Deletion	0.9926
86	TCGA-06-5856-01	Shallow Deletion	Shallow Deletion	9.1455	-	MIR31HG: Shallow Deletion	Shallow Deletion	9.1455
87	TCGA-06-5858-01	No changes	Diploid	10.0273	-	MIR31HG: Diploid	No changes	10.0273
88	TCGA-09-0364-01	Shallow Deletion	Shallow Deletion	3.37123	-	MIR31HG: Shallow Deletion	Shallow Deletion	3.37123
89	TCGA-09-0366-01	No changes	Diploid	90.8852	-	MIR31HG: Diploid	No changes	90.8852
90	TCGA-09-0367-01	Shallow Deletion	Shallow Deletion	20.0145	-	MIR31HG: Shallow Deletion	Shallow Deletion	20.0145
91	TCGA-09-0369-01	Shallow Deletion	Shallow Deletion	1.89479	-	MIR31HG: Shallow Deletion	Shallow Deletion	1.89479
92	TCGA-09-1659-01	Shallow Deletion	Shallow Deletion	2.98419	-	MIR31HG: Shallow Deletion	Shallow Deletion	2.98419
93	TCGA-09-1662-01	Shallow Deletion	Shallow Deletion	3.26473	-	MIR31HG: Shallow Deletion	Shallow Deletion	3.26473
94	TCGA-09-1666-01	No changes	Diploid	61.8008	-	MIR31HG: Diploid	No changes	61.8008
95	TCGA-09-1667-01	Shallow Deletion	Shallow Deletion	76.1262	-	MIR31HG: Shallow Deletion	Shallow Deletion	76.1262
96	TCGA-09-1670-01	Shallow Deletion	Shallow Deletion	4.29368	-	MIR31HG: Shallow Deletion	Shallow Deletion	4.29368
97	TCGA-09-1673-01	No changes	Diploid	176.824	-	MIR31HG: Diploid	No changes	176.824
98	TCGA-09-1674-01	No changes	Diploid	39.1089	-	MIR31HG: Diploid	No changes	39.1089
99	TCGA-09-2044-01	No changes	Diploid	0.788057	-	MIR31HG: Diploid	No changes	0.788057
100	TCGA-09-2054-01	Shallow Deletion	Shallow Deletion	78.2395	-	MIR31HG: Shallow Deletion	Shallow Deletion	78.2395
101	TCGA-12-0616-01	No changes	Diploid	16.1227	-	MIR31HG: Diploid	No changes	16.1227
102	TCGA-12-0618-01	No changes	Diploid	20.4242	-	MIR31HG: Diploid	No changes	20.4242
103	TCGA-12-0619-01	No changes	Diploid	5.928	-	MIR31HG: Diploid	No changes	5.928
104	TCGA-12-3650-01	Deep Deletion	Shallow Deletion	92.4658	-	MIR31HG: Shallow Deletion	MIR31HG: Shallow Deletion	92.4658
105	TCGA-12-3652-01	Deep Deletion	Deep Deletion	0	-	MIR31HG: Deep Deletion	MIR31HG: Deep Deletion	0
106	TCGA-12-3653-01	Deep Deletion	Shallow Deletion	0.7252	-	MIR31HG: Shallow Deletion	MIR31HG: Shallow Deletion	0.7252
107	TCGA-12-5295-01	Deep Deletion	Deep Deletion	0.6439	-	MIR31HG: Deep Deletion	MIR31HG: Deep Deletion	0.6439
108	TCGA-12-5299-01	Deep Deletion	Deep Deletion	0.8554	-	MIR31HG: Deep Deletion	MIR31HG: Deep Deletion	0.8554
109	TCGA-13-0800-01	Shallow Deletion	Shallow Deletion	7.13626	-	MIR31HG: Shallow Deletion	Shallow Deletion	7.13626
110	TCGA-13-0801-01	No changes	Diploid	-0.052535	-	MIR31HG: Diploid	No changes	-0.052535
111	TCGA-13-0890-01	Shallow Deletion	Shallow Deletion	19.6469	-	MIR31HG: Shallow Deletion	Shallow Deletion	19.6469
112	TCGA-13-0897-01	No changes	Diploid	169.722	-	MIR31HG: Diploid	No changes	169.722
113	TCGA-13-0899-01	No changes	Diploid	3.2851	-	MIR31HG: Diploid	No changes	3.2851
114	TCGA-13-0913-01	Shallow Deletion	Shallow Deletion	26.5994	-	MIR31HG: Shallow Deletion	Shallow Deletion	26.5994
115	TCGA-13-0916-01	No changes	Diploid	-0.052535	-	MIR31HG: Diploid	No changes	-0.052535
116	TCGA-13-0920-01	No changes	Diploid	2.94818	-	MIR31HG: Diploid	No changes	2.94818
117	TCGA-13-0924-01	Shallow Deletion	Shallow Deletion	43.9148	-	MIR31HG: Shallow Deletion	Shallow Deletion	43.9148
118	TCGA-13-1403-01	No changes	Diploid	33.3026	-	MIR31HG: Diploid	No changes	33.3026
119	TCGA-13-1405-01	No changes	Diploid	131.565	-	MIR31HG: Diploid	No changes	131.565
120	TCGA-13-1410-01	Shallow Deletion	Shallow Deletion	4.71871	-	MIR31HG: Shallow Deletion	Shallow Deletion	4.71871
121	TCGA-13-1411-01	Shallow Deletion	Shallow Deletion	53.0521	-	MIR31HG: Shallow Deletion	Shallow Deletion	53.0521
122	TCGA-13-1481-01	Shallow Deletion	Shallow Deletion	15.489	-	MIR31HG: Shallow Deletion	Shallow Deletion	15.489
123	TCGA-13-1498-01	Shallow Deletion	Shallow Deletion	165.418	-	MIR31HG: Shallow Deletion	Shallow Deletion	165.418
124	TCGA-13-1506-01	No changes	Diploid	4.0245	-	MIR31HG: Diploid	No changes	4.0245
125	TCGA-13-1512-01	Shallow Deletion	Shallow Deletion	9.71517	-	MIR31HG: Shallow Deletion	Shallow Deletion	9.71517
126	TCGA-13-2060-01	Shallow Deletion	Shallow Deletion	6.94175	-	MIR31HG: Shallow Deletion	Shallow Deletion	6.94175
127	TCGA-13-A5FT-01	Shallow Deletion	Shallow Deletion	0.671803	-	MIR31HG: Shallow Deletion	Shallow Deletion	0.671803
128	TCGA-14-0781-01	Shallow Deletion	Shallow Deletion	1.4874	-	MIR31HG: Shallow Deletion	Shallow Deletion	1.4874
129	TCGA-14-0787-01	Deep Deletion	Deep Deletion	3.6284	-	MIR31HG: Deep Deletion	MIR31HG: Deep Deletion	3.6284
130	TCGA-14-0817-01	Deep Deletion	Shallow Deletion	17.0092	-	MIR31HG: Shallow Deletion	MIR31HG: Shallow Deletion	17.0092
131	TCGA-14-0871-01	Shallow Deletion	Shallow Deletion	0	-	MIR31HG: Shallow Deletion	Shallow Deletion	0
132	TCGA-14-1034-01	No changes	Diploid	38.0263	-	MIR31HG: Diploid	No changes	38.0263
133	TCGA-14-1823-01	Deep Deletion	Deep Deletion	22.5056	-	MIR31HG: Deep Deletion	MIR31HG: Deep Deletion	22.5056
134	TCGA-14-1825-01	Deep Deletion	Shallow Deletion	1.6722	-	MIR31HG: Shallow Deletion	MIR31HG: Shallow Deletion	1.6722
135	TCGA-14-1829-01	Deep Deletion	Deep Deletion	16.0496	-	MIR31HG: Deep Deletion	MIR31HG: Deep Deletion	16.0496
136	TCGA-15-1444-01	Shallow Deletion	Shallow Deletion	2.7039	Not Profiled	MIR31HG: Shallow Deletion	Shallow Deletion	2.7039
137	TCGA-16-0846-01	Shallow Deletion	Shallow Deletion	3.4384	-	MIR31HG: Shallow Deletion	Shallow Deletion	3.4384
138	TCGA-16-1045-01	Deep Deletion	Shallow Deletion	2.4922	-	MIR31HG: Shallow Deletion	MIR31HG: Shallow Deletion	2.4922
139	TCGA-18-3406-01	Deep Deletion	Shallow Deletion	40.1575	-	MIR31HG: Shallow Deletion	MIR31HG: Shallow Deletion	40.1575
140	TCGA-18-3408-01	No changes	Diploid	74.7442	-	MIR31HG: Diploid	No changes	74.7442
141	TCGA-18-3410-01	Deep Deletion	Shallow Deletion	0.3939	-	MIR31HG: Shallow Deletion	MIR31HG: Shallow Deletion	0.3939
142	TCGA-18-3411-01	Shallow Deletion	Shallow Deletion	53.9073	-	MIR31HG: Shallow Deletion	Shallow Deletion	53.9073
143	TCGA-18-3412-01	Shallow Deletion	Shallow Deletion	11.3459	-	MIR31HG: Shallow Deletion	Shallow Deletion	11.3459
144	TCGA-18-3414-01	Deep Deletion	Diploid	162.821	-	MIR31HG: Diploid	MIR31HG: Diploid	162.821
145	TCGA-18-3415-01	Deep Deletion	Deep Deletion	1.1561	-	MIR31HG: Deep Deletion	MIR31HG: Deep Deletion	1.1561
146	TCGA-18-3416-01	No changes	Diploid	27.3372	-	MIR31HG: Diploid	No changes	27.3372
147	TCGA-18-3417-01	Shallow Deletion	Shallow Deletion	58.6881	-	MIR31HG: Shallow Deletion	Shallow Deletion	58.6881
148	TCGA-18-3419-01	Shallow Deletion	Shallow Deletion	1.0147	-	MIR31HG: Shallow Deletion	Shallow Deletion	1.0147
149	TCGA-18-4083-01	Deep Deletion	Deep Deletion	0.841	-	MIR31HG: Deep Deletion	MIR31HG: Deep Deletion	0.841
150	TCGA-18-4086-01	Deep Deletion	Deep Deletion	1.584	-	MIR31HG: Deep Deletion	MIR31HG: Deep Deletion	1.584
151	TCGA-18-4721-01	Shallow Deletion	Shallow Deletion	9.3985	-	MIR31HG: Shallow Deletion	Shallow Deletion	9.3985
152	TCGA-18-5592-01	Deep Deletion	Deep Deletion	0	-	MIR31HG: Deep Deletion	MIR31HG: Deep Deletion	0
153	TCGA-19-1787-01	No changes	Diploid	2.1533	-	MIR31HG: Diploid	No changes	2.1533
154	TCGA-19-2619-01	Deep Deletion	Deep Deletion	0.4153	-	MIR31HG: Deep Deletion	MIR31HG: Deep Deletion	0.4153
155	TCGA-19-2620-01	Deep Deletion	Deep Deletion	2.7473	-	MIR31HG: Deep Deletion	MIR31HG: Deep Deletion	2.7473
156	TCGA-19-2624-01	No changes	Diploid	5.3636	-	MIR31HG: Diploid	No changes	5.3636
157	TCGA-19-2625-01	Shallow Deletion	Shallow Deletion	1.5365	-	MIR31HG: Shallow Deletion	Shallow Deletion	1.5365
158	TCGA-19-2629-01	Shallow Deletion	Shallow Deletion	4.5786	-	MIR31HG: Shallow Deletion	Shallow Deletion	4.5786
159	TCGA-19-4065-01	Deep Deletion	Deep Deletion	3.3258	-	MIR31HG: Deep Deletion	MIR31HG: Deep Deletion	3.3258
160	TCGA-19-5960-01	No changes	Diploid	3.2095	-	MIR31HG: Diploid	No changes	3.2095
161	TCGA-20-1684-01	Shallow Deletion	Shallow Deletion	42.4604	-	MIR31HG: Shallow Deletion	Shallow Deletion	42.4604
162	TCGA-20-1685-01	Shallow Deletion	Shallow Deletion	0.385858	-	MIR31HG: Shallow Deletion	Shallow Deletion	0.385858
163	TCGA-21-1071-01	Deep Deletion	Deep Deletion	1.3299	-	MIR31HG: Deep Deletion	MIR31HG: Deep Deletion	1.3299
164	TCGA-21-1072-01	Shallow Deletion	Shallow Deletion	73.7468	-	MIR31HG: Shallow Deletion	Shallow Deletion	73.7468
165	TCGA-21-1075-01	Shallow Deletion	Shallow Deletion	56.9395	-	MIR31HG: Shallow Deletion	Shallow Deletion	56.9395
166	TCGA-21-1076-01	No changes	Diploid	12.6632	-	MIR31HG: Diploid	No changes	12.6632
167	TCGA-21-1079-01	No changes	Diploid	682.552	-	MIR31HG: Diploid	No changes	682.552
168	TCGA-21-1080-01	Shallow Deletion	Shallow Deletion	7.6367	-	MIR31HG: Shallow Deletion	Shallow Deletion	7.6367
169	TCGA-21-1081-01	No changes	Diploid	26.3815	-	MIR31HG: Diploid	No changes	26.3815
170	TCGA-21-1082-01	Shallow Deletion	Shallow Deletion	8.5236	-	MIR31HG: Shallow Deletion	Shallow Deletion	8.5236
171	TCGA-21-5782-01	Shallow Deletion	Shallow Deletion	23.5955	-	MIR31HG: Shallow Deletion	Shallow Deletion	23.5955
172	TCGA-21-5783-01	Shallow Deletion	Shallow Deletion	137.316	-	MIR31HG: Shallow Deletion	Shallow Deletion	137.316
173	TCGA-21-5784-01	No changes	Diploid	7.0773	-	MIR31HG: Diploid	No changes	7.0773
174	TCGA-21-5786-01	Shallow Deletion	Shallow Deletion	40.0606	-	MIR31HG: Shallow Deletion	Shallow Deletion	40.0606
175	TCGA-21-5787-01	Shallow Deletion	Shallow Deletion	35.0877	-	MIR31HG: Shallow Deletion	Shallow Deletion	35.0877
176	TCGA-22-0940-01	No changes	Diploid	103.59	-	MIR31HG: Diploid	No changes	103.59
177	TCGA-22-0944-01	Shallow Deletion	Shallow Deletion	122.387	-	MIR31HG: Shallow Deletion	Shallow Deletion	122.387
178	TCGA-22-1000-01	No changes	Diploid	87.6591	-	MIR31HG: Diploid	No changes	87.6591
179	TCGA-22-1005-01	Shallow Deletion	Shallow Deletion	27.4223	-	MIR31HG: Shallow Deletion	Shallow Deletion	27.4223
180	TCGA-22-1011-01	Shallow Deletion	Shallow Deletion	66.6667	-	MIR31HG: Shallow Deletion	Shallow Deletion	66.6667
181	TCGA-22-1012-01	Shallow Deletion	Shallow Deletion	4.4519	-	MIR31HG: Shallow Deletion	Shallow Deletion	4.4519
182	TCGA-22-1016-01	Shallow Deletion	Shallow Deletion	15.3349	-	MIR31HG: Shallow Deletion	Shallow Deletion	15.3349
183	TCGA-22-1017-01	No changes	Diploid	0.3855	-	MIR31HG: Diploid	No changes	0.3855
184	TCGA-22-4593-01	Shallow Deletion	Shallow Deletion	124.9	-	MIR31HG: Shallow Deletion	Shallow Deletion	124.9
185	TCGA-22-4594-01	Shallow Deletion	Shallow Deletion	5.247	-	MIR31HG: Shallow Deletion	Shallow Deletion	5.247
186	TCGA-22-4595-01	Shallow Deletion	Shallow Deletion	14.7601	-	MIR31HG: Shallow Deletion	Shallow Deletion	14.7601
187	TCGA-22-4596-01	No changes	Diploid	23.6955	-	MIR31HG: Diploid	No changes	23.6955
188	TCGA-22-4599-01	Shallow Deletion	Shallow Deletion	25.3783	-	MIR31HG: Shallow Deletion	Shallow Deletion	25.3783
189	TCGA-22-4601-01	Shallow Deletion	Shallow Deletion	1.5232	-	MIR31HG: Shallow Deletion	Shallow Deletion	1.5232
190	TCGA-22-4604-01	Deep Deletion	Deep Deletion	1.227	-	MIR31HG: Deep Deletion	MIR31HG: Deep Deletion	1.227
191	TCGA-22-4605-01	No changes	Diploid	36.5555	-	MIR31HG: Diploid	No changes	36.5555
192	TCGA-22-4607-01	Shallow Deletion	Shallow Deletion	87.9612	-	MIR31HG: Shallow Deletion	Shallow Deletion	87.9612
193	TCGA-22-4609-01	Shallow Deletion	Shallow Deletion	25.7714	-	MIR31HG: Shallow Deletion	Shallow Deletion	25.7714
194	TCGA-22-4613-01	Shallow Deletion	Shallow Deletion	0.885	-	MIR31HG: Shallow Deletion	Shallow Deletion	0.885
195	TCGA-22-5471-01	Deep Deletion	Deep Deletion	1.7992	-	MIR31HG: Deep Deletion	MIR31HG: Deep Deletion	1.7992
196	TCGA-22-5472-01	Shallow Deletion	Shallow Deletion	92.805	-	MIR31HG: Shallow Deletion	Shallow Deletion	92.805
197	TCGA-22-5477-01	Shallow Deletion	Shallow Deletion	8.3182	-	MIR31HG: Shallow Deletion	Shallow Deletion	8.3182
198	TCGA-22-5478-01	Shallow Deletion	Shallow Deletion	12.1084	-	MIR31HG: Shallow Deletion	Shallow Deletion	12.1084
199	TCGA-22-5479-01	Shallow Deletion	Shallow Deletion	36.4	-	MIR31HG: Shallow Deletion	Shallow Deletion	36.4
200	TCGA-22-5480-01	No changes	Diploid	5.9917	-	MIR31HG: Diploid	No changes	5.9917
201	TCGA-22-5482-01	Shallow Deletion	Shallow Deletion	49.0165	-	MIR31HG: Shallow Deletion	Shallow Deletion	49.0165
202	TCGA-22-5483-01	Shallow Deletion	Shallow Deletion	41.0266	-	MIR31HG: Shallow Deletion	Shallow Deletion	41.0266
203	TCGA-22-5485-01	Shallow Deletion	Shallow Deletion	58.5129	-	MIR31HG: Shallow Deletion	Shallow Deletion	58.5129
204	TCGA-22-5489-01	Deep Deletion	Deep Deletion	1.8303	-	MIR31HG: Deep Deletion	MIR31HG: Deep Deletion	1.8303
205	TCGA-22-5491-01	Shallow Deletion	Shallow Deletion	7.6085	-	MIR31HG: Shallow Deletion	Shallow Deletion	7.6085
206	TCGA-22-5492-01	No changes	Diploid	22.1863	-	MIR31HG: Diploid	No changes	22.1863
207	TCGA-22-A5C4-01	Shallow Deletion	Shallow Deletion	418.035	-	MIR31HG: Shallow Deletion	Shallow Deletion	418.035
208	TCGA-23-1023-01	No changes	Diploid	64.961	Not Profiled	MIR31HG: Diploid	No changes	64.961
209	TCGA-23-1027-01	Shallow Deletion	Shallow Deletion	31.5707	-	MIR31HG: Shallow Deletion	Shallow Deletion	31.5707
210	TCGA-23-1029-01	No changes	Diploid	1.51561	-	MIR31HG: Diploid	No changes	1.51561
211	TCGA-23-1109-01	No changes	Diploid	18.2884	-	MIR31HG: Diploid	No changes	18.2884
212	TCGA-23-1111-01	No changes	Diploid	487.223	-	MIR31HG: Diploid	No changes	487.223
213	TCGA-23-1114-01	Shallow Deletion	Shallow Deletion	0.87636	-	MIR31HG: Shallow Deletion	Shallow Deletion	0.87636
214	TCGA-23-1120-01	No changes	Diploid	45.5887	-	MIR31HG: Diploid	No changes	45.5887
215	TCGA-23-1123-01	Shallow Deletion	Shallow Deletion	0.200154	-	MIR31HG: Shallow Deletion	Shallow Deletion	0.200154
216	TCGA-23-2078-01	No changes	Diploid	129.602	-	MIR31HG: Diploid	No changes	129.602
217	TCGA-23-2081-01	Deep Deletion	Deep Deletion	2.19372	-	MIR31HG: Deep Deletion	MIR31HG: Deep Deletion	2.19372
218	TCGA-24-0975-01	No changes	Diploid	99.2816	Not Profiled	MIR31HG: Diploid	No changes	99.2816
219	TCGA-24-1103-01	No changes	Diploid	11.4718	-	MIR31HG: Diploid	No changes	11.4718
220	TCGA-24-1413-01	Shallow Deletion	Shallow Deletion	1.41509	-	MIR31HG: Shallow Deletion	Shallow Deletion	1.41509
221	TCGA-24-1416-01	No changes	Diploid	131.244	-	MIR31HG: Diploid	No changes	131.244
222	TCGA-24-1418-01	Shallow Deletion	Gain	126.48	-	MIR31HG: Gain	Shallow Deletion	126.48
223	TCGA-24-1419-01	Shallow Deletion	Shallow Deletion	-0.052535	-	MIR31HG: Shallow Deletion	Shallow Deletion	-0.052535
224	TCGA-24-1423-01	No changes	Diploid	2.19002	-	MIR31HG: Diploid	No changes	2.19002
225	TCGA-24-1427-01	Shallow Deletion	Shallow Deletion	30.4452	-	MIR31HG: Shallow Deletion	Shallow Deletion	30.4452
226	TCGA-24-1430-01	Shallow Deletion	Shallow Deletion	57.3213	-	MIR31HG: Shallow Deletion	Shallow Deletion	57.3213
227	TCGA-24-1435-01	No changes	Diploid	32.0526	-	MIR31HG: Diploid	No changes	32.0526
228	TCGA-24-1463-01	Shallow Deletion	Shallow Deletion	29.1393	-	MIR31HG: Shallow Deletion	Shallow Deletion	29.1393
229	TCGA-24-1467-01	No changes	Diploid	0.498322	-	MIR31HG: Diploid	No changes	0.498322
230	TCGA-24-1474-01	No changes	Diploid	40.7378	-	MIR31HG: Diploid	No changes	40.7378
231	TCGA-24-1545-01	Shallow Deletion	Shallow Deletion	52.1561	-	MIR31HG: Shallow Deletion	Shallow Deletion	52.1561
232	TCGA-24-1546-01	Deep Deletion	Deep Deletion	10.1507	-	MIR31HG: Deep Deletion	MIR31HG: Deep Deletion	10.1507
233	TCGA-24-1549-01	Shallow Deletion	Shallow Deletion	202.443	-	MIR31HG: Shallow Deletion	Shallow Deletion	202.443
234	TCGA-24-1550-01	Shallow Deletion	Shallow Deletion	142.322	-	MIR31HG: Shallow Deletion	Shallow Deletion	142.322
235	TCGA-24-1551-01	No changes	Gain	127.219	-	MIR31HG: Gain	No changes	127.219
236	TCGA-24-1552-01	Shallow Deletion	Shallow Deletion	66.3547	-	MIR31HG: Shallow Deletion	Shallow Deletion	66.3547
237	TCGA-24-1555-01	No changes	Diploid	0.200818	-	MIR31HG: Diploid	No changes	0.200818
238	TCGA-24-1557-01	No changes	Diploid	12.3493	-	MIR31HG: Diploid	No changes	12.3493
239	TCGA-24-1558-01	No changes	Diploid	0.477004	-	MIR31HG: Diploid	No changes	0.477004
240	TCGA-24-1560-01	Shallow Deletion	Shallow Deletion	57.9282	-	MIR31HG: Shallow Deletion	Shallow Deletion	57.9282
241	TCGA-24-1562-01	No changes	Diploid	291.234	-	MIR31HG: Diploid	No changes	291.234
242	TCGA-24-1563-01	Shallow Deletion	Shallow Deletion	119.628	-	MIR31HG: Shallow Deletion	Shallow Deletion	119.628
243	TCGA-24-1564-01	Shallow Deletion	Shallow Deletion	73.4673	-	MIR31HG: Shallow Deletion	Shallow Deletion	73.4673
244	TCGA-24-1567-01	Shallow Deletion	Shallow Deletion	-0.052535	-	MIR31HG: Shallow Deletion	Shallow Deletion	-0.052535
245	TCGA-24-1603-01	Shallow Deletion	Shallow Deletion	21.2818	-	MIR31HG: Shallow Deletion	Shallow Deletion	21.2818
246	TCGA-24-1604-01	Shallow Deletion	Shallow Deletion	21.2683	-	MIR31HG: Shallow Deletion	Shallow Deletion	21.2683
247	TCGA-24-1616-01	No changes	Diploid	-0.052535	-	MIR31HG: Diploid	No changes	-0.052535
248	TCGA-24-1843-01	Shallow Deletion	Shallow Deletion	3.88892	-	MIR31HG: Shallow Deletion	Shallow Deletion	3.88892
249	TCGA-24-1846-01	No changes	Diploid	24.4685	-	MIR31HG: Diploid	No changes	24.4685
250	TCGA-24-1849-01	No changes	Diploid	129.587	-	MIR31HG: Diploid	No changes	129.587
251	TCGA-24-2023-01	Shallow Deletion	Shallow Deletion	56.6254	-	MIR31HG: Shallow Deletion	Shallow Deletion	56.6254
252	TCGA-24-2024-01	Shallow Deletion	Shallow Deletion	20.0824	-	MIR31HG: Shallow Deletion	Shallow Deletion	20.0824
253	TCGA-24-2027-01	No changes	Diploid	11.4746	-	MIR31HG: Diploid	No changes	11.4746
254	TCGA-24-2033-01	No changes	Diploid	19.048	-	MIR31HG: Diploid	No changes	19.048
255	TCGA-24-2035-01	Shallow Deletion	Shallow Deletion	7.57883	-	MIR31HG: Shallow Deletion	Shallow Deletion	7.57883
256	TCGA-24-2038-01	No changes	Diploid	159.749	-	MIR31HG: Diploid	No changes	159.749
257	TCGA-24-2254-01	No changes	Diploid	150.792	-	MIR31HG: Diploid	No changes	150.792
258	TCGA-24-2261-01	Shallow Deletion	Shallow Deletion	2.15146	-	MIR31HG: Shallow Deletion	Shallow Deletion	2.15146
259	TCGA-24-2262-01	No changes	Diploid	269.206	-	MIR31HG: Diploid	No changes	269.206
260	TCGA-24-2271-01	No changes	Diploid	3.80204	-	MIR31HG: Diploid	No changes	3.80204
261	TCGA-24-2281-01	No changes	Diploid	1.32243	-	MIR31HG: Diploid	No changes	1.32243
262	TCGA-24-2289-01	Shallow Deletion	Shallow Deletion	39.8858	-	MIR31HG: Shallow Deletion	Shallow Deletion	39.8858
263	TCGA-24-2290-01	No changes	Diploid	1.60913	-	MIR31HG: Diploid	No changes	1.60913
264	TCGA-24-2293-01	Shallow Deletion	Shallow Deletion	39.4631	-	MIR31HG: Shallow Deletion	Shallow Deletion	39.4631
265	TCGA-25-1312-01	Shallow Deletion	Shallow Deletion	42.3356	-	MIR31HG: Shallow Deletion	Shallow Deletion	42.3356
266	TCGA-25-1313-01	No changes	Diploid	24.4701	-	MIR31HG: Diploid	No changes	24.4701
267	TCGA-25-1314-01	Shallow Deletion	Shallow Deletion	2.71539	-	MIR31HG: Shallow Deletion	Shallow Deletion	2.71539
268	TCGA-25-1315-01	Shallow Deletion	Shallow Deletion	186.415	-	MIR31HG: Shallow Deletion	Shallow Deletion	186.415
269	TCGA-25-1316-01	Shallow Deletion	Shallow Deletion	-0.052535	-	MIR31HG: Shallow Deletion	Shallow Deletion	-0.052535
270	TCGA-25-1317-01	Shallow Deletion	Shallow Deletion	14.7273	Not Profiled	MIR31HG: Shallow Deletion	Shallow Deletion	14.7273
271	TCGA-25-1318-01	Shallow Deletion	Shallow Deletion	5.26038	-	MIR31HG: Shallow Deletion	Shallow Deletion	5.26038
272	TCGA-25-1321-01	Shallow Deletion	Shallow Deletion	0.508933	-	MIR31HG: Shallow Deletion	Shallow Deletion	0.508933
273	TCGA-25-1322-01	No changes	Diploid	15.7826	-	MIR31HG: Diploid	No changes	15.7826
274	TCGA-25-1323-01	Shallow Deletion	Shallow Deletion	11.0076	-	MIR31HG: Shallow Deletion	Shallow Deletion	11.0076
275	TCGA-25-1623-01	No changes	Diploid	129.014	-	MIR31HG: Diploid	No changes	129.014
276	TCGA-25-1625-01	Shallow Deletion	Shallow Deletion	17.3645	Not Profiled	MIR31HG: Shallow Deletion	Shallow Deletion	17.3645
277	TCGA-25-1626-01	Shallow Deletion	Shallow Deletion	76.8245	-	MIR31HG: Shallow Deletion	Shallow Deletion	76.8245
278	TCGA-25-1627-01	Shallow Deletion	Shallow Deletion	-0.052535	-	MIR31HG: Shallow Deletion	Shallow Deletion	-0.052535
279	TCGA-25-1630-01	No changes	Diploid	10.4748	-	MIR31HG: Diploid	No changes	10.4748
280	TCGA-25-1631-01	No changes	Diploid	14.302	-	MIR31HG: Diploid	No changes	14.302
281	TCGA-25-1632-01	No changes	Diploid	40.6926	-	MIR31HG: Diploid	No changes	40.6926
282	TCGA-25-1633-01	Shallow Deletion	Shallow Deletion	19.197	-	MIR31HG: Shallow Deletion	Shallow Deletion	19.197
283	TCGA-25-1634-01	Shallow Deletion	Shallow Deletion	14.3524	-	MIR31HG: Shallow Deletion	Shallow Deletion	14.3524
284	TCGA-25-1870-01	Shallow Deletion	Shallow Deletion	2.16378	-	MIR31HG: Shallow Deletion	Shallow Deletion	2.16378
285	TCGA-25-1871-01	Shallow Deletion	Shallow Deletion	2.00498	-	MIR31HG: Shallow Deletion	Shallow Deletion	2.00498
286	TCGA-25-2042-01	No changes	Diploid	85.5591	-	MIR31HG: Diploid	No changes	85.5591
287	TCGA-25-2391-01	No changes	Diploid	78.0244	-	MIR31HG: Diploid	No changes	78.0244
288	TCGA-25-2392-01	Deep Deletion	Deep Deletion	1.95922	-	MIR31HG: Deep Deletion	MIR31HG: Deep Deletion	1.95922
289	TCGA-25-2393-01	Shallow Deletion	Shallow Deletion	23.9389	-	MIR31HG: Shallow Deletion	Shallow Deletion	23.9389
290	TCGA-25-2398-01	No changes	Diploid	99.0353	-	MIR31HG: Diploid	No changes	99.0353
291	TCGA-25-2399-01	Shallow Deletion	Shallow Deletion	58.7597	-	MIR31HG: Shallow Deletion	Shallow Deletion	58.7597
292	TCGA-25-2400-01	Shallow Deletion	Shallow Deletion	0.780003	-	MIR31HG: Shallow Deletion	Shallow Deletion	0.780003
293	TCGA-25-2401-01	Deep Deletion	Deep Deletion	18.3731	-	MIR31HG: Deep Deletion	MIR31HG: Deep Deletion	18.3731
294	TCGA-26-1442-01	Shallow Deletion	Shallow Deletion	11.0121	-	MIR31HG: Shallow Deletion	Shallow Deletion	11.0121
295	TCGA-26-5132-01	No changes	Diploid	8.7135	-	MIR31HG: Diploid	No changes	8.7135
296	TCGA-26-5133-01	No changes	Diploid	7.0228	-	MIR31HG: Diploid	No changes	7.0228
297	TCGA-26-5135-01	No changes	Diploid	5.0633	-	MIR31HG: Diploid	No changes	5.0633
298	TCGA-26-5139-01	Deep Deletion	Deep Deletion	2.2668	-	MIR31HG: Deep Deletion	MIR31HG: Deep Deletion	2.2668
299	TCGA-27-1830-01	Deep Deletion	Shallow Deletion	1.5625	-	MIR31HG: Shallow Deletion	MIR31HG: Shallow Deletion	1.5625
300	TCGA-27-1831-01	Shallow Deletion	Shallow Deletion	9.903	-	MIR31HG: Shallow Deletion	Shallow Deletion	9.903
301	TCGA-27-1834-01	Deep Deletion	Deep Deletion	2.7701	-	MIR31HG: Deep Deletion	MIR31HG: Deep Deletion	2.7701
302	TCGA-27-1835-01	No changes	Diploid	5.3583	-	MIR31HG: Diploid	No changes	5.3583
303	TCGA-27-1837-01	Deep Deletion	Deep Deletion	0	-	MIR31HG: Deep Deletion	MIR31HG: Deep Deletion	0
304	TCGA-27-2519-01	No changes	Diploid	3.2293	-	MIR31HG: Diploid	No changes	3.2293
305	TCGA-27-2521-01	Deep Deletion	Deep Deletion	6.6087	-	MIR31HG: Deep Deletion	MIR31HG: Deep Deletion	6.6087
306	TCGA-27-2523-01	Deep Deletion	Deep Deletion	0.7866	-	MIR31HG: Deep Deletion	MIR31HG: Deep Deletion	0.7866
307	TCGA-27-2524-01	Shallow Deletion	Shallow Deletion	22.7579	-	MIR31HG: Shallow Deletion	Shallow Deletion	22.7579
308	TCGA-27-2526-01	Shallow Deletion	Shallow Deletion	30.8989	-	MIR31HG: Shallow Deletion	Shallow Deletion	30.8989
309	TCGA-27-2528-01	Deep Deletion	Shallow Deletion	4.2837	-	MIR31HG: Shallow Deletion	MIR31HG: Shallow Deletion	4.2837
310	TCGA-28-1747-01	Deep Deletion	Deep Deletion	1.4657	-	MIR31HG: Deep Deletion	MIR31HG: Deep Deletion	1.4657
311	TCGA-28-2513-01	Deep Deletion	Shallow Deletion	47.7398	-	MIR31HG: Shallow Deletion	MIR31HG: Shallow Deletion	47.7398
312	TCGA-28-2514-01	Shallow Deletion	Shallow Deletion	8.2931	-	MIR31HG: Shallow Deletion	Shallow Deletion	8.2931
313	TCGA-28-5204-01	Deep Deletion	Shallow Deletion	1.4933	-	MIR31HG: Shallow Deletion	MIR31HG: Shallow Deletion	1.4933
314	TCGA-28-5207-01	No changes	Diploid	118.806	-	MIR31HG: Diploid	No changes	118.806
315	TCGA-28-5208-01	Deep Deletion	Deep Deletion	1.9157	-	MIR31HG: Deep Deletion	MIR31HG: Deep Deletion	1.9157
316	TCGA-28-5209-01	Deep Deletion	Deep Deletion	0	-	MIR31HG: Deep Deletion	MIR31HG: Deep Deletion	0
317	TCGA-28-5213-01	Shallow Deletion	Shallow Deletion	1.3624	-	MIR31HG: Shallow Deletion	Shallow Deletion	1.3624
318	TCGA-29-1688-01	No changes	Diploid	33.8568	-	MIR31HG: Diploid	No changes	33.8568
319	TCGA-29-1690-01	No changes	Diploid	105.318	Not Profiled	MIR31HG: Diploid	No changes	105.318
320	TCGA-29-1693-01	Shallow Deletion	Shallow Deletion	35.4732	-	MIR31HG: Shallow Deletion	Shallow Deletion	35.4732
321	TCGA-29-1694-01	Shallow Deletion	Shallow Deletion	53.0567	-	MIR31HG: Shallow Deletion	Shallow Deletion	53.0567
322	TCGA-29-1695-01	Shallow Deletion	Shallow Deletion	18.4537	-	MIR31HG: Shallow Deletion	Shallow Deletion	18.4537
323	TCGA-29-1696-01	No changes	Diploid	3.93288	-	MIR31HG: Diploid	No changes	3.93288
324	TCGA-29-1697-01	No changes	Diploid	151.755	-	MIR31HG: Diploid	No changes	151.755
325	TCGA-29-1698-01	Shallow Deletion	Shallow Deletion	26.6167	-	MIR31HG: Shallow Deletion	Shallow Deletion	26.6167
326	TCGA-29-1699-01	No changes	Diploid	40.4769	-	MIR31HG: Diploid	No changes	40.4769
327	TCGA-29-1701-01	No changes	Diploid	49.7162	-	MIR31HG: Diploid	No changes	49.7162
328	TCGA-29-1702-01	Shallow Deletion	Shallow Deletion	0.160835	-	MIR31HG: Shallow Deletion	Shallow Deletion	0.160835
329	TCGA-29-1703-01	No changes	Diploid	7.31391	-	MIR31HG: Diploid	No changes	7.31391
330	TCGA-29-1705-01	Deep Deletion	Deep Deletion	4.64642	-	MIR31HG: Deep Deletion	MIR31HG: Deep Deletion	4.64642
331	TCGA-29-1710-01	Shallow Deletion	Shallow Deletion	17.2968	-	MIR31HG: Shallow Deletion	Shallow Deletion	17.2968
332	TCGA-29-1711-01	No changes	Diploid	19.3111	-	MIR31HG: Diploid	No changes	19.3111
333	TCGA-29-1761-01	Shallow Deletion	Shallow Deletion	23.0669	-	MIR31HG: Shallow Deletion	Shallow Deletion	23.0669
334	TCGA-29-1770-01	Shallow Deletion	Shallow Deletion	49.2579	-	MIR31HG: Shallow Deletion	Shallow Deletion	49.2579
335	TCGA-29-1776-01	No changes	Diploid	86.4001	-	MIR31HG: Diploid	No changes	86.4001
336	TCGA-29-1778-01	No changes	Diploid	-0.052535	-	MIR31HG: Diploid	No changes	-0.052535
337	TCGA-29-1781-01	No changes	Diploid	3.68398	-	MIR31HG: Diploid	No changes	3.68398
338	TCGA-29-1783-01	Shallow Deletion	Shallow Deletion	29.9021	-	MIR31HG: Shallow Deletion	Shallow Deletion	29.9021
339	TCGA-29-1785-01	No changes	Diploid	41.4707	-	MIR31HG: Diploid	No changes	41.4707
340	TCGA-29-2425-01	Shallow Deletion	Shallow Deletion	0.795731	-	MIR31HG: Shallow Deletion	Shallow Deletion	0.795731
341	TCGA-29-2427-01	No changes	Diploid	14.3579	-	MIR31HG: Diploid	No changes	14.3579
342	TCGA-29-2428-01	No changes	Diploid	8.25371	-	MIR31HG: Diploid	No changes	8.25371
343	TCGA-29-A5NZ-01	Shallow Deletion	Shallow Deletion	6.63761	-	MIR31HG: Shallow Deletion	Shallow Deletion	6.63761
344	TCGA-2A-A8VL-01	No changes	Diploid	5.1493	-	MIR31HG: Diploid	No changes	5.1493
345	TCGA-2A-A8VO-01	No changes	Diploid	0.6646	-	MIR31HG: Diploid	No changes	0.6646
346	TCGA-2A-A8VT-01	No changes	Diploid	5.1471	-	MIR31HG: Diploid	No changes	5.1471
347	TCGA-2A-A8VV-01	No changes	Diploid	1.4119	-	MIR31HG: Diploid	No changes	1.4119
348	TCGA-2A-A8VX-01	No changes	Diploid	0	-	MIR31HG: Diploid	No changes	0
349	TCGA-2A-A8W1-01	No changes	Diploid	1.4166	-	MIR31HG: Diploid	No changes	1.4166
350	TCGA-2A-A8W3-01	No changes	Diploid	5.3159	-	MIR31HG: Diploid	No changes	5.3159
351	TCGA-2A-AAYF-01	No changes	Diploid	0	-	MIR31HG: Diploid	No changes	0
352	TCGA-2A-AAYO-01	No changes	Diploid	0	-	MIR31HG: Diploid	No changes	0
353	TCGA-2A-AAYU-01	No changes	Diploid	0	-	MIR31HG: Diploid	No changes	0
354	TCGA-2E-A9G8-01	No changes	Diploid	56.7303	-	MIR31HG: Diploid	No changes	56.7303
355	TCGA-2F-A9KO-01	Deep Deletion	Gain	23.3236	-	MIR31HG: Gain	MIR31HG: Gain	23.3236
356	TCGA-2F-A9KP-01	Shallow Deletion	Shallow Deletion	0.4161	-	MIR31HG: Shallow Deletion	Shallow Deletion	0.4161
357	TCGA-2F-A9KQ-01	Deep Deletion	Shallow Deletion	44.5063	-	MIR31HG: Shallow Deletion	MIR31HG: Shallow Deletion	44.5063
358	TCGA-2F-A9KW-01	Shallow Deletion	Shallow Deletion	12.5668	-	MIR31HG: Shallow Deletion	Shallow Deletion	12.5668
359	TCGA-2G-AAEW-01	Shallow Deletion	Shallow Deletion	1.2392	-	MIR31HG: Shallow Deletion	Shallow Deletion	1.2392
360	TCGA-2G-AAF1-01	No changes	Diploid	0.3986	-	MIR31HG: Diploid	No changes	0.3986
361	TCGA-2G-AAF4-01	No changes	Diploid	0.5028	-	MIR31HG: Diploid	No changes	0.5028
362	TCGA-2G-AAF6-01	Shallow Deletion	Shallow Deletion	0.6368	-	MIR31HG: Shallow Deletion	Shallow Deletion	0.6368
363	TCGA-2G-AAF8-01	Shallow Deletion	Shallow Deletion	0.5978	-	MIR31HG: Shallow Deletion	Shallow Deletion	0.5978
364	TCGA-2G-AAFG-01	Shallow Deletion	Shallow Deletion	0	-	MIR31HG: Shallow Deletion	Shallow Deletion	0
365	TCGA-2G-AAFH-01	No changes	Diploid	3.6573	-	MIR31HG: Diploid	No changes	3.6573
366	TCGA-2G-AAFI-01	No changes	Diploid	10.1302	-	MIR31HG: Diploid	No changes	10.1302
367	TCGA-2G-AAFJ-01	Shallow Deletion	Shallow Deletion	8.4619	-	MIR31HG: Shallow Deletion	Shallow Deletion	8.4619
368	TCGA-2G-AAFL-01	No changes	Diploid	6.717	-	MIR31HG: Diploid	No changes	6.717
369	TCGA-2G-AAFM-01	No changes	Diploid	24.2066	-	MIR31HG: Diploid	No changes	24.2066
370	TCGA-2G-AAFN-01	No changes	Diploid	81.0185	-	MIR31HG: Diploid	No changes	81.0185
371	TCGA-2G-AAFO-01	No changes	Diploid	51.776	-	MIR31HG: Diploid	No changes	51.776
372	TCGA-2G-AAFV-01	No changes	Diploid	47.5578	-	MIR31HG: Diploid	No changes	47.5578
373	TCGA-2G-AAFY-01	No changes	Diploid	52.1953	-	MIR31HG: Diploid	No changes	52.1953
374	TCGA-2G-AAFZ-01	No changes	Diploid	20.6897	-	MIR31HG: Diploid	No changes	20.6897
375	TCGA-2G-AAG0-01	Shallow Deletion	Shallow Deletion	21.7645	-	MIR31HG: Shallow Deletion	Shallow Deletion	21.7645
376	TCGA-2G-AAG3-01	No changes	Diploid	3.5389	-	MIR31HG: Diploid	No changes	3.5389
377	TCGA-2G-AAG5-01	No changes	Diploid	27.7103	-	MIR31HG: Diploid	No changes	27.7103
378	TCGA-2G-AAG6-01	Shallow Deletion	Shallow Deletion	16.795	-	MIR31HG: Shallow Deletion	Shallow Deletion	16.795
379	TCGA-2G-AAG7-01	Shallow Deletion	Shallow Deletion	7.5314	-	MIR31HG: Shallow Deletion	Shallow Deletion	7.5314
380	TCGA-2G-AAG8-01	No changes	Diploid	9.4724	-	MIR31HG: Diploid	No changes	9.4724
381	TCGA-2G-AAG9-01	Shallow Deletion	Shallow Deletion	0.4881	-	MIR31HG: Shallow Deletion	Shallow Deletion	0.4881
382	TCGA-2G-AAGA-01	No changes	Diploid	14.6337	-	MIR31HG: Diploid	No changes	14.6337
383	TCGA-2G-AAGC-01	Shallow Deletion	Shallow Deletion	12.095	-	MIR31HG: Shallow Deletion	Shallow Deletion	12.095
384	TCGA-2G-AAGE-01	Shallow Deletion	Shallow Deletion	6.4185	-	MIR31HG: Shallow Deletion	Shallow Deletion	6.4185
385	TCGA-2G-AAGF-01	No changes	Diploid	104.52	-	MIR31HG: Diploid	No changes	104.52
386	TCGA-2G-AAGG-01	Shallow Deletion	Shallow Deletion	6.5217	-	MIR31HG: Shallow Deletion	Shallow Deletion	6.5217
387	TCGA-2G-AAGI-01	No changes	Diploid	2.3105	-	MIR31HG: Diploid	No changes	2.3105
388	TCGA-2G-AAGJ-01	No changes	Diploid	2.0147	-	MIR31HG: Diploid	No changes	2.0147
389	TCGA-2G-AAGK-01	Shallow Deletion	Shallow Deletion	7.2904	-	MIR31HG: Shallow Deletion	Shallow Deletion	7.2904
390	TCGA-2G-AAGM-01	Shallow Deletion	Shallow Deletion	2.9841	-	MIR31HG: Shallow Deletion	Shallow Deletion	2.9841
391	TCGA-2G-AAGN-01	Shallow Deletion	Shallow Deletion	2.8555	-	MIR31HG: Shallow Deletion	Shallow Deletion	2.8555
392	TCGA-2G-AAGO-01	Shallow Deletion	Shallow Deletion	72.7201	-	MIR31HG: Shallow Deletion	Shallow Deletion	72.7201
393	TCGA-2G-AAGP-01	Shallow Deletion	Shallow Deletion	12.8	-	MIR31HG: Shallow Deletion	Shallow Deletion	12.8
394	TCGA-2G-AAGS-01	Shallow Deletion	Shallow Deletion	4.1515	-	MIR31HG: Shallow Deletion	Shallow Deletion	4.1515
395	TCGA-2G-AAGV-01	Shallow Deletion	Shallow Deletion	6.25	-	MIR31HG: Shallow Deletion	Shallow Deletion	6.25
396	TCGA-2G-AAGW-01	No changes	Diploid	11.0362	-	MIR31HG: Diploid	No changes	11.0362
397	TCGA-2G-AAGX-01	No changes	Diploid	10.6884	-	MIR31HG: Diploid	No changes	10.6884
398	TCGA-2G-AAGY-01	Shallow Deletion	Shallow Deletion	7.3545	-	MIR31HG: Shallow Deletion	Shallow Deletion	7.3545
399	TCGA-2G-AAGZ-01	Shallow Deletion	Shallow Deletion	20.195	-	MIR31HG: Shallow Deletion	Shallow Deletion	20.195
400	TCGA-2G-AAH0-01	No changes	Diploid	0	-	MIR31HG: Diploid	No changes	0
401	TCGA-2G-AAH3-01	No changes	Diploid	2.0204	-	MIR31HG: Diploid	No changes	2.0204
402	TCGA-2G-AAH4-01	No changes	Diploid	23.1397	-	MIR31HG: Diploid	No changes	23.1397
403	TCGA-2G-AAH8-01	No changes	Diploid	2.6649	-	MIR31HG: Diploid	No changes	2.6649
404	TCGA-2G-AAHA-01	No changes	Diploid	0.4781	-	MIR31HG: Diploid	No changes	0.4781
405	TCGA-2G-AAHC-01	No changes	Diploid	0	-	MIR31HG: Diploid	No changes	0
406	TCGA-2G-AAHG-01	Shallow Deletion	Shallow Deletion	0.7414	-	MIR31HG: Shallow Deletion	Shallow Deletion	0.7414
407	TCGA-2G-AAHL-01	No changes	Diploid	0.5045	-	MIR31HG: Diploid	No changes	0.5045
408	TCGA-2G-AAHN-01	No changes	Diploid	1.1365	-	MIR31HG: Diploid	No changes	1.1365
409	TCGA-2G-AAHP-01	No changes	Diploid	5.3763	-	MIR31HG: Diploid	No changes	5.3763
410	TCGA-2G-AAKD-01	No changes	Diploid	74.3034	-	MIR31HG: Diploid	No changes	74.3034
411	TCGA-2G-AAKG-01	Shallow Deletion	Shallow Deletion	7.4785	-	MIR31HG: Shallow Deletion	Shallow Deletion	7.4785
412	TCGA-2G-AAKH-01	No changes	Diploid	4.7103	-	MIR31HG: Diploid	No changes	4.7103
413	TCGA-2G-AAKM-01	Shallow Deletion	Shallow Deletion	2.966	-	MIR31HG: Shallow Deletion	Shallow Deletion	2.966
414	TCGA-2G-AAKO-01	No changes	Diploid	5.4899	-	MIR31HG: Diploid	No changes	5.4899
415	TCGA-2G-AAL5-01	Shallow Deletion	Shallow Deletion	17.4514	-	MIR31HG: Shallow Deletion	Shallow Deletion	17.4514
416	TCGA-2G-AAL7-01	Shallow Deletion	Shallow Deletion	13.302	-	MIR31HG: Shallow Deletion	Shallow Deletion	13.302
417	TCGA-2G-AALG-01	Shallow Deletion	Shallow Deletion	7.109	-	MIR31HG: Shallow Deletion	Shallow Deletion	7.109
418	TCGA-2G-AALN-01	Shallow Deletion	Shallow Deletion	40.1786	-	MIR31HG: Shallow Deletion	Shallow Deletion	40.1786
419	TCGA-2G-AALO-01	No changes	Diploid	3.8197	-	MIR31HG: Diploid	No changes	3.8197
420	TCGA-2G-AALP-01	Shallow Deletion	Shallow Deletion	2.2679	-	MIR31HG: Shallow Deletion	Shallow Deletion	2.2679
421	TCGA-2G-AALQ-01	Shallow Deletion	Shallow Deletion	20.3313	-	MIR31HG: Shallow Deletion	Shallow Deletion	20.3313
422	TCGA-2G-AALR-01	No changes	Diploid	3.6	-	MIR31HG: Diploid	No changes	3.6
423	TCGA-2G-AALS-01	Shallow Deletion	Shallow Deletion	3.0512	-	MIR31HG: Shallow Deletion	Shallow Deletion	3.0512
424	TCGA-2G-AALT-01	No changes	Diploid	8.9753	-	MIR31HG: Diploid	No changes	8.9753
425	TCGA-2G-AALX-01	No changes	Diploid	20.6897	-	MIR31HG: Diploid	No changes	20.6897
426	TCGA-2G-AALY-01	No changes	Diploid	16.9611	-	MIR31HG: Diploid	No changes	16.9611
427	TCGA-2G-AALZ-01	Shallow Deletion	Shallow Deletion	6.6225	-	MIR31HG: Shallow Deletion	Shallow Deletion	6.6225
428	TCGA-2G-AAM2-01	Shallow Deletion	Shallow Deletion	41.0596	-	MIR31HG: Shallow Deletion	Shallow Deletion	41.0596
429	TCGA-2G-AAM3-01	Shallow Deletion	Shallow Deletion	14.5406	-	MIR31HG: Shallow Deletion	Shallow Deletion	14.5406
430	TCGA-2G-AAM4-01	No changes	Diploid	3.6456	-	MIR31HG: Diploid	No changes	3.6456
431	TCGA-2H-A9GF-01	Shallow Deletion	Shallow Deletion	0.256434	-	MIR31HG: Shallow Deletion	Shallow Deletion	0.256434
432	TCGA-2H-A9GH-01	Shallow Deletion	Shallow Deletion	172.34	-	MIR31HG: Shallow Deletion	Shallow Deletion	172.34
433	TCGA-2H-A9GI-01	Deep Deletion	Deep Deletion	-0.052535	-	MIR31HG: Deep Deletion	MIR31HG: Deep Deletion	-0.052535
434	TCGA-2H-A9GJ-01	No changes	Diploid	14.1017	-	MIR31HG: Diploid	No changes	14.1017
435	TCGA-2H-A9GK-01	Shallow Deletion	Shallow Deletion	198.591	-	MIR31HG: Shallow Deletion	Shallow Deletion	198.591
436	TCGA-2H-A9GM-01	No changes	Diploid	62.5457	-	MIR31HG: Diploid	No changes	62.5457
437	TCGA-2H-A9GN-01	Shallow Deletion	Shallow Deletion	3.37236	-	MIR31HG: Shallow Deletion	Shallow Deletion	3.37236
438	TCGA-2H-A9GO-01	Shallow Deletion	Shallow Deletion	4.02896	-	MIR31HG: Shallow Deletion	Shallow Deletion	4.02896
439	TCGA-2H-A9GQ-01	Shallow Deletion	Shallow Deletion	1.78223	-	MIR31HG: Shallow Deletion	Shallow Deletion	1.78223
440	TCGA-2H-A9GR-01	Shallow Deletion	Shallow Deletion	8.00177	-	MIR31HG: Shallow Deletion	Shallow Deletion	8.00177
441	TCGA-2J-AAB4-01	No changes	Diploid	202.02	-	MIR31HG: Diploid	No changes	202.02
442	TCGA-2J-AAB8-01	No changes	Diploid	139.13	-	MIR31HG: Diploid	No changes	139.13
443	TCGA-2J-AAB9-01	No changes	Diploid	336.549	-	MIR31HG: Diploid	No changes	336.549
444	TCGA-2J-AABA-01	Deep Deletion	Shallow Deletion	134.022	-	MIR31HG: Shallow Deletion	MIR31HG: Shallow Deletion	134.022
445	TCGA-2J-AABE-01	Shallow Deletion	Shallow Deletion	115.308	-	MIR31HG: Shallow Deletion	Shallow Deletion	115.308
446	TCGA-2J-AABF-01	Shallow Deletion	Shallow Deletion	128.289	-	MIR31HG: Shallow Deletion	Shallow Deletion	128.289
447	TCGA-2J-AABH-01	Shallow Deletion	Shallow Deletion	141.55	-	MIR31HG: Shallow Deletion	Shallow Deletion	141.55
448	TCGA-2J-AABI-01	Shallow Deletion	Shallow Deletion	204.644	-	MIR31HG: Shallow Deletion	Shallow Deletion	204.644
449	TCGA-2J-AABK-01	No changes	Diploid	217.111	-	MIR31HG: Diploid	No changes	217.111
450	TCGA-2J-AABO-01	Deep Deletion	Shallow Deletion	56.891	-	MIR31HG: Shallow Deletion	MIR31HG: Shallow Deletion	56.891
451	TCGA-2J-AABR-01	No changes	Diploid	200.371	-	MIR31HG: Diploid	No changes	200.371
452	TCGA-2J-AABT-01	Deep Deletion	Shallow Deletion	51.9399	-	MIR31HG: Shallow Deletion	MIR31HG: Shallow Deletion	51.9399
453	TCGA-2J-AABU-01	Deep Deletion	Deep Deletion	6.5502	-	MIR31HG: Deep Deletion	MIR31HG: Deep Deletion	6.5502
454	TCGA-2J-AABV-01	No changes	Diploid	9.4488	-	MIR31HG: Diploid	No changes	9.4488
455	TCGA-2K-A9WE-01	No changes	Diploid	171.568	-	MIR31HG: Diploid	No changes	171.568
456	TCGA-2L-AAQE-01	Shallow Deletion	Shallow Deletion	307.692	-	MIR31HG: Shallow Deletion	Shallow Deletion	307.692
457	TCGA-2L-AAQI-01	Deep Deletion	Deep Deletion	5.3444	-	MIR31HG: Deep Deletion	MIR31HG: Deep Deletion	5.3444
458	TCGA-2L-AAQJ-01	Shallow Deletion	Shallow Deletion	26.2376	-	MIR31HG: Shallow Deletion	Shallow Deletion	26.2376
459	TCGA-2V-A95S-01	No changes	Diploid	0.6516	-	MIR31HG: Diploid	No changes	0.6516
460	TCGA-2W-A8YY-01	No changes	Diploid	8.5837	-	MIR31HG: Diploid	No changes	8.5837
461	TCGA-2X-A9D5-01	No changes	Diploid	1.2361	-	MIR31HG: Diploid	No changes	1.2361
462	TCGA-2X-A9D6-01	No changes	Diploid	2.6631	-	MIR31HG: Diploid	No changes	2.6631
463	TCGA-2Y-A9GS-01	Shallow Deletion	Shallow Deletion	0	-	MIR31HG: Shallow Deletion	Shallow Deletion	0
464	TCGA-2Y-A9GT-01	No changes	Diploid	0	-	MIR31HG: Diploid	No changes	0
465	TCGA-2Y-A9GU-01	Shallow Deletion	Shallow Deletion	0	-	MIR31HG: Shallow Deletion	Shallow Deletion	0
466	TCGA-2Y-A9GV-01	Shallow Deletion	Shallow Deletion	0	-	MIR31HG: Shallow Deletion	Shallow Deletion	0
467	TCGA-2Y-A9GW-01	No changes	Diploid	0	-	MIR31HG: Diploid	No changes	0
468	TCGA-2Y-A9GX-01	No changes	Diploid	0.6061	-	MIR31HG: Diploid	No changes	0.6061
469	TCGA-2Y-A9GY-01	Shallow Deletion	Shallow Deletion	0.5356	-	MIR31HG: Shallow Deletion	Shallow Deletion	0.5356
470	TCGA-2Y-A9GZ-01	No changes	Diploid	0	-	MIR31HG: Diploid	No changes	0
471	TCGA-2Y-A9H0-01	No changes	Diploid	0	-	MIR31HG: Diploid	No changes	0
472	TCGA-2Y-A9H1-01	No changes	Diploid	0	-	MIR31HG: Diploid	No changes	0
473	TCGA-2Y-A9H2-01	Shallow Deletion	Shallow Deletion	1.0096	-	MIR31HG: Shallow Deletion	Shallow Deletion	1.0096
474	TCGA-2Y-A9H3-01	Shallow Deletion	Shallow Deletion	0	-	MIR31HG: Shallow Deletion	Shallow Deletion	0
475	TCGA-2Y-A9H4-01	No changes	Diploid	0	-	MIR31HG: Diploid	No changes	0
476	TCGA-2Y-A9H5-01	Shallow Deletion	Shallow Deletion	0	-	MIR31HG: Shallow Deletion	Shallow Deletion	0
477	TCGA-2Y-A9H6-01	Shallow Deletion	Shallow Deletion	0	-	MIR31HG: Shallow Deletion	Shallow Deletion	0
478	TCGA-2Y-A9H7-01	Shallow Deletion	Shallow Deletion	0	-	MIR31HG: Shallow Deletion	Shallow Deletion	0
479	TCGA-2Y-A9H8-01	Shallow Deletion	Shallow Deletion	0	-	MIR31HG: Shallow Deletion	Shallow Deletion	0
480	TCGA-2Y-A9H9-01	No changes	Diploid	0	-	MIR31HG: Diploid	No changes	0
481	TCGA-2Y-A9HA-01	No changes	Diploid	0	-	MIR31HG: Diploid	No changes	0
482	TCGA-2Y-A9HB-01	No changes	Diploid	0.5971	-	MIR31HG: Diploid	No changes	0.5971
483	TCGA-2Z-A9J1-01	No changes	Diploid	94.1643	-	MIR31HG: Diploid	No changes	94.1643
484	TCGA-2Z-A9J2-01	No changes	Diploid	6.1946	-	MIR31HG: Diploid	No changes	6.1946
485	TCGA-2Z-A9J3-01	No changes	Diploid	153.095	-	MIR31HG: Diploid	No changes	153.095
486	TCGA-2Z-A9J5-01	No changes	Diploid	130.98	-	MIR31HG: Diploid	No changes	130.98
487	TCGA-2Z-A9J6-01	No changes	Diploid	130.935	-	MIR31HG: Diploid	No changes	130.935
488	TCGA-2Z-A9J7-01	No changes	Diploid	196.011	-	MIR31HG: Diploid	No changes	196.011
489	TCGA-2Z-A9J8-01	No changes	Diploid	105.509	-	MIR31HG: Diploid	No changes	105.509
490	TCGA-2Z-A9J9-01	No changes	Diploid	59.0875	Not Profiled	MIR31HG: Diploid	No changes	59.0875
491	TCGA-2Z-A9JD-01	No changes	Diploid	4.1494	-	MIR31HG: Diploid	No changes	4.1494
492	TCGA-2Z-A9JE-01	No changes	Diploid	109.212	-	MIR31HG: Diploid	No changes	109.212
493	TCGA-2Z-A9JG-01	Shallow Deletion	Shallow Deletion	100.598	-	MIR31HG: Shallow Deletion	Shallow Deletion	100.598
494	TCGA-2Z-A9JI-01	Shallow Deletion	Shallow Deletion	35.0301	-	MIR31HG: Shallow Deletion	Shallow Deletion	35.0301
495	TCGA-2Z-A9JJ-01	Shallow Deletion	Shallow Deletion	262.842	-	MIR31HG: Shallow Deletion	Shallow Deletion	262.842
496	TCGA-2Z-A9JK-01	No changes	Diploid	2.5429	-	MIR31HG: Diploid	No changes	2.5429
497	TCGA-2Z-A9JL-01	No changes	Diploid	97.5766	-	MIR31HG: Diploid	No changes	97.5766
498	TCGA-2Z-A9JM-01	No changes	Diploid	117.991	-	MIR31HG: Diploid	No changes	117.991
499	TCGA-2Z-A9JN-01	No changes	Diploid	0	-	MIR31HG: Diploid	No changes	0
500	TCGA-2Z-A9JO-01	No changes	Diploid	54.5093	-	MIR31HG: Diploid	No changes	54.5093
501	TCGA-2Z-A9JP-01	No changes	Diploid	71.9719	-	MIR31HG: Diploid	No changes	71.9719
502	TCGA-2Z-A9JQ-01	No changes	Diploid	117.581	-	MIR31HG: Diploid	No changes	117.581
503	TCGA-2Z-A9JR-01	No changes	Diploid	107.903	-	MIR31HG: Diploid	No changes	107.903
504	TCGA-2Z-A9JS-01	No changes	Diploid	229.258	-	MIR31HG: Diploid	No changes	229.258
505	TCGA-2Z-A9JT-01	No changes	Diploid	65.8858	-	MIR31HG: Diploid	No changes	65.8858
506	TCGA-30-1718-01	Shallow Deletion	Shallow Deletion	42.988	-	MIR31HG: Shallow Deletion	Shallow Deletion	42.988
507	TCGA-30-1857-01	Shallow Deletion	Shallow Deletion	45.4853	-	MIR31HG: Shallow Deletion	Shallow Deletion	45.4853
508	TCGA-30-1860-01	Shallow Deletion	Shallow Deletion	18.8317	-	MIR31HG: Shallow Deletion	Shallow Deletion	18.8317
509	TCGA-30-1861-01	Shallow Deletion	Shallow Deletion	25.5128	-	MIR31HG: Shallow Deletion	Shallow Deletion	25.5128
510	TCGA-30-1891-01	Shallow Deletion	Shallow Deletion	107.826	-	MIR31HG: Shallow Deletion	Shallow Deletion	107.826
511	TCGA-31-1944-01	No changes	Diploid	12.107	-	MIR31HG: Diploid	No changes	12.107
512	TCGA-31-1946-01	Shallow Deletion	Shallow Deletion	54.237	-	MIR31HG: Shallow Deletion	Shallow Deletion	54.237
513	TCGA-31-1950-01	No changes	Diploid	28.5286	-	MIR31HG: Diploid	No changes	28.5286
514	TCGA-31-1951-01	No changes	Diploid	160.556	-	MIR31HG: Diploid	No changes	160.556
515	TCGA-31-1953-01	No changes	Diploid	46.433	-	MIR31HG: Diploid	No changes	46.433
516	TCGA-31-1956-01	No changes	Diploid	50.6247	-	MIR31HG: Diploid	No changes	50.6247
517	TCGA-31-1959-01	Shallow Deletion	Shallow Deletion	36.8556	-	MIR31HG: Shallow Deletion	Shallow Deletion	36.8556
518	TCGA-32-1970-01	Shallow Deletion	Shallow Deletion	3.428	-	MIR31HG: Shallow Deletion	Shallow Deletion	3.428
519	TCGA-32-1980-01	No changes	Diploid	14.8553	-	MIR31HG: Diploid	No changes	14.8553
520	TCGA-32-1982-01	Deep Deletion	Deep Deletion	13.5192	-	MIR31HG: Deep Deletion	MIR31HG: Deep Deletion	13.5192
521	TCGA-32-2616-01	No changes	Diploid	1.4717	-	MIR31HG: Diploid	No changes	1.4717
522	TCGA-32-2632-01	No changes	Diploid	5.5264	-	MIR31HG: Diploid	No changes	5.5264
523	TCGA-32-2634-01	No changes	Diploid	4.1797	-	MIR31HG: Diploid	No changes	4.1797
524	TCGA-32-2638-01	Shallow Deletion	Shallow Deletion	5.1101	-	MIR31HG: Shallow Deletion	Shallow Deletion	5.1101
525	TCGA-32-4213-01	Deep Deletion	Shallow Deletion	4.1958	-	MIR31HG: Shallow Deletion	MIR31HG: Shallow Deletion	4.1958
526	TCGA-32-5222-01	Deep Deletion	Deep Deletion	0.5028	-	MIR31HG: Deep Deletion	MIR31HG: Deep Deletion	0.5028
527	TCGA-33-4538-01	Shallow Deletion	Shallow Deletion	19.2154	-	MIR31HG: Shallow Deletion	Shallow Deletion	19.2154
528	TCGA-33-4547-01	Shallow Deletion	Shallow Deletion	11.5264	-	MIR31HG: Shallow Deletion	Shallow Deletion	11.5264
529	TCGA-33-4566-01	Deep Deletion	Deep Deletion	0	-	MIR31HG: Deep Deletion	MIR31HG: Deep Deletion	0
530	TCGA-33-4582-01	Shallow Deletion	Shallow Deletion	0.4076	-	MIR31HG: Shallow Deletion	Shallow Deletion	0.4076
531	TCGA-33-4586-01	Deep Deletion	Deep Deletion	0	-	MIR31HG: Deep Deletion	MIR31HG: Deep Deletion	0
532	TCGA-33-6738-01	Deep Deletion	Shallow Deletion	1.5958	-	MIR31HG: Shallow Deletion	MIR31HG: Shallow Deletion	1.5958
533	TCGA-33-A4WN-01	Shallow Deletion	Shallow Deletion	2.4	-	MIR31HG: Shallow Deletion	Shallow Deletion	2.4
534	TCGA-33-A5GW-01	No changes	Diploid	52.919	-	MIR31HG: Diploid	No changes	52.919
535	TCGA-33-AAS8-01	Shallow Deletion	Shallow Deletion	0	-	MIR31HG: Shallow Deletion	Shallow Deletion	0
536	TCGA-33-AASB-01	Shallow Deletion	Shallow Deletion	55.8289	-	MIR31HG: Shallow Deletion	Shallow Deletion	55.8289
537	TCGA-33-AASD-01	Shallow Deletion	Shallow Deletion	181.166	-	MIR31HG: Shallow Deletion	Shallow Deletion	181.166
538	TCGA-33-AASJ-01	Shallow Deletion	Shallow Deletion	9.7324	-	MIR31HG: Shallow Deletion	Shallow Deletion	9.7324
539	TCGA-33-AASL-01	Deep Deletion	Shallow Deletion	14.8722	-	MIR31HG: Shallow Deletion	MIR31HG: Shallow Deletion	14.8722
540	TCGA-34-2596-01	Shallow Deletion	Shallow Deletion	11.9793	-	MIR31HG: Shallow Deletion	Shallow Deletion	11.9793
541	TCGA-34-2600-01	Deep Deletion	Deep Deletion	0	-	MIR31HG: Deep Deletion	MIR31HG: Deep Deletion	0
542	TCGA-34-2608-01	Shallow Deletion	Shallow Deletion	114.08	-	MIR31HG: Shallow Deletion	Shallow Deletion	114.08
543	TCGA-34-5231-01	Shallow Deletion	Shallow Deletion	62.4284	-	MIR31HG: Shallow Deletion	Shallow Deletion	62.4284
544	TCGA-34-5232-01	Shallow Deletion	Shallow Deletion	4.0666	-	MIR31HG: Shallow Deletion	Shallow Deletion	4.0666
545	TCGA-34-5234-01	No changes	Diploid	328.834	-	MIR31HG: Diploid	No changes	328.834
546	TCGA-34-5236-01	No changes	Diploid	35.4198	-	MIR31HG: Diploid	No changes	35.4198
547	TCGA-34-5241-01	Shallow Deletion	Shallow Deletion	26.4096	-	MIR31HG: Shallow Deletion	Shallow Deletion	26.4096
548	TCGA-34-5927-01	Shallow Deletion	Shallow Deletion	17.7292	-	MIR31HG: Shallow Deletion	Shallow Deletion	17.7292
549	TCGA-34-5928-01	No changes	Diploid	20.5257	-	MIR31HG: Diploid	No changes	20.5257
550	TCGA-34-5929-01	Deep Deletion	Shallow Deletion	3.4111	-	MIR31HG: Shallow Deletion	MIR31HG: Shallow Deletion	3.4111
551	TCGA-34-8454-01	Deep Deletion	Deep Deletion	0	-	MIR31HG: Deep Deletion	MIR31HG: Deep Deletion	0
552	TCGA-34-8455-01	Shallow Deletion	Shallow Deletion	299.616	-	MIR31HG: Shallow Deletion	Shallow Deletion	299.616
553	TCGA-34-A5IX-01	Shallow Deletion	Shallow Deletion	26.464	-	MIR31HG: Shallow Deletion	Shallow Deletion	26.464
554	TCGA-35-3615-01	No changes	Diploid	13.9701	-	MIR31HG: Diploid	No changes	13.9701
555	TCGA-35-4122-01	Deep Deletion	Shallow Deletion	227.136	-	MIR31HG: Shallow Deletion	MIR31HG: Shallow Deletion	227.136
556	TCGA-35-4123-01	No changes	Diploid	18.4426	-	MIR31HG: Diploid	No changes	18.4426
557	TCGA-35-5375-01	No changes	Diploid	4.4395	-	MIR31HG: Diploid	No changes	4.4395
558	TCGA-36-1568-01	No changes	Diploid	9.48257	-	MIR31HG: Diploid	No changes	9.48257
559	TCGA-36-1569-01	Shallow Deletion	Shallow Deletion	44.7628	-	MIR31HG: Shallow Deletion	Shallow Deletion	44.7628
560	TCGA-36-1570-01	No changes	Diploid	16.7258	-	MIR31HG: Diploid	No changes	16.7258
561	TCGA-36-1571-01	Deep Deletion	Deep Deletion	1.12194	-	MIR31HG: Deep Deletion	MIR31HG: Deep Deletion	1.12194
562	TCGA-36-1574-01	No changes	Diploid	42.9763	-	MIR31HG: Diploid	No changes	42.9763
563	TCGA-36-1576-01	Shallow Deletion	Shallow Deletion	14.6084	-	MIR31HG: Shallow Deletion	Shallow Deletion	14.6084
564	TCGA-36-1578-01	No changes	Diploid	5.13399	-	MIR31HG: Diploid	No changes	5.13399
565	TCGA-36-1580-01	Deep Deletion	Deep Deletion	13.886	Not Profiled	MIR31HG: Deep Deletion	MIR31HG: Deep Deletion	13.886
566	TCGA-36-1581-01	Shallow Deletion	Shallow Deletion	79.5535	-	MIR31HG: Shallow Deletion	Shallow Deletion	79.5535
567	TCGA-37-3789-01	Shallow Deletion	Shallow Deletion	254.342	-	MIR31HG: Shallow Deletion	Shallow Deletion	254.342
568	TCGA-37-4129-01	No changes	Diploid	0	-	MIR31HG: Diploid	No changes	0
569	TCGA-37-4130-01	Shallow Deletion	Shallow Deletion	2.468	-	MIR31HG: Shallow Deletion	Shallow Deletion	2.468
570	TCGA-37-4132-01	No changes	Diploid	98.5288	-	MIR31HG: Diploid	No changes	98.5288
571	TCGA-37-4135-01	Shallow Deletion	Shallow Deletion	20.9096	-	MIR31HG: Shallow Deletion	Shallow Deletion	20.9096
572	TCGA-37-4141-01	Shallow Deletion	Shallow Deletion	209.583	-	MIR31HG: Shallow Deletion	Shallow Deletion	209.583
573	TCGA-37-5819-01	Deep Deletion	Shallow Deletion	16.6352	-	MIR31HG: Shallow Deletion	MIR31HG: Shallow Deletion	16.6352
574	TCGA-37-A5EL-01	Shallow Deletion	Shallow Deletion	28.6762	-	MIR31HG: Shallow Deletion	Shallow Deletion	28.6762
575	TCGA-37-A5EN-01	Deep Deletion	Deep Deletion	0	-	MIR31HG: Deep Deletion	MIR31HG: Deep Deletion	0
576	TCGA-38-4625-01	Deep Deletion	Diploid	27.3162	-	MIR31HG: Diploid	MIR31HG: Diploid	27.3162
577	TCGA-38-4626-01	No changes	Diploid	2.4885	-	MIR31HG: Diploid	No changes	2.4885
578	TCGA-38-4627-01	Shallow Deletion	Shallow Deletion	86.1	-	MIR31HG: Shallow Deletion	Shallow Deletion	86.1
579	TCGA-38-4628-01	Deep Deletion	Deep Deletion	1.2642	-	MIR31HG: Deep Deletion	MIR31HG: Deep Deletion	1.2642
580	TCGA-38-4631-01	Deep Deletion	Deep Deletion	57.2874	-	MIR31HG: Deep Deletion	MIR31HG: Deep Deletion	57.2874
581	TCGA-38-4632-01	Shallow Deletion	Shallow Deletion	21.4108	-	MIR31HG: Shallow Deletion	Shallow Deletion	21.4108
582	TCGA-38-6178-01	Shallow Deletion	Shallow Deletion	9.3604	-	MIR31HG: Shallow Deletion	Shallow Deletion	9.3604
583	TCGA-38-7271-01	No changes	Diploid	1.5186	-	MIR31HG: Diploid	No changes	1.5186
584	TCGA-38-A44F-01	Shallow Deletion	Shallow Deletion	4.5662	-	MIR31HG: Shallow Deletion	Shallow Deletion	4.5662
585	TCGA-39-5011-01	Shallow Deletion	Shallow Deletion	141.598	-	MIR31HG: Shallow Deletion	Shallow Deletion	141.598
586	TCGA-39-5016-01	Shallow Deletion	Shallow Deletion	18.9286	-	MIR31HG: Shallow Deletion	Shallow Deletion	18.9286
587	TCGA-39-5019-01	Deep Deletion	Deep Deletion	7.7278	-	MIR31HG: Deep Deletion	MIR31HG: Deep Deletion	7.7278
588	TCGA-39-5021-01	Shallow Deletion	Shallow Deletion	1.5504	-	MIR31HG: Shallow Deletion	Shallow Deletion	1.5504
589	TCGA-39-5022-01	No changes	Diploid	45.9407	-	MIR31HG: Diploid	No changes	45.9407
590	TCGA-39-5024-01	Deep Deletion	Diploid	129.73	-	MIR31HG: Diploid	MIR31HG: Diploid	129.73
591	TCGA-39-5027-01	Shallow Deletion	Shallow Deletion	9.8743	-	MIR31HG: Shallow Deletion	Shallow Deletion	9.8743
592	TCGA-39-5028-01	Shallow Deletion	Shallow Deletion	85.9049	-	MIR31HG: Shallow Deletion	Shallow Deletion	85.9049
593	TCGA-39-5029-01	Shallow Deletion	Shallow Deletion	45.512	-	MIR31HG: Shallow Deletion	Shallow Deletion	45.512
594	TCGA-39-5030-01	Shallow Deletion	Shallow Deletion	11.723	-	MIR31HG: Shallow Deletion	Shallow Deletion	11.723
595	TCGA-39-5031-01	Shallow Deletion	Shallow Deletion	16.5448	-	MIR31HG: Shallow Deletion	Shallow Deletion	16.5448
596	TCGA-39-5034-01	No changes	Diploid	25.1799	-	MIR31HG: Diploid	No changes	25.1799
597	TCGA-39-5036-01	Shallow Deletion	Shallow Deletion	28.5452	-	MIR31HG: Shallow Deletion	Shallow Deletion	28.5452
598	TCGA-39-5037-01	Deep Deletion	Deep Deletion	0	-	MIR31HG: Deep Deletion	MIR31HG: Deep Deletion	0
599	TCGA-39-5039-01	No changes	Diploid	138.926	-	MIR31HG: Diploid	No changes	138.926
600	TCGA-39-5040-01	Deep Deletion	Deep Deletion	5.897	-	MIR31HG: Deep Deletion	MIR31HG: Deep Deletion	5.897
601	TCGA-3A-A9I5-01	Shallow Deletion	Gain	3.0012	-	MIR31HG: Gain	Shallow Deletion	3.0012
602	TCGA-3A-A9I7-01	No changes	Diploid	198.225	-	MIR31HG: Diploid	No changes	198.225
603	TCGA-3A-A9I9-01	Shallow Deletion	Shallow Deletion	159.773	-	MIR31HG: Shallow Deletion	Shallow Deletion	159.773
604	TCGA-3A-A9IB-01	Shallow Deletion	Shallow Deletion	119.722	-	MIR31HG: Shallow Deletion	Shallow Deletion	119.722
605	TCGA-3A-A9IC-01	No changes	Diploid	179.753	-	MIR31HG: Diploid	No changes	179.753
606	TCGA-3A-A9IH-01	Shallow Deletion	Shallow Deletion	279.16	-	MIR31HG: Shallow Deletion	Shallow Deletion	279.16
607	TCGA-3A-A9IJ-01	No changes	Diploid	0	-	MIR31HG: Diploid	No changes	0
608	TCGA-3A-A9IL-01	No changes	Diploid	5.3619	-	MIR31HG: Diploid	No changes	5.3619
609	TCGA-3A-A9IN-01	No changes	Diploid	0.5774	-	MIR31HG: Diploid	No changes	0.5774
610	TCGA-3A-A9IO-01	No changes	Diploid	5.1726	-	MIR31HG: Diploid	No changes	5.1726
611	TCGA-3A-A9IR-01	No changes	Diploid	0	-	MIR31HG: Diploid	No changes	0
612	TCGA-3A-A9IS-01	No changes	Diploid	0	-	MIR31HG: Diploid	No changes	0
613	TCGA-3A-A9IU-01	Shallow Deletion	Shallow Deletion	217.926	-	MIR31HG: Shallow Deletion	Shallow Deletion	217.926
614	TCGA-3A-A9IX-01	Deep Deletion	Deep Deletion	80.4492	-	MIR31HG: Deep Deletion	MIR31HG: Deep Deletion	80.4492
615	TCGA-3B-A9HI-01	No changes	Diploid	2.3715	-	MIR31HG: Diploid	No changes	2.3715
616	TCGA-3B-A9HJ-01	No changes	Diploid	3.5067	-	MIR31HG: Diploid	No changes	3.5067
617	TCGA-3B-A9HL-01	Shallow Deletion	Shallow Deletion	22.9859	-	MIR31HG: Shallow Deletion	Shallow Deletion	22.9859
618	TCGA-3B-A9HO-01	No changes	Diploid	3.7837	-	MIR31HG: Diploid	No changes	3.7837
619	TCGA-3B-A9HP-01	No changes	Diploid	13.4195	-	MIR31HG: Diploid	No changes	13.4195
620	TCGA-3B-A9HQ-01	No changes	Diploid	7.1138	-	MIR31HG: Diploid	No changes	7.1138
621	TCGA-3B-A9HR-01	Shallow Deletion	Shallow Deletion	150.263	-	MIR31HG: Shallow Deletion	Shallow Deletion	150.263
622	TCGA-3B-A9HS-01	Shallow Deletion	Shallow Deletion	1.1534	-	MIR31HG: Shallow Deletion	Shallow Deletion	1.1534
623	TCGA-3B-A9HT-01	No changes	Diploid	0.8522	-	MIR31HG: Diploid	No changes	0.8522
624	TCGA-3B-A9HU-01	No changes	Diploid	17.3502	-	MIR31HG: Diploid	No changes	17.3502
625	TCGA-3B-A9HY-01	No changes	Diploid	293.246	-	MIR31HG: Diploid	No changes	293.246
626	TCGA-3B-A9HZ-01	Shallow Deletion	Shallow Deletion	15.7604	-	MIR31HG: Shallow Deletion	Shallow Deletion	15.7604
627	TCGA-3B-A9I0-01	No changes	Diploid	0.9213	-	MIR31HG: Diploid	No changes	0.9213
628	TCGA-3B-A9I1-01	Shallow Deletion	Shallow Deletion	1.0215	-	MIR31HG: Shallow Deletion	Shallow Deletion	1.0215
629	TCGA-3B-A9I3-01	Shallow Deletion	Shallow Deletion	89.7951	-	MIR31HG: Shallow Deletion	Shallow Deletion	89.7951
630	TCGA-3C-AAAU-01	Shallow Deletion	Shallow Deletion	0	-	MIR31HG: Shallow Deletion	Shallow Deletion	0
631	TCGA-3C-AALI-01	Shallow Deletion	Shallow Deletion	7.0691	-	MIR31HG: Shallow Deletion	Shallow Deletion	7.0691
632	TCGA-3C-AALJ-01	No changes	Diploid	2.7199	-	MIR31HG: Diploid	No changes	2.7199
633	TCGA-3C-AALK-01	No changes	Diploid	28.1341	-	MIR31HG: Diploid	No changes	28.1341
634	TCGA-3E-AAAY-01	No changes	Diploid	59.9707	-	MIR31HG: Diploid	No changes	59.9707
635	TCGA-3E-AAAZ-01	Shallow Deletion	Shallow Deletion	105.834	-	MIR31HG: Shallow Deletion	Shallow Deletion	105.834
636	TCGA-3G-AB0O-01	No changes	Diploid	0	-	MIR31HG: Diploid	No changes	0
637	TCGA-3G-AB0Q-01	No changes	Diploid	62.415	-	MIR31HG: Diploid	No changes	62.415
638	TCGA-3G-AB14-01	No changes	Diploid	0.9179	-	MIR31HG: Diploid	No changes	0.9179
639	TCGA-3G-AB19-01	No changes	Diploid	78.2247	-	MIR31HG: Diploid	No changes	78.2247
640	TCGA-3H-AB3K-01	No changes	Diploid	1.2195	-	MIR31HG: Diploid	No changes	1.2195
641	TCGA-3H-AB3L-01	Deep Deletion	Deep Deletion	2.1352	-	MIR31HG: Deep Deletion	MIR31HG: Deep Deletion	2.1352
642	TCGA-3H-AB3M-01	Deep Deletion	Deep Deletion	70.2417	-	MIR31HG: Deep Deletion	MIR31HG: Deep Deletion	70.2417
643	TCGA-3H-AB3O-01	No changes	Diploid	3.4101	-	MIR31HG: Diploid	No changes	3.4101
644	TCGA-3H-AB3S-01	Deep Deletion	Deep Deletion	5.4543	-	MIR31HG: Deep Deletion	MIR31HG: Deep Deletion	5.4543
645	TCGA-3H-AB3T-01	Shallow Deletion	Shallow Deletion	2.7781	-	MIR31HG: Shallow Deletion	Shallow Deletion	2.7781
646	TCGA-3H-AB3U-01	No changes	Diploid	1.1887	-	MIR31HG: Diploid	No changes	1.1887
647	TCGA-3H-AB3X-01	No changes	Diploid	16.6271	-	MIR31HG: Diploid	No changes	16.6271
648	TCGA-3K-AAZ8-01	Shallow Deletion	Shallow Deletion	0	-	MIR31HG: Shallow Deletion	Shallow Deletion	0
649	TCGA-3L-AA1B-01	No changes	Diploid	15.4739	-	MIR31HG: Diploid	No changes	15.4739
650	TCGA-3M-AB46-01	Shallow Deletion	Shallow Deletion	0.845663	-	MIR31HG: Shallow Deletion	Shallow Deletion	0.845663
651	TCGA-3N-A9WC-06	No changes	Diploid	12.0446	-	MIR31HG: Diploid	No changes	12.0446
652	TCGA-3N-A9WD-06	No changes	Diploid	2.8369	-	MIR31HG: Diploid	No changes	2.8369
653	TCGA-3P-A9WA-01	No changes	Diploid	0.175047	-	MIR31HG: Diploid	No changes	0.175047
654	TCGA-3Q-A9WF-01	No changes	Diploid	4.095	-	MIR31HG: Diploid	No changes	4.095
655	TCGA-3R-A8YX-01	Shallow Deletion	Shallow Deletion	0	-	MIR31HG: Shallow Deletion	Shallow Deletion	0
656	TCGA-3S-A8YW-01	Shallow Deletion	Shallow Deletion	14.4973	-	MIR31HG: Shallow Deletion	Shallow Deletion	14.4973
657	TCGA-3S-AAYX-01	No changes	Diploid	0	-	MIR31HG: Diploid	No changes	0
658	TCGA-3T-AA9L-01	No changes	Diploid	0.5171	-	MIR31HG: Diploid	No changes	0.5171
659	TCGA-3U-A98D-01	Deep Deletion	Deep Deletion	8.161	-	MIR31HG: Deep Deletion	MIR31HG: Deep Deletion	8.161
660	TCGA-3U-A98E-01	No changes	Diploid	0.5364	-	MIR31HG: Diploid	No changes	0.5364
661	TCGA-3U-A98F-01	Deep Deletion	Deep Deletion	0	-	MIR31HG: Deep Deletion	MIR31HG: Deep Deletion	0
662	TCGA-3U-A98G-01	No changes	Diploid	189.219	-	MIR31HG: Diploid	No changes	189.219
663	TCGA-3U-A98H-01	No changes	Diploid	110.473	-	MIR31HG: Diploid	No changes	110.473
664	TCGA-3U-A98I-01	No changes	Diploid	202.667	-	MIR31HG: Diploid	No changes	202.667
665	TCGA-3U-A98J-01	No changes	Diploid	126.294	-	MIR31HG: Diploid	No changes	126.294
666	TCGA-3X-AAVB-01	Deep Deletion	Diploid	423.97	-	MIR31HG: Diploid	MIR31HG: Diploid	423.97
667	TCGA-3X-AAVC-01	Shallow Deletion	Shallow Deletion	0	-	MIR31HG: Shallow Deletion	Shallow Deletion	0
668	TCGA-3X-AAVE-01	Shallow Deletion	Shallow Deletion	1.5498	-	MIR31HG: Shallow Deletion	Shallow Deletion	1.5498
669	TCGA-3Z-A93Z-01	No changes	Diploid	5.0183	-	MIR31HG: Diploid	No changes	5.0183
670	TCGA-41-2571-01	No changes	Diploid	4.7105	-	MIR31HG: Diploid	No changes	4.7105
671	TCGA-41-2572-01	Shallow Deletion	Shallow Deletion	3.0509	-	MIR31HG: Shallow Deletion	Shallow Deletion	3.0509
672	TCGA-41-5651-01	No changes	Diploid	2.4379	-	MIR31HG: Diploid	No changes	2.4379
673	TCGA-43-2578-01	Shallow Deletion	Shallow Deletion	176.381	-	MIR31HG: Shallow Deletion	Shallow Deletion	176.381
674	TCGA-43-2581-01	No changes	Diploid	5.3996	-	MIR31HG: Diploid	No changes	5.3996
675	TCGA-43-3394-01	Shallow Deletion	Shallow Deletion	7.6401	-	MIR31HG: Shallow Deletion	Shallow Deletion	7.6401
676	TCGA-43-5668-01	Shallow Deletion	Shallow Deletion	0	-	MIR31HG: Shallow Deletion	Shallow Deletion	0
677	TCGA-43-5670-01	Shallow Deletion	Shallow Deletion	87.8451	-	MIR31HG: Shallow Deletion	Shallow Deletion	87.8451
678	TCGA-43-6647-01	Deep Deletion	Deep Deletion	2.621	-	MIR31HG: Deep Deletion	MIR31HG: Deep Deletion	2.621
679	TCGA-43-6770-01	Shallow Deletion	Shallow Deletion	5.8125	-	MIR31HG: Shallow Deletion	Shallow Deletion	5.8125
680	TCGA-43-6771-01	Deep Deletion	Deep Deletion	0.2717	-	MIR31HG: Deep Deletion	MIR31HG: Deep Deletion	0.2717
681	TCGA-43-6773-01	No changes	Diploid	78.3347	-	MIR31HG: Diploid	No changes	78.3347
682	TCGA-43-7656-01	Shallow Deletion	Shallow Deletion	2.3247	-	MIR31HG: Shallow Deletion	Shallow Deletion	2.3247
683	TCGA-43-7657-01	Shallow Deletion	Shallow Deletion	14.8859	-	MIR31HG: Shallow Deletion	Shallow Deletion	14.8859
684	TCGA-43-8115-01	Shallow Deletion	Shallow Deletion	11.333	-	MIR31HG: Shallow Deletion	Shallow Deletion	11.333
685	TCGA-43-8118-01	Deep Deletion	Deep Deletion	0	-	MIR31HG: Deep Deletion	MIR31HG: Deep Deletion	0
686	TCGA-43-A474-01	Shallow Deletion	Shallow Deletion	41.113	-	MIR31HG: Shallow Deletion	Shallow Deletion	41.113
687	TCGA-43-A56U-01	No changes	Diploid	18.859	-	MIR31HG: Diploid	No changes	18.859
688	TCGA-43-A56V-01	Shallow Deletion	Shallow Deletion	212.399	-	MIR31HG: Shallow Deletion	Shallow Deletion	212.399
689	TCGA-44-2655-01	Shallow Deletion	Shallow Deletion	59.0444	-	MIR31HG: Shallow Deletion	Shallow Deletion	59.0444
690	TCGA-44-2656-01	No changes	Diploid	0.5419	-	MIR31HG: Diploid	No changes	0.5419
691	TCGA-44-2657-01	Shallow Deletion	Shallow Deletion	13.4228	-	MIR31HG: Shallow Deletion	Shallow Deletion	13.4228
692	TCGA-44-2659-01	Shallow Deletion	Shallow Deletion	1.9614	-	MIR31HG: Shallow Deletion	Shallow Deletion	1.9614
693	TCGA-44-2662-01	Shallow Deletion	Shallow Deletion	34.8326	-	MIR31HG: Shallow Deletion	Shallow Deletion	34.8326
694	TCGA-44-2665-01	Deep Deletion	Shallow Deletion	110.531	-	MIR31HG: Shallow Deletion	MIR31HG: Shallow Deletion	110.531
695	TCGA-44-2666-01	No changes	Diploid	41.2887	-	MIR31HG: Diploid	No changes	41.2887
696	TCGA-44-2668-01	Shallow Deletion	Shallow Deletion	168.134	-	MIR31HG: Shallow Deletion	Shallow Deletion	168.134
697	TCGA-44-3396-01	No changes	Diploid	1.3426	-	MIR31HG: Diploid	No changes	1.3426
698	TCGA-44-3398-01	No changes	Diploid	50.5353	-	MIR31HG: Diploid	No changes	50.5353
699	TCGA-44-3918-01	No changes	Diploid	1.5256	-	MIR31HG: Diploid	No changes	1.5256
700	TCGA-44-3919-01	No changes	Diploid	2.9268	-	MIR31HG: Diploid	No changes	2.9268
701	TCGA-44-4112-01	No changes	Diploid	4.4177	-	MIR31HG: Diploid	No changes	4.4177
702	TCGA-44-5643-01	Shallow Deletion	Shallow Deletion	0	-	MIR31HG: Shallow Deletion	Shallow Deletion	0
703	TCGA-44-5644-01	Shallow Deletion	Shallow Deletion	0	-	MIR31HG: Shallow Deletion	Shallow Deletion	0
704	TCGA-44-5645-01	No changes	Diploid	4.0161	-	MIR31HG: Diploid	No changes	4.0161
705	TCGA-44-6145-01	No changes	Diploid	87.808	-	MIR31HG: Diploid	No changes	87.808
706	TCGA-44-6146-01	Shallow Deletion	Shallow Deletion	28.4296	-	MIR31HG: Shallow Deletion	Shallow Deletion	28.4296
707	TCGA-44-6148-01	No changes	Diploid	28.9273	-	MIR31HG: Diploid	No changes	28.9273
708	TCGA-44-6775-01	No changes	Diploid	74.7097	-	MIR31HG: Diploid	No changes	74.7097
709	TCGA-44-6776-01	No changes	Diploid	0	-	MIR31HG: Diploid	No changes	0
710	TCGA-44-6777-01	Shallow Deletion	Shallow Deletion	2.1042	-	MIR31HG: Shallow Deletion	Shallow Deletion	2.1042
711	TCGA-44-6778-01	Shallow Deletion	Shallow Deletion	0.6345	-	MIR31HG: Shallow Deletion	Shallow Deletion	0.6345
712	TCGA-44-6779-01	Deep Deletion	Deep Deletion	0.797	-	MIR31HG: Deep Deletion	MIR31HG: Deep Deletion	0.797
713	TCGA-44-7659-01	No changes	Diploid	1.4948	-	MIR31HG: Diploid	No changes	1.4948
714	TCGA-44-7661-01	No changes	Diploid	158.339	-	MIR31HG: Diploid	No changes	158.339
715	TCGA-44-7662-01	Shallow Deletion	Shallow Deletion	28.1169	-	MIR31HG: Shallow Deletion	Shallow Deletion	28.1169
716	TCGA-44-7667-01	Shallow Deletion	Shallow Deletion	1.3318	-	MIR31HG: Shallow Deletion	Shallow Deletion	1.3318
717	TCGA-44-7669-01	Shallow Deletion	Shallow Deletion	33.122	-	MIR31HG: Shallow Deletion	Shallow Deletion	33.122
718	TCGA-44-7670-01	Shallow Deletion	Shallow Deletion	3.0914	-	MIR31HG: Shallow Deletion	Shallow Deletion	3.0914
719	TCGA-44-7671-01	Shallow Deletion	Shallow Deletion	32.1386	-	MIR31HG: Shallow Deletion	Shallow Deletion	32.1386
720	TCGA-44-7672-01	No changes	Diploid	1.9524	-	MIR31HG: Diploid	No changes	1.9524
721	TCGA-44-8117-01	Shallow Deletion	Shallow Deletion	0	-	MIR31HG: Shallow Deletion	Shallow Deletion	0
722	TCGA-44-8120-01	Shallow Deletion	Shallow Deletion	7.8496	-	MIR31HG: Shallow Deletion	Shallow Deletion	7.8496
723	TCGA-44-A479-01	No changes	Diploid	0	-	MIR31HG: Diploid	No changes	0
724	TCGA-44-A47A-01	No changes	Diploid	0.5118	-	MIR31HG: Diploid	No changes	0.5118
725	TCGA-44-A47B-01	No changes	Diploid	0	-	MIR31HG: Diploid	No changes	0
726	TCGA-44-A47G-01	No changes	Diploid	104.718	-	MIR31HG: Diploid	No changes	104.718
727	TCGA-44-A4SS-01	Shallow Deletion	Shallow Deletion	40.9845	-	MIR31HG: Shallow Deletion	Shallow Deletion	40.9845
728	TCGA-44-A4SU-01	Deep Deletion	Deep Deletion	0.4695	-	MIR31HG: Deep Deletion	MIR31HG: Deep Deletion	0.4695
729	TCGA-46-3765-01	Shallow Deletion	Shallow Deletion	8.0201	-	MIR31HG: Shallow Deletion	Shallow Deletion	8.0201
730	TCGA-46-3766-01	Shallow Deletion	Shallow Deletion	99.0354	-	MIR31HG: Shallow Deletion	Shallow Deletion	99.0354
731	TCGA-46-3767-01	Shallow Deletion	Shallow Deletion	19.7593	-	MIR31HG: Shallow Deletion	Shallow Deletion	19.7593
732	TCGA-46-3768-01	Shallow Deletion	Shallow Deletion	0.3258	-	MIR31HG: Shallow Deletion	Shallow Deletion	0.3258
733	TCGA-46-6026-01	Shallow Deletion	Shallow Deletion	0.8572	-	MIR31HG: Shallow Deletion	Shallow Deletion	0.8572
734	TCGA-49-4486-01	Shallow Deletion	Shallow Deletion	0	-	MIR31HG: Shallow Deletion	Shallow Deletion	0
735	TCGA-49-4487-01	Shallow Deletion	Shallow Deletion	0.8425	-	MIR31HG: Shallow Deletion	Shallow Deletion	0.8425
736	TCGA-49-4490-01	Deep Deletion	Deep Deletion	1.8721	-	MIR31HG: Deep Deletion	MIR31HG: Deep Deletion	1.8721
737	TCGA-49-4501-01	Shallow Deletion	Shallow Deletion	8.1902	-	MIR31HG: Shallow Deletion	Shallow Deletion	8.1902
738	TCGA-49-4505-01	Shallow Deletion	Shallow Deletion	2.526	-	MIR31HG: Shallow Deletion	Shallow Deletion	2.526
739	TCGA-49-4506-01	Shallow Deletion	Shallow Deletion	17.5107	-	MIR31HG: Shallow Deletion	Shallow Deletion	17.5107
740	TCGA-49-4507-01	Deep Deletion	Deep Deletion	1.0377	-	MIR31HG: Deep Deletion	MIR31HG: Deep Deletion	1.0377
741	TCGA-49-4510-01	Shallow Deletion	Shallow Deletion	2.235	-	MIR31HG: Shallow Deletion	Shallow Deletion	2.235
742	TCGA-49-4512-01	No changes	Diploid	5.3805	-	MIR31HG: Diploid	No changes	5.3805
743	TCGA-49-4514-01	Shallow Deletion	Shallow Deletion	3.8255	-	MIR31HG: Shallow Deletion	Shallow Deletion	3.8255
744	TCGA-49-6743-01	Shallow Deletion	Shallow Deletion	13.0222	-	MIR31HG: Shallow Deletion	Shallow Deletion	13.0222
745	TCGA-49-6744-01	No changes	Diploid	38.6965	-	MIR31HG: Diploid	No changes	38.6965
746	TCGA-49-6745-01	Deep Deletion	Diploid	10.8108	-	MIR31HG: Diploid	MIR31HG: Diploid	10.8108
747	TCGA-49-6761-01	No changes	Diploid	2.1998	-	MIR31HG: Diploid	No changes	2.1998
748	TCGA-49-6767-01	Deep Deletion	Deep Deletion	0.5917	-	MIR31HG: Deep Deletion	MIR31HG: Deep Deletion	0.5917
749	TCGA-49-AAQV-01	Shallow Deletion	Shallow Deletion	26.2423	-	MIR31HG: Shallow Deletion	Shallow Deletion	26.2423
750	TCGA-49-AAR0-01	Shallow Deletion	Shallow Deletion	26.2766	-	MIR31HG: Shallow Deletion	Shallow Deletion	26.2766
751	TCGA-49-AAR2-01	Shallow Deletion	Shallow Deletion	6.8057	-	MIR31HG: Shallow Deletion	Shallow Deletion	6.8057
752	TCGA-49-AAR3-01	Shallow Deletion	Shallow Deletion	177.7	-	MIR31HG: Shallow Deletion	Shallow Deletion	177.7
753	TCGA-49-AAR4-01	Deep Deletion	Deep Deletion	3.7831	-	MIR31HG: Deep Deletion	MIR31HG: Deep Deletion	3.7831
754	TCGA-49-AAR9-01	Shallow Deletion	Shallow Deletion	35.3373	-	MIR31HG: Shallow Deletion	Shallow Deletion	35.3373
755	TCGA-49-AARE-01	No changes	Diploid	27.7651	-	MIR31HG: Diploid	No changes	27.7651
756	TCGA-49-AARN-01	No changes	Diploid	22.3881	-	MIR31HG: Diploid	No changes	22.3881
757	TCGA-49-AARO-01	Shallow Deletion	Shallow Deletion	18.4491	-	MIR31HG: Shallow Deletion	Shallow Deletion	18.4491
758	TCGA-49-AARR-01	No changes	Diploid	29.0853	-	MIR31HG: Diploid	No changes	29.0853
759	TCGA-4A-A93W-01	No changes	Diploid	147.296	-	MIR31HG: Diploid	No changes	147.296
760	TCGA-4A-A93X-01	Shallow Deletion	Shallow Deletion	6.5588	-	MIR31HG: Shallow Deletion	Shallow Deletion	6.5588
761	TCGA-4A-A93Y-01	No changes	Diploid	5.1284	-	MIR31HG: Diploid	No changes	5.1284
762	TCGA-4C-A93U-01	No changes	Diploid	523.672	-	MIR31HG: Diploid	No changes	523.672
763	TCGA-4E-A92E-01	No changes	Diploid	39.1621	-	MIR31HG: Diploid	No changes	39.1621
764	TCGA-4G-AAZO-01	Shallow Deletion	Shallow Deletion	0	-	MIR31HG: Shallow Deletion	Shallow Deletion	0
765	TCGA-4G-AAZT-01	No changes	Diploid	0	-	MIR31HG: Diploid	No changes	0
766	TCGA-4J-AA1J-01	No changes	Diploid	89.7053	-	MIR31HG: Diploid	No changes	89.7053
767	TCGA-4K-AA1G-01	No changes	Diploid	0	-	MIR31HG: Diploid	No changes	0
768	TCGA-4K-AA1H-01	No changes	Diploid	2.5694	-	MIR31HG: Diploid	No changes	2.5694
769	TCGA-4K-AA1I-01	Shallow Deletion	Shallow Deletion	1.6271	-	MIR31HG: Shallow Deletion	Shallow Deletion	1.6271
770	TCGA-4K-AAAL-01	Shallow Deletion	Shallow Deletion	0.9141	-	MIR31HG: Shallow Deletion	Shallow Deletion	0.9141
771	TCGA-4L-AA1F-01	Shallow Deletion	Shallow Deletion	31.1823	-	MIR31HG: Shallow Deletion	Shallow Deletion	31.1823
772	TCGA-4N-A93T-01	No changes	Diploid	0	-	MIR31HG: Diploid	No changes	0
773	TCGA-4P-AA8J-01	No changes	Diploid	224.927	-	MIR31HG: Diploid	No changes	224.927
774	TCGA-4R-AA8I-01	No changes	Diploid	0	-	MIR31HG: Diploid	No changes	0
775	TCGA-4T-AA8H-01	No changes	Diploid	29.9762	-	MIR31HG: Diploid	No changes	29.9762
776	TCGA-4V-A9QI-01	No changes	Diploid	0	-	MIR31HG: Diploid	No changes	0
777	TCGA-4V-A9QJ-01	No changes	Diploid	69.3294	-	MIR31HG: Diploid	No changes	69.3294
778	TCGA-4V-A9QL-01	No changes	Diploid	23.6239	-	MIR31HG: Diploid	No changes	23.6239
779	TCGA-4V-A9QM-01	No changes	Diploid	62.7973	-	MIR31HG: Diploid	No changes	62.7973
780	TCGA-4V-A9QN-01	No changes	Diploid	6.2005	-	MIR31HG: Diploid	No changes	6.2005
781	TCGA-4V-A9QT-01	No changes	Diploid	0	-	MIR31HG: Diploid	No changes	0
782	TCGA-4V-A9QU-01	No changes	Diploid	21.0233	-	MIR31HG: Diploid	No changes	21.0233
783	TCGA-4V-A9QW-01	No changes	Diploid	8.7884	-	MIR31HG: Diploid	No changes	8.7884
784	TCGA-4V-A9QX-01	No changes	Diploid	3.7997	-	MIR31HG: Diploid	No changes	3.7997
785	TCGA-4X-A9F9-01	No changes	Diploid	1.4482	-	MIR31HG: Diploid	No changes	1.4482
786	TCGA-4X-A9FA-01	No changes	Diploid	24.3616	-	MIR31HG: Diploid	No changes	24.3616
787	TCGA-4X-A9FB-01	No changes	Diploid	1.7349	-	MIR31HG: Diploid	No changes	1.7349
788	TCGA-4X-A9FC-01	No changes	Diploid	9.1251	-	MIR31HG: Diploid	No changes	9.1251
789	TCGA-4X-A9FD-01	No changes	Diploid	1.0091	-	MIR31HG: Diploid	No changes	1.0091
790	TCGA-4Z-AA7M-01	Shallow Deletion	Shallow Deletion	28.3224	-	MIR31HG: Shallow Deletion	Shallow Deletion	28.3224
791	TCGA-4Z-AA7N-01	No changes	Diploid	83.8215	-	MIR31HG: Diploid	No changes	83.8215
792	TCGA-4Z-AA7O-01	Deep Deletion	Deep Deletion	8.6451	-	MIR31HG: Deep Deletion	MIR31HG: Deep Deletion	8.6451
793	TCGA-4Z-AA7S-01	Shallow Deletion	Shallow Deletion	63.1495	-	MIR31HG: Shallow Deletion	Shallow Deletion	63.1495
794	TCGA-4Z-AA7Y-01	Deep Deletion	Deep Deletion	1.3768	-	MIR31HG: Deep Deletion	MIR31HG: Deep Deletion	1.3768
795	TCGA-4Z-AA80-01	Shallow Deletion	Shallow Deletion	16.9492	-	MIR31HG: Shallow Deletion	Shallow Deletion	16.9492
796	TCGA-4Z-AA81-01	No changes	Diploid	207.714	-	MIR31HG: Diploid	No changes	207.714
797	TCGA-4Z-AA83-01	No changes	Diploid	1147.85	-	MIR31HG: Diploid	No changes	1147.85
798	TCGA-4Z-AA84-01	No changes	Diploid	222.946	-	MIR31HG: Diploid	No changes	222.946
799	TCGA-4Z-AA86-01	No changes	Diploid	259.458	-	MIR31HG: Diploid	No changes	259.458
800	TCGA-4Z-AA89-01	Deep Deletion	Deep Deletion	202.437	-	MIR31HG: Deep Deletion	MIR31HG: Deep Deletion	202.437
801	TCGA-50-5044-01	No changes	Diploid	727.738	-	MIR31HG: Diploid	No changes	727.738
802	TCGA-50-5045-01	No changes	Diploid	13.1134	-	MIR31HG: Diploid	No changes	13.1134
803	TCGA-50-5049-01	No changes	Diploid	3.9062	-	MIR31HG: Diploid	No changes	3.9062
804	TCGA-50-5055-01	Shallow Deletion	Shallow Deletion	20.7641	-	MIR31HG: Shallow Deletion	Shallow Deletion	20.7641
805	TCGA-50-5066-01	No changes	Diploid	148.084	-	MIR31HG: Diploid	No changes	148.084
806	TCGA-50-5068-01	Deep Deletion	Deep Deletion	0.8551	-	MIR31HG: Deep Deletion	MIR31HG: Deep Deletion	0.8551
807	TCGA-50-5072-01	Deep Deletion	Deep Deletion	0	-	MIR31HG: Deep Deletion	MIR31HG: Deep Deletion	0
808	TCGA-50-5931-01	Shallow Deletion	Shallow Deletion	8.2071	-	MIR31HG: Shallow Deletion	Shallow Deletion	8.2071
809	TCGA-50-5933-01	Shallow Deletion	Shallow Deletion	6.1232	-	MIR31HG: Shallow Deletion	Shallow Deletion	6.1232
810	TCGA-50-5935-01	Shallow Deletion	Shallow Deletion	0	-	MIR31HG: Shallow Deletion	Shallow Deletion	0
811	TCGA-50-5936-01	Shallow Deletion	Shallow Deletion	73.8304	-	MIR31HG: Shallow Deletion	Shallow Deletion	73.8304
812	TCGA-50-5939-01	Shallow Deletion	Shallow Deletion	201.813	-	MIR31HG: Shallow Deletion	Shallow Deletion	201.813
813	TCGA-50-5941-01	No changes	Diploid	15.3846	-	MIR31HG: Diploid	No changes	15.3846
814	TCGA-50-5942-01	No changes	Diploid	2.5572	-	MIR31HG: Diploid	No changes	2.5572
815	TCGA-50-5944-01	Shallow Deletion	Shallow Deletion	10.9773	-	MIR31HG: Shallow Deletion	Shallow Deletion	10.9773
816	TCGA-50-6590-01	No changes	Diploid	133.696	-	MIR31HG: Diploid	No changes	133.696
817	TCGA-50-6591-01	No changes	Diploid	19.1159	-	MIR31HG: Diploid	No changes	19.1159
818	TCGA-50-6592-01	Shallow Deletion	Shallow Deletion	12.8443	-	MIR31HG: Shallow Deletion	Shallow Deletion	12.8443
819	TCGA-50-6593-01	Shallow Deletion	Shallow Deletion	8.3387	-	MIR31HG: Shallow Deletion	Shallow Deletion	8.3387
820	TCGA-50-6595-01	No changes	Diploid	534.405	-	MIR31HG: Diploid	No changes	534.405
821	TCGA-50-6597-01	Shallow Deletion	Shallow Deletion	3.77	-	MIR31HG: Shallow Deletion	Shallow Deletion	3.77
822	TCGA-50-6673-01	Shallow Deletion	Shallow Deletion	16.8256	-	MIR31HG: Shallow Deletion	Shallow Deletion	16.8256
823	TCGA-50-7109-01	Shallow Deletion	Shallow Deletion	0	-	MIR31HG: Shallow Deletion	Shallow Deletion	0
824	TCGA-50-8457-01	No changes	Diploid	0	-	MIR31HG: Diploid	No changes	0
825	TCGA-50-8459-01	Shallow Deletion	Shallow Deletion	13.428	-	MIR31HG: Shallow Deletion	Shallow Deletion	13.428
826	TCGA-50-8460-01	Shallow Deletion	Shallow Deletion	0.6196	-	MIR31HG: Shallow Deletion	Shallow Deletion	0.6196
827	TCGA-51-4079-01	Shallow Deletion	Shallow Deletion	91.1372	-	MIR31HG: Shallow Deletion	Shallow Deletion	91.1372
828	TCGA-51-4080-01	No changes	Diploid	2.1167	-	MIR31HG: Diploid	No changes	2.1167
829	TCGA-51-4081-01	Shallow Deletion	Shallow Deletion	1.7039	-	MIR31HG: Shallow Deletion	Shallow Deletion	1.7039
830	TCGA-52-7809-01	Shallow Deletion	Shallow Deletion	5.8707	-	MIR31HG: Shallow Deletion	Shallow Deletion	5.8707
831	TCGA-52-7810-01	Shallow Deletion	Shallow Deletion	22.4356	-	MIR31HG: Shallow Deletion	Shallow Deletion	22.4356
832	TCGA-52-7811-01	No changes	Diploid	27.562	-	MIR31HG: Diploid	No changes	27.562
833	TCGA-52-7812-01	Deep Deletion	Diploid	0.3997	-	MIR31HG: Diploid	MIR31HG: Diploid	0.3997
834	TCGA-53-7624-01	Deep Deletion	Deep Deletion	0.4392	-	MIR31HG: Deep Deletion	MIR31HG: Deep Deletion	0.4392
835	TCGA-53-7626-01	Shallow Deletion	Shallow Deletion	0	-	MIR31HG: Shallow Deletion	Shallow Deletion	0
836	TCGA-53-7813-01	Shallow Deletion	Shallow Deletion	31.8602	-	MIR31HG: Shallow Deletion	Shallow Deletion	31.8602
837	TCGA-53-A4EZ-01	No changes	Diploid	36.589	-	MIR31HG: Diploid	No changes	36.589
838	TCGA-55-1592-01	Deep Deletion	Deep Deletion	0.2706	-	MIR31HG: Deep Deletion	MIR31HG: Deep Deletion	0.2706
839	TCGA-55-1594-01	Shallow Deletion	Shallow Deletion	1.5723	-	MIR31HG: Shallow Deletion	Shallow Deletion	1.5723
840	TCGA-55-1595-01	No changes	Diploid	1.526	-	MIR31HG: Diploid	No changes	1.526
841	TCGA-55-1596-01	Shallow Deletion	Shallow Deletion	0	-	MIR31HG: Shallow Deletion	Shallow Deletion	0
842	TCGA-55-5899-01	Deep Deletion	Deep Deletion	1.7145	-	MIR31HG: Deep Deletion	MIR31HG: Deep Deletion	1.7145
843	TCGA-55-6642-01	Shallow Deletion	Shallow Deletion	1.9659	-	MIR31HG: Shallow Deletion	Shallow Deletion	1.9659
844	TCGA-55-6712-01	Shallow Deletion	Shallow Deletion	62.7381	-	MIR31HG: Shallow Deletion	Shallow Deletion	62.7381
845	TCGA-55-6968-01	No changes	Diploid	42.9307	-	MIR31HG: Diploid	No changes	42.9307
846	TCGA-55-6969-01	No changes	Diploid	5.1742	-	MIR31HG: Diploid	No changes	5.1742
847	TCGA-55-6970-01	No changes	Diploid	18.6315	-	MIR31HG: Diploid	No changes	18.6315
848	TCGA-55-6971-01	Shallow Deletion	Shallow Deletion	7.7444	-	MIR31HG: Shallow Deletion	Shallow Deletion	7.7444
849	TCGA-55-6975-01	Shallow Deletion	Shallow Deletion	53.6463	-	MIR31HG: Shallow Deletion	Shallow Deletion	53.6463
850	TCGA-55-6978-01	No changes	Diploid	34.9448	-	MIR31HG: Diploid	No changes	34.9448
851	TCGA-55-6979-01	No changes	Diploid	23.2548	-	MIR31HG: Diploid	No changes	23.2548
852	TCGA-55-6980-01	Shallow Deletion	Shallow Deletion	25.641	-	MIR31HG: Shallow Deletion	Shallow Deletion	25.641
853	TCGA-55-6981-01	Shallow Deletion	Shallow Deletion	31.5789	-	MIR31HG: Shallow Deletion	Shallow Deletion	31.5789
854	TCGA-55-6982-01	Shallow Deletion	Shallow Deletion	46.0936	-	MIR31HG: Shallow Deletion	Shallow Deletion	46.0936
855	TCGA-55-6983-01	No changes	Diploid	43.9716	-	MIR31HG: Diploid	No changes	43.9716
856	TCGA-55-6984-01	No changes	Diploid	508.227	-	MIR31HG: Diploid	No changes	508.227
857	TCGA-55-6985-01	Deep Deletion	Deep Deletion	11.194	-	MIR31HG: Deep Deletion	MIR31HG: Deep Deletion	11.194
858	TCGA-55-6986-01	Shallow Deletion	Shallow Deletion	45.0581	-	MIR31HG: Shallow Deletion	Shallow Deletion	45.0581
859	TCGA-55-6987-01	Deep Deletion	Diploid	9.887	-	MIR31HG: Diploid	MIR31HG: Diploid	9.887
860	TCGA-55-7283-01	Shallow Deletion	Shallow Deletion	0	-	MIR31HG: Shallow Deletion	Shallow Deletion	0
861	TCGA-55-7570-01	Shallow Deletion	Shallow Deletion	25.7081	-	MIR31HG: Shallow Deletion	Shallow Deletion	25.7081
862	TCGA-55-7573-01	Shallow Deletion	Shallow Deletion	1.6013	-	MIR31HG: Shallow Deletion	Shallow Deletion	1.6013
863	TCGA-55-7574-01	No changes	Diploid	0.7938	-	MIR31HG: Diploid	No changes	0.7938
864	TCGA-55-7576-01	Deep Deletion	Shallow Deletion	1.7107	-	MIR31HG: Shallow Deletion	MIR31HG: Shallow Deletion	1.7107
865	TCGA-55-7724-01	Shallow Deletion	Shallow Deletion	108.216	-	MIR31HG: Shallow Deletion	Shallow Deletion	108.216
866	TCGA-55-7725-01	No changes	Diploid	1.0504	-	MIR31HG: Diploid	No changes	1.0504
867	TCGA-55-7726-01	Deep Deletion	Deep Deletion	15.9716	-	MIR31HG: Deep Deletion	MIR31HG: Deep Deletion	15.9716
868	TCGA-55-7727-01	No changes	Diploid	1.8349	-	MIR31HG: Diploid	No changes	1.8349
869	TCGA-55-7815-01	No changes	Diploid	2.004	-	MIR31HG: Diploid	No changes	2.004
870	TCGA-55-7907-01	Shallow Deletion	Shallow Deletion	5.473	-	MIR31HG: Shallow Deletion	Shallow Deletion	5.473
871	TCGA-55-7910-01	No changes	Diploid	0	-	MIR31HG: Diploid	No changes	0
872	TCGA-55-7911-01	No changes	Diploid	0	-	MIR31HG: Diploid	No changes	0
873	TCGA-55-7913-01	Shallow Deletion	Shallow Deletion	3.7305	-	MIR31HG: Shallow Deletion	Shallow Deletion	3.7305
874	TCGA-55-7914-01	Shallow Deletion	Shallow Deletion	0.4998	-	MIR31HG: Shallow Deletion	Shallow Deletion	0.4998
875	TCGA-55-8085-01	No changes	Diploid	0	-	MIR31HG: Diploid	No changes	0
876	TCGA-55-8087-01	No changes	Diploid	0.349	-	MIR31HG: Diploid	No changes	0.349
877	TCGA-55-8089-01	Shallow Deletion	Shallow Deletion	166.746	-	MIR31HG: Shallow Deletion	Shallow Deletion	166.746
878	TCGA-55-8090-01	Deep Deletion	Deep Deletion	2.7872	-	MIR31HG: Deep Deletion	MIR31HG: Deep Deletion	2.7872
879	TCGA-55-8092-01	Shallow Deletion	Shallow Deletion	92.5313	-	MIR31HG: Shallow Deletion	Shallow Deletion	92.5313
880	TCGA-55-8094-01	Shallow Deletion	Shallow Deletion	1.1921	-	MIR31HG: Shallow Deletion	Shallow Deletion	1.1921
881	TCGA-55-8096-01	No changes	Diploid	3.4303	-	MIR31HG: Diploid	No changes	3.4303
882	TCGA-55-8097-01	Shallow Deletion	Shallow Deletion	2.0016	-	MIR31HG: Shallow Deletion	Shallow Deletion	2.0016
883	TCGA-55-8203-01	Shallow Deletion	Shallow Deletion	0.4044	-	MIR31HG: Shallow Deletion	Shallow Deletion	0.4044
884	TCGA-55-8204-01	Shallow Deletion	Shallow Deletion	122.318	-	MIR31HG: Shallow Deletion	Shallow Deletion	122.318
885	TCGA-55-8205-01	No changes	Diploid	25.6334	-	MIR31HG: Diploid	No changes	25.6334
886	TCGA-55-8206-01	Shallow Deletion	Shallow Deletion	1.1813	-	MIR31HG: Shallow Deletion	Shallow Deletion	1.1813
887	TCGA-55-8207-01	Shallow Deletion	Shallow Deletion	0.3632	-	MIR31HG: Shallow Deletion	Shallow Deletion	0.3632
888	TCGA-55-8208-01	No changes	Diploid	29.9123	-	MIR31HG: Diploid	No changes	29.9123
889	TCGA-55-8299-01	No changes	Diploid	28.2984	-	MIR31HG: Diploid	No changes	28.2984
890	TCGA-55-8302-01	No changes	Diploid	8.8606	-	MIR31HG: Diploid	No changes	8.8606
891	TCGA-55-8505-01	Deep Deletion	Deep Deletion	2.9464	-	MIR31HG: Deep Deletion	MIR31HG: Deep Deletion	2.9464
892	TCGA-55-8506-01	Shallow Deletion	Shallow Deletion	1.1261	-	MIR31HG: Shallow Deletion	Shallow Deletion	1.1261
893	TCGA-55-8507-01	Shallow Deletion	Shallow Deletion	0.5411	-	MIR31HG: Shallow Deletion	Shallow Deletion	0.5411
894	TCGA-55-8508-01	No changes	Diploid	17.6835	-	MIR31HG: Diploid	No changes	17.6835
895	TCGA-55-8510-01	Shallow Deletion	Shallow Deletion	20.8078	-	MIR31HG: Shallow Deletion	Shallow Deletion	20.8078
896	TCGA-55-8511-01	No changes	Diploid	1.0859	-	MIR31HG: Diploid	No changes	1.0859
897	TCGA-55-8512-01	Shallow Deletion	Shallow Deletion	19.7755	-	MIR31HG: Shallow Deletion	Shallow Deletion	19.7755
898	TCGA-55-8513-01	No changes	Diploid	74.9258	-	MIR31HG: Diploid	No changes	74.9258
899	TCGA-55-8614-01	Shallow Deletion	Shallow Deletion	64.1207	-	MIR31HG: Shallow Deletion	Shallow Deletion	64.1207
900	TCGA-55-8616-01	No changes	Diploid	1.0504	-	MIR31HG: Diploid	No changes	1.0504
901	TCGA-55-8619-01	No changes	Diploid	22.1316	-	MIR31HG: Diploid	No changes	22.1316
902	TCGA-55-8621-01	No changes	Diploid	6.4283	-	MIR31HG: Diploid	No changes	6.4283
903	TCGA-55-A48X-01	Shallow Deletion	Shallow Deletion	6.3539	-	MIR31HG: Shallow Deletion	Shallow Deletion	6.3539
904	TCGA-55-A48Y-01	No changes	Diploid	13.6555	-	MIR31HG: Diploid	No changes	13.6555
905	TCGA-55-A490-01	Shallow Deletion	Shallow Deletion	2.9521	-	MIR31HG: Shallow Deletion	Shallow Deletion	2.9521
906	TCGA-55-A491-01	No changes	Diploid	21.1752	-	MIR31HG: Diploid	No changes	21.1752
907	TCGA-55-A492-01	Shallow Deletion	Shallow Deletion	3.2137	-	MIR31HG: Shallow Deletion	Shallow Deletion	3.2137
908	TCGA-55-A493-01	Shallow Deletion	Shallow Deletion	248.684	-	MIR31HG: Shallow Deletion	Shallow Deletion	248.684
909	TCGA-55-A494-01	No changes	Diploid	1.3304	-	MIR31HG: Diploid	No changes	1.3304
910	TCGA-55-A4DG-01	Shallow Deletion	Shallow Deletion	2.1097	-	MIR31HG: Shallow Deletion	Shallow Deletion	2.1097
911	TCGA-55-A57B-01	Shallow Deletion	Shallow Deletion	7.4048	-	MIR31HG: Shallow Deletion	Shallow Deletion	7.4048
912	TCGA-56-1622-01	Shallow Deletion	Shallow Deletion	18.3066	-	MIR31HG: Shallow Deletion	Shallow Deletion	18.3066
913	TCGA-56-5898-01	Shallow Deletion	Shallow Deletion	5.6852	-	MIR31HG: Shallow Deletion	Shallow Deletion	5.6852
914	TCGA-56-6545-01	Shallow Deletion	Shallow Deletion	39.6341	-	MIR31HG: Shallow Deletion	Shallow Deletion	39.6341
915	TCGA-56-6546-01	Shallow Deletion	Shallow Deletion	3.2439	-	MIR31HG: Shallow Deletion	Shallow Deletion	3.2439
916	TCGA-56-7221-01	Shallow Deletion	Shallow Deletion	10.2877	-	MIR31HG: Shallow Deletion	Shallow Deletion	10.2877
917	TCGA-56-7222-01	Shallow Deletion	Shallow Deletion	48.9339	-	MIR31HG: Shallow Deletion	Shallow Deletion	48.9339
918	TCGA-56-7223-01	Shallow Deletion	Shallow Deletion	14.4334	-	MIR31HG: Shallow Deletion	Shallow Deletion	14.4334
919	TCGA-56-7579-01	Shallow Deletion	Shallow Deletion	17.5747	-	MIR31HG: Shallow Deletion	Shallow Deletion	17.5747
920	TCGA-56-7580-01	Deep Deletion	Deep Deletion	0.7628	-	MIR31HG: Deep Deletion	MIR31HG: Deep Deletion	0.7628
921	TCGA-56-7582-01	Shallow Deletion	Shallow Deletion	9.8153	-	MIR31HG: Shallow Deletion	Shallow Deletion	9.8153
922	TCGA-56-7730-01	Shallow Deletion	Shallow Deletion	6.5827	-	MIR31HG: Shallow Deletion	Shallow Deletion	6.5827
923	TCGA-56-7731-01	Shallow Deletion	Shallow Deletion	29.0698	-	MIR31HG: Shallow Deletion	Shallow Deletion	29.0698
924	TCGA-56-7822-01	Shallow Deletion	Shallow Deletion	324.114	-	MIR31HG: Shallow Deletion	Shallow Deletion	324.114
925	TCGA-56-7823-01	Shallow Deletion	Shallow Deletion	4.1891	-	MIR31HG: Shallow Deletion	Shallow Deletion	4.1891
926	TCGA-56-8082-01	Deep Deletion	Shallow Deletion	0.8268	-	MIR31HG: Shallow Deletion	MIR31HG: Shallow Deletion	0.8268
927	TCGA-56-8083-01	Shallow Deletion	Shallow Deletion	26.8179	-	MIR31HG: Shallow Deletion	Shallow Deletion	26.8179
928	TCGA-56-8201-01	Shallow Deletion	Shallow Deletion	9.5251	-	MIR31HG: Shallow Deletion	Shallow Deletion	9.5251
929	TCGA-56-8304-01	Shallow Deletion	Shallow Deletion	84.0383	-	MIR31HG: Shallow Deletion	Shallow Deletion	84.0383
930	TCGA-56-8305-01	Deep Deletion	Deep Deletion	0.5181	-	MIR31HG: Deep Deletion	MIR31HG: Deep Deletion	0.5181
931	TCGA-56-8307-01	Shallow Deletion	Shallow Deletion	0	-	MIR31HG: Shallow Deletion	Shallow Deletion	0
932	TCGA-56-8308-01	Deep Deletion	Gain	8.6108	-	MIR31HG: Gain	MIR31HG: Gain	8.6108
933	TCGA-56-8309-01	Shallow Deletion	Shallow Deletion	18.8356	-	MIR31HG: Shallow Deletion	Shallow Deletion	18.8356
934	TCGA-56-8503-01	Shallow Deletion	Shallow Deletion	125.806	-	MIR31HG: Shallow Deletion	Shallow Deletion	125.806
935	TCGA-56-8504-01	Shallow Deletion	Shallow Deletion	34.8677	-	MIR31HG: Shallow Deletion	Shallow Deletion	34.8677
936	TCGA-56-8622-01	Shallow Deletion	Shallow Deletion	24.2245	-	MIR31HG: Shallow Deletion	Shallow Deletion	24.2245
937	TCGA-56-8623-01	No changes	Diploid	5.5397	Not Profiled	MIR31HG: Diploid	No changes	5.5397
938	TCGA-56-8624-01	Shallow Deletion	Shallow Deletion	134.075	-	MIR31HG: Shallow Deletion	Shallow Deletion	134.075
939	TCGA-56-8625-01	Shallow Deletion	Shallow Deletion	4.7244	-	MIR31HG: Shallow Deletion	Shallow Deletion	4.7244
940	TCGA-56-8626-01	Deep Deletion	Shallow Deletion	60.1052	-	MIR31HG: Shallow Deletion	MIR31HG: Shallow Deletion	60.1052
941	TCGA-56-8628-01	Shallow Deletion	Shallow Deletion	28.3461	-	MIR31HG: Shallow Deletion	Shallow Deletion	28.3461
942	TCGA-56-A49D-01	Shallow Deletion	Shallow Deletion	2.004	-	MIR31HG: Shallow Deletion	Shallow Deletion	2.004
943	TCGA-56-A4BW-01	Deep Deletion	Shallow Deletion	29.5481	-	MIR31HG: Shallow Deletion	MIR31HG: Shallow Deletion	29.5481
944	TCGA-56-A4BX-01	Shallow Deletion	Shallow Deletion	3.5042	-	MIR31HG: Shallow Deletion	Shallow Deletion	3.5042
945	TCGA-56-A4BY-01	No changes	Diploid	22.391	-	MIR31HG: Diploid	No changes	22.391
946	TCGA-56-A4ZJ-01	Shallow Deletion	Shallow Deletion	37.1033	-	MIR31HG: Shallow Deletion	Shallow Deletion	37.1033
947	TCGA-56-A4ZK-01	No changes	Diploid	2.124	-	MIR31HG: Diploid	No changes	2.124
948	TCGA-56-A5DR-01	No changes	Diploid	107.904	-	MIR31HG: Diploid	No changes	107.904
949	TCGA-56-A5DS-01	Shallow Deletion	Shallow Deletion	1.0005	-	MIR31HG: Shallow Deletion	Shallow Deletion	1.0005
950	TCGA-56-A62T-01	No changes	Diploid	217.366	-	MIR31HG: Diploid	No changes	217.366
951	TCGA-57-1582-01	Shallow Deletion	Shallow Deletion	6.14256	-	MIR31HG: Shallow Deletion	Shallow Deletion	6.14256
952	TCGA-57-1583-01	Shallow Deletion	Shallow Deletion	4.25246	-	MIR31HG: Shallow Deletion	Shallow Deletion	4.25246
953	TCGA-57-1584-01	No changes	Diploid	4.06553	-	MIR31HG: Diploid	No changes	4.06553
954	TCGA-57-1993-01	No changes	Diploid	47.1195	-	MIR31HG: Diploid	No changes	47.1195
955	TCGA-57-1994-01	Deep Deletion	Shallow Deletion	3.03905	-	MIR31HG: Shallow Deletion	MIR31HG: Shallow Deletion	3.03905
956	TCGA-58-8386-01	Shallow Deletion	Shallow Deletion	31.138	-	MIR31HG: Shallow Deletion	Shallow Deletion	31.138
957	TCGA-58-8387-01	Shallow Deletion	Shallow Deletion	0.7256	-	MIR31HG: Shallow Deletion	Shallow Deletion	0.7256
958	TCGA-58-8388-01	No changes	Diploid	11.3534	-	MIR31HG: Diploid	No changes	11.3534
959	TCGA-58-8390-01	Deep Deletion	Deep Deletion	1.2959	-	MIR31HG: Deep Deletion	MIR31HG: Deep Deletion	1.2959
960	TCGA-58-8391-01	Deep Deletion	Deep Deletion	0	-	MIR31HG: Deep Deletion	MIR31HG: Deep Deletion	0
961	TCGA-58-8392-01	Deep Deletion	Deep Deletion	0	-	MIR31HG: Deep Deletion	MIR31HG: Deep Deletion	0
962	TCGA-58-8393-01	Shallow Deletion	Shallow Deletion	50.391	-	MIR31HG: Shallow Deletion	Shallow Deletion	50.391
963	TCGA-58-A46J-01	Shallow Deletion	Shallow Deletion	18.5185	-	MIR31HG: Shallow Deletion	Shallow Deletion	18.5185
964	TCGA-58-A46L-01	Deep Deletion	Deep Deletion	0.6048	-	MIR31HG: Deep Deletion	MIR31HG: Deep Deletion	0.6048
965	TCGA-58-A46M-01	Deep Deletion	Gain	12.9797	-	MIR31HG: Gain	MIR31HG: Gain	12.9797
966	TCGA-58-A46N-01	No changes	Diploid	46.4576	-	MIR31HG: Diploid	No changes	46.4576
967	TCGA-59-2348-01	No changes	Diploid	29.4708	-	MIR31HG: Diploid	No changes	29.4708
968	TCGA-59-2350-01	No changes	Diploid	165.477	-	MIR31HG: Diploid	No changes	165.477
969	TCGA-59-2351-01	Shallow Deletion	Shallow Deletion	2.48194	-	MIR31HG: Shallow Deletion	Shallow Deletion	2.48194
970	TCGA-59-2352-01	Shallow Deletion	Shallow Deletion	-0.052535	-	MIR31HG: Shallow Deletion	Shallow Deletion	-0.052535
971	TCGA-59-2354-01	No changes	Diploid	99.1869	-	MIR31HG: Diploid	No changes	99.1869
972	TCGA-59-2363-01	Shallow Deletion	Shallow Deletion	42.6109	-	MIR31HG: Shallow Deletion	Shallow Deletion	42.6109
973	TCGA-59-A5PD-01	Shallow Deletion	Shallow Deletion	0.521724	-	MIR31HG: Shallow Deletion	Shallow Deletion	0.521724
974	TCGA-5B-A90C-01	Shallow Deletion	Shallow Deletion	13.2861	-	MIR31HG: Shallow Deletion	Shallow Deletion	13.2861
975	TCGA-5C-A9VG-01	Shallow Deletion	Shallow Deletion	0	-	MIR31HG: Shallow Deletion	Shallow Deletion	0
976	TCGA-5C-A9VH-01	Shallow Deletion	Shallow Deletion	0	-	MIR31HG: Shallow Deletion	Shallow Deletion	0
977	TCGA-5G-A9ZZ-01	Shallow Deletion	Diploid	4.7822	-	MIR31HG: Diploid	Shallow Deletion	4.7822
978	TCGA-5K-AAAP-01	No changes	Diploid	59.4439	-	MIR31HG: Diploid	No changes	59.4439
979	TCGA-5L-AAT0-01	No changes	Diploid	18.1845	-	MIR31HG: Diploid	No changes	18.1845
980	TCGA-5M-AAT5-01	Shallow Deletion	Shallow Deletion	6.9246	-	MIR31HG: Shallow Deletion	Shallow Deletion	6.9246
981	TCGA-5M-AAT6-01	No changes	Diploid	36.7492	-	MIR31HG: Diploid	No changes	36.7492
982	TCGA-5M-AATA-01	No changes	Diploid	1.5905	-	MIR31HG: Diploid	No changes	1.5905
983	TCGA-5M-AATE-01	Shallow Deletion	Shallow Deletion	0.6865	-	MIR31HG: Shallow Deletion	Shallow Deletion	0.6865
984	TCGA-5N-A9KI-01	No changes	Diploid	81.6504	-	MIR31HG: Diploid	No changes	81.6504
985	TCGA-5N-A9KM-01	Deep Deletion	Shallow Deletion	38.3495	-	MIR31HG: Shallow Deletion	MIR31HG: Shallow Deletion	38.3495
986	TCGA-5P-A9JU-01	No changes	Diploid	148.298	-	MIR31HG: Diploid	No changes	148.298
987	TCGA-5P-A9JV-01	No changes	Diploid	40.2013	-	MIR31HG: Diploid	No changes	40.2013
988	TCGA-5P-A9JW-01	No changes	Diploid	219.39	-	MIR31HG: Diploid	No changes	219.39
989	TCGA-5P-A9JY-01	No changes	Diploid	374.188	-	MIR31HG: Diploid	No changes	374.188
990	TCGA-5P-A9JZ-01	No changes	Diploid	72.6897	-	MIR31HG: Diploid	No changes	72.6897
991	TCGA-5P-A9K0-01	No changes	Diploid	100.847	-	MIR31HG: Diploid	No changes	100.847
992	TCGA-5P-A9K2-01	No changes	Diploid	345.435	-	MIR31HG: Diploid	No changes	345.435
993	TCGA-5P-A9K3-01	No changes	Diploid	3.9909	-	MIR31HG: Diploid	No changes	3.9909
994	TCGA-5P-A9K4-01	No changes	Diploid	151.061	Not Profiled	MIR31HG: Diploid	No changes	151.061
995	TCGA-5P-A9K6-01	No changes	Diploid	77.0269	-	MIR31HG: Diploid	No changes	77.0269
996	TCGA-5P-A9K8-01	No changes	Diploid	0.6452	-	MIR31HG: Diploid	No changes	0.6452
997	TCGA-5P-A9K9-01	Shallow Deletion	Shallow Deletion	0	-	MIR31HG: Shallow Deletion	Shallow Deletion	0
998	TCGA-5P-A9KA-01	No changes	Diploid	154.09	-	MIR31HG: Diploid	No changes	154.09
999	TCGA-5P-A9KC-01	No changes	Diploid	46.0931	-	MIR31HG: Diploid	No changes	46.0931
1000	TCGA-5P-A9KE-01	No changes	Diploid	128.043	-	MIR31HG: Diploid	No changes	128.043
1001	TCGA-5P-A9KH-01	No changes	Diploid	158.965	-	MIR31HG: Diploid	No changes	158.965
1002	TCGA-5R-AA1D-01	No changes	Diploid	0	-	MIR31HG: Diploid	No changes	0
1003	TCGA-5R-AAAM-01	No changes	Diploid	0	-	MIR31HG: Diploid	No changes	0
1004	TCGA-5S-A9Q8-01	No changes	Diploid	98.1067	-	MIR31HG: Diploid	No changes	98.1067
1005	TCGA-5T-A9QA-01	No changes	Diploid	0	-	MIR31HG: Diploid	No changes	0
1006	TCGA-5U-AB0D-01	Shallow Deletion	Shallow Deletion	6.656	-	MIR31HG: Shallow Deletion	Shallow Deletion	6.656
1007	TCGA-5U-AB0E-01	No changes	Diploid	0	-	MIR31HG: Diploid	No changes	0
1008	TCGA-5U-AB0F-01	No changes	Diploid	81.5451	-	MIR31HG: Diploid	No changes	81.5451
1009	TCGA-5V-A9RR-01	No changes	Diploid	28.4018	-	MIR31HG: Diploid	No changes	28.4018
1010	TCGA-60-2697-01	No changes	Diploid	1.8026	-	MIR31HG: Diploid	No changes	1.8026
1011	TCGA-60-2698-01	Shallow Deletion	Shallow Deletion	259.887	-	MIR31HG: Shallow Deletion	Shallow Deletion	259.887
1012	TCGA-60-2703-01	Shallow Deletion	Shallow Deletion	12.1342	-	MIR31HG: Shallow Deletion	Shallow Deletion	12.1342
1013	TCGA-60-2704-01	Deep Deletion	Deep Deletion	2.6326	-	MIR31HG: Deep Deletion	MIR31HG: Deep Deletion	2.6326
1014	TCGA-60-2706-01	Shallow Deletion	Shallow Deletion	109.367	-	MIR31HG: Shallow Deletion	Shallow Deletion	109.367
1015	TCGA-60-2708-01	Shallow Deletion	Shallow Deletion	62.0945	-	MIR31HG: Shallow Deletion	Shallow Deletion	62.0945
1016	TCGA-60-2709-01	No changes	Diploid	6.1198	-	MIR31HG: Diploid	No changes	6.1198
1017	TCGA-60-2710-01	Shallow Deletion	Shallow Deletion	0.3179	-	MIR31HG: Shallow Deletion	Shallow Deletion	0.3179
1018	TCGA-60-2711-01	Shallow Deletion	Shallow Deletion	0.6551	-	MIR31HG: Shallow Deletion	Shallow Deletion	0.6551
1019	TCGA-60-2713-01	Shallow Deletion	Shallow Deletion	13.3111	-	MIR31HG: Shallow Deletion	Shallow Deletion	13.3111
1020	TCGA-60-2714-01	Shallow Deletion	Shallow Deletion	0.3406	-	MIR31HG: Shallow Deletion	Shallow Deletion	0.3406
1021	TCGA-60-2716-01	No changes	Diploid	423.26	-	MIR31HG: Diploid	No changes	423.26
1022	TCGA-60-2719-01	Shallow Deletion	Shallow Deletion	1.8197	-	MIR31HG: Shallow Deletion	Shallow Deletion	1.8197
1023	TCGA-60-2720-01	Shallow Deletion	Shallow Deletion	147.984	-	MIR31HG: Shallow Deletion	Shallow Deletion	147.984
1024	TCGA-60-2721-01	Shallow Deletion	Shallow Deletion	2.7389	-	MIR31HG: Shallow Deletion	Shallow Deletion	2.7389
1025	TCGA-60-2722-01	Deep Deletion	Gain	1.0425	-	MIR31HG: Gain	MIR31HG: Gain	1.0425
1026	TCGA-60-2723-01	Shallow Deletion	Shallow Deletion	15.6803	-	MIR31HG: Shallow Deletion	Shallow Deletion	15.6803
1027	TCGA-60-2724-01	Shallow Deletion	Shallow Deletion	93.3956	-	MIR31HG: Shallow Deletion	Shallow Deletion	93.3956
1028	TCGA-60-2725-01	Shallow Deletion	Shallow Deletion	2.2115	-	MIR31HG: Shallow Deletion	Shallow Deletion	2.2115
1029	TCGA-60-2726-01	Shallow Deletion	Shallow Deletion	0	-	MIR31HG: Shallow Deletion	Shallow Deletion	0
1030	TCGA-61-1721-01	No changes	Diploid	5.70711	Not Profiled	MIR31HG: Diploid	No changes	5.70711
1031	TCGA-61-1724-01	No changes	Diploid	4.8902	-	MIR31HG: Diploid	No changes	4.8902
1032	TCGA-61-1725-01	No changes	Diploid	46.5415	-	MIR31HG: Diploid	No changes	46.5415
1033	TCGA-61-1728-01	Shallow Deletion	Shallow Deletion	12.2355	-	MIR31HG: Shallow Deletion	Shallow Deletion	12.2355
1034	TCGA-61-1733-01	Shallow Deletion	Shallow Deletion	624.785	-	MIR31HG: Shallow Deletion	Shallow Deletion	624.785
1035	TCGA-61-1736-01	No changes	Diploid	71.9935	-	MIR31HG: Diploid	No changes	71.9935
1036	TCGA-61-1737-01	No changes	Diploid	113.253	-	MIR31HG: Diploid	No changes	113.253
1037	TCGA-61-1738-01	Shallow Deletion	Shallow Deletion	18.4139	-	MIR31HG: Shallow Deletion	Shallow Deletion	18.4139
1038	TCGA-61-1740-01	Shallow Deletion	Shallow Deletion	6.95662	-	MIR31HG: Shallow Deletion	Shallow Deletion	6.95662
1039	TCGA-61-1900-01	Deep Deletion	Deep Deletion	-0.052535	-	MIR31HG: Deep Deletion	MIR31HG: Deep Deletion	-0.052535
1040	TCGA-61-1907-01	Shallow Deletion	Shallow Deletion	12.2358	-	MIR31HG: Shallow Deletion	Shallow Deletion	12.2358
1041	TCGA-61-1910-01	Shallow Deletion	Shallow Deletion	0.863759	-	MIR31HG: Shallow Deletion	Shallow Deletion	0.863759
1042	TCGA-61-1914-01	Shallow Deletion	Shallow Deletion	11.2713	-	MIR31HG: Shallow Deletion	Shallow Deletion	11.2713
1043	TCGA-61-1917-01	No changes	Diploid	42.5441	-	MIR31HG: Diploid	No changes	42.5441
1044	TCGA-61-1918-01	Shallow Deletion	Shallow Deletion	1.30964	-	MIR31HG: Shallow Deletion	Shallow Deletion	1.30964
1045	TCGA-61-1919-01	Shallow Deletion	Shallow Deletion	93.8988	-	MIR31HG: Shallow Deletion	Shallow Deletion	93.8988
1046	TCGA-61-1995-01	Shallow Deletion	Shallow Deletion	12.7113	-	MIR31HG: Shallow Deletion	Shallow Deletion	12.7113
1047	TCGA-61-1998-01	Shallow Deletion	Shallow Deletion	4.47806	-	MIR31HG: Shallow Deletion	Shallow Deletion	4.47806
1048	TCGA-61-2002-01	Shallow Deletion	Shallow Deletion	60.1816	-	MIR31HG: Shallow Deletion	Shallow Deletion	60.1816
1049	TCGA-61-2003-01	Shallow Deletion	Shallow Deletion	-0.052535	-	MIR31HG: Shallow Deletion	Shallow Deletion	-0.052535
1050	TCGA-61-2008-01	Shallow Deletion	Shallow Deletion	12.5873	-	MIR31HG: Shallow Deletion	Shallow Deletion	12.5873
1051	TCGA-61-2009-01	Shallow Deletion	Shallow Deletion	60.1935	-	MIR31HG: Shallow Deletion	Shallow Deletion	60.1935
1052	TCGA-61-2012-01	Shallow Deletion	Shallow Deletion	46.8303	-	MIR31HG: Shallow Deletion	Shallow Deletion	46.8303
1053	TCGA-61-2016-01	Shallow Deletion	Diploid	120.948	-	MIR31HG: Diploid	Shallow Deletion	120.948
1054	TCGA-61-2088-01	No changes	Diploid	15.6812	-	MIR31HG: Diploid	No changes	15.6812
1055	TCGA-61-2092-01	No changes	Diploid	47.1895	-	MIR31HG: Diploid	No changes	47.1895
1056	TCGA-61-2095-01	Deep Deletion	Deep Deletion	0.189827	-	MIR31HG: Deep Deletion	MIR31HG: Deep Deletion	0.189827
1057	TCGA-61-2097-01	Shallow Deletion	Shallow Deletion	-0.052535	Not Profiled	MIR31HG: Shallow Deletion	Shallow Deletion	-0.052535
1058	TCGA-61-2098-01	Deep Deletion	Shallow Deletion	3.39037	-	MIR31HG: Shallow Deletion	MIR31HG: Shallow Deletion	3.39037
1059	TCGA-61-2101-01	Shallow Deletion	Shallow Deletion	26.0477	-	MIR31HG: Shallow Deletion	Shallow Deletion	26.0477
1060	TCGA-61-2102-01	Shallow Deletion	Shallow Deletion	9.03963	-	MIR31HG: Shallow Deletion	Shallow Deletion	9.03963
1061	TCGA-61-2104-01	Shallow Deletion	Shallow Deletion	49.0267	-	MIR31HG: Shallow Deletion	Shallow Deletion	49.0267
1062	TCGA-61-2109-01	Shallow Deletion	Shallow Deletion	8.53084	-	MIR31HG: Shallow Deletion	Shallow Deletion	8.53084
1063	TCGA-61-2110-01	No changes	Diploid	232.864	-	MIR31HG: Diploid	No changes	232.864
1064	TCGA-61-2111-01	No changes	Diploid	13.0317	-	MIR31HG: Diploid	No changes	13.0317
1065	TCGA-61-2113-01	Shallow Deletion	Shallow Deletion	45.3053	-	MIR31HG: Shallow Deletion	Shallow Deletion	45.3053
1066	TCGA-62-8394-01	No changes	Diploid	17.0496	-	MIR31HG: Diploid	No changes	17.0496
1067	TCGA-62-8395-01	Shallow Deletion	Shallow Deletion	1.3158	-	MIR31HG: Shallow Deletion	Shallow Deletion	1.3158
1068	TCGA-62-8397-01	Shallow Deletion	Shallow Deletion	0	-	MIR31HG: Shallow Deletion	Shallow Deletion	0
1069	TCGA-62-8398-01	Deep Deletion	Shallow Deletion	9.3832	-	MIR31HG: Shallow Deletion	MIR31HG: Shallow Deletion	9.3832
1070	TCGA-62-8399-01	Shallow Deletion	Shallow Deletion	0	-	MIR31HG: Shallow Deletion	Shallow Deletion	0
1071	TCGA-62-A46P-01	No changes	Diploid	3.7594	-	MIR31HG: Diploid	No changes	3.7594
1072	TCGA-62-A46S-01	No changes	Diploid	5.298	-	MIR31HG: Diploid	No changes	5.298
1073	TCGA-62-A46U-01	No changes	Diploid	6.9873	-	MIR31HG: Diploid	No changes	6.9873
1074	TCGA-62-A46V-01	Shallow Deletion	Shallow Deletion	0	-	MIR31HG: Shallow Deletion	Shallow Deletion	0
1075	TCGA-62-A46Y-01	Shallow Deletion	Shallow Deletion	9.0226	-	MIR31HG: Shallow Deletion	Shallow Deletion	9.0226
1076	TCGA-62-A471-01	Deep Deletion	Deep Deletion	0.5115	-	MIR31HG: Deep Deletion	MIR31HG: Deep Deletion	0.5115
1077	TCGA-62-A472-01	Shallow Deletion	Shallow Deletion	0.9653	-	MIR31HG: Shallow Deletion	Shallow Deletion	0.9653
1078	TCGA-63-5128-01	Deep Deletion	Shallow Deletion	3.2881	-	MIR31HG: Shallow Deletion	MIR31HG: Shallow Deletion	3.2881
1079	TCGA-63-5131-01	Shallow Deletion	Shallow Deletion	0.8055	-	MIR31HG: Shallow Deletion	Shallow Deletion	0.8055
1080	TCGA-63-6202-01	Shallow Deletion	Shallow Deletion	0.6969	-	MIR31HG: Shallow Deletion	Shallow Deletion	0.6969
1081	TCGA-63-7020-01	Shallow Deletion	Shallow Deletion	221.722	-	MIR31HG: Shallow Deletion	Shallow Deletion	221.722
1082	TCGA-63-7021-01	Deep Deletion	Diploid	0	-	MIR31HG: Diploid	MIR31HG: Diploid	0
1083	TCGA-63-7022-01	Shallow Deletion	Shallow Deletion	37.7983	-	MIR31HG: Shallow Deletion	Shallow Deletion	37.7983
1084	TCGA-63-7023-01	Shallow Deletion	Shallow Deletion	3.3164	-	MIR31HG: Shallow Deletion	Shallow Deletion	3.3164
1085	TCGA-63-A5MB-01	Deep Deletion	Gain	0.8641	-	MIR31HG: Gain	MIR31HG: Gain	0.8641
1086	TCGA-63-A5MG-01	Shallow Deletion	Shallow Deletion	225.133	-	MIR31HG: Shallow Deletion	Shallow Deletion	225.133
1087	TCGA-63-A5MH-01	Shallow Deletion	Shallow Deletion	23.219	-	MIR31HG: Shallow Deletion	Shallow Deletion	23.219
1088	TCGA-63-A5MI-01	Deep Deletion	Shallow Deletion	11.4754	-	MIR31HG: Shallow Deletion	MIR31HG: Shallow Deletion	11.4754
1089	TCGA-63-A5MM-01	Deep Deletion	Amplification	130.828	-	MIR31HG: Amplification	MIR31HG: Amplification	130.828
1090	TCGA-63-A5MN-01	No changes	Diploid	24.7806	-	MIR31HG: Diploid	No changes	24.7806
1091	TCGA-63-A5MP-01	Shallow Deletion	Shallow Deletion	1.2804	-	MIR31HG: Shallow Deletion	Shallow Deletion	1.2804
1092	TCGA-63-A5MR-01	Shallow Deletion	Shallow Deletion	106.111	-	MIR31HG: Shallow Deletion	Shallow Deletion	106.111
1093	TCGA-63-A5MS-01	Shallow Deletion	Shallow Deletion	11.1687	-	MIR31HG: Shallow Deletion	Shallow Deletion	11.1687
1094	TCGA-63-A5MV-01	Deep Deletion	Diploid	16.4729	-	MIR31HG: Diploid	MIR31HG: Diploid	16.4729
1095	TCGA-63-A5MW-01	Shallow Deletion	Shallow Deletion	294.961	-	MIR31HG: Shallow Deletion	Shallow Deletion	294.961
1096	TCGA-63-A5MY-01	Deep Deletion	Deep Deletion	0.4633	-	MIR31HG: Deep Deletion	MIR31HG: Deep Deletion	0.4633
1097	TCGA-64-1676-01	Shallow Deletion	Shallow Deletion	73.4436	-	MIR31HG: Shallow Deletion	Shallow Deletion	73.4436
1098	TCGA-64-1677-01	No changes	Diploid	19.6937	-	MIR31HG: Diploid	No changes	19.6937
1099	TCGA-64-1678-01	Shallow Deletion	Shallow Deletion	0	-	MIR31HG: Shallow Deletion	Shallow Deletion	0
1100	TCGA-64-1679-01	Deep Deletion	Shallow Deletion	31.3407	-	MIR31HG: Shallow Deletion	MIR31HG: Shallow Deletion	31.3407
1101	TCGA-64-1681-01	Deep Deletion	Deep Deletion	2.8915	-	MIR31HG: Deep Deletion	MIR31HG: Deep Deletion	2.8915
1102	TCGA-64-5778-01	No changes	Diploid	32.1745	-	MIR31HG: Diploid	No changes	32.1745
1103	TCGA-64-5779-01	No changes	Diploid	0	-	MIR31HG: Diploid	No changes	0
1104	TCGA-64-5781-01	Shallow Deletion	Shallow Deletion	291.318	-	MIR31HG: Shallow Deletion	Shallow Deletion	291.318
1105	TCGA-64-5815-01	Deep Deletion	Deep Deletion	1.5711	-	MIR31HG: Deep Deletion	MIR31HG: Deep Deletion	1.5711
1106	TCGA-66-2727-01	Shallow Deletion	Shallow Deletion	31.0391	-	MIR31HG: Shallow Deletion	Shallow Deletion	31.0391
1107	TCGA-66-2734-01	Shallow Deletion	Shallow Deletion	292.586	-	MIR31HG: Shallow Deletion	Shallow Deletion	292.586
1108	TCGA-66-2737-01	Deep Deletion	Deep Deletion	7.2971	Not Profiled	MIR31HG: Deep Deletion	MIR31HG: Deep Deletion	7.2971
1109	TCGA-66-2742-01	Deep Deletion	Shallow Deletion	0.9413	-	MIR31HG: Shallow Deletion	MIR31HG: Shallow Deletion	0.9413
1110	TCGA-66-2744-01	No changes	Diploid	254.487	-	MIR31HG: Diploid	No changes	254.487
1111	TCGA-66-2753-01	Shallow Deletion	Shallow Deletion	309.954	-	MIR31HG: Shallow Deletion	Shallow Deletion	309.954
1112	TCGA-66-2754-01	Shallow Deletion	Shallow Deletion	14.9932	-	MIR31HG: Shallow Deletion	Shallow Deletion	14.9932
1113	TCGA-66-2755-01	Deep Deletion	Gain	7.8264	-	MIR31HG: Gain	MIR31HG: Gain	7.8264
1114	TCGA-66-2756-01	Deep Deletion	Shallow Deletion	3.4938	-	MIR31HG: Shallow Deletion	MIR31HG: Shallow Deletion	3.4938
1115	TCGA-66-2757-01	No changes	Diploid	9.6843	-	MIR31HG: Diploid	No changes	9.6843
1116	TCGA-66-2759-01	Deep Deletion	Deep Deletion	1.8416	-	MIR31HG: Deep Deletion	MIR31HG: Deep Deletion	1.8416
1117	TCGA-66-2765-01	Shallow Deletion	Shallow Deletion	166.146	-	MIR31HG: Shallow Deletion	Shallow Deletion	166.146
1118	TCGA-66-2766-01	Shallow Deletion	Shallow Deletion	33.2805	-	MIR31HG: Shallow Deletion	Shallow Deletion	33.2805
1119	TCGA-66-2768-01	Shallow Deletion	Shallow Deletion	582.46	-	MIR31HG: Shallow Deletion	Shallow Deletion	582.46
1120	TCGA-66-2769-01	Shallow Deletion	Shallow Deletion	128.642	-	MIR31HG: Shallow Deletion	Shallow Deletion	128.642
1121	TCGA-66-2770-01	Deep Deletion	Diploid	27.0453	-	MIR31HG: Diploid	MIR31HG: Diploid	27.0453
1122	TCGA-66-2771-01	Deep Deletion	Deep Deletion	1.7483	-	MIR31HG: Deep Deletion	MIR31HG: Deep Deletion	1.7483
1123	TCGA-66-2777-01	Deep Deletion	Shallow Deletion	5.4766	-	MIR31HG: Shallow Deletion	MIR31HG: Shallow Deletion	5.4766
1124	TCGA-66-2778-01	Deep Deletion	Deep Deletion	3.3613	-	MIR31HG: Deep Deletion	MIR31HG: Deep Deletion	3.3613
1125	TCGA-66-2780-01	Deep Deletion	Shallow Deletion	4.7393	-	MIR31HG: Shallow Deletion	MIR31HG: Shallow Deletion	4.7393
1126	TCGA-66-2781-01	Deep Deletion	Deep Deletion	2.811	-	MIR31HG: Deep Deletion	MIR31HG: Deep Deletion	2.811
1127	TCGA-66-2782-01	Shallow Deletion	Shallow Deletion	678.321	-	MIR31HG: Shallow Deletion	Shallow Deletion	678.321
1128	TCGA-66-2783-01	No changes	Diploid	3.6232	-	MIR31HG: Diploid	No changes	3.6232
1129	TCGA-66-2785-01	Shallow Deletion	Shallow Deletion	0.4073	-	MIR31HG: Shallow Deletion	Shallow Deletion	0.4073
1130	TCGA-66-2786-01	Shallow Deletion	Shallow Deletion	19.2336	-	MIR31HG: Shallow Deletion	Shallow Deletion	19.2336
1131	TCGA-66-2787-01	No changes	Diploid	3.4364	-	MIR31HG: Diploid	No changes	3.4364
1132	TCGA-66-2788-01	Deep Deletion	Gain	367.504	-	MIR31HG: Gain	MIR31HG: Gain	367.504
1133	TCGA-66-2789-01	Shallow Deletion	Shallow Deletion	53.418	-	MIR31HG: Shallow Deletion	Shallow Deletion	53.418
1134	TCGA-66-2790-01	Shallow Deletion	Shallow Deletion	30.199	-	MIR31HG: Shallow Deletion	Shallow Deletion	30.199
1135	TCGA-66-2791-01	No changes	Diploid	27.5728	-	MIR31HG: Diploid	No changes	27.5728
1136	TCGA-66-2792-01	No changes	Diploid	29.5999	-	MIR31HG: Diploid	No changes	29.5999
1137	TCGA-66-2793-01	Shallow Deletion	Shallow Deletion	1.0277	-	MIR31HG: Shallow Deletion	Shallow Deletion	1.0277
1138	TCGA-66-2794-01	Deep Deletion	Deep Deletion	0	-	MIR31HG: Deep Deletion	MIR31HG: Deep Deletion	0
1139	TCGA-66-2800-01	Deep Deletion	Shallow Deletion	9.2308	-	MIR31HG: Shallow Deletion	MIR31HG: Shallow Deletion	9.2308
1140	TCGA-67-3770-01	Deep Deletion	Deep Deletion	1.8797	-	MIR31HG: Deep Deletion	MIR31HG: Deep Deletion	1.8797
1141	TCGA-67-3771-01	Shallow Deletion	Shallow Deletion	5.2117	-	MIR31HG: Shallow Deletion	Shallow Deletion	5.2117
1142	TCGA-67-3772-01	Deep Deletion	Deep Deletion	7.0225	-	MIR31HG: Deep Deletion	MIR31HG: Deep Deletion	7.0225
1143	TCGA-67-3773-01	No changes	Diploid	3.0832	-	MIR31HG: Diploid	No changes	3.0832
1144	TCGA-67-3774-01	Shallow Deletion	Shallow Deletion	1.2773	-	MIR31HG: Shallow Deletion	Shallow Deletion	1.2773
1145	TCGA-67-4679-01	No changes	Diploid	1.1476	-	MIR31HG: Diploid	No changes	1.1476
1146	TCGA-67-6215-01	No changes	Diploid	0	-	MIR31HG: Diploid	No changes	0
1147	TCGA-67-6216-01	Shallow Deletion	Shallow Deletion	32.4149	-	MIR31HG: Shallow Deletion	Shallow Deletion	32.4149
1148	TCGA-67-6217-01	Shallow Deletion	Shallow Deletion	0.5686	-	MIR31HG: Shallow Deletion	Shallow Deletion	0.5686
1149	TCGA-68-7755-01	Shallow Deletion	Shallow Deletion	1.2347	-	MIR31HG: Shallow Deletion	Shallow Deletion	1.2347
1150	TCGA-68-7756-01	No changes	Diploid	102.779	-	MIR31HG: Diploid	No changes	102.779
1151	TCGA-68-7757-01	Shallow Deletion	Shallow Deletion	87.3096	-	MIR31HG: Shallow Deletion	Shallow Deletion	87.3096
1152	TCGA-68-8251-01	Deep Deletion	Shallow Deletion	15.4489	-	MIR31HG: Shallow Deletion	MIR31HG: Shallow Deletion	15.4489
1153	TCGA-68-A59I-01	Shallow Deletion	Shallow Deletion	76.8525	-	MIR31HG: Shallow Deletion	Shallow Deletion	76.8525
1154	TCGA-68-A59J-01	No changes	Diploid	13.7646	-	MIR31HG: Diploid	No changes	13.7646
1155	TCGA-69-7760-01	Shallow Deletion	Shallow Deletion	1.8738	-	MIR31HG: Shallow Deletion	Shallow Deletion	1.8738
1156	TCGA-69-7761-01	Deep Deletion	Deep Deletion	0	-	MIR31HG: Deep Deletion	MIR31HG: Deep Deletion	0
1157	TCGA-69-7763-01	Shallow Deletion	Shallow Deletion	2.3644	-	MIR31HG: Shallow Deletion	Shallow Deletion	2.3644
1158	TCGA-69-7765-01	No changes	Diploid	18.7266	-	MIR31HG: Diploid	No changes	18.7266
1159	TCGA-69-7974-01	Shallow Deletion	Shallow Deletion	21.7496	-	MIR31HG: Shallow Deletion	Shallow Deletion	21.7496
1160	TCGA-69-7978-01	No changes	Diploid	86.7518	-	MIR31HG: Diploid	No changes	86.7518
1161	TCGA-69-7980-01	Deep Deletion	Deep Deletion	0	-	MIR31HG: Deep Deletion	MIR31HG: Deep Deletion	0
1162	TCGA-69-8254-01	No changes	Diploid	312.519	-	MIR31HG: Diploid	No changes	312.519
1163	TCGA-69-8255-01	Shallow Deletion	Shallow Deletion	0.2774	-	MIR31HG: Shallow Deletion	Shallow Deletion	0.2774
1164	TCGA-6A-AB49-01	Deep Deletion	Deep Deletion	0.7433	-	MIR31HG: Deep Deletion	MIR31HG: Deep Deletion	0.7433
1165	TCGA-6D-AA2E-01	No changes	Diploid	1.619	-	MIR31HG: Diploid	No changes	1.619
1166	TCGA-70-6722-01	Deep Deletion	Deep Deletion	115.993	-	MIR31HG: Deep Deletion	MIR31HG: Deep Deletion	115.993
1167	TCGA-70-6723-01	Shallow Deletion	Shallow Deletion	14.0163	-	MIR31HG: Shallow Deletion	Shallow Deletion	14.0163
1168	TCGA-71-6725-01	No changes	Diploid	0	-	MIR31HG: Diploid	No changes	0
1169	TCGA-73-4658-01	No changes	Diploid	1.7261	-	MIR31HG: Diploid	No changes	1.7261
1170	TCGA-73-4662-01	Shallow Deletion	Shallow Deletion	0.7033	-	MIR31HG: Shallow Deletion	Shallow Deletion	0.7033
1171	TCGA-73-4668-01	Deep Deletion	Deep Deletion	3.198	-	MIR31HG: Deep Deletion	MIR31HG: Deep Deletion	3.198
1172	TCGA-73-4670-01	Deep Deletion	Deep Deletion	1.9134	-	MIR31HG: Deep Deletion	MIR31HG: Deep Deletion	1.9134
1173	TCGA-73-4675-01	Shallow Deletion	Shallow Deletion	1.8587	-	MIR31HG: Shallow Deletion	Shallow Deletion	1.8587
1174	TCGA-73-4676-01	No changes	Diploid	2.6385	-	MIR31HG: Diploid	No changes	2.6385
1175	TCGA-73-4677-01	No changes	Diploid	7.5172	-	MIR31HG: Diploid	No changes	7.5172
1176	TCGA-73-7498-01	No changes	Diploid	0.2726	-	MIR31HG: Diploid	No changes	0.2726
1177	TCGA-73-7499-01	Shallow Deletion	Shallow Deletion	24.709	-	MIR31HG: Shallow Deletion	Shallow Deletion	24.709
1178	TCGA-73-A9RS-01	Shallow Deletion	Shallow Deletion	85.3873	-	MIR31HG: Shallow Deletion	Shallow Deletion	85.3873
1179	TCGA-75-5122-01	Shallow Deletion	Shallow Deletion	88.0051	-	MIR31HG: Shallow Deletion	Shallow Deletion	88.0051
1180	TCGA-75-5146-01	No changes	Diploid	1.4174	-	MIR31HG: Diploid	No changes	1.4174
1181	TCGA-75-5147-01	No changes	Diploid	15.0398	-	MIR31HG: Diploid	No changes	15.0398
1182	TCGA-75-6203-01	No changes	Diploid	15.1307	-	MIR31HG: Diploid	No changes	15.1307
1183	TCGA-75-6205-01	Shallow Deletion	Shallow Deletion	79.661	-	MIR31HG: Shallow Deletion	Shallow Deletion	79.661
1184	TCGA-75-6206-01	No changes	Diploid	1.888	-	MIR31HG: Diploid	No changes	1.888
1185	TCGA-75-6207-01	Shallow Deletion	Shallow Deletion	1.7582	-	MIR31HG: Shallow Deletion	Shallow Deletion	1.7582
1186	TCGA-75-6211-01	Shallow Deletion	Shallow Deletion	1.3149	-	MIR31HG: Shallow Deletion	Shallow Deletion	1.3149
1187	TCGA-75-6212-01	Shallow Deletion	Shallow Deletion	0.7794	-	MIR31HG: Shallow Deletion	Shallow Deletion	0.7794
1188	TCGA-75-6214-01	Shallow Deletion	Shallow Deletion	1.5185	-	MIR31HG: Shallow Deletion	Shallow Deletion	1.5185
1189	TCGA-75-7025-01	Shallow Deletion	Shallow Deletion	14.3722	-	MIR31HG: Shallow Deletion	Shallow Deletion	14.3722
1190	TCGA-75-7027-01	Deep Deletion	Deep Deletion	30.6891	-	MIR31HG: Deep Deletion	MIR31HG: Deep Deletion	30.6891
1191	TCGA-75-7030-01	No changes	Diploid	189.583	-	MIR31HG: Diploid	No changes	189.583
1192	TCGA-75-7031-01	Shallow Deletion	Shallow Deletion	23.6559	-	MIR31HG: Shallow Deletion	Shallow Deletion	23.6559
1193	TCGA-76-4925-01	Shallow Deletion	Shallow Deletion	0.4286	-	MIR31HG: Shallow Deletion	Shallow Deletion	0.4286
1194	TCGA-76-4926-01	Shallow Deletion	Shallow Deletion	5.1789	-	MIR31HG: Shallow Deletion	Shallow Deletion	5.1789
1195	TCGA-76-4928-01	Deep Deletion	Deep Deletion	0.8764	-	MIR31HG: Deep Deletion	MIR31HG: Deep Deletion	0.8764
1196	TCGA-76-4931-01	Deep Deletion	Deep Deletion	1.8824	-	MIR31HG: Deep Deletion	MIR31HG: Deep Deletion	1.8824
1197	TCGA-77-6842-01	Deep Deletion	Deep Deletion	0	-	MIR31HG: Deep Deletion	MIR31HG: Deep Deletion	0
1198	TCGA-77-6843-01	Shallow Deletion	Shallow Deletion	17.3103	-	MIR31HG: Shallow Deletion	Shallow Deletion	17.3103
1199	TCGA-77-6844-01	Shallow Deletion	Shallow Deletion	58.4211	-	MIR31HG: Shallow Deletion	Shallow Deletion	58.4211
1200	TCGA-77-6845-01	Shallow Deletion	Shallow Deletion	0	-	MIR31HG: Shallow Deletion	Shallow Deletion	0
1201	TCGA-77-7138-01	Shallow Deletion	Shallow Deletion	137.897	-	MIR31HG: Shallow Deletion	Shallow Deletion	137.897
1202	TCGA-77-7139-01	No changes	Diploid	0	-	MIR31HG: Diploid	No changes	0
1203	TCGA-77-7140-01	No changes	Diploid	19.1047	-	MIR31HG: Diploid	No changes	19.1047
1204	TCGA-77-7141-01	Deep Deletion	Gain	7.2359	-	MIR31HG: Gain	MIR31HG: Gain	7.2359
1205	TCGA-77-7142-01	Deep Deletion	Deep Deletion	2.2142	-	MIR31HG: Deep Deletion	MIR31HG: Deep Deletion	2.2142
1206	TCGA-77-7335-01	Shallow Deletion	Shallow Deletion	3.2579	-	MIR31HG: Shallow Deletion	Shallow Deletion	3.2579
1207	TCGA-77-7337-01	Shallow Deletion	Shallow Deletion	51.47	-	MIR31HG: Shallow Deletion	Shallow Deletion	51.47
1208	TCGA-77-7338-01	Shallow Deletion	Shallow Deletion	33.8373	-	MIR31HG: Shallow Deletion	Shallow Deletion	33.8373
1209	TCGA-77-7463-01	Shallow Deletion	Shallow Deletion	10.5177	-	MIR31HG: Shallow Deletion	Shallow Deletion	10.5177
1210	TCGA-77-7465-01	Shallow Deletion	Shallow Deletion	30.5374	-	MIR31HG: Shallow Deletion	Shallow Deletion	30.5374
1211	TCGA-77-8008-01	Shallow Deletion	Shallow Deletion	65.5521	-	MIR31HG: Shallow Deletion	Shallow Deletion	65.5521
1212	TCGA-77-8009-01	Shallow Deletion	Shallow Deletion	34.9154	-	MIR31HG: Shallow Deletion	Shallow Deletion	34.9154
1213	TCGA-77-8128-01	Deep Deletion	Deep Deletion	0.4536	-	MIR31HG: Deep Deletion	MIR31HG: Deep Deletion	0.4536
1214	TCGA-77-8130-01	Shallow Deletion	Shallow Deletion	245.763	-	MIR31HG: Shallow Deletion	Shallow Deletion	245.763
1215	TCGA-77-8131-01	Deep Deletion	Deep Deletion	9.0028	-	MIR31HG: Deep Deletion	MIR31HG: Deep Deletion	9.0028
1216	TCGA-77-8133-01	Shallow Deletion	Shallow Deletion	0.5435	-	MIR31HG: Shallow Deletion	Shallow Deletion	0.5435
1217	TCGA-77-8138-01	Shallow Deletion	Shallow Deletion	277.309	-	MIR31HG: Shallow Deletion	Shallow Deletion	277.309
1218	TCGA-77-8139-01	No changes	Diploid	68.2806	-	MIR31HG: Diploid	No changes	68.2806
1219	TCGA-77-8140-01	Shallow Deletion	Shallow Deletion	0	-	MIR31HG: Shallow Deletion	Shallow Deletion	0
1220	TCGA-77-8143-01	Shallow Deletion	Shallow Deletion	4.1289	-	MIR31HG: Shallow Deletion	Shallow Deletion	4.1289
1221	TCGA-77-8144-01	Shallow Deletion	Shallow Deletion	47.6411	-	MIR31HG: Shallow Deletion	Shallow Deletion	47.6411
1222	TCGA-77-8145-01	Shallow Deletion	Shallow Deletion	21.097	-	MIR31HG: Shallow Deletion	Shallow Deletion	21.097
1223	TCGA-77-8153-01	Shallow Deletion	Shallow Deletion	11.3402	-	MIR31HG: Shallow Deletion	Shallow Deletion	11.3402
1224	TCGA-77-8154-01	Shallow Deletion	Shallow Deletion	0.6216	-	MIR31HG: Shallow Deletion	Shallow Deletion	0.6216
1225	TCGA-77-8156-01	Shallow Deletion	Shallow Deletion	0.6502	-	MIR31HG: Shallow Deletion	Shallow Deletion	0.6502
1226	TCGA-77-A5FZ-01	No changes	Diploid	3.5821	-	MIR31HG: Diploid	No changes	3.5821
1227	TCGA-77-A5G1-01	Shallow Deletion	Shallow Deletion	151.677	-	MIR31HG: Shallow Deletion	Shallow Deletion	151.677
1228	TCGA-77-A5G6-01	Deep Deletion	Deep Deletion	0	-	MIR31HG: Deep Deletion	MIR31HG: Deep Deletion	0
1229	TCGA-77-A5G8-01	Shallow Deletion	Shallow Deletion	62.0101	-	MIR31HG: Shallow Deletion	Shallow Deletion	62.0101
1230	TCGA-77-A5GB-01	No changes	Diploid	166.227	-	MIR31HG: Diploid	No changes	166.227
1231	TCGA-77-A5GH-01	Shallow Deletion	Shallow Deletion	1.1511	-	MIR31HG: Shallow Deletion	Shallow Deletion	1.1511
1232	TCGA-78-7143-01	Shallow Deletion	Shallow Deletion	44.6257	-	MIR31HG: Shallow Deletion	Shallow Deletion	44.6257
1233	TCGA-78-7145-01	Deep Deletion	Deep Deletion	0	-	MIR31HG: Deep Deletion	MIR31HG: Deep Deletion	0
1234	TCGA-78-7146-01	Shallow Deletion	Shallow Deletion	36.8159	-	MIR31HG: Shallow Deletion	Shallow Deletion	36.8159
1235	TCGA-78-7147-01	Shallow Deletion	Shallow Deletion	31.2999	-	MIR31HG: Shallow Deletion	Shallow Deletion	31.2999
1236	TCGA-78-7148-01	Shallow Deletion	Shallow Deletion	39.3512	-	MIR31HG: Shallow Deletion	Shallow Deletion	39.3512
1237	TCGA-78-7149-01	Shallow Deletion	Shallow Deletion	4.9628	-	MIR31HG: Shallow Deletion	Shallow Deletion	4.9628
1238	TCGA-78-7150-01	Deep Deletion	Deep Deletion	2.8686	-	MIR31HG: Deep Deletion	MIR31HG: Deep Deletion	2.8686
1239	TCGA-78-7152-01	No changes	Diploid	0	-	MIR31HG: Diploid	No changes	0
1240	TCGA-78-7153-01	No changes	Diploid	7.9828	-	MIR31HG: Diploid	No changes	7.9828
1241	TCGA-78-7154-01	No changes	Diploid	215.508	-	MIR31HG: Diploid	No changes	215.508
1242	TCGA-78-7155-01	No changes	Diploid	5.2083	-	MIR31HG: Diploid	No changes	5.2083
1243	TCGA-78-7156-01	Deep Deletion	Deep Deletion	0	-	MIR31HG: Deep Deletion	MIR31HG: Deep Deletion	0
1244	TCGA-78-7158-01	No changes	Diploid	0.4149	-	MIR31HG: Diploid	No changes	0.4149
1245	TCGA-78-7159-01	No changes	Diploid	0	-	MIR31HG: Diploid	No changes	0
1246	TCGA-78-7160-01	Shallow Deletion	Shallow Deletion	30.9148	-	MIR31HG: Shallow Deletion	Shallow Deletion	30.9148
1247	TCGA-78-7161-01	Shallow Deletion	Shallow Deletion	0.7349	-	MIR31HG: Shallow Deletion	Shallow Deletion	0.7349
1248	TCGA-78-7162-01	No changes	Diploid	1.0977	-	MIR31HG: Diploid	No changes	1.0977
1249	TCGA-78-7166-01	Deep Deletion	Deep Deletion	28.979	-	MIR31HG: Deep Deletion	MIR31HG: Deep Deletion	28.979
1250	TCGA-78-7167-01	Deep Deletion	Deep Deletion	1.4859	-	MIR31HG: Deep Deletion	MIR31HG: Deep Deletion	1.4859
1251	TCGA-78-7220-01	Deep Deletion	Deep Deletion	0.5147	-	MIR31HG: Deep Deletion	MIR31HG: Deep Deletion	0.5147
1252	TCGA-78-7535-01	No changes	Diploid	0	-	MIR31HG: Diploid	No changes	0
1253	TCGA-78-7536-01	No changes	Diploid	0	-	MIR31HG: Diploid	No changes	0
1254	TCGA-78-7537-01	No changes	Diploid	0.3566	-	MIR31HG: Diploid	No changes	0.3566
1255	TCGA-78-7539-01	No changes	Diploid	0	-	MIR31HG: Diploid	No changes	0
1256	TCGA-78-7633-01	Shallow Deletion	Shallow Deletion	0.2879	-	MIR31HG: Shallow Deletion	Shallow Deletion	0.2879
1257	TCGA-78-8640-01	Shallow Deletion	Shallow Deletion	14.0044	-	MIR31HG: Shallow Deletion	Shallow Deletion	14.0044
1258	TCGA-78-8648-01	No changes	Diploid	6.1115	-	MIR31HG: Diploid	No changes	6.1115
1259	TCGA-78-8655-01	Deep Deletion	Shallow Deletion	0	-	MIR31HG: Shallow Deletion	MIR31HG: Shallow Deletion	0
1260	TCGA-78-8660-01	Shallow Deletion	Shallow Deletion	0	-	MIR31HG: Shallow Deletion	Shallow Deletion	0
1261	TCGA-79-5596-01	Shallow Deletion	Shallow Deletion	4.1273	-	MIR31HG: Shallow Deletion	Shallow Deletion	4.1273
1262	TCGA-80-5607-01	No changes	Diploid	21.1554	-	MIR31HG: Diploid	No changes	21.1554
1263	TCGA-80-5611-01	Shallow Deletion	Shallow Deletion	138.239	-	MIR31HG: Shallow Deletion	Shallow Deletion	138.239
1264	TCGA-83-5908-01	No changes	Diploid	346.226	-	MIR31HG: Diploid	No changes	346.226
1265	TCGA-85-6175-01	Deep Deletion	Deep Deletion	37.9213	-	MIR31HG: Deep Deletion	MIR31HG: Deep Deletion	37.9213
1266	TCGA-85-6560-01	Shallow Deletion	Shallow Deletion	0.6733	-	MIR31HG: Shallow Deletion	Shallow Deletion	0.6733
1267	TCGA-85-6798-01	No changes	Diploid	8.5583	-	MIR31HG: Diploid	No changes	8.5583
1268	TCGA-85-7697-01	Shallow Deletion	Shallow Deletion	70.1252	-	MIR31HG: Shallow Deletion	Shallow Deletion	70.1252
1269	TCGA-85-7699-01	Shallow Deletion	Shallow Deletion	20.6954	-	MIR31HG: Shallow Deletion	Shallow Deletion	20.6954
1270	TCGA-85-7710-01	Shallow Deletion	Shallow Deletion	94.4612	-	MIR31HG: Shallow Deletion	Shallow Deletion	94.4612
1271	TCGA-85-7843-01	Shallow Deletion	Shallow Deletion	14.9953	-	MIR31HG: Shallow Deletion	Shallow Deletion	14.9953
1272	TCGA-85-7844-01	Shallow Deletion	Shallow Deletion	25.6167	-	MIR31HG: Shallow Deletion	Shallow Deletion	25.6167
1273	TCGA-85-7950-01	Shallow Deletion	Shallow Deletion	16.6687	-	MIR31HG: Shallow Deletion	Shallow Deletion	16.6687
1274	TCGA-85-8048-01	Shallow Deletion	Shallow Deletion	0.5685	-	MIR31HG: Shallow Deletion	Shallow Deletion	0.5685
1275	TCGA-85-8049-01	No changes	Diploid	76.4431	-	MIR31HG: Diploid	No changes	76.4431
1276	TCGA-85-8052-01	No changes	Diploid	7.891	-	MIR31HG: Diploid	No changes	7.891
1277	TCGA-85-8071-01	Shallow Deletion	Shallow Deletion	26.5996	-	MIR31HG: Shallow Deletion	Shallow Deletion	26.5996
1278	TCGA-85-8072-01	Shallow Deletion	Shallow Deletion	9.0572	-	MIR31HG: Shallow Deletion	Shallow Deletion	9.0572
1279	TCGA-85-8276-01	Shallow Deletion	Shallow Deletion	7.0157	-	MIR31HG: Shallow Deletion	Shallow Deletion	7.0157
1280	TCGA-85-8287-01	Shallow Deletion	Shallow Deletion	27.292	-	MIR31HG: Shallow Deletion	Shallow Deletion	27.292
1281	TCGA-85-8288-01	Shallow Deletion	Shallow Deletion	8.0523	-	MIR31HG: Shallow Deletion	Shallow Deletion	8.0523
1282	TCGA-85-8350-01	Shallow Deletion	Shallow Deletion	20.1159	-	MIR31HG: Shallow Deletion	Shallow Deletion	20.1159
1283	TCGA-85-8351-01	Shallow Deletion	Shallow Deletion	54.8915	-	MIR31HG: Shallow Deletion	Shallow Deletion	54.8915
1284	TCGA-85-8352-01	Shallow Deletion	Shallow Deletion	0.4363	-	MIR31HG: Shallow Deletion	Shallow Deletion	0.4363
1285	TCGA-85-8355-01	No changes	Diploid	10.5441	-	MIR31HG: Diploid	No changes	10.5441
1286	TCGA-85-8479-01	Shallow Deletion	Shallow Deletion	116.937	-	MIR31HG: Shallow Deletion	Shallow Deletion	116.937
1287	TCGA-85-8580-01	Shallow Deletion	Shallow Deletion	3.9481	-	MIR31HG: Shallow Deletion	Shallow Deletion	3.9481
1288	TCGA-85-8582-01	Deep Deletion	Diploid	301.577	-	MIR31HG: Diploid	MIR31HG: Diploid	301.577
1289	TCGA-85-8584-01	Deep Deletion	Deep Deletion	0.7758	-	MIR31HG: Deep Deletion	MIR31HG: Deep Deletion	0.7758
1290	TCGA-85-8664-01	Shallow Deletion	Shallow Deletion	24.0317	-	MIR31HG: Shallow Deletion	Shallow Deletion	24.0317
1291	TCGA-85-8666-01	Shallow Deletion	Shallow Deletion	90.3381	-	MIR31HG: Shallow Deletion	Shallow Deletion	90.3381
1292	TCGA-85-A4CL-01	Deep Deletion	Deep Deletion	0.4447	-	MIR31HG: Deep Deletion	MIR31HG: Deep Deletion	0.4447
1293	TCGA-85-A4CN-01	Shallow Deletion	Shallow Deletion	4.6598	-	MIR31HG: Shallow Deletion	Shallow Deletion	4.6598
1294	TCGA-85-A4JB-01	Shallow Deletion	Shallow Deletion	86.8762	-	MIR31HG: Shallow Deletion	Shallow Deletion	86.8762
1295	TCGA-85-A4JC-01	Shallow Deletion	Shallow Deletion	44.8522	-	MIR31HG: Shallow Deletion	Shallow Deletion	44.8522
1296	TCGA-85-A4PA-01	No changes	Diploid	0.5651	-	MIR31HG: Diploid	No changes	0.5651
1297	TCGA-85-A4QR-01	Shallow Deletion	Shallow Deletion	2.7076	-	MIR31HG: Shallow Deletion	Shallow Deletion	2.7076
1298	TCGA-85-A50M-01	Shallow Deletion	Shallow Deletion	246.29	-	MIR31HG: Shallow Deletion	Shallow Deletion	246.29
1299	TCGA-85-A50Z-01	Shallow Deletion	Shallow Deletion	142.621	-	MIR31HG: Shallow Deletion	Shallow Deletion	142.621
1300	TCGA-85-A510-01	Shallow Deletion	Shallow Deletion	0	-	MIR31HG: Shallow Deletion	Shallow Deletion	0
1301	TCGA-85-A511-01	Shallow Deletion	Shallow Deletion	10.9057	-	MIR31HG: Shallow Deletion	Shallow Deletion	10.9057
1302	TCGA-85-A512-01	Deep Deletion	Shallow Deletion	10.4283	-	MIR31HG: Shallow Deletion	MIR31HG: Shallow Deletion	10.4283
1303	TCGA-85-A513-01	Shallow Deletion	Shallow Deletion	1.9355	-	MIR31HG: Shallow Deletion	Shallow Deletion	1.9355
1304	TCGA-85-A53L-01	Deep Deletion	Deep Deletion	4.2969	-	MIR31HG: Deep Deletion	MIR31HG: Deep Deletion	4.2969
1305	TCGA-85-A5B5-01	Shallow Deletion	Shallow Deletion	1.2953	-	MIR31HG: Shallow Deletion	Shallow Deletion	1.2953
1306	TCGA-86-7701-01	No changes	Diploid	4.215	-	MIR31HG: Diploid	No changes	4.215
1307	TCGA-86-7711-01	Shallow Deletion	Shallow Deletion	23.249	-	MIR31HG: Shallow Deletion	Shallow Deletion	23.249
1308	TCGA-86-7713-01	Shallow Deletion	Shallow Deletion	0.2405	-	MIR31HG: Shallow Deletion	Shallow Deletion	0.2405
1309	TCGA-86-7714-01	No changes	Diploid	161.654	-	MIR31HG: Diploid	No changes	161.654
1310	TCGA-86-7954-01	Shallow Deletion	Shallow Deletion	9.3659	-	MIR31HG: Shallow Deletion	Shallow Deletion	9.3659
1311	TCGA-86-7955-01	Shallow Deletion	Shallow Deletion	99.1038	-	MIR31HG: Shallow Deletion	Shallow Deletion	99.1038
1312	TCGA-86-8054-01	Shallow Deletion	Shallow Deletion	15.9853	-	MIR31HG: Shallow Deletion	Shallow Deletion	15.9853
1313	TCGA-86-8056-01	Shallow Deletion	Shallow Deletion	0	-	MIR31HG: Shallow Deletion	Shallow Deletion	0
1314	TCGA-86-8073-01	No changes	Diploid	9.6236	-	MIR31HG: Diploid	No changes	9.6236
1315	TCGA-86-8074-01	Shallow Deletion	Shallow Deletion	94.3531	-	MIR31HG: Shallow Deletion	Shallow Deletion	94.3531
1316	TCGA-86-8075-01	Shallow Deletion	Shallow Deletion	11.9983	-	MIR31HG: Shallow Deletion	Shallow Deletion	11.9983
1317	TCGA-86-8076-01	No changes	Diploid	4.2877	-	MIR31HG: Diploid	No changes	4.2877
1318	TCGA-86-8278-01	No changes	Diploid	2.3336	-	MIR31HG: Diploid	No changes	2.3336
1319	TCGA-86-8279-01	Shallow Deletion	Shallow Deletion	2.0741	-	MIR31HG: Shallow Deletion	Shallow Deletion	2.0741
1320	TCGA-86-8280-01	Deep Deletion	Deep Deletion	2.908	-	MIR31HG: Deep Deletion	MIR31HG: Deep Deletion	2.908
1321	TCGA-86-8281-01	No changes	Diploid	1.0446	-	MIR31HG: Diploid	No changes	1.0446
1322	TCGA-86-8358-01	Shallow Deletion	Shallow Deletion	5.968	-	MIR31HG: Shallow Deletion	Shallow Deletion	5.968
1323	TCGA-86-8359-01	No changes	Diploid	4.8603	-	MIR31HG: Diploid	No changes	4.8603
1324	TCGA-86-8585-01	Shallow Deletion	Shallow Deletion	24.2619	-	MIR31HG: Shallow Deletion	Shallow Deletion	24.2619
1325	TCGA-86-8668-01	Deep Deletion	Deep Deletion	0	-	MIR31HG: Deep Deletion	MIR31HG: Deep Deletion	0
1326	TCGA-86-8671-01	No changes	Diploid	9.3677	-	MIR31HG: Diploid	No changes	9.3677
1327	TCGA-86-8672-01	Shallow Deletion	Shallow Deletion	92.1691	-	MIR31HG: Shallow Deletion	Shallow Deletion	92.1691
1328	TCGA-86-8673-01	No changes	Diploid	2.9326	-	MIR31HG: Diploid	No changes	2.9326
1329	TCGA-86-8674-01	No changes	Diploid	1.6863	-	MIR31HG: Diploid	No changes	1.6863
1330	TCGA-86-A456-01	Shallow Deletion	Shallow Deletion	0	-	MIR31HG: Shallow Deletion	Shallow Deletion	0
1331	TCGA-86-A4D0-01	No changes	Diploid	2.792	-	MIR31HG: Diploid	No changes	2.792
1332	TCGA-86-A4JF-01	No changes	Diploid	0	-	MIR31HG: Diploid	No changes	0
1333	TCGA-86-A4P7-01	No changes	Diploid	0.4744	-	MIR31HG: Diploid	No changes	0.4744
1334	TCGA-86-A4P8-01	No changes	Diploid	1.8232	-	MIR31HG: Diploid	No changes	1.8232
1335	TCGA-90-6837-01	No changes	Diploid	25.3341	-	MIR31HG: Diploid	No changes	25.3341
1336	TCGA-90-7766-01	Deep Deletion	Shallow Deletion	17.8472	-	MIR31HG: Shallow Deletion	MIR31HG: Shallow Deletion	17.8472
1337	TCGA-90-7767-01	Shallow Deletion	Shallow Deletion	7.722	-	MIR31HG: Shallow Deletion	Shallow Deletion	7.722
1338	TCGA-90-7769-01	No changes	Diploid	4.2811	-	MIR31HG: Diploid	No changes	4.2811
1339	TCGA-90-7964-01	Deep Deletion	Deep Deletion	3.2362	-	MIR31HG: Deep Deletion	MIR31HG: Deep Deletion	3.2362
1340	TCGA-90-A4ED-01	No changes	Diploid	2.8806	-	MIR31HG: Diploid	No changes	2.8806
1341	TCGA-90-A4EE-01	Shallow Deletion	Shallow Deletion	0	-	MIR31HG: Shallow Deletion	Shallow Deletion	0
1342	TCGA-91-6829-01	Shallow Deletion	Shallow Deletion	40.7847	-	MIR31HG: Shallow Deletion	Shallow Deletion	40.7847
1343	TCGA-91-6830-01	Shallow Deletion	Shallow Deletion	24.5211	-	MIR31HG: Shallow Deletion	Shallow Deletion	24.5211
1344	TCGA-91-6831-01	Deep Deletion	Gain	6.9458	-	MIR31HG: Gain	MIR31HG: Gain	6.9458
1345	TCGA-91-6835-01	Shallow Deletion	Shallow Deletion	3.6117	-	MIR31HG: Shallow Deletion	Shallow Deletion	3.6117
1346	TCGA-91-6836-01	No changes	Diploid	1.3233	-	MIR31HG: Diploid	No changes	1.3233
1347	TCGA-91-6840-01	Shallow Deletion	Shallow Deletion	1.5282	-	MIR31HG: Shallow Deletion	Shallow Deletion	1.5282
1348	TCGA-91-6847-01	Shallow Deletion	Shallow Deletion	212.132	-	MIR31HG: Shallow Deletion	Shallow Deletion	212.132
1349	TCGA-91-6848-01	Shallow Deletion	Shallow Deletion	88.7722	-	MIR31HG: Shallow Deletion	Shallow Deletion	88.7722
1350	TCGA-91-6849-01	Shallow Deletion	Shallow Deletion	3.337	-	MIR31HG: Shallow Deletion	Shallow Deletion	3.337
1351	TCGA-91-7771-01	No changes	Diploid	1.1429	-	MIR31HG: Diploid	No changes	1.1429
1352	TCGA-91-8496-01	No changes	Diploid	0	-	MIR31HG: Diploid	No changes	0
1353	TCGA-91-8497-01	Shallow Deletion	Shallow Deletion	1.9858	-	MIR31HG: Shallow Deletion	Shallow Deletion	1.9858
1354	TCGA-91-8499-01	Shallow Deletion	Shallow Deletion	2.363	-	MIR31HG: Shallow Deletion	Shallow Deletion	2.363
1355	TCGA-91-A4BC-01	No changes	Diploid	1.3055	-	MIR31HG: Diploid	No changes	1.3055
1356	TCGA-91-A4BD-01	No changes	Diploid	6.1367	-	MIR31HG: Diploid	No changes	6.1367
1357	TCGA-92-7340-01	Shallow Deletion	Shallow Deletion	138.203	-	MIR31HG: Shallow Deletion	Shallow Deletion	138.203
1358	TCGA-92-7341-01	Shallow Deletion	Shallow Deletion	9.3062	-	MIR31HG: Shallow Deletion	Shallow Deletion	9.3062
1359	TCGA-92-8063-01	Shallow Deletion	Shallow Deletion	88.9303	-	MIR31HG: Shallow Deletion	Shallow Deletion	88.9303
1360	TCGA-92-8065-01	Shallow Deletion	Shallow Deletion	1112.33	-	MIR31HG: Shallow Deletion	Shallow Deletion	1112.33
1361	TCGA-93-7347-01	No changes	Diploid	3.108	-	MIR31HG: Diploid	No changes	3.108
1362	TCGA-93-7348-01	Deep Deletion	Deep Deletion	2.6418	-	MIR31HG: Deep Deletion	MIR31HG: Deep Deletion	2.6418
1363	TCGA-93-8067-01	Shallow Deletion	Shallow Deletion	19.3691	-	MIR31HG: Shallow Deletion	Shallow Deletion	19.3691
1364	TCGA-93-A4JN-01	Shallow Deletion	Shallow Deletion	12.8845	-	MIR31HG: Shallow Deletion	Shallow Deletion	12.8845
1365	TCGA-93-A4JO-01	No changes	Diploid	35.0418	-	MIR31HG: Diploid	No changes	35.0418
1366	TCGA-93-A4JP-01	No changes	Diploid	16.296	-	MIR31HG: Diploid	No changes	16.296
1367	TCGA-93-A4JQ-01	Shallow Deletion	Shallow Deletion	4.3592	-	MIR31HG: Shallow Deletion	Shallow Deletion	4.3592
1368	TCGA-94-7557-01	Deep Deletion	Deep Deletion	0.314	-	MIR31HG: Deep Deletion	MIR31HG: Deep Deletion	0.314
1369	TCGA-94-7943-01	Deep Deletion	Deep Deletion	0	-	MIR31HG: Deep Deletion	MIR31HG: Deep Deletion	0
1370	TCGA-94-8035-01	Shallow Deletion	Shallow Deletion	35.4713	-	MIR31HG: Shallow Deletion	Shallow Deletion	35.4713
1371	TCGA-94-8490-01	Deep Deletion	Deep Deletion	0.8326	-	MIR31HG: Deep Deletion	MIR31HG: Deep Deletion	0.8326
1372	TCGA-94-8491-01	Deep Deletion	Amplification	8.4666	-	MIR31HG: Amplification	MIR31HG: Amplification	8.4666
1373	TCGA-94-A5I4-01	Shallow Deletion	Shallow Deletion	2.2912	-	MIR31HG: Shallow Deletion	Shallow Deletion	2.2912
1374	TCGA-94-A5I6-01	Shallow Deletion	Shallow Deletion	3.3531	-	MIR31HG: Shallow Deletion	Shallow Deletion	3.3531
1375	TCGA-95-7043-01	No changes	Diploid	0	-	MIR31HG: Diploid	No changes	0
1376	TCGA-95-7562-01	Shallow Deletion	Shallow Deletion	19.2998	-	MIR31HG: Shallow Deletion	Shallow Deletion	19.2998
1377	TCGA-95-7567-01	Shallow Deletion	Shallow Deletion	0.2813	-	MIR31HG: Shallow Deletion	Shallow Deletion	0.2813
1378	TCGA-95-7944-01	No changes	Diploid	80.8931	-	MIR31HG: Diploid	No changes	80.8931
1379	TCGA-95-8039-01	Deep Deletion	Deep Deletion	0.7707	-	MIR31HG: Deep Deletion	MIR31HG: Deep Deletion	0.7707
1380	TCGA-95-8494-01	Shallow Deletion	Shallow Deletion	4.4614	-	MIR31HG: Shallow Deletion	Shallow Deletion	4.4614
1381	TCGA-95-A4VK-01	Deep Deletion	Deep Deletion	0	-	MIR31HG: Deep Deletion	MIR31HG: Deep Deletion	0
1382	TCGA-95-A4VP-01	Shallow Deletion	Shallow Deletion	0	-	MIR31HG: Shallow Deletion	Shallow Deletion	0
1383	TCGA-96-7544-01	Shallow Deletion	Shallow Deletion	2.2491	-	MIR31HG: Shallow Deletion	Shallow Deletion	2.2491
1384	TCGA-96-7545-01	Shallow Deletion	Shallow Deletion	0	-	MIR31HG: Shallow Deletion	Shallow Deletion	0
1385	TCGA-96-8169-01	Shallow Deletion	Shallow Deletion	100.42	-	MIR31HG: Shallow Deletion	Shallow Deletion	100.42
1386	TCGA-96-8170-01	Deep Deletion	Deep Deletion	0.4161	-	MIR31HG: Deep Deletion	MIR31HG: Deep Deletion	0.4161
1387	TCGA-96-A4JL-01	Shallow Deletion	Shallow Deletion	6.2683	-	MIR31HG: Shallow Deletion	Shallow Deletion	6.2683
1388	TCGA-97-7546-01	No changes	Diploid	0.5219	-	MIR31HG: Diploid	No changes	0.5219
1389	TCGA-97-7547-01	Deep Deletion	Deep Deletion	0.4377	-	MIR31HG: Deep Deletion	MIR31HG: Deep Deletion	0.4377
1390	TCGA-97-7552-01	Deep Deletion	Deep Deletion	4.6503	-	MIR31HG: Deep Deletion	MIR31HG: Deep Deletion	4.6503
1391	TCGA-97-7937-01	Shallow Deletion	Shallow Deletion	2.8124	-	MIR31HG: Shallow Deletion	Shallow Deletion	2.8124
1392	TCGA-97-7938-01	Shallow Deletion	Shallow Deletion	0.6042	-	MIR31HG: Shallow Deletion	Shallow Deletion	0.6042
1393	TCGA-97-7941-01	No changes	Diploid	204.428	-	MIR31HG: Diploid	No changes	204.428
1394	TCGA-97-8171-01	No changes	Diploid	0.5617	-	MIR31HG: Diploid	No changes	0.5617
1395	TCGA-97-8172-01	No changes	Diploid	1.0585	-	MIR31HG: Diploid	No changes	1.0585
1396	TCGA-97-8174-01	Shallow Deletion	Shallow Deletion	2.7377	-	MIR31HG: Shallow Deletion	Shallow Deletion	2.7377
1397	TCGA-97-8176-01	Shallow Deletion	Shallow Deletion	67.7865	-	MIR31HG: Shallow Deletion	Shallow Deletion	67.7865
1398	TCGA-97-8177-01	Shallow Deletion	Shallow Deletion	2.4038	-	MIR31HG: Shallow Deletion	Shallow Deletion	2.4038
1399	TCGA-97-8179-01	Shallow Deletion	Shallow Deletion	1.5522	-	MIR31HG: Shallow Deletion	Shallow Deletion	1.5522
1400	TCGA-97-8547-01	Shallow Deletion	Shallow Deletion	6.8943	-	MIR31HG: Shallow Deletion	Shallow Deletion	6.8943
1401	TCGA-97-8552-01	Shallow Deletion	Shallow Deletion	11.5854	-	MIR31HG: Shallow Deletion	Shallow Deletion	11.5854
1402	TCGA-97-A4LX-01	No changes	Diploid	0	-	MIR31HG: Diploid	No changes	0
1403	TCGA-97-A4M0-01	Shallow Deletion	Shallow Deletion	0	-	MIR31HG: Shallow Deletion	Shallow Deletion	0
1404	TCGA-97-A4M1-01	Shallow Deletion	Shallow Deletion	1.4684	-	MIR31HG: Shallow Deletion	Shallow Deletion	1.4684
1405	TCGA-97-A4M2-01	No changes	Diploid	4.3347	-	MIR31HG: Diploid	No changes	4.3347
1406	TCGA-97-A4M3-01	No changes	Diploid	1.0116	-	MIR31HG: Diploid	No changes	1.0116
1407	TCGA-97-A4M5-01	No changes	Diploid	4.1876	-	MIR31HG: Diploid	No changes	4.1876
1408	TCGA-97-A4M7-01	Shallow Deletion	Shallow Deletion	3.0082	-	MIR31HG: Shallow Deletion	Shallow Deletion	3.0082
1409	TCGA-98-7454-01	No changes	Diploid	170.795	-	MIR31HG: Diploid	No changes	170.795
1410	TCGA-98-8023-01	Deep Deletion	Deep Deletion	3.3811	-	MIR31HG: Deep Deletion	MIR31HG: Deep Deletion	3.3811
1411	TCGA-98-A538-01	Shallow Deletion	Shallow Deletion	82.023	-	MIR31HG: Shallow Deletion	Shallow Deletion	82.023
1412	TCGA-98-A539-01	Shallow Deletion	Shallow Deletion	21.2791	-	MIR31HG: Shallow Deletion	Shallow Deletion	21.2791
1413	TCGA-98-A53A-01	Shallow Deletion	Shallow Deletion	8.3579	-	MIR31HG: Shallow Deletion	Shallow Deletion	8.3579
1414	TCGA-98-A53B-01	Deep Deletion	Deep Deletion	0.4466	-	MIR31HG: Deep Deletion	MIR31HG: Deep Deletion	0.4466
1415	TCGA-98-A53C-01	No changes	Diploid	3.3445	-	MIR31HG: Diploid	No changes	3.3445
1416	TCGA-98-A53D-01	No changes	Diploid	9.1566	Not Profiled	MIR31HG: Diploid	No changes	9.1566
1417	TCGA-98-A53H-01	No changes	Diploid	21.8737	-	MIR31HG: Diploid	No changes	21.8737
1418	TCGA-98-A53I-01	Shallow Deletion	Shallow Deletion	0.8522	-	MIR31HG: Shallow Deletion	Shallow Deletion	0.8522
1419	TCGA-98-A53J-01	Shallow Deletion	Shallow Deletion	38.681	-	MIR31HG: Shallow Deletion	Shallow Deletion	38.681
1420	TCGA-99-7458-01	No changes	Diploid	9.9313	-	MIR31HG: Diploid	No changes	9.9313
1421	TCGA-99-8028-01	No changes	Diploid	4.3066	-	MIR31HG: Diploid	No changes	4.3066
1422	TCGA-99-8032-01	Shallow Deletion	Shallow Deletion	5.4757	-	MIR31HG: Shallow Deletion	Shallow Deletion	5.4757
1423	TCGA-99-8033-01	Shallow Deletion	Shallow Deletion	115.625	-	MIR31HG: Shallow Deletion	Shallow Deletion	115.625
1424	TCGA-99-AA5R-01	No changes	Diploid	0.5429	-	MIR31HG: Diploid	No changes	0.5429
1425	TCGA-A1-A0SB-01	No changes	Diploid	6.307	-	MIR31HG: Diploid	No changes	6.307
1426	TCGA-A1-A0SE-01	No changes	Diploid	10.2016	-	MIR31HG: Diploid	No changes	10.2016
1427	TCGA-A1-A0SF-01	Shallow Deletion	Shallow Deletion	23.9906	-	MIR31HG: Shallow Deletion	Shallow Deletion	23.9906
1428	TCGA-A1-A0SG-01	No changes	Diploid	8.2801	-	MIR31HG: Diploid	No changes	8.2801
1429	TCGA-A1-A0SH-01	No changes	Diploid	150.962	-	MIR31HG: Diploid	No changes	150.962
1430	TCGA-A1-A0SI-01	No changes	Diploid	22.3661	-	MIR31HG: Diploid	No changes	22.3661
1431	TCGA-A1-A0SJ-01	Shallow Deletion	Shallow Deletion	5.1212	-	MIR31HG: Shallow Deletion	Shallow Deletion	5.1212
1432	TCGA-A1-A0SM-01	No changes	Diploid	6.9444	-	MIR31HG: Diploid	No changes	6.9444
1433	TCGA-A1-A0SN-01	No changes	Diploid	8.9801	-	MIR31HG: Diploid	No changes	8.9801
1434	TCGA-A1-A0SO-01	Shallow Deletion	Shallow Deletion	0	-	MIR31HG: Shallow Deletion	Shallow Deletion	0
1435	TCGA-A1-A0SP-01	No changes	Diploid	47.0631	-	MIR31HG: Diploid	No changes	47.0631
1436	TCGA-A1-A0SQ-01	No changes	Diploid	1.2103	-	MIR31HG: Diploid	No changes	1.2103
1437	TCGA-A2-A04N-01	No changes	Diploid	24.168	-	MIR31HG: Diploid	No changes	24.168
1438	TCGA-A2-A04P-01	Shallow Deletion	Shallow Deletion	1.0373	-	MIR31HG: Shallow Deletion	Shallow Deletion	1.0373
1439	TCGA-A2-A04R-01	No changes	Diploid	4.3466	-	MIR31HG: Diploid	No changes	4.3466
1440	TCGA-A2-A04T-01	Shallow Deletion	Shallow Deletion	3.1296	-	MIR31HG: Shallow Deletion	Shallow Deletion	3.1296
1441	TCGA-A2-A04V-01	No changes	Diploid	0.8148	-	MIR31HG: Diploid	No changes	0.8148
1442	TCGA-A2-A04X-01	No changes	Diploid	1.4418	-	MIR31HG: Diploid	No changes	1.4418
1443	TCGA-A2-A04Y-01	No changes	Diploid	1.6728	-	MIR31HG: Diploid	No changes	1.6728
1444	TCGA-A2-A0CK-01	No changes	Diploid	4.0404	-	MIR31HG: Diploid	No changes	4.0404
1445	TCGA-A2-A0CL-01	No changes	Diploid	1.8532	-	MIR31HG: Diploid	No changes	1.8532
1446	TCGA-A2-A0CO-01	No changes	Diploid	11.6971	-	MIR31HG: Diploid	No changes	11.6971
1447	TCGA-A2-A0CP-01	No changes	Diploid	44.2359	-	MIR31HG: Diploid	No changes	44.2359
1448	TCGA-A2-A0CQ-01	No changes	Diploid	3.2157	-	MIR31HG: Diploid	No changes	3.2157
1449	TCGA-A2-A0CR-01	No changes	Diploid	13.3764	-	MIR31HG: Diploid	No changes	13.3764
1450	TCGA-A2-A0CT-01	Shallow Deletion	Shallow Deletion	3.3445	-	MIR31HG: Shallow Deletion	Shallow Deletion	3.3445
1451	TCGA-A2-A0CU-01	No changes	Diploid	0.3818	-	MIR31HG: Diploid	No changes	0.3818
1452	TCGA-A2-A0CW-01	No changes	Diploid	2.0118	-	MIR31HG: Diploid	No changes	2.0118
1453	TCGA-A2-A0CX-01	No changes	Diploid	6.0539	-	MIR31HG: Diploid	No changes	6.0539
1454	TCGA-A2-A0D0-01	Shallow Deletion	Shallow Deletion	31.7133	-	MIR31HG: Shallow Deletion	Shallow Deletion	31.7133
1455	TCGA-A2-A0D1-01	No changes	Diploid	1.4126	-	MIR31HG: Diploid	No changes	1.4126
1456	TCGA-A2-A0D2-01	No changes	Diploid	4.0658	-	MIR31HG: Diploid	No changes	4.0658
1457	TCGA-A2-A0D3-01	No changes	Diploid	3.8691	-	MIR31HG: Diploid	No changes	3.8691
1458	TCGA-A2-A0D4-01	No changes	Diploid	2.6625	-	MIR31HG: Diploid	No changes	2.6625
1459	TCGA-A2-A0EM-01	No changes	Diploid	6.0369	-	MIR31HG: Diploid	No changes	6.0369
1460	TCGA-A2-A0EN-01	No changes	Diploid	12.5492	-	MIR31HG: Diploid	No changes	12.5492
1461	TCGA-A2-A0EO-01	Shallow Deletion	Shallow Deletion	22.5968	-	MIR31HG: Shallow Deletion	Shallow Deletion	22.5968
1462	TCGA-A2-A0EP-01	No changes	Diploid	9.3023	-	MIR31HG: Diploid	No changes	9.3023
1463	TCGA-A2-A0EQ-01	Shallow Deletion	Shallow Deletion	0.4145	-	MIR31HG: Shallow Deletion	Shallow Deletion	0.4145
1464	TCGA-A2-A0ER-01	Shallow Deletion	Shallow Deletion	1.2054	-	MIR31HG: Shallow Deletion	Shallow Deletion	1.2054
1465	TCGA-A2-A0ES-01	No changes	Diploid	35.293	-	MIR31HG: Diploid	No changes	35.293
1466	TCGA-A2-A0ET-01	Shallow Deletion	Shallow Deletion	0.2709	-	MIR31HG: Shallow Deletion	Shallow Deletion	0.2709
1467	TCGA-A2-A0EU-01	Shallow Deletion	Shallow Deletion	6.7546	-	MIR31HG: Shallow Deletion	Shallow Deletion	6.7546
1468	TCGA-A2-A0EV-01	No changes	Diploid	7.7193	-	MIR31HG: Diploid	No changes	7.7193
1469	TCGA-A2-A0EW-01	No changes	Diploid	10.9812	-	MIR31HG: Diploid	No changes	10.9812
1470	TCGA-A2-A0EX-01	No changes	Diploid	27.5832	-	MIR31HG: Diploid	No changes	27.5832
1471	TCGA-A2-A0ST-01	No changes	Diploid	3.8499	-	MIR31HG: Diploid	No changes	3.8499
1472	TCGA-A2-A0SU-01	No changes	Diploid	23.6763	-	MIR31HG: Diploid	No changes	23.6763
1473	TCGA-A2-A0SV-01	Shallow Deletion	Shallow Deletion	1.9692	-	MIR31HG: Shallow Deletion	Shallow Deletion	1.9692
1474	TCGA-A2-A0SW-01	Shallow Deletion	Shallow Deletion	0.4387	-	MIR31HG: Shallow Deletion	Shallow Deletion	0.4387
1475	TCGA-A2-A0SY-01	No changes	Diploid	2.7875	-	MIR31HG: Diploid	No changes	2.7875
1476	TCGA-A2-A0T0-01	Shallow Deletion	Shallow Deletion	0.9829	-	MIR31HG: Shallow Deletion	Shallow Deletion	0.9829
1477	TCGA-A2-A0T3-01	No changes	Diploid	9.0632	-	MIR31HG: Diploid	No changes	9.0632
1478	TCGA-A2-A0T4-01	No changes	Diploid	14.1532	-	MIR31HG: Diploid	No changes	14.1532
1479	TCGA-A2-A0T5-01	No changes	Diploid	106.137	-	MIR31HG: Diploid	No changes	106.137
1480	TCGA-A2-A0T6-01	No changes	Diploid	8.7666	-	MIR31HG: Diploid	No changes	8.7666
1481	TCGA-A2-A0T7-01	No changes	Diploid	15.8879	-	MIR31HG: Diploid	No changes	15.8879
1482	TCGA-A2-A0YC-01	No changes	Diploid	1.139	-	MIR31HG: Diploid	No changes	1.139
1483	TCGA-A2-A0YD-01	No changes	Diploid	13.5277	-	MIR31HG: Diploid	No changes	13.5277
1484	TCGA-A2-A0YE-01	Shallow Deletion	Shallow Deletion	10.4563	-	MIR31HG: Shallow Deletion	Shallow Deletion	10.4563
1485	TCGA-A2-A0YF-01	Shallow Deletion	Diploid	1.0627	-	MIR31HG: Diploid	Shallow Deletion	1.0627
1486	TCGA-A2-A0YG-01	Shallow Deletion	Shallow Deletion	7.5472	-	MIR31HG: Shallow Deletion	Shallow Deletion	7.5472
1487	TCGA-A2-A0YI-01	No changes	Diploid	2.0871	-	MIR31HG: Diploid	No changes	2.0871
1488	TCGA-A2-A0YJ-01	No changes	Diploid	1.2205	-	MIR31HG: Diploid	No changes	1.2205
1489	TCGA-A2-A0YK-01	No changes	Diploid	7.5855	-	MIR31HG: Diploid	No changes	7.5855
1490	TCGA-A2-A0YL-01	No changes	Diploid	43.5653	-	MIR31HG: Diploid	No changes	43.5653
1491	TCGA-A2-A0YT-01	Shallow Deletion	Shallow Deletion	11.5973	-	MIR31HG: Shallow Deletion	Shallow Deletion	11.5973
1492	TCGA-A2-A1FW-01	Shallow Deletion	Shallow Deletion	2.3737	-	MIR31HG: Shallow Deletion	Shallow Deletion	2.3737
1493	TCGA-A2-A1FX-01	Shallow Deletion	Shallow Deletion	1.6248	-	MIR31HG: Shallow Deletion	Shallow Deletion	1.6248
1494	TCGA-A2-A1FZ-01	No changes	Diploid	4.9648	-	MIR31HG: Diploid	No changes	4.9648
1495	TCGA-A2-A1G0-01	No changes	Diploid	3.616	-	MIR31HG: Diploid	No changes	3.616
1496	TCGA-A2-A1G1-01	Shallow Deletion	Shallow Deletion	8.7966	-	MIR31HG: Shallow Deletion	Shallow Deletion	8.7966
1497	TCGA-A2-A1G4-01	No changes	Diploid	0	-	MIR31HG: Diploid	No changes	0
1498	TCGA-A2-A1G6-01	No changes	Diploid	28.6858	-	MIR31HG: Diploid	No changes	28.6858
1499	TCGA-A2-A259-01	No changes	Diploid	20.8404	-	MIR31HG: Diploid	No changes	20.8404
1500	TCGA-A2-A25A-01	No changes	Diploid	15.3986	-	MIR31HG: Diploid	No changes	15.3986
1501	TCGA-A2-A25B-01	Shallow Deletion	Shallow Deletion	10.3364	-	MIR31HG: Shallow Deletion	Shallow Deletion	10.3364
1502	TCGA-A2-A25C-01	No changes	Diploid	7.4989	-	MIR31HG: Diploid	No changes	7.4989
1503	TCGA-A2-A25E-01	Shallow Deletion	Shallow Deletion	6.6038	-	MIR31HG: Shallow Deletion	Shallow Deletion	6.6038
1504	TCGA-A2-A25F-01	No changes	Diploid	1.0301	-	MIR31HG: Diploid	No changes	1.0301
1505	TCGA-A2-A3KC-01	No changes	Diploid	6.746	-	MIR31HG: Diploid	No changes	6.746
1506	TCGA-A2-A3KD-01	No changes	Diploid	5.0401	-	MIR31HG: Diploid	No changes	5.0401
1507	TCGA-A2-A3XT-01	No changes	Diploid	0.5965	-	MIR31HG: Diploid	No changes	0.5965
1508	TCGA-A2-A3XU-01	No changes	Diploid	0	-	MIR31HG: Diploid	No changes	0
1509	TCGA-A2-A3XV-01	Shallow Deletion	Shallow Deletion	2.1505	-	MIR31HG: Shallow Deletion	Shallow Deletion	2.1505
1510	TCGA-A2-A3XW-01	No changes	Diploid	1.0631	-	MIR31HG: Diploid	No changes	1.0631
1511	TCGA-A2-A3XX-01	Shallow Deletion	Shallow Deletion	3.77	-	MIR31HG: Shallow Deletion	Shallow Deletion	3.77
1512	TCGA-A2-A3XY-01	Shallow Deletion	Shallow Deletion	0.7898	-	MIR31HG: Shallow Deletion	Shallow Deletion	0.7898
1513	TCGA-A2-A3XZ-01	No changes	Diploid	6.5472	-	MIR31HG: Diploid	No changes	6.5472
1514	TCGA-A2-A4RW-01	No changes	Diploid	6.6586	-	MIR31HG: Diploid	No changes	6.6586
1515	TCGA-A2-A4RX-01	No changes	Diploid	62.3819	Not Profiled	MIR31HG: Diploid	No changes	62.3819
1516	TCGA-A2-A4RY-01	No changes	Diploid	35.9252	-	MIR31HG: Diploid	No changes	35.9252
1517	TCGA-A2-A4S0-01	No changes	Diploid	0	Not Profiled	MIR31HG: Diploid	No changes	0
1518	TCGA-A2-A4S1-01	Shallow Deletion	Shallow Deletion	1.7017	-	MIR31HG: Shallow Deletion	Shallow Deletion	1.7017
1519	TCGA-A2-A4S3-01	Shallow Deletion	Shallow Deletion	5.9172	-	MIR31HG: Shallow Deletion	Shallow Deletion	5.9172
1520	TCGA-A3-3306-01	Shallow Deletion	Shallow Deletion	0.5176	-	MIR31HG: Shallow Deletion	Shallow Deletion	0.5176
1521	TCGA-A3-3307-01	No changes	Diploid	2.7523	-	MIR31HG: Diploid	No changes	2.7523
1522	TCGA-A3-3308-01	No changes	Diploid	14.2218	-	MIR31HG: Diploid	No changes	14.2218
1523	TCGA-A3-3311-01	Shallow Deletion	Shallow Deletion	29.6815	-	MIR31HG: Shallow Deletion	Shallow Deletion	29.6815
1524	TCGA-A3-3313-01	No changes	Diploid	1.1556	-	MIR31HG: Diploid	No changes	1.1556
1525	TCGA-A3-3316-01	Shallow Deletion	Shallow Deletion	7.483	-	MIR31HG: Shallow Deletion	Shallow Deletion	7.483
1526	TCGA-A3-3319-01	Shallow Deletion	Shallow Deletion	12.2877	-	MIR31HG: Shallow Deletion	Shallow Deletion	12.2877
1527	TCGA-A3-3320-01	No changes	Diploid	0	-	MIR31HG: Diploid	No changes	0
1528	TCGA-A3-3322-01	No changes	Diploid	7.1301	-	MIR31HG: Diploid	No changes	7.1301
1529	TCGA-A3-3323-01	No changes	Diploid	9.1566	-	MIR31HG: Diploid	No changes	9.1566
1530	TCGA-A3-3324-01	No changes	Diploid	11.1849	Not Profiled	MIR31HG: Diploid	No changes	11.1849
1531	TCGA-A3-3325-01	Shallow Deletion	Shallow Deletion	0.8015	-	MIR31HG: Shallow Deletion	Shallow Deletion	0.8015
1532	TCGA-A3-3326-01	No changes	Diploid	0	-	MIR31HG: Diploid	No changes	0
1533	TCGA-A3-3331-01	No changes	Diploid	4.2063	-	MIR31HG: Diploid	No changes	4.2063
1534	TCGA-A3-3335-01	No changes	Diploid	2.9338	-	MIR31HG: Diploid	No changes	2.9338
1535	TCGA-A3-3343-01	No changes	Diploid	9.7332	Not Profiled	MIR31HG: Diploid	No changes	9.7332
1536	TCGA-A3-3346-01	Shallow Deletion	Shallow Deletion	73.5165	-	MIR31HG: Shallow Deletion	Shallow Deletion	73.5165
1537	TCGA-A3-3347-01	Shallow Deletion	Shallow Deletion	9.961	-	MIR31HG: Shallow Deletion	Shallow Deletion	9.961
1538	TCGA-A3-3349-01	No changes	Diploid	0.4045	-	MIR31HG: Diploid	No changes	0.4045
1539	TCGA-A3-3351-01	No changes	Diploid	4.268	Not Profiled	MIR31HG: Diploid	No changes	4.268
1540	TCGA-A3-3352-01	Shallow Deletion	Shallow Deletion	5.8767	Not Profiled	MIR31HG: Shallow Deletion	Shallow Deletion	5.8767
1541	TCGA-A3-3357-01	No changes	Diploid	0.6673	-	MIR31HG: Diploid	No changes	0.6673
1542	TCGA-A3-3358-01	No changes	Diploid	27.9898	-	MIR31HG: Diploid	No changes	27.9898
1543	TCGA-A3-3359-01	No changes	Diploid	0.4531	Not Profiled	MIR31HG: Diploid	No changes	0.4531
1544	TCGA-A3-3362-01	No changes	Diploid	2.7322	-	MIR31HG: Diploid	No changes	2.7322
1545	TCGA-A3-3363-01	No changes	Diploid	123.652	-	MIR31HG: Diploid	No changes	123.652
1546	TCGA-A3-3365-01	No changes	Diploid	4.6729	-	MIR31HG: Diploid	No changes	4.6729
1547	TCGA-A3-3367-01	No changes	Diploid	18.4007	-	MIR31HG: Diploid	No changes	18.4007
1548	TCGA-A3-3370-01	No changes	Diploid	1.3639	-	MIR31HG: Diploid	No changes	1.3639
1549	TCGA-A3-3372-01	Shallow Deletion	Shallow Deletion	6.4808	Not Profiled	MIR31HG: Shallow Deletion	Shallow Deletion	6.4808
1550	TCGA-A3-3373-01	No changes	Diploid	3.9912	-	MIR31HG: Diploid	No changes	3.9912
1551	TCGA-A3-3376-01	No changes	Diploid	0.7448	-	MIR31HG: Diploid	No changes	0.7448
1552	TCGA-A3-3378-01	No changes	Diploid	1.8643	-	MIR31HG: Diploid	No changes	1.8643
1553	TCGA-A3-3380-01	No changes	Diploid	1.0823	-	MIR31HG: Diploid	No changes	1.0823
1554	TCGA-A3-3382-01	Shallow Deletion	Shallow Deletion	7.9846	-	MIR31HG: Shallow Deletion	Shallow Deletion	7.9846
1555	TCGA-A3-3383-01	No changes	Diploid	2.1505	-	MIR31HG: Diploid	No changes	2.1505
1556	TCGA-A3-3385-01	No changes	Diploid	0	-	MIR31HG: Diploid	No changes	0
1557	TCGA-A3-3387-01	No changes	Diploid	1.9531	-	MIR31HG: Diploid	No changes	1.9531
1558	TCGA-A3-A6NI-01	No changes	Diploid	27.066	-	MIR31HG: Diploid	No changes	27.066
1559	TCGA-A3-A6NJ-01	No changes	Diploid	2.401	-	MIR31HG: Diploid	No changes	2.401
1560	TCGA-A3-A6NL-01	No changes	Diploid	0.4647	-	MIR31HG: Diploid	No changes	0.4647
1561	TCGA-A3-A6NN-01	No changes	Diploid	5.7427	-	MIR31HG: Diploid	No changes	5.7427
1562	TCGA-A3-A8CQ-01	No changes	Diploid	4.4702	-	MIR31HG: Diploid	No changes	4.4702
1563	TCGA-A3-A8OU-01	Shallow Deletion	Shallow Deletion	11.3775	-	MIR31HG: Shallow Deletion	Shallow Deletion	11.3775
1564	TCGA-A3-A8OV-01	No changes	Diploid	0.8674	-	MIR31HG: Diploid	No changes	0.8674
1565	TCGA-A3-A8OW-01	No changes	Diploid	0.7791	-	MIR31HG: Diploid	No changes	0.7791
1566	TCGA-A3-A8OX-01	No changes	Diploid	6.65	-	MIR31HG: Diploid	No changes	6.65
1567	TCGA-A4-7286-01	Shallow Deletion	Shallow Deletion	26.1538	-	MIR31HG: Shallow Deletion	Shallow Deletion	26.1538
1568	TCGA-A4-7287-01	Deep Deletion	Deep Deletion	1.5205	-	MIR31HG: Deep Deletion	MIR31HG: Deep Deletion	1.5205
1569	TCGA-A4-7288-01	No changes	Diploid	52.549	-	MIR31HG: Diploid	No changes	52.549
1570	TCGA-A4-7583-01	No changes	Diploid	84.4914	-	MIR31HG: Diploid	No changes	84.4914
1571	TCGA-A4-7584-01	No changes	Diploid	97.4761	-	MIR31HG: Diploid	No changes	97.4761
1572	TCGA-A4-7585-01	No changes	Diploid	44.2122	-	MIR31HG: Diploid	No changes	44.2122
1573	TCGA-A4-7732-01	No changes	Diploid	145.698	-	MIR31HG: Diploid	No changes	145.698
1574	TCGA-A4-7734-01	No changes	Diploid	98.0444	-	MIR31HG: Diploid	No changes	98.0444
1575	TCGA-A4-7828-01	No changes	Diploid	169.908	-	MIR31HG: Diploid	No changes	169.908
1576	TCGA-A4-7915-01	No changes	Diploid	45.406	-	MIR31HG: Diploid	No changes	45.406
1577	TCGA-A4-7996-01	No changes	Diploid	235.072	-	MIR31HG: Diploid	No changes	235.072
1578	TCGA-A4-7997-01	No changes	Diploid	142.579	-	MIR31HG: Diploid	No changes	142.579
1579	TCGA-A4-8098-01	No changes	Diploid	4.4466	-	MIR31HG: Diploid	No changes	4.4466
1580	TCGA-A4-8310-01	No changes	Diploid	91.5438	-	MIR31HG: Diploid	No changes	91.5438
1581	TCGA-A4-8311-01	No changes	Diploid	278.212	-	MIR31HG: Diploid	No changes	278.212
1582	TCGA-A4-8312-01	No changes	Diploid	1.4185	-	MIR31HG: Diploid	No changes	1.4185
1583	TCGA-A4-8515-01	No changes	Diploid	152.791	-	MIR31HG: Diploid	No changes	152.791
1584	TCGA-A4-8516-01	No changes	Diploid	84.8337	Not Profiled	MIR31HG: Diploid	No changes	84.8337
1585	TCGA-A4-8517-01	No changes	Diploid	80.0937	-	MIR31HG: Diploid	No changes	80.0937
1586	TCGA-A4-8518-01	No changes	Diploid	62.2861	Not Profiled	MIR31HG: Diploid	No changes	62.2861
1587	TCGA-A4-8630-01	No changes	Diploid	278.717	-	MIR31HG: Diploid	No changes	278.717
1588	TCGA-A4-A48D-01	No changes	Diploid	178.947	-	MIR31HG: Diploid	No changes	178.947
1589	TCGA-A4-A4ZT-01	No changes	Diploid	93.5638	-	MIR31HG: Diploid	No changes	93.5638
1590	TCGA-A4-A57E-01	Deep Deletion	Deep Deletion	0.6481	-	MIR31HG: Deep Deletion	MIR31HG: Deep Deletion	0.6481
1591	TCGA-A4-A5DU-01	No changes	Diploid	120.337	-	MIR31HG: Diploid	No changes	120.337
1592	TCGA-A4-A5XZ-01	No changes	Diploid	179.395	-	MIR31HG: Diploid	No changes	179.395
1593	TCGA-A4-A5Y0-01	No changes	Diploid	177.327	-	MIR31HG: Diploid	No changes	177.327
1594	TCGA-A4-A5Y1-01	Shallow Deletion	Shallow Deletion	11.5183	-	MIR31HG: Shallow Deletion	Shallow Deletion	11.5183
1595	TCGA-A4-A6HP-01	No changes	Diploid	134.897	-	MIR31HG: Diploid	No changes	134.897
1596	TCGA-A4-A772-01	No changes	Diploid	135.764	-	MIR31HG: Diploid	No changes	135.764
1597	TCGA-A4-A7UZ-01	Shallow Deletion	Shallow Deletion	154.488	-	MIR31HG: Shallow Deletion	Shallow Deletion	154.488
1598	TCGA-A5-A0G1-01	No changes	Diploid	262.32	-	MIR31HG: Diploid	No changes	262.32
1599	TCGA-A5-A0G2-01	Shallow Deletion	Shallow Deletion	17.3302	-	MIR31HG: Shallow Deletion	Shallow Deletion	17.3302
1600	TCGA-A5-A0G5-01	No changes	Diploid	113.515	-	MIR31HG: Diploid	No changes	113.515
1601	TCGA-A5-A0G9-01	No changes	Diploid	3.54403	-	MIR31HG: Diploid	No changes	3.54403
1602	TCGA-A5-A0GA-01	No changes	Diploid	54.6626	-	MIR31HG: Diploid	No changes	54.6626
1603	TCGA-A5-A0GB-01	No changes	Diploid	-0.131419	-	MIR31HG: Diploid	No changes	-0.131419
1604	TCGA-A5-A0GD-01	No changes	Diploid	-0.131419	Not Profiled	MIR31HG: Diploid	No changes	-0.131419
1605	TCGA-A5-A0GE-01	No changes	Diploid	1.45955	-	MIR31HG: Diploid	No changes	1.45955
1606	TCGA-A5-A0GG-01	Shallow Deletion	Shallow Deletion	-0.131419	Not Profiled	MIR31HG: Shallow Deletion	Shallow Deletion	-0.131419
1607	TCGA-A5-A0GH-01	No changes	Diploid	-0.131419	-	MIR31HG: Diploid	No changes	-0.131419
1608	TCGA-A5-A0GI-01	No changes	Diploid	5.12019	-	MIR31HG: Diploid	No changes	5.12019
1609	TCGA-A5-A0GJ-01	Shallow Deletion	Shallow Deletion	13.7981	-	MIR31HG: Shallow Deletion	Shallow Deletion	13.7981
1610	TCGA-A5-A0GM-01	No changes	Diploid	7.03211	-	MIR31HG: Diploid	No changes	7.03211
1611	TCGA-A5-A0GN-01	No changes	Diploid	26.3209	-	MIR31HG: Diploid	No changes	26.3209
1612	TCGA-A5-A0GP-01	No changes	Diploid	17.9045	-	MIR31HG: Diploid	No changes	17.9045
1613	TCGA-A5-A0GQ-01	No changes	Diploid	-0.131419	-	MIR31HG: Diploid	No changes	-0.131419
1614	TCGA-A5-A0GR-01	Shallow Deletion	Shallow Deletion	179.735	Not Profiled	MIR31HG: Shallow Deletion	Shallow Deletion	179.735
1615	TCGA-A5-A0GU-01	No changes	Diploid	1.89508	-	MIR31HG: Diploid	No changes	1.89508
1616	TCGA-A5-A0GV-01	No changes	Diploid	33.9465	-	MIR31HG: Diploid	No changes	33.9465
1617	TCGA-A5-A0GW-01	No changes	Diploid	6.6668	-	MIR31HG: Diploid	No changes	6.6668
1618	TCGA-A5-A0GX-01	No changes	Diploid	3.43155	-	MIR31HG: Diploid	No changes	3.43155
1619	TCGA-A5-A0R6-01	Shallow Deletion	Shallow Deletion	95.9523	-	MIR31HG: Shallow Deletion	Shallow Deletion	95.9523
1620	TCGA-A5-A0R7-01	Shallow Deletion	Shallow Deletion	4.05395	-	MIR31HG: Shallow Deletion	Shallow Deletion	4.05395
1621	TCGA-A5-A0R8-01	No changes	Diploid	46.1098	-	MIR31HG: Diploid	No changes	46.1098
1622	TCGA-A5-A0R9-01	No changes	Diploid	2.49737	-	MIR31HG: Diploid	No changes	2.49737
1623	TCGA-A5-A0RA-01	No changes	Diploid	-0.131419	-	MIR31HG: Diploid	No changes	-0.131419
1624	TCGA-A5-A0VP-01	Shallow Deletion	Shallow Deletion	2.91499	-	MIR31HG: Shallow Deletion	Shallow Deletion	2.91499
1625	TCGA-A5-A0VQ-01	No changes	Diploid	4.98056	-	MIR31HG: Diploid	No changes	4.98056
1626	TCGA-A5-A1OF-01	No changes	Diploid	-0.131419	-	MIR31HG: Diploid	No changes	-0.131419
1627	TCGA-A5-A1OH-01	No changes	Diploid	22.2635	-	MIR31HG: Diploid	No changes	22.2635
1628	TCGA-A5-A1OJ-01	No changes	Diploid	113.963	-	MIR31HG: Diploid	No changes	113.963
1629	TCGA-A5-A1OK-01	No changes	Diploid	2.56886	-	MIR31HG: Diploid	No changes	2.56886
1630	TCGA-A5-A2K3-01	No changes	Diploid	4.6253	-	MIR31HG: Diploid	No changes	4.6253
1631	TCGA-A5-A2K4-01	Shallow Deletion	Shallow Deletion	95.4693	-	MIR31HG: Shallow Deletion	Shallow Deletion	95.4693
1632	TCGA-A5-A2K5-01	No changes	Diploid	6.1315	-	MIR31HG: Diploid	No changes	6.1315
1633	TCGA-A5-A2K7-01	No changes	Diploid	337.884	-	MIR31HG: Diploid	No changes	337.884
1634	TCGA-A5-A3LO-01	Shallow Deletion	Shallow Deletion	61.8263	-	MIR31HG: Shallow Deletion	Shallow Deletion	61.8263
1635	TCGA-A5-A3LP-01	No changes	Diploid	2.1862	-	MIR31HG: Diploid	No changes	2.1862
1636	TCGA-A5-A7WJ-01	No changes	Diploid	4.0276	Not Profiled	MIR31HG: Diploid	No changes	4.0276
1637	TCGA-A5-A7WK-01	No changes	Gain	385.104	-	MIR31HG: Gain	No changes	385.104
1638	TCGA-A5-AB3J-01	No changes	Diploid	63.2543	-	MIR31HG: Diploid	No changes	63.2543
1639	TCGA-A6-2672-01	No changes	Diploid	21.5637	Not Profiled	MIR31HG: Diploid	No changes	21.5637
1640	TCGA-A6-2674-01	No changes	Diploid	45.8993	-	MIR31HG: Diploid	No changes	45.8993
1641	TCGA-A6-2675-01	Shallow Deletion	Shallow Deletion	1.6183	-	MIR31HG: Shallow Deletion	Shallow Deletion	1.6183
1642	TCGA-A6-2676-01	No changes	Diploid	-0.131419	Not Profiled	MIR31HG: Diploid	No changes	-0.131419
1643	TCGA-A6-2677-01	No changes	Diploid	-0.131419	-	MIR31HG: Diploid	No changes	-0.131419
1644	TCGA-A6-2678-01	No changes	Diploid	-0.131419	-	MIR31HG: Diploid	No changes	-0.131419
1645	TCGA-A6-2680-01	No changes	Diploid	-0.131419	Not Profiled	MIR31HG: Diploid	No changes	-0.131419
1646	TCGA-A6-2681-01	No changes	Diploid	6.69246	-	MIR31HG: Diploid	No changes	6.69246
1647	TCGA-A6-2683-01	No changes	Diploid	-0.131419	-	MIR31HG: Diploid	No changes	-0.131419
1648	TCGA-A6-2684-01	No changes	Diploid	2.3185	-	MIR31HG: Diploid	No changes	2.3185
1649	TCGA-A6-2685-01	No changes	Diploid	19.7775	-	MIR31HG: Diploid	No changes	19.7775
1650	TCGA-A6-3807-01	No changes	Diploid	24.2376	-	MIR31HG: Diploid	No changes	24.2376
1651	TCGA-A6-3809-01	No changes	Diploid	32.4924	-	MIR31HG: Diploid	No changes	32.4924
1652	TCGA-A6-3810-01	Shallow Deletion	Shallow Deletion	48.3386	-	MIR31HG: Shallow Deletion	Shallow Deletion	48.3386
1653	TCGA-A6-4105-01	Shallow Deletion	Shallow Deletion	14.3535	-	MIR31HG: Shallow Deletion	Shallow Deletion	14.3535
1654	TCGA-A6-4107-01	No changes	Diploid	2.70564	-	MIR31HG: Diploid	No changes	2.70564
1655	TCGA-A6-5656-01	No changes	Diploid	0	-	MIR31HG: Diploid	No changes	0
1656	TCGA-A6-5659-01	No changes	Diploid	0	-	MIR31HG: Diploid	No changes	0
1657	TCGA-A6-5660-01	No changes	Diploid	5.1546	-	MIR31HG: Diploid	No changes	5.1546
1658	TCGA-A6-5661-01	No changes	Diploid	32.76	-	MIR31HG: Diploid	No changes	32.76
1659	TCGA-A6-5662-01	No changes	Diploid	106.061	-	MIR31HG: Diploid	No changes	106.061
1660	TCGA-A6-5664-01	No changes	Diploid	1.8681	-	MIR31HG: Diploid	No changes	1.8681
1661	TCGA-A6-5665-01	No changes	Diploid	2.8146	-	MIR31HG: Diploid	No changes	2.8146
1662	TCGA-A6-5666-01	No changes	Diploid	1.0188	-	MIR31HG: Diploid	No changes	1.0188
1663	TCGA-A6-5667-01	Shallow Deletion	Shallow Deletion	0.424	-	MIR31HG: Shallow Deletion	Shallow Deletion	0.424
1664	TCGA-A6-6137-01	No changes	Diploid	2.7691	-	MIR31HG: Diploid	No changes	2.7691
1665	TCGA-A6-6138-01	No changes	Diploid	0.9058	-	MIR31HG: Diploid	No changes	0.9058
1666	TCGA-A6-6140-01	No changes	Diploid	2.6121	Not Profiled	MIR31HG: Diploid	No changes	2.6121
1667	TCGA-A6-6141-01	No changes	Diploid	4.9208	Not Profiled	MIR31HG: Diploid	No changes	4.9208
1668	TCGA-A6-6648-01	No changes	Diploid	0.2541	-	MIR31HG: Diploid	No changes	0.2541
1669	TCGA-A6-6649-01	Shallow Deletion	Shallow Deletion	52.3001	-	MIR31HG: Shallow Deletion	Shallow Deletion	52.3001
1670	TCGA-A6-6650-01	No changes	Diploid	0	-	MIR31HG: Diploid	No changes	0
1671	TCGA-A6-6651-01	Shallow Deletion	Shallow Deletion	13.4017	-	MIR31HG: Shallow Deletion	Shallow Deletion	13.4017
1672	TCGA-A6-6652-01	No changes	Diploid	12.2861	-	MIR31HG: Diploid	No changes	12.2861
1673	TCGA-A6-6653-01	No changes	Diploid	7.0645	-	MIR31HG: Diploid	No changes	7.0645
1674	TCGA-A6-6654-01	No changes	Diploid	3.2117	-	MIR31HG: Diploid	No changes	3.2117
1675	TCGA-A6-6780-01	No changes	Diploid	3.9545	-	MIR31HG: Diploid	No changes	3.9545
1676	TCGA-A6-6781-01	No changes	Diploid	32.9986	-	MIR31HG: Diploid	No changes	32.9986
1677	TCGA-A6-A566-01	No changes	Diploid	24.9418	-	MIR31HG: Diploid	No changes	24.9418
1678	TCGA-A6-A567-01	Shallow Deletion	Shallow Deletion	6.2064	-	MIR31HG: Shallow Deletion	Shallow Deletion	6.2064
1679	TCGA-A6-A5ZU-01	No changes	Diploid	111	Not Profiled	MIR31HG: Diploid	No changes	111
1680	TCGA-A7-A0CD-01	No changes	Diploid	1.4543	-	MIR31HG: Diploid	No changes	1.4543
1681	TCGA-A7-A0CE-01	No changes	Diploid	209.509	-	MIR31HG: Diploid	No changes	209.509
1682	TCGA-A7-A0CG-01	No changes	Diploid	10.5965	-	MIR31HG: Diploid	No changes	10.5965
1683	TCGA-A7-A0CH-01	No changes	Diploid	22.2426	-	MIR31HG: Diploid	No changes	22.2426
1684	TCGA-A7-A0CJ-01	Shallow Deletion	Shallow Deletion	2.2644	-	MIR31HG: Shallow Deletion	Shallow Deletion	2.2644
1685	TCGA-A7-A0D9-01	Shallow Deletion	Shallow Deletion	3.2935	-	MIR31HG: Shallow Deletion	Shallow Deletion	3.2935
1686	TCGA-A7-A0DA-01	Shallow Deletion	Shallow Deletion	2.008	-	MIR31HG: Shallow Deletion	Shallow Deletion	2.008
1687	TCGA-A7-A0DC-01	Shallow Deletion	Shallow Deletion	0.6106	-	MIR31HG: Shallow Deletion	Shallow Deletion	0.6106
1688	TCGA-A7-A13F-01	Shallow Deletion	Shallow Deletion	0.8032	-	MIR31HG: Shallow Deletion	Shallow Deletion	0.8032
1689	TCGA-A7-A13G-01	No changes	Diploid	5.112	-	MIR31HG: Diploid	No changes	5.112
1690	TCGA-A7-A13H-01	No changes	Diploid	8.6757	Not Profiled	MIR31HG: Diploid	No changes	8.6757
1691	TCGA-A7-A26E-01	No changes	Diploid	10.0876	-	MIR31HG: Diploid	No changes	10.0876
1692	TCGA-A7-A26F-01	No changes	Diploid	223.256	-	MIR31HG: Diploid	No changes	223.256
1693	TCGA-A7-A26G-01	Shallow Deletion	Shallow Deletion	15.0587	-	MIR31HG: Shallow Deletion	Shallow Deletion	15.0587
1694	TCGA-A7-A26H-01	No changes	Diploid	4.6997	-	MIR31HG: Diploid	No changes	4.6997
1695	TCGA-A7-A26J-01	No changes	Diploid	7.0368	-	MIR31HG: Diploid	No changes	7.0368
1696	TCGA-A7-A2KD-01	Shallow Deletion	Shallow Deletion	9.3414	-	MIR31HG: Shallow Deletion	Shallow Deletion	9.3414
1697	TCGA-A7-A3IY-01	No changes	Diploid	13.2734	Not Profiled	MIR31HG: Diploid	No changes	13.2734
1698	TCGA-A7-A3IZ-01	No changes	Diploid	1.3536	-	MIR31HG: Diploid	No changes	1.3536
1699	TCGA-A7-A3J1-01	No changes	Diploid	3.8907	-	MIR31HG: Diploid	No changes	3.8907
1700	TCGA-A7-A3RF-01	No changes	Diploid	1.7008	-	MIR31HG: Diploid	No changes	1.7008
1701	TCGA-A7-A426-01	No changes	Diploid	27.7316	-	MIR31HG: Diploid	No changes	27.7316
1702	TCGA-A7-A4SA-01	Shallow Deletion	Shallow Deletion	2.7582	-	MIR31HG: Shallow Deletion	Shallow Deletion	2.7582
1703	TCGA-A7-A4SB-01	Shallow Deletion	Shallow Deletion	0.5737	-	MIR31HG: Shallow Deletion	Shallow Deletion	0.5737
1704	TCGA-A7-A4SE-01	No changes	Diploid	20.53	-	MIR31HG: Diploid	No changes	20.53
1705	TCGA-A7-A4SF-01	Shallow Deletion	Shallow Deletion	1.6726	-	MIR31HG: Shallow Deletion	Shallow Deletion	1.6726
1706	TCGA-A7-A5ZV-01	Deep Deletion	Deep Deletion	0	-	MIR31HG: Deep Deletion	MIR31HG: Deep Deletion	0
1707	TCGA-A7-A5ZW-01	No changes	Diploid	71.0218	-	MIR31HG: Diploid	No changes	71.0218
1708	TCGA-A7-A5ZX-01	No changes	Diploid	33.1458	-	MIR31HG: Diploid	No changes	33.1458
1709	TCGA-A7-A6VW-01	No changes	Diploid	50.3306	-	MIR31HG: Diploid	No changes	50.3306
1710	TCGA-A7-A6VY-01	Shallow Deletion	Shallow Deletion	9.3393	-	MIR31HG: Shallow Deletion	Shallow Deletion	9.3393
1711	TCGA-A8-A06N-01	No changes	Diploid	0	-	MIR31HG: Diploid	No changes	0
1712	TCGA-A8-A06O-01	Shallow Deletion	Shallow Deletion	0.6799	-	MIR31HG: Shallow Deletion	Shallow Deletion	0.6799
1713	TCGA-A8-A06P-01	No changes	Diploid	4.6266	-	MIR31HG: Diploid	No changes	4.6266
1714	TCGA-A8-A06Q-01	Shallow Deletion	Shallow Deletion	0	-	MIR31HG: Shallow Deletion	Shallow Deletion	0
1715	TCGA-A8-A06R-01	Shallow Deletion	Shallow Deletion	8.313	-	MIR31HG: Shallow Deletion	Shallow Deletion	8.313
1716	TCGA-A8-A06T-01	No changes	Diploid	1.3351	-	MIR31HG: Diploid	No changes	1.3351
1717	TCGA-A8-A06U-01	Deep Deletion	Deep Deletion	9.3349	-	MIR31HG: Deep Deletion	MIR31HG: Deep Deletion	9.3349
1718	TCGA-A8-A06Y-01	Deep Deletion	Deep Deletion	1.2424	-	MIR31HG: Deep Deletion	MIR31HG: Deep Deletion	1.2424
1719	TCGA-A8-A06Z-01	Shallow Deletion	Shallow Deletion	1.0132	-	MIR31HG: Shallow Deletion	Shallow Deletion	1.0132
1720	TCGA-A8-A075-01	Shallow Deletion	Shallow Deletion	2.8684	-	MIR31HG: Shallow Deletion	Shallow Deletion	2.8684
1721	TCGA-A8-A076-01	Shallow Deletion	Shallow Deletion	1.7943	-	MIR31HG: Shallow Deletion	Shallow Deletion	1.7943
1722	TCGA-A8-A079-01	Shallow Deletion	Shallow Deletion	0.6777	-	MIR31HG: Shallow Deletion	Shallow Deletion	0.6777
1723	TCGA-A8-A07B-01	No changes	Diploid	14.3702	-	MIR31HG: Diploid	No changes	14.3702
1724	TCGA-A8-A07E-01	No changes	Diploid	1.1461	-	MIR31HG: Diploid	No changes	1.1461
1725	TCGA-A8-A07G-01	Shallow Deletion	Shallow Deletion	23.6951	-	MIR31HG: Shallow Deletion	Shallow Deletion	23.6951
1726	TCGA-A8-A07I-01	No changes	Diploid	5.2916	-	MIR31HG: Diploid	No changes	5.2916
1727	TCGA-A8-A07J-01	No changes	Diploid	8.2806	-	MIR31HG: Diploid	No changes	8.2806
1728	TCGA-A8-A07L-01	Shallow Deletion	Shallow Deletion	3.7697	-	MIR31HG: Shallow Deletion	Shallow Deletion	3.7697
1729	TCGA-A8-A07O-01	No changes	Diploid	0	-	MIR31HG: Diploid	No changes	0
1730	TCGA-A8-A07P-01	No changes	Diploid	3.1099	-	MIR31HG: Diploid	No changes	3.1099
1731	TCGA-A8-A07S-01	No changes	Diploid	1.0041	Not Profiled	MIR31HG: Diploid	No changes	1.0041
1732	TCGA-A8-A07W-01	Shallow Deletion	Shallow Deletion	6.9913	-	MIR31HG: Shallow Deletion	Shallow Deletion	6.9913
1733	TCGA-A8-A081-01	Shallow Deletion	Shallow Deletion	0.2601	-	MIR31HG: Shallow Deletion	Shallow Deletion	0.2601
1734	TCGA-A8-A082-01	No changes	Diploid	2	-	MIR31HG: Diploid	No changes	2
1735	TCGA-A8-A083-01	No changes	Diploid	0.2597	-	MIR31HG: Diploid	No changes	0.2597
1736	TCGA-A8-A085-01	No changes	Diploid	1.209	-	MIR31HG: Diploid	No changes	1.209
1737	TCGA-A8-A086-01	No changes	Diploid	3.1252	-	MIR31HG: Diploid	No changes	3.1252
1738	TCGA-A8-A08A-01	No changes	Diploid	0.3618	-	MIR31HG: Diploid	No changes	0.3618
1739	TCGA-A8-A08G-01	Shallow Deletion	Shallow Deletion	2.9017	-	MIR31HG: Shallow Deletion	Shallow Deletion	2.9017
1740	TCGA-A8-A08H-01	No changes	Diploid	19.6013	-	MIR31HG: Diploid	No changes	19.6013
1741	TCGA-A8-A08I-01	Shallow Deletion	Gain	33.9711	-	MIR31HG: Gain	Shallow Deletion	33.9711
1742	TCGA-A8-A08J-01	Shallow Deletion	Shallow Deletion	14.9701	-	MIR31HG: Shallow Deletion	Shallow Deletion	14.9701
1743	TCGA-A8-A08L-01	No changes	Diploid	0.9518	-	MIR31HG: Diploid	No changes	0.9518
1744	TCGA-A8-A08O-01	Shallow Deletion	Shallow Deletion	11.2465	-	MIR31HG: Shallow Deletion	Shallow Deletion	11.2465
1745	TCGA-A8-A08P-01	Shallow Deletion	Shallow Deletion	0	-	MIR31HG: Shallow Deletion	Shallow Deletion	0
1746	TCGA-A8-A08R-01	Shallow Deletion	Shallow Deletion	3.672	-	MIR31HG: Shallow Deletion	Shallow Deletion	3.672
1747	TCGA-A8-A08T-01	No changes	Diploid	0.9983	-	MIR31HG: Diploid	No changes	0.9983
1748	TCGA-A8-A090-01	Shallow Deletion	Shallow Deletion	1.5062	-	MIR31HG: Shallow Deletion	Shallow Deletion	1.5062
1749	TCGA-A8-A091-01	No changes	Diploid	6.8543	-	MIR31HG: Diploid	No changes	6.8543
1750	TCGA-A8-A092-01	No changes	Diploid	11.7702	-	MIR31HG: Diploid	No changes	11.7702
1751	TCGA-A8-A094-01	Shallow Deletion	Shallow Deletion	7.4953	-	MIR31HG: Shallow Deletion	Shallow Deletion	7.4953
1752	TCGA-A8-A095-01	No changes	Diploid	6.8518	-	MIR31HG: Diploid	No changes	6.8518
1753	TCGA-A8-A096-01	No changes	Diploid	1.6719	-	MIR31HG: Diploid	No changes	1.6719
1754	TCGA-A8-A097-01	Shallow Deletion	Shallow Deletion	20.6487	-	MIR31HG: Shallow Deletion	Shallow Deletion	20.6487
1755	TCGA-A8-A099-01	Shallow Deletion	Diploid	0	-	MIR31HG: Diploid	Shallow Deletion	0
1756	TCGA-A8-A09A-01	Shallow Deletion	Shallow Deletion	9.9683	-	MIR31HG: Shallow Deletion	Shallow Deletion	9.9683
1757	TCGA-A8-A09B-01	Shallow Deletion	Shallow Deletion	2.0898	-	MIR31HG: Shallow Deletion	Shallow Deletion	2.0898
1758	TCGA-A8-A09C-01	Shallow Deletion	Shallow Deletion	0.3569	-	MIR31HG: Shallow Deletion	Shallow Deletion	0.3569
1759	TCGA-A8-A09D-01	No changes	Diploid	0.8019	-	MIR31HG: Diploid	No changes	0.8019
1760	TCGA-A8-A09G-01	No changes	Diploid	0	-	MIR31HG: Diploid	No changes	0
1761	TCGA-A8-A09I-01	Shallow Deletion	Shallow Deletion	4.6055	-	MIR31HG: Shallow Deletion	Shallow Deletion	4.6055
1762	TCGA-A8-A09M-01	Shallow Deletion	Shallow Deletion	0	-	MIR31HG: Shallow Deletion	Shallow Deletion	0
1763	TCGA-A8-A09N-01	Shallow Deletion	Shallow Deletion	0	-	MIR31HG: Shallow Deletion	Shallow Deletion	0
1764	TCGA-A8-A09Q-01	Shallow Deletion	Shallow Deletion	0	-	MIR31HG: Shallow Deletion	Shallow Deletion	0
1765	TCGA-A8-A09R-01	Shallow Deletion	Shallow Deletion	9.7877	-	MIR31HG: Shallow Deletion	Shallow Deletion	9.7877
1766	TCGA-A8-A09T-01	Shallow Deletion	Shallow Deletion	0	-	MIR31HG: Shallow Deletion	Shallow Deletion	0
1767	TCGA-A8-A09V-01	No changes	Diploid	20.0715	-	MIR31HG: Diploid	No changes	20.0715
1768	TCGA-A8-A09W-01	Shallow Deletion	Shallow Deletion	0.8387	-	MIR31HG: Shallow Deletion	Shallow Deletion	0.8387
1769	TCGA-A8-A09Z-01	No changes	Diploid	0	-	MIR31HG: Diploid	No changes	0
1770	TCGA-A8-A0A1-01	No changes	Diploid	7.0281	-	MIR31HG: Diploid	No changes	7.0281
1771	TCGA-A8-A0A2-01	Shallow Deletion	Shallow Deletion	12.0944	-	MIR31HG: Shallow Deletion	Shallow Deletion	12.0944
1772	TCGA-A8-A0A4-01	No changes	Diploid	3.0467	-	MIR31HG: Diploid	No changes	3.0467
1773	TCGA-A8-A0A6-01	Shallow Deletion	Shallow Deletion	5.3199	-	MIR31HG: Shallow Deletion	Shallow Deletion	5.3199
1774	TCGA-A8-A0A7-01	Shallow Deletion	Shallow Deletion	7.8524	-	MIR31HG: Shallow Deletion	Shallow Deletion	7.8524
1775	TCGA-A8-A0A9-01	Shallow Deletion	Shallow Deletion	4.1008	-	MIR31HG: Shallow Deletion	Shallow Deletion	4.1008
1776	TCGA-A8-A0AB-01	Shallow Deletion	Shallow Deletion	4.6399	-	MIR31HG: Shallow Deletion	Shallow Deletion	4.6399
1777	TCGA-A8-A0AD-01	No changes	Diploid	3.0501	-	MIR31HG: Diploid	No changes	3.0501
1778	TCGA-AA-3489-01	No changes	Diploid	10.6222	-	MIR31HG: Diploid	No changes	10.6222
1779	TCGA-AA-3492-01	No changes	Diploid	5.8637	-	MIR31HG: Diploid	No changes	5.8637
1780	TCGA-AA-3494-01	No changes	Diploid	0.647619	Not Profiled	MIR31HG: Diploid	No changes	0.647619
1781	TCGA-AA-3495-01	No changes	Diploid	5.2885	Not Profiled	MIR31HG: Diploid	No changes	5.2885
1782	TCGA-AA-3496-01	No changes	Diploid	25.6662	-	MIR31HG: Diploid	No changes	25.6662
1783	TCGA-AA-3502-01	No changes	Diploid	7.2464	-	MIR31HG: Diploid	No changes	7.2464
1784	TCGA-AA-3506-01	Deep Deletion	Deep Deletion	1.3485	-	MIR31HG: Deep Deletion	MIR31HG: Deep Deletion	1.3485
1785	TCGA-AA-3510-01	No changes	Diploid	1.36024	-	MIR31HG: Diploid	No changes	1.36024
1786	TCGA-AA-3511-01	Shallow Deletion	Shallow Deletion	2.1342	-	MIR31HG: Shallow Deletion	Shallow Deletion	2.1342
1787	TCGA-AA-3514-01	No changes	Diploid	-0.131419	-	MIR31HG: Diploid	No changes	-0.131419
1788	TCGA-AA-3517-01	Deep Deletion	Shallow Deletion	35.7626	-	MIR31HG: Shallow Deletion	MIR31HG: Shallow Deletion	35.7626
1789	TCGA-AA-3518-01	No changes	Diploid	28.1886	Not Profiled	MIR31HG: Diploid	No changes	28.1886
1790	TCGA-AA-3519-01	No changes	Diploid	-0.131419	-	MIR31HG: Diploid	No changes	-0.131419
1791	TCGA-AA-3521-01	No changes	Diploid	15.896	-	MIR31HG: Diploid	No changes	15.896
1792	TCGA-AA-3522-01	No changes	Diploid	-0.131419	-	MIR31HG: Diploid	No changes	-0.131419
1793	TCGA-AA-3524-01	No changes	Diploid	-0.131419	-	MIR31HG: Diploid	No changes	-0.131419
1794	TCGA-AA-3525-01	No changes	Diploid	14.8178	Not Profiled	MIR31HG: Diploid	No changes	14.8178
1795	TCGA-AA-3526-01	No changes	Diploid	3.2066	-	MIR31HG: Diploid	No changes	3.2066
1796	TCGA-AA-3527-01	Deep Deletion	Deep Deletion	1.16636	-	MIR31HG: Deep Deletion	MIR31HG: Deep Deletion	1.16636
1797	TCGA-AA-3529-01	No changes	Diploid	-0.131419	-	MIR31HG: Diploid	No changes	-0.131419
1798	TCGA-AA-3530-01	No changes	Diploid	9.44318	-	MIR31HG: Diploid	No changes	9.44318
1799	TCGA-AA-3531-01	No changes	Diploid	0.993734	-	MIR31HG: Diploid	No changes	0.993734
1800	TCGA-AA-3538-01	Shallow Deletion	Shallow Deletion	2.035	-	MIR31HG: Shallow Deletion	Shallow Deletion	2.035
1801	TCGA-AA-3542-01	No changes	Diploid	-0.131419	Not Profiled	MIR31HG: Diploid	No changes	-0.131419
1802	TCGA-AA-3543-01	No changes	Diploid	42.1293	Not Profiled	MIR31HG: Diploid	No changes	42.1293
1803	TCGA-AA-3549-01	No changes	Diploid	2.63238	-	MIR31HG: Diploid	No changes	2.63238
1804	TCGA-AA-3552-01	No changes	Diploid	0.766022	Not Profiled	MIR31HG: Diploid	No changes	0.766022
1805	TCGA-AA-3553-01	Shallow Deletion	Shallow Deletion	2.04986	Not Profiled	MIR31HG: Shallow Deletion	Shallow Deletion	2.04986
1806	TCGA-AA-3555-01	No changes	Diploid	13.5397	Not Profiled	MIR31HG: Diploid	No changes	13.5397
1807	TCGA-AA-3560-01	No changes	Diploid	6.80028	-	MIR31HG: Diploid	No changes	6.80028
1808	TCGA-AA-3561-01	No changes	Diploid	251.368	-	MIR31HG: Diploid	No changes	251.368
1809	TCGA-AA-3655-01	No changes	Diploid	0.4636	-	MIR31HG: Diploid	No changes	0.4636
1810	TCGA-AA-3664-01	No changes	Diploid	33.5923	-	MIR31HG: Diploid	No changes	33.5923
1811	TCGA-AA-3667-01	No changes	Diploid	1.58002	-	MIR31HG: Diploid	No changes	1.58002
1812	TCGA-AA-3675-01	No changes	Diploid	4.827	-	MIR31HG: Diploid	No changes	4.827
1813	TCGA-AA-3678-01	No changes	Diploid	1.19577	-	MIR31HG: Diploid	No changes	1.19577
1814	TCGA-AA-3679-01	No changes	Diploid	-0.131419	-	MIR31HG: Diploid	No changes	-0.131419
1815	TCGA-AA-3680-01	No changes	Diploid	8.56157	-	MIR31HG: Diploid	No changes	8.56157
1816	TCGA-AA-3681-01	No changes	Diploid	22.1695	-	MIR31HG: Diploid	No changes	22.1695
1817	TCGA-AA-3685-01	Shallow Deletion	Shallow Deletion	3.3849	-	MIR31HG: Shallow Deletion	Shallow Deletion	3.3849
1818	TCGA-AA-3688-01	No changes	Diploid	0.514482	-	MIR31HG: Diploid	No changes	0.514482
1819	TCGA-AA-3692-01	No changes	Diploid	3.9224	-	MIR31HG: Diploid	No changes	3.9224
1820	TCGA-AA-3693-01	No changes	Diploid	-0.131419	-	MIR31HG: Diploid	No changes	-0.131419
1821	TCGA-AA-3695-01	No changes	Diploid	-0.131419	-	MIR31HG: Diploid	No changes	-0.131419
1822	TCGA-AA-3696-01	No changes	Diploid	14.9126	-	MIR31HG: Diploid	No changes	14.9126
1823	TCGA-AA-3710-01	No changes	Diploid	119.832	Not Profiled	MIR31HG: Diploid	No changes	119.832
1824	TCGA-AA-3712-01	Shallow Deletion	Shallow Deletion	1.6865	-	MIR31HG: Shallow Deletion	Shallow Deletion	1.6865
1825	TCGA-AA-3713-01	No changes	Diploid	67.5617	-	MIR31HG: Diploid	No changes	67.5617
1826	TCGA-AA-3715-01	No changes	Diploid	28.9398	-	MIR31HG: Diploid	No changes	28.9398
1827	TCGA-AA-3811-01	No changes	Diploid	72.0474	-	MIR31HG: Diploid	No changes	72.0474
1828	TCGA-AA-3812-01	No changes	Diploid	6.83277	-	MIR31HG: Diploid	No changes	6.83277
1829	TCGA-AA-3814-01	No changes	Diploid	3.57227	-	MIR31HG: Diploid	No changes	3.57227
1830	TCGA-AA-3818-01	No changes	Diploid	0.544359	-	MIR31HG: Diploid	No changes	0.544359
1831	TCGA-AA-3819-01	No changes	Diploid	0.571028	-	MIR31HG: Diploid	No changes	0.571028
1832	TCGA-AA-3821-01	No changes	Diploid	5.38887	-	MIR31HG: Diploid	No changes	5.38887
1833	TCGA-AA-3831-01	No changes	Diploid	-0.131419	-	MIR31HG: Diploid	No changes	-0.131419
1834	TCGA-AA-3833-01	No changes	Diploid	19.1736	-	MIR31HG: Diploid	No changes	19.1736
1835	TCGA-AA-3837-01	No changes	Diploid	2.93926	-	MIR31HG: Diploid	No changes	2.93926
1836	TCGA-AA-3841-01	No changes	Diploid	1.78072	-	MIR31HG: Diploid	No changes	1.78072
1837	TCGA-AA-3842-01	Shallow Deletion	Shallow Deletion	-0.131419	-	MIR31HG: Shallow Deletion	Shallow Deletion	-0.131419
1838	TCGA-AA-3845-01	No changes	Diploid	211.582	-	MIR31HG: Diploid	No changes	211.582
1839	TCGA-AA-3846-01	No changes	Diploid	-0.131419	-	MIR31HG: Diploid	No changes	-0.131419
1840	TCGA-AA-3850-01	No changes	Diploid	3.17805	-	MIR31HG: Diploid	No changes	3.17805
1841	TCGA-AA-3851-01	No changes	Diploid	11.46	-	MIR31HG: Diploid	No changes	11.46
1842	TCGA-AA-3855-01	Shallow Deletion	Diploid	0.795388	-	MIR31HG: Diploid	Shallow Deletion	0.795388
1843	TCGA-AA-3858-01	No changes	Diploid	-0.131419	-	MIR31HG: Diploid	No changes	-0.131419
1844	TCGA-AA-3864-01	No changes	Diploid	4.49363	-	MIR31HG: Diploid	No changes	4.49363
1845	TCGA-AA-3866-01	No changes	Diploid	4.31455	-	MIR31HG: Diploid	No changes	4.31455
1846	TCGA-AA-3867-01	Shallow Deletion	Shallow Deletion	3.35593	-	MIR31HG: Shallow Deletion	Shallow Deletion	3.35593
1847	TCGA-AA-3872-01	Shallow Deletion	Shallow Deletion	2.478	Not Profiled	MIR31HG: Shallow Deletion	Shallow Deletion	2.478
1848	TCGA-AA-3875-01	No changes	Diploid	1.89566	-	MIR31HG: Diploid	No changes	1.89566
1849	TCGA-AA-3877-01	No changes	Diploid	71.1307	-	MIR31HG: Diploid	No changes	71.1307
1850	TCGA-AA-3930-01	No changes	Diploid	2.45938	Not Profiled	MIR31HG: Diploid	No changes	2.45938
1851	TCGA-AA-3939-01	Shallow Deletion	Shallow Deletion	10.3016	Not Profiled	MIR31HG: Shallow Deletion	Shallow Deletion	10.3016
1852	TCGA-AA-3941-01	Shallow Deletion	Shallow Deletion	79.3875	Not Profiled	MIR31HG: Shallow Deletion	Shallow Deletion	79.3875
1853	TCGA-AA-3947-01	No changes	Diploid	49.17	-	MIR31HG: Diploid	No changes	49.17
1854	TCGA-AA-3949-01	No changes	Diploid	57.7687	-	MIR31HG: Diploid	No changes	57.7687
1855	TCGA-AA-3950-01	No changes	Diploid	12.4779	-	MIR31HG: Diploid	No changes	12.4779
1856	TCGA-AA-3952-01	No changes	Diploid	0.756623	-	MIR31HG: Diploid	No changes	0.756623
1857	TCGA-AA-3955-01	Shallow Deletion	Shallow Deletion	-0.131419	-	MIR31HG: Shallow Deletion	Shallow Deletion	-0.131419
1858	TCGA-AA-3956-01	No changes	Diploid	7.96355	-	MIR31HG: Diploid	No changes	7.96355
1859	TCGA-AA-3966-01	No changes	Diploid	7.01291	-	MIR31HG: Diploid	No changes	7.01291
1860	TCGA-AA-3968-01	No changes	Diploid	0.693741	-	MIR31HG: Diploid	No changes	0.693741
1861	TCGA-AA-3971-01	No changes	Diploid	1.65761	-	MIR31HG: Diploid	No changes	1.65761
1862	TCGA-AA-3973-01	No changes	Diploid	-0.131419	-	MIR31HG: Diploid	No changes	-0.131419
1863	TCGA-AA-3975-01	No changes	Diploid	-0.131419	-	MIR31HG: Diploid	No changes	-0.131419
1864	TCGA-AA-3977-01	No changes	Diploid	3.03121	-	MIR31HG: Diploid	No changes	3.03121
1865	TCGA-AA-3979-01	No changes	Diploid	-0.131419	-	MIR31HG: Diploid	No changes	-0.131419
1866	TCGA-AA-3982-01	No changes	Diploid	-0.131419	-	MIR31HG: Diploid	No changes	-0.131419
1867	TCGA-AA-3984-01	No changes	Diploid	-0.131419	-	MIR31HG: Diploid	No changes	-0.131419
1868	TCGA-AA-3986-01	No changes	Diploid	1.4132	-	MIR31HG: Diploid	No changes	1.4132
1869	TCGA-AA-3989-01	No changes	Diploid	0.753182	-	MIR31HG: Diploid	No changes	0.753182
1870	TCGA-AA-A004-01	Shallow Deletion	Shallow Deletion	-0.131419	-	MIR31HG: Shallow Deletion	Shallow Deletion	-0.131419
1871	TCGA-AA-A00A-01	No changes	Diploid	-0.131419	Not Profiled	MIR31HG: Diploid	No changes	-0.131419
1872	TCGA-AA-A00D-01	No changes	Diploid	9.59906	Not Profiled	MIR31HG: Diploid	No changes	9.59906
1873	TCGA-AA-A00E-01	No changes	Diploid	2.31694	Not Profiled	MIR31HG: Diploid	No changes	2.31694
1874	TCGA-AA-A00F-01	No changes	Diploid	6.59813	Not Profiled	MIR31HG: Diploid	No changes	6.59813
1875	TCGA-AA-A00J-01	No changes	Diploid	7.33049	Not Profiled	MIR31HG: Diploid	No changes	7.33049
1876	TCGA-AA-A00K-01	No changes	Diploid	0.928335	Not Profiled	MIR31HG: Diploid	No changes	0.928335
1877	TCGA-AA-A00L-01	No changes	Diploid	1.9524	Not Profiled	MIR31HG: Diploid	No changes	1.9524
1878	TCGA-AA-A00N-01	No changes	Diploid	298.638	-	MIR31HG: Diploid	No changes	298.638
1879	TCGA-AA-A00O-01	No changes	Diploid	5.8685	Not Profiled	MIR31HG: Diploid	No changes	5.8685
1880	TCGA-AA-A00R-01	No changes	Diploid	5.40702	Not Profiled	MIR31HG: Diploid	No changes	5.40702
1881	TCGA-AA-A00U-01	No changes	Diploid	-0.131419	Not Profiled	MIR31HG: Diploid	No changes	-0.131419
1882	TCGA-AA-A00W-01	No changes	Diploid	12.4212	Not Profiled	MIR31HG: Diploid	No changes	12.4212
1883	TCGA-AA-A00Z-01	No changes	Diploid	-0.131419	-	MIR31HG: Diploid	No changes	-0.131419
1884	TCGA-AA-A010-01	No changes	Diploid	-0.131419	-	MIR31HG: Diploid	No changes	-0.131419
1885	TCGA-AA-A017-01	No changes	Diploid	3.17756	-	MIR31HG: Diploid	No changes	3.17756
1886	TCGA-AA-A01F-01	Shallow Deletion	Shallow Deletion	11.7047	Not Profiled	MIR31HG: Shallow Deletion	Shallow Deletion	11.7047
1887	TCGA-AA-A01G-01	No changes	Diploid	2.79506	Not Profiled	MIR31HG: Diploid	No changes	2.79506
1888	TCGA-AA-A01I-01	No changes	Diploid	-0.131419	-	MIR31HG: Diploid	No changes	-0.131419
1889	TCGA-AA-A01K-01	Shallow Deletion	Shallow Deletion	8.73912	Not Profiled	MIR31HG: Shallow Deletion	Shallow Deletion	8.73912
1890	TCGA-AA-A01P-01	No changes	Diploid	42.369	-	MIR31HG: Diploid	No changes	42.369
1891	TCGA-AA-A01Q-01	No changes	Diploid	3.71882	Not Profiled	MIR31HG: Diploid	No changes	3.71882
1892	TCGA-AA-A01R-01	No changes	Diploid	24.6674	-	MIR31HG: Diploid	No changes	24.6674
1893	TCGA-AA-A01S-01	Shallow Deletion	Shallow Deletion	-0.131419	-	MIR31HG: Shallow Deletion	Shallow Deletion	-0.131419
1894	TCGA-AA-A01T-01	No changes	Diploid	-0.131419	-	MIR31HG: Diploid	No changes	-0.131419
1895	TCGA-AA-A01V-01	No changes	Diploid	5.73574	-	MIR31HG: Diploid	No changes	5.73574
1896	TCGA-AA-A01X-01	No changes	Diploid	0.9346	-	MIR31HG: Diploid	No changes	0.9346
1897	TCGA-AA-A01Z-01	No changes	Diploid	0	-	MIR31HG: Diploid	No changes	0
1898	TCGA-AA-A024-01	No changes	Diploid	18.6837	-	MIR31HG: Diploid	No changes	18.6837
1899	TCGA-AA-A02E-01	No changes	Diploid	14.9332	-	MIR31HG: Diploid	No changes	14.9332
1900	TCGA-AA-A02F-01	No changes	Diploid	-0.131419	-	MIR31HG: Diploid	No changes	-0.131419
1901	TCGA-AA-A02H-01	No changes	Diploid	-0.131419	-	MIR31HG: Diploid	No changes	-0.131419
1902	TCGA-AA-A02J-01	No changes	Diploid	-0.131419	Not Profiled	MIR31HG: Diploid	No changes	-0.131419
1903	TCGA-AA-A02O-01	No changes	Diploid	-0.131419	-	MIR31HG: Diploid	No changes	-0.131419
1904	TCGA-AA-A02R-01	No changes	Diploid	5.55381	-	MIR31HG: Diploid	No changes	5.55381
1905	TCGA-AA-A02W-01	No changes	Diploid	0.550333	-	MIR31HG: Diploid	No changes	0.550333
1906	TCGA-AA-A02Y-01	No changes	Diploid	3.003	-	MIR31HG: Diploid	No changes	3.003
1907	TCGA-AA-A03F-01	No changes	Diploid	4.53692	-	MIR31HG: Diploid	No changes	4.53692
1908	TCGA-AA-A03J-01	Shallow Deletion	Shallow Deletion	0.932607	-	MIR31HG: Shallow Deletion	Shallow Deletion	0.932607
1909	TCGA-AC-A23C-01	No changes	Diploid	13.5359	-	MIR31HG: Diploid	No changes	13.5359
1910	TCGA-AC-A23G-01	No changes	Diploid	55.9593	Not Profiled	MIR31HG: Diploid	No changes	55.9593
1911	TCGA-AC-A2B8-01	No changes	Diploid	7.3066	-	MIR31HG: Diploid	No changes	7.3066
1912	TCGA-AC-A2BM-01	Shallow Deletion	Shallow Deletion	0.345	-	MIR31HG: Shallow Deletion	Shallow Deletion	0.345
1913	TCGA-AC-A2FB-01	No changes	Diploid	17.1813	-	MIR31HG: Diploid	No changes	17.1813
1914	TCGA-AC-A2FE-01	No changes	Diploid	16.0904	-	MIR31HG: Diploid	No changes	16.0904
1915	TCGA-AC-A2FF-01	Shallow Deletion	Shallow Deletion	5.7971	-	MIR31HG: Shallow Deletion	Shallow Deletion	5.7971
1916	TCGA-AC-A2FG-01	No changes	Diploid	10.3654	-	MIR31HG: Diploid	No changes	10.3654
1917	TCGA-AC-A2FK-01	No changes	Diploid	83.1481	-	MIR31HG: Diploid	No changes	83.1481
1918	TCGA-AC-A2FO-01	No changes	Diploid	13.5764	-	MIR31HG: Diploid	No changes	13.5764
1919	TCGA-AC-A2QH-01	Shallow Deletion	Shallow Deletion	4.122	-	MIR31HG: Shallow Deletion	Shallow Deletion	4.122
1920	TCGA-AC-A2QI-01	Shallow Deletion	Shallow Deletion	6.672	Not Profiled	MIR31HG: Shallow Deletion	Shallow Deletion	6.672
1921	TCGA-AC-A2QJ-01	Deep Deletion	Deep Deletion	0	-	MIR31HG: Deep Deletion	MIR31HG: Deep Deletion	0
1922	TCGA-AC-A3BB-01	No changes	Diploid	11.5827	Not Profiled	MIR31HG: Diploid	No changes	11.5827
1923	TCGA-AC-A3EH-01	No changes	Diploid	23.4969	-	MIR31HG: Diploid	No changes	23.4969
1924	TCGA-AC-A3HN-01	No changes	Diploid	8.1639	-	MIR31HG: Diploid	No changes	8.1639
1925	TCGA-AC-A3OD-01	No changes	Diploid	10.202	-	MIR31HG: Diploid	No changes	10.202
1926	TCGA-AC-A3QP-01	No changes	Diploid	12.992	-	MIR31HG: Diploid	No changes	12.992
1927	TCGA-AC-A3QQ-01	No changes	Diploid	3.4913	-	MIR31HG: Diploid	No changes	3.4913
1928	TCGA-AC-A3TM-01	No changes	Diploid	18.1599	-	MIR31HG: Diploid	No changes	18.1599
1929	TCGA-AC-A3TN-01	No changes	Diploid	8.6239	-	MIR31HG: Diploid	No changes	8.6239
1930	TCGA-AC-A3W6-01	No changes	Diploid	2.5115	Not Profiled	MIR31HG: Diploid	No changes	2.5115
1931	TCGA-AC-A3W7-01	No changes	Diploid	15.8825	-	MIR31HG: Diploid	No changes	15.8825
1932	TCGA-AC-A3YI-01	No changes	Diploid	41.2768	-	MIR31HG: Diploid	No changes	41.2768
1933	TCGA-AC-A3YJ-01	No changes	Diploid	0	-	MIR31HG: Diploid	No changes	0
1934	TCGA-AC-A4ZE-01	No changes	Diploid	0	-	MIR31HG: Diploid	No changes	0
1935	TCGA-AC-A5EH-01	Deep Deletion	Deep Deletion	57.732	-	MIR31HG: Deep Deletion	MIR31HG: Deep Deletion	57.732
1936	TCGA-AC-A5XS-01	No changes	Diploid	0.9291	-	MIR31HG: Diploid	No changes	0.9291
1937	TCGA-AC-A5XU-01	Shallow Deletion	Shallow Deletion	15.9409	-	MIR31HG: Shallow Deletion	Shallow Deletion	15.9409
1938	TCGA-AC-A62V-01	Shallow Deletion	Shallow Deletion	9.5684	-	MIR31HG: Shallow Deletion	Shallow Deletion	9.5684
1939	TCGA-AC-A62Y-01	No changes	Diploid	0	-	MIR31HG: Diploid	No changes	0
1940	TCGA-AC-A6IV-01	No changes	Diploid	3.577	-	MIR31HG: Diploid	No changes	3.577
1941	TCGA-AC-A6IW-01	Shallow Deletion	Shallow Deletion	0.3208	-	MIR31HG: Shallow Deletion	Shallow Deletion	0.3208
1942	TCGA-AC-A6IX-01	No changes	Diploid	2.9168	-	MIR31HG: Diploid	No changes	2.9168
1943	TCGA-AC-A6NO-01	No changes	Diploid	13.0486	-	MIR31HG: Diploid	No changes	13.0486
1944	TCGA-AC-A7VB-01	No changes	Diploid	0	-	MIR31HG: Diploid	No changes	0
1945	TCGA-AC-A7VC-01	Shallow Deletion	Shallow Deletion	59.9408	-	MIR31HG: Shallow Deletion	Shallow Deletion	59.9408
1946	TCGA-AC-A8OP-01	Shallow Deletion	Shallow Deletion	5.1767	-	MIR31HG: Shallow Deletion	Shallow Deletion	5.1767
1947	TCGA-AC-A8OR-01	No changes	Diploid	0.4941	-	MIR31HG: Diploid	No changes	0.4941
1948	TCGA-AC-A8OS-01	No changes	Diploid	15.3644	-	MIR31HG: Diploid	No changes	15.3644
1949	TCGA-AD-5900-01	No changes	Diploid	9.8548	-	MIR31HG: Diploid	No changes	9.8548
1950	TCGA-AD-6548-01	No changes	Diploid	0.4085	-	MIR31HG: Diploid	No changes	0.4085
1951	TCGA-AD-6888-01	Shallow Deletion	Shallow Deletion	4.8273	-	MIR31HG: Shallow Deletion	Shallow Deletion	4.8273
1952	TCGA-AD-6889-01	No changes	Diploid	23.5535	-	MIR31HG: Diploid	No changes	23.5535
1953	TCGA-AD-6890-01	No changes	Diploid	1.773	-	MIR31HG: Diploid	No changes	1.773
1954	TCGA-AD-6895-01	No changes	Diploid	40.6162	-	MIR31HG: Diploid	No changes	40.6162
1955	TCGA-AD-6963-01	No changes	Diploid	1.404	-	MIR31HG: Diploid	No changes	1.404
1956	TCGA-AD-6964-01	No changes	Diploid	9.4134	-	MIR31HG: Diploid	No changes	9.4134
1957	TCGA-AD-6965-01	Shallow Deletion	Shallow Deletion	6.1983	-	MIR31HG: Shallow Deletion	Shallow Deletion	6.1983
1958	TCGA-AD-A5EJ-01	No changes	Diploid	49.7076	-	MIR31HG: Diploid	No changes	49.7076
1959	TCGA-AF-2687-01	Shallow Deletion	Shallow Deletion	7.2371	-	MIR31HG: Shallow Deletion	Shallow Deletion	7.2371
1960	TCGA-AF-2691-01	No changes	Diploid	10.1618	-	MIR31HG: Diploid	No changes	10.1618
1961	TCGA-AF-2692-01	Shallow Deletion	Shallow Deletion	11.3913	-	MIR31HG: Shallow Deletion	Shallow Deletion	11.3913
1962	TCGA-AF-2693-01	No changes	Diploid	0	-	MIR31HG: Diploid	No changes	0
1963	TCGA-AF-3911-01	No changes	Diploid	0.9942	-	MIR31HG: Diploid	No changes	0.9942
1964	TCGA-AF-4110-01	No changes	Diploid	6.2441	-	MIR31HG: Diploid	No changes	6.2441
1965	TCGA-AF-5654-01	No changes	Diploid	0	-	MIR31HG: Diploid	No changes	0
1966	TCGA-AF-6136-01	No changes	Diploid	3.1407	-	MIR31HG: Diploid	No changes	3.1407
1967	TCGA-AF-6672-01	No changes	Diploid	12.887	-	MIR31HG: Diploid	No changes	12.887
1968	TCGA-AF-A56K-01	No changes	Diploid	0.9017	-	MIR31HG: Diploid	No changes	0.9017
1969	TCGA-AF-A56L-01	Shallow Deletion	Shallow Deletion	1.1321	-	MIR31HG: Shallow Deletion	Shallow Deletion	1.1321
1970	TCGA-AF-A56N-01	No changes	Diploid	0.8087	-	MIR31HG: Diploid	No changes	0.8087
1971	TCGA-AG-3574-01	No changes	Diploid	0.621397	-	MIR31HG: Diploid	No changes	0.621397
1972	TCGA-AG-3575-01	No changes	Diploid	4041.04	-	MIR31HG: Diploid	No changes	4041.04
1973	TCGA-AG-3578-01	No changes	Diploid	24.7958	Not Profiled	MIR31HG: Diploid	No changes	24.7958
1974	TCGA-AG-3580-01	No changes	Diploid	-0.131419	-	MIR31HG: Diploid	No changes	-0.131419
1975	TCGA-AG-3581-01	No changes	Diploid	0.972051	-	MIR31HG: Diploid	No changes	0.972051
1976	TCGA-AG-3582-01	No changes	Diploid	3.5777	Not Profiled	MIR31HG: Diploid	No changes	3.5777
1977	TCGA-AG-3583-01	Shallow Deletion	Shallow Deletion	11.8884	-	MIR31HG: Shallow Deletion	Shallow Deletion	11.8884
1978	TCGA-AG-3584-01	No changes	Diploid	0.742019	-	MIR31HG: Diploid	No changes	0.742019
1979	TCGA-AG-3586-01	No changes	Diploid	-0.131419	Not Profiled	MIR31HG: Diploid	No changes	-0.131419
1980	TCGA-AG-3593-01	Shallow Deletion	Shallow Deletion	0.742942	Not Profiled	MIR31HG: Shallow Deletion	Shallow Deletion	0.742942
1981	TCGA-AG-3599-01	No changes	Diploid	-0.131419	-	MIR31HG: Diploid	No changes	-0.131419
1982	TCGA-AG-3600-01	Shallow Deletion	Shallow Deletion	39.3618	Not Profiled	MIR31HG: Shallow Deletion	Shallow Deletion	39.3618
1983	TCGA-AG-3601-01	No changes	Diploid	0.739585	Not Profiled	MIR31HG: Diploid	No changes	0.739585
1984	TCGA-AG-3602-01	No changes	Diploid	39.5884	-	MIR31HG: Diploid	No changes	39.5884
1985	TCGA-AG-3608-01	No changes	Diploid	0.714063	Not Profiled	MIR31HG: Diploid	No changes	0.714063
1986	TCGA-AG-3609-01	No changes	Diploid	9.23617	Not Profiled	MIR31HG: Diploid	No changes	9.23617
1987	TCGA-AG-3727-01	No changes	Diploid	3.76628	-	MIR31HG: Diploid	No changes	3.76628
1988	TCGA-AG-3728-01	No changes	Diploid	-0.131419	Not Profiled	MIR31HG: Diploid	No changes	-0.131419
1989	TCGA-AG-3731-01	Shallow Deletion	Shallow Deletion	3.4407	-	MIR31HG: Shallow Deletion	Shallow Deletion	3.4407
1990	TCGA-AG-3732-01	No changes	Diploid	0	-	MIR31HG: Diploid	No changes	0
1991	TCGA-AG-3742-01	No changes	Diploid	0.4883	-	MIR31HG: Diploid	No changes	0.4883
1992	TCGA-AG-3882-01	Shallow Deletion	Shallow Deletion	-0.131419	-	MIR31HG: Shallow Deletion	Shallow Deletion	-0.131419
1993	TCGA-AG-3885-01	No changes	Diploid	79.2966	-	MIR31HG: Diploid	No changes	79.2966
1994	TCGA-AG-3887-01	No changes	Diploid	-0.131419	-	MIR31HG: Diploid	No changes	-0.131419
1995	TCGA-AG-3892-01	No changes	Diploid	1.79594	-	MIR31HG: Diploid	No changes	1.79594
1996	TCGA-AG-3893-01	No changes	Diploid	0.740256	-	MIR31HG: Diploid	No changes	0.740256
1997	TCGA-AG-3894-01	No changes	Diploid	-0.131419	-	MIR31HG: Diploid	No changes	-0.131419
1998	TCGA-AG-3898-01	No changes	Diploid	2.01848	-	MIR31HG: Diploid	No changes	2.01848
1999	TCGA-AG-3901-01	No changes	Diploid	5.70217	-	MIR31HG: Diploid	No changes	5.70217
[truncated: 6,360 more rows]
