# Supplementary material for: Dynamic Interplay between Structural Variations and 3D Genome Organization in Pancreatic Cancer
Source: Adv Sci (Weinh). 2022 May 15;9(18):2200818. doi: 10.1002/advs.202200818 (PMC9218654; doi:10.1002/advs.202200818)
Supplement: Supplementary file 27 — Supplemental Table 26 [file ADVS-9-2200818-s025.xlsx]

## Sheet: FPKM
name	BxPC1	BxPC2	BxPC3	HPDE6C1	HPDE6C2	HPDE6C3	PANC1	PANC2	PANC3	GeneName	Log2FC(PANC1/HPDE6C7)	qvalue	Log2FC(BxPC3/HPDE6C7)	qvalue
ENSG00000141639	0	0	0	0.016865	0.0288144	0.0122257	0	0	0.005663	MAPK4	0.056683	0.086747	-4.10169	0.042005
ENSG00000187323	0.0157998	0.00515192	0.0100574	0	0.0050646	0	0	0	0	DCC	-1.02555	0.801557	0.197251	0.260552
ENSG00000060069	5.29819	5.8391	5.83908	8.03613	7.94852	7.99255	15.9069	15.9801	14.6218	CTDP1	0.911029	5.58139e-58	-0.434528	4.54389e-09
