# Supplementary material for: Dynamic Interplay between Structural Variations and 3D Genome Organization in Pancreatic Cancer
Source: Adv Sci (Weinh). 2022 May 15;9(18):2200818. doi: 10.1002/advs.202200818 (PMC9218654; doi:10.1002/advs.202200818)
Supplement: Supplementary file 28 — Supplemental Table 27 [file ADVS-9-2200818-s016.xlsx]

## Sheet: Sheet1
chrs	start	end	strand	GeneName	BxPC3	PANC1	HPDE6C7	BxPC3_log2FC	BxPC3_qval	PANC1_log2FC	PANC1_qval	BP_log2FC	BP_qval	Normal Vs Tumor	Pognostic marker
chr18	7566780	8406859	+	PTPRM	1.01581	0.0983519	9.66773	-3.18723	0	-6.66058	7.25474e-280	3.47675	7.82157e-79	Tumor	No significance
chr18	9546789	9615238	-	PPP4R1	20.5075	11.8075	8.96816	1.2563	5.97321e-184	0.352058	4.84085e-13	0.924726	3.83306e-93	Tumor	Poor prognosis
chr18	9708162	9862548	+	RAB31	7.59596	20.2865	53.3878	-2.74973	0	-1.44033	0	-1.28878	7.92319e-129	Tumor	No significance
chr18	9913999	9960018	+	VAPA	13.6899	12.2279	31.46	-1.13716	0	-1.40775	0	0.290366	1.19424e-10	Tumor	Poor prognosis
chr18	12307668	12344319	+	TUBB6	8.57345	47.5893	32.8445	-1.87438	2.35632e-273	0.490899	9.05896e-39	-2.34474	0	Tumor	No significance
chr18	12774650	12775922	-	RP11-973H7.1	1.03885	0.297366	0	7.40569	1.3996e-08	5.49386	0.000295708	1.88857	1.8687e-07	Tumor	No significance
chr18	14179096	14249455	+	ANKRD20A5P	1.03185	0.0994059	0.0627282	4.08514	2.42122e-29	0.609498	0.412876	3.47973	8.99739e-24	Normal	No significance
chr18	14222007	14222330	+	RHOT1P1	1.61087	0.360252	0.365422	2.20498	0.0134803	-0.0647235	0.968051	2.16289	0.000563174	Normal	No significance
chr18	19284918	19450918	+	MIB1	10.9338	16.4491	4.97975	1.19852	2.66004e-122	1.68003	5.01416e-306	-0.461017	4.18875e-24	Tumor	No significance
chr18	19746859	19748929	-	GATA6-AS1	1.61959	0.176577	0.307457	2.45954	1.11588e-10	-0.847836	0.278933	3.26277	8.85888e-12	No significance	Good prognosis
chr18	19749404	19782491	+	GATA6	13.1293	1.08606	1.73287	2.98314	2.61092e-211	-0.719579	7.78334e-05	3.72024	0	Tumor	No significance
chr18	19755426	19756623	-	RP11-627G18.2	1.73296	0.080749	0.0396753	5.35611	0.000146104	0.826976	0	4.01504	9.58853e-09	Normal	None
chr18	19780582	19785192	-	RP11-627G18.1	2.38231	0	0.0568879	5.43728	1.39901e-08	-2.49594	0	7.14816	9.92683e-28	No significance	No significance
chr18	20378224	20606451	+	RBBP8	24.9545	13.343	11.3636	1.19815	2.21693e-120	0.187047	0.00179332	1.03099	7.11152e-101	Tumor	Poor prognosis
chr18	21032787	21066567	+	RIOK3	30.7203	8.13811	9.0677	1.82427	0	-0.200206	0.00218116	2.04434	0	Tumor	Poor prognosis
chr18	21269407	21535030	+	LAMA3	33.4462	0.0182818	1.49768	4.54364	0	-6.39795	4.72622e-67	10.8851	0	Tumor	Poor prognosis
chr18	23749724	23751313	-	DHFRP1	1.12598	1.97084	3.03004	-1.36147	4.50463e-07	-0.66321	0.00442654	-0.670757	0.00454142	Tumor	No significance
chr18	28569974	28622781	-	DSC3	46.7161	2.91128	0	15.367	3.97629e-38	11.2548	7.75386e-21	4.132	0	Tumor	Poor prognosis
chr18	28645940	28682378	-	DSC2	6.6294	28.2479	0	12.12	4.68526e-24	14.1034	2.79134e-32	-1.96165	1.0288e-179	Tumor	Poor prognosis
chr18	29027758	29058665	+	DSG3	32.0734	0.0210365	0.0130843	11.293	2.14413e-67	0.629975	0.71466	10.5258	0	Tumor	Poor prognosis
chr18	29078006	29128971	+	DSG2	130.582	23.8158	29.3092	2.21893	0	-0.343867	3.80634e-23	2.58278	0	Tumor	Poor prognosis
chr18	32831032	32870196	-	ZSCAN30	2.18771	3.28499	0.780961	1.54873	3.93316e-32	2.02716	3.87888e-66	-0.457368	2.1104e-09	No significance	Good prognosis
chr18	33032194	33077955	-	INO80C	3.82047	1.85149	1.51657	1.3955	3.43818e-32	0.242565	0.138407	1.17444	1.34921e-27	Tumor	No significance
chr18	33161081	33291798	+	GALNT1	41.2189	52.0398	20.0489	1.10312	7.81142e-205	1.33146	0	-0.208084	7.39265e-07	Tumor	Poor prognosis
chr18	33877677	34360018	+	FHOD3	4.16935	1.03205	1.1049	1.98052	5.12144e-74	-0.142367	0.420425	2.14185	1.72948e-153	Tumor	Poor prognosis
chr18	36786888	37380282	-	LINC00669	0.101387	1.05376	1.54515	-3.86653	1.38605e-19	-0.596276	0.0251724	-3.18598	3.22941e-21	None	None
chr18	42260138	42648475	+	SETBP1	1.9139	0.00388638	0.437373	2.19414	4.38927e-59	-6.84631	8.01682e-15	8.66022	3.813377675e-314	No significance	Good prognosis
chr18	44497455	44627658	+	KATNAL2	0.253292	1.37757	2.32432	-3.13951	4.1829e-35	-0.798837	9.54966e-07	-2.30271	7.05981e-19	Tumor	Good prognosis
chr18	46446223	46477081	-	SMAD7	3.8909	6.22103	11.9112	-1.55055	1.53236e-75	-0.980889	7.71769e-38	-0.548614	1.4425e-11	Tumor	No significance
chr18	47349183	47721463	-	MYO5B	4.29799	0.254428	1.19884	1.907	9.78665e-103	-2.28085	3.78198e-40	4.19994	0	Tumor	Poor prognosis
chr18	48405419	48474691	+	ME2	0.00443057	23.2007	19.726	-11.9858	1.27496e-23	0.189444	0.000233687	-11.2574	2.04183e-178	Tumor	No significance
chr18	48494410	48611415	+	SMAD4	0	3.11836	3.4512	-12.3959	3.77519e-25	-0.191459	0.00743405	-11.3248	0	Tumor	Good prognosis
chr18	48700920	48744674	-	MEX3C	0	6.29839	7.39419	-12.6582	3.44212e-26	-0.276031	4.40262e-06	-11.5027	0	Tumor	Poor prognosis
chr18	52568740	52626739	-	CCDC68	2.14315	0.0227446	5.93373	-1.40647	3.51846e-45	-8.06887	8.80523e-54	6.52666	1.28133e-64	Tumor	Poor prognosis
chr18	53388294	53455992	+	RP11-397A16.1	1.04739	0	0.540632	1.01951	0.0320733	-6.41452	3.44875e-06	6.63816	1.53312e-21	No significance	None
chr18	55215515	55254004	-	FECH	3.70705	10.4399	9.72075	-1.32688	1.27024e-59	0.0590699	0.436364	-1.36441	6.42511e-85	Tumor	No significance
chr18	55313658	55470333	-	ATP8B1	18.5074	0.423354	0.464725	5.3755	0	-0.180917	0.543307	5.57018	0	Tumor	Poor prognosis
chr18	55711599	56068772	+	NEDD4L	6.73089	2.32664	3.46396	1.0214	3.8411e-87	-0.618837	1.08436e-21	1.6601	2.39527e-212	Normal	Poor prognosis
chr18	59475296	59561480	-	RNF152	4.74764	0.00739465	0.00299591	10.7035	5.60111e-25	1.25968	0.591895	9.21015	2.33379e-124	Tumor	Poor prognosis
chr18	59967269	59968231	-	RP11-173A16.1	1.32344	0.366615	0.166851	3.08008	0.000159302	1.10933	0.365899	1.92671	1.29129e-05	No significance	No significance
chr18	60382672	60647666	+	PHLPP1	6.84787	1.32439	2.04951	1.80255	8.08443e-130	-0.675041	9.63751e-10	2.49809	5.76166e-294	Tumor	Poor prognosis
chr18	61056423	61089716	-	VPS4B	25.6461	12.8389	10.8914	1.2992	5.87041e-142	0.19326	0.00225616	1.12514	2.17321e-87	Tumor	Poor prognosis
chr18	61152834	61153251	+	RP11-635N19.3	3.92194	0	0.568203	2.85498	2.18312e-07	-4.92733	0.00336012	6.97649	3.94536e-25	Tumor	No significance
chr18	61164222	61164633	+	ATP5G1P6	6.59088	0	0.289107	4.58432	1.18364e-13	-3.93148	0.0636031	7.70734	2.09114e-41	Tumor	None
chr18	61254223	61271873	+	SERPINB13	19.0163	0	0.0360407	9.11627	8.20794e-95	-4.3883	0.0198902	12.6867	0	Normal	Poor prognosis
chr18	61304493	61311532	-	SERPINB4	13.485	0	232.518	-4.04479	0	-15.8734	1.34746e-40	11.0191	0	Tumor	Poor prognosis
chr18	61420169	61472604	+	SERPINB7	6.22492	0.0110541	97.6393	-3.90803	0	-13.1308	3.9738e-37	8.67058	1.1707e-241	Tumor	Poor prognosis
chr18	61538926	61571124	+	SERPINB2	65.0045	0	2.05572	5.04532	0	-9.50105	6.88856e-15	13.737	0	Tumor	Poor prognosis
chr18	71815746	71826197	+	TIMM21	6.25416	21.6422	13.3039	-1.02531	3.50466e-44	0.657661	7.14987e-32	-1.66246	5.23317e-132	Tumor	No significance
chr18	74690783	74845639	-	MBP	5.00057	3.57857	1.28785	2.0214	1.16498e-188	1.43076	4.96092e-82	0.610238	1.19588e-27	Tumor	No significance
chr18	77732867	77793949	-	TXNL4A	9.04677	49.035	22.1425	-1.2284	1.38964e-05	1.10197	1.82626e-05	-2.3009	3.82161e-13	Tumor	No significance
